# Supplementary material for: A genomic atlas of gut clostridia: phylogeny, butyrate, and propionate production
Source: Front Microbiol. 2026 Apr 10;17:1761627. doi: 10.3389/fmicb.2026.1761627 (PMC13106387; doi:10.3389/fmicb.2026.1761627)
Supplement: Supplementary file 2 [file Data_Sheet_1.xlsx]

## Sheet: Abundance
Supplementary Spreadsheet 1: Feature table of the 1897 Clostridia species identified in the 151 metagenomes. Relative abundance values correspond to the relative abundance of all the bacteria present in the samples. For each species are reported: the UHGG v 2.0.1 taxonomy based on GTDB R202, the UHGG v 2.0.1 reference genome identifier, CheckM completeness, CheckM contamination, the accession num…
UHGG v2.01 taxonomy based on GTDB R202	UHGG v2.0.1 Reference genome accession number	Updated taxonomy based on GTDB R214	Accession number of genome utilized	CheckM completeness	CheckM contamination	Recognized (RS)/Unrecognized (NS) species	Potential butyrogenic	Potential propionigenic	Mean abundance	CHN-11	CHN-12	CHN-13	CHN-14	CHN-15	CHN-16	CHN-17	CHN-18	CHN-19	CHN-20	CHN-21	CHN-22	CHN-23	CHN-24	CHN-25	CHN-26	CHN-27	ETH-01	ETH-02	ETH-03	ETH-04	ETH-05	ETH-06	ETH-07	ETH-08	ETH-09	ETH-10	ETH-11	SWE-01	SWE-02	SWE-03	SWE-04	SWE-05	SWE-06	SWE-07	SWE-08	SWE-09	SWE-10	SWE-11	SWE-12
d__Bacteria;p__Firmicutes_A;c__Clostridia;o__Lachnospirales;f__Lachnospiraceae;g__Agathobacter;s__Agathobacter rectalis	MGYG000002492	d__Bacteria;p__Bacillota_A;c__Clostridia;o__Lachnospirales;f__Lachnospiraceae;g__Agathobacter;s__Agathobacter rectalis	GCA_000020605.1	99.28	0	RS	Yes	No	1.5474	0.848785	1.11091	1.16417	0.00922383	1.9057	4.04478	2.87378	3.23219	1.70286	2.12146	0.0111018	0.0175108	1.71856	0.00783837	0.0432493	0.289177	0.232277	1.76419	6.72475	0.610014	1.01924	0.0712569	0.790587	2.8129	0.755205	1.10704	1.50136	0.0110685	0.330507	6.31742	1.5332	1.78491	6.25018	6.68218	0.932255	0.0632781	1.43817	0.343757	0.286416	3.80068
d__Bacteria;p__Firmicutes_A;c__Clostridia;o__Oscillospirales;f__Ruminococcaceae;g__Faecalibacterium;s__Faecalibacterium prausnitzii_G	MGYG000002545	d__Bacteria;p__Bacillota_A;c__Clostridia;o__Oscillospirales;f__Ruminococcaceae;g__Faecalibacterium;s__Faecalibacterium longum	GCA_020687245.1	100	0	RS	Yes	No	0.795233	0.455419	0.0895602	0.859731	0.150329	0.809306	0.978263	3.1883	0.497199	0.543117	0.741297	2.23598	3.26203	0.889103	0.406711	0.890757	0.406157	4.74563	1.35801	0.712283	0.306602	0.407164	14.3639	0.910578	0.868974	0.212654	0.418515	0.773786	3.76984	0.931313	0.862635	0.714988	2.62534	0.510817	0.275752	0.320731	0.29731	0.742733	0.126764	0.276985	1.47528
d__Bacteria;p__Firmicutes_A;c__Clostridia;o__Oscillospirales;f__Ruminococcaceae;g__Faecalibacterium;s__Faecalibacterium prausnitzii_C	MGYG000000022	d__Bacteria;p__Bacillota_A;c__Clostridia;o__Oscillospirales;f__Ruminococcaceae;g__Faecalibacterium;s__Faecalibacterium duncaniae	GCA_010509575.1	100	0	RS	Yes	No	0.779024	0.363077	0.532555	0.541584	0.0085209	0.562511	0.0893362	0.122758	0.308726	1.11791	0.219704	0.419553	0.0933706	0.697442	0.0138353	0.0354582	0.906971	0.195421	1.2031	0.451335	0.35811	0.317793	0.710839	0.788706	0.442867	0.396952	0.249662	0.54337	0.232306	0.278057	1.95813	0.651311	1.05426	0.463246	2.94225	4.22091	0.224513	1.09172	0.0777543	0.332518	0.317621
d__Bacteria;p__Firmicutes_A;c__Clostridia;o__Lachnospirales;f__Lachnospiraceae;g__Agathobacter;s__Agathobacter faecis	MGYG000003694	d__Bacteria;p__Bacillota_A;c__Clostridia;o__Lachnospirales;f__Lachnospiraceae;g__Agathobacter;s__Agathobacter faecis	GCA_001406815.1	99.21	1.69	RS	Yes	No	0.762076	0.280708	0.240726	0.0133606	0.00441904	0.369241	0.991808	1.42635	0.0295446	1.41563	0.0429783	0.00261003	0.00587747	0.154561	0.176377	0.00522372	0.0193651	2.76599	0.0301085	0.589373	0.141038	0.230362	0.179377	0.12923	0.409047	0.0303688	0.0721383	0.336812	0.00611107	0.0304804	1.20028	1.65838	4.36473	0.764764	21.5878	0.0210452	0.452374	3.66688	1.0521	0.0152719	2.51426
d__Bacteria;p__Firmicutes_A;c__Clostridia;o__Oscillospirales;f__Ruminococcaceae;g__Faecalibacterium;s__Faecalibacterium prausnitzii	MGYG000001300	d__Bacteria;p__Bacillota_A;c__Clostridia;o__Oscillospirales;f__Ruminococcaceae;g__Faecalibacterium;s__Faecalibacterium prausnitzii	GCA_003324185.1	100	0	RS	Yes	No	0.633468	0.0428714	0.349788	0.457421	0.00231453	0.130594	0.0247337	0.0412779	0.056738	0.0358216	0.123552	0.0320433	0.0427539	0.580902	0.00773337	0.0296927	0.133191	0.138894	0.102662	1.30196	1.45434	0.765176	0.198163	1.33179	2.72929	0.315365	0.433072	1.18141	0.702515	0.128844	0.219115	0.141952	0.138286	0.315428	0.691008	0.234702	0.0776915	0.58422	0.0541192	0.398851	0.108781
d__Bacteria;p__Firmicutes_A;c__Clostridia;o__Oscillospirales;f__Oscillospiraceae;g__ER4;s__ER4 sp000765235	MGYG000003686	d__Bacteria;p__Bacillota_A;c__Clostridia;o__Oscillospirales;f__Oscillospiraceae;g__ER4;s__ER4 sp000765235	GCF_000765235.1	98.66	1.34	NS	Yes	No	0.587467	0.607859	0.0400118	0.392949	0.00592348	0.648079	0.038068	0.0144092	0.00522644	0.0120537	0.221858	0.00829164	0.0253648	3.8731	0.658722	0.011628	0.58726	0.0289429	0.369498	0.405709	0.755551	1.68778	0.01863	0.36829	0.815076	0.574785	0.486885	0.821872	0.393785	0.434356	2.54247	0.500442	1.20078	0.976576	0.439001	0.783599	0.312494	0.453759	0.179366	0.75264	0.302498
d__Bacteria;p__Firmicutes_A;c__Clostridia;o__Oscillospirales;f__Ruminococcaceae;g__Gemmiger;s__Gemmiger qucibialis	MGYG000003937	d__Bacteria;p__Bacillota_A;c__Clostridia;o__Oscillospirales;f__Ruminococcaceae;g__Gemmiger;s__Gemmiger qucibialis	GCA_004000625.1	98.64	0.68	RS	Yes	No	0.554663	0.250506	0.0425913	0.0785269	0.000184305	0.0983408	0.150395	0.00101369	0.0170575	0.326139	0.0439061	0.000379863	0.140434	0.172673	0.346536	0.180428	0.0667216	0.363188	0.0362565	0.101111	0.113188	0.0624096	0.00857423	0.371905	0.996855	0.974412	0.10151	0.37543	0.00174696	0.196015	0.0733773	0.342578	0.356024	0.440616	0.0424851	0.290245	0.0841335	1.27902	0.0683232	0.219613	0.0859869
d__Bacteria;p__Firmicutes_A;c__Clostridia;o__Lachnospirales;f__Lachnospiraceae;g__Acetatifactor;s__Acetatifactor sp900066365	MGYG000000041	d__Bacteria;p__Bacillota_A;c__Clostridia;o__Lachnospirales;f__Lachnospiraceae;g__Acetatifactor;s__Acetatifactor intestinalis	GCA_009695995.1	98.55	1.51	RS	Yes	No	0.507046	0.204282	0.0146452	0.011507	0.00324034	0.268525	0.108569	0.0221304	0.125351	0.0231899	0.0471341	0.013287	0.0070547	0.0694522	0.099072	0.00421293	0.159224	0.0315885	0.0282251	0.0594116	0.0601598	0.0205332	0.0147077	0.92558	0.750038	0.00926554	0.0938336	0.295305	0.0230269	5.29886	0.128973	0.302405	0.255803	0.202825	0.281349	0.116893	0.0666571	0.32223	3.33174	0.528141	0.242172
d__Bacteria;p__Firmicutes_A;c__Clostridia;o__Oscillospirales;f__Ruminococcaceae;g__Faecalibacterium;s__Faecalibacterium prausnitzii_D	MGYG000002272	d__Bacteria;p__Bacillota_A;c__Clostridia;o__Oscillospirales;f__Ruminococcaceae;g__Faecalibacterium;s__Faecalibacterium prausnitzii_D	GCA_023347255.1	100	0	RS	Yes	No	0.498102	0.434047	0.0145402	0.0634144	0.00208736	0.047511	0.371248	0.292992	0.310778	0.375961	0.0842973	0.0438354	0.0508251	0.220076	0.141587	0.109629	0.0869792	0.459066	0.495325	0.422482	0.507037	0.339486	0.165166	0.762511	0.956502	0.235204	0.203976	0.74317	0.151953	0.282391	0.819083	0.155097	0.148733	0.353818	0.788818	2.0405	0.431862	0.215104	0.0702684	0.259326	0.143727
d__Bacteria;p__Firmicutes_A;c__Clostridia;o__Lachnospirales;f__Lachnospiraceae;g__Fusicatenibacter;s__Fusicatenibacter saccharivorans	MGYG000000251	d__Bacteria;p__Bacillota_A;c__Clostridia;o__Lachnospirales;f__Lachnospiraceae;g__Fusicatenibacter;s__Fusicatenibacter saccharivorans	GCA_015557635.1	98.95	0.79	RS	No	No	0.488489	0.50258	0.12816	0.558448	0.00484337	0.352279	0.379821	0.849048	0.212091	0.30964	0.591728	0.586186	0.473577	0.279927	0.0116384	0.255356	0.334468	0.815268	0.0413158	0.0768166	0.0550692	0.06087	0.00536677	0.211941	0.0400556	0.143465	0.187877	0.0665809	0.0074559	0.0746032	0.301152	0.291233	0.244906	0.401648	1.62354	0.126741	0.0231046	0.683157	0.0599484	0.0733464	0.717254
d__Bacteria;p__Firmicutes_A;c__Clostridia;o__Lachnospirales;f__Lachnospiraceae;g__Blautia_A;s__Blautia_A wexlerae_A	MGYG000001338	d__Bacteria;p__Bacillota_A;c__Clostridia;o__Lachnospirales;f__Lachnospiraceae;g__Blautia_A;s__Blautia_A wexlerae	GCA_025148125.1	99.37	0	RS	No	Yes	0.482079	0.323658	0.115549	0.226074	0.203871	0.267812	0.491492	0.320308	0.389544	0.296784	0.412235	0.551884	0.169356	0.523108	0.361857	0.307229	1.37738	0.284115	0.367491	0.164333	0.0385584	0.0813147	0.0247671	0.0931221	0.0309102	0.20412	0.207395	0.0565791	0.0107982	0.0504546	0.480459	0.125341	0.0670274	0.466538	0.143735	0.0830037	0.0320662	0.179758	0.0970212	0.0545547	0.296274
d__Bacteria;p__Firmicutes_A;c__Clostridia;o__Oscillospirales;f__Acutalibacteraceae;g__Ruminococcus_E;s__Ruminococcus_E bromii_B	MGYG000000258	d__Bacteria;p__Bacillota_A;c__Clostridia;o__Oscillospirales;f__Acutalibacteraceae;g__Ruminococcus_E;s__Ruminococcus_E bromii_B	GCA_002834235.1	99.33	1.01	RS	No	No	0.477668	1.74733	0.223044	0.000685728	0.000231453	0.147078	0.263338	0.667057	0.0352202	0.489199	1.0733	0.00100072	0.00080799	0.00171427	0.899256	0.00120889	0.681763	0.334516	0.000654534	0.246432	0.494338	0.0665053	0.00101483	0.304696	0.0137203	0.0609519	0.291128	0.000860317	0.827235	0.00113724	0.285409	0.305802	0.00107167	0.729083	1.83112	0.594262	0.143575	0.00151664	0.621444	0.0673381	0.000967186
d__Bacteria;p__Firmicutes_A;c__Clostridia;o__Oscillospirales;f__Ruminococcaceae;g__Ruminococcus_D;s__Ruminococcus_D bicirculans	MGYG000002321	d__Bacteria;p__Bacillota_A;c__Clostridia;o__Oscillospirales;f__Ruminococcaceae;g__Ruminococcus_D;s__Ruminococcus_D bicirculans	GCA_000723465.1	98.63	0	RS	No	No	0.447282	0.404445	0.390813	0.000681304	0.000951529	0.233115	0.00414885	0.0415692	0.000885017	0.70335	0.0525167	0.152452	0.000195481	0.00151698	0.934769	0.000594339	0.0729554	1.5811	0.0195492	0.0059203	0.00872179	0.00798047	0.000548158	0.431697	0.0152408	0.010045	0.00956827	0.0425112	0.00234686	0.185897	0.0409543	0.251694	0.209338	0.127905	0.00313132	0.414147	0.31143	0.861566	0.0512055	0.862417	0.103432
d__Bacteria;p__Firmicutes_A;c__Clostridia;o__Lachnospirales;f__Lachnospiraceae;g__Roseburia;s__Roseburia intestinalis	MGYG000000076	d__Bacteria;p__Bacillota_A;c__Clostridia;o__Lachnospirales;f__Lachnospiraceae;g__Roseburia;s__Roseburia intestinalis	GCA_900537995.1	99.03	1.57	RS	Yes	No	0.422672	0.0843667	0.0104945	0.245575	0.00336893	0.260823	0.0227951	0.349538	0.235093	0.228244	0.362588	0.00551823	0.0141615	0.320276	0.177746	0.0310027	0.0252204	0.379154	0.0370947	0.173222	0.0250921	0.0216552	0.00484824	0.0415833	0.0121683	0.0107026	0.0144223	0.00695463	0.00816786	0.0814248	0.448615	0.114213	7.20403	0.172887	0.329319	1.78271	0.0843163	0.359797	0.87446	0.0289176	4.11556
d__Bacteria;p__Firmicutes_A;c__Clostridia;o__Lachnospirales;f__Lachnospiraceae;g__Lachnospira;s__Lachnospira eligens_A	MGYG000000060	d__Bacteria;p__Bacillota_A;c__Clostridia;o__Lachnospirales;f__Lachnospiraceae;g__Lachnospira;s__Lachnospira eligens_A	GCA_009680455.1	98.66	0	RS	No	No	0.419524	0.00516665	0.0167458	0.00333131	0.00404614	0.118941	0.0495616	0.0179513	0.0730381	0.0101777	0.0405799	0.166352	0.00505645	0.239323	0.0565162	0.890174	0.101522	0.453813	0.00371682	0.0875468	0.00169019	0.0266958	0.000566677	0.137812	0.0403173	0.00477404	0.0133364	0.0155674	0.494495	0.938579	0.228593	0.392393	0.158804	0.785218	0.708822	0.796247	0.0224541	0.698878	2.14779	0.0391542	0.516942
d__Bacteria;p__Firmicutes_A;c__Clostridia;o__Lachnospirales;f__Lachnospiraceae;g__Roseburia;s__Roseburia sp900552665	MGYG000000271	d__Bacteria;p__Bacillota_A;c__Clostridia;o__Lachnospirales;f__Lachnospiraceae;g__Roseburia;s__Roseburia inulinivorans	GCA_000174195.1	99.18	0.29	RS	Yes	Yes	0.413885	0.0149609	0.0568122	2.7106	0.00245169	1.04482	0.107145	1.40438	0.742617	0.340874	0.400333	0.178327	0.705735	0.260631	0.097283	0.00444339	0.192001	0.0380151	1.65404	0.0528716	0.0547381	0.0334488	0.111632	0.458331	0.344917	0.0314064	0.0383806	0.129389	0.0142328	0.138608	0.0913898	1.17224	0.999165	0.130131	2.23369	1.72739	0.266608	0.158303	0.417861	0.0423352	0.0745368
d__Bacteria;p__Firmicutes_A;c__Clostridia;o__Oscillospirales;f__Ruminococcaceae;g__Gemmiger;s__Gemmiger formicilis	MGYG000000084	d__Bacteria;p__Bacillota_A;c__Clostridia;o__Oscillospirales;f__Ruminococcaceae;g__Gemmiger;s__Gemmiger formicilis	GCA_900167555.1	97.28	0	RS	Yes	No	0.408549	0.37869	0.0778474	0.201812	0.000741507	0.431209	0.00634466	0.00179047	0.00428419	0.257513	0.389726	0.00115593	0.00198522	0.653248	0.790633	0.769503	0.0731003	0.0930081	0.215953	0.130793	0.0418285	0.161676	1.42938	0.0981603	0.234261	0.418791	0.142223	0.0573192	0.0682765	0.0751401	0.205752	0.0656829	0.185902	0.112542	0.885579	0.0244282	0.332265	0.589067	0.0361093	0.0224963	0.107474
d__Bacteria;p__Firmicutes_A;c__Clostridia;o__Lachnospirales;f__Lachnospiraceae;g__Butyrivibrio_A;s__Butyrivibrio_A crossotus	MGYG000001319	d__Bacteria;p__Bacillota_A;c__Clostridia;o__Lachnospirales;f__Lachnospiraceae;g__Butyrivibrio_A;s__Butyrivibrio_A crossotus	GCA_025148445.1	99.33	0.67	RS	Yes	No	0.401858	0.00240146	0.00126875	0.00594593	0.000874378	0.00277239	0.00617074	0.00467231	0.00245691	0.00319989	0.00401434	0.000947616	0.0010556	0.00971568	0.00137303	0.000889487	0.00352347	0.00691324	0.00449825	0.0320126	0.00273841	0.0146618	0.00244449	0.308838	0.0254374	0.0165338	0.0916404	0.0131979	0.0038565	11.0843	0.0121199	6.43139	0.0206703	0.0183872	0.0807356	0.00827669	0.00894979	0.0150686	0.0141525	0.00453182	0.0238693
d__Bacteria;p__Firmicutes_A;c__Clostridia;o__Oscillospirales;f__Acutalibacteraceae;g__CAG-177;s__CAG-177 sp003514385	MGYG000000723	d__Bacteria;p__Bacillota_A;c__Clostridia;o__Oscillospirales;f__Acutalibacteraceae;g__CAG-177;s__CAG-177 sp003514385	GCA_003514385.1	97.27	0	NS	No	No	0.376376	0.0571618	0.070361	0.000442405	0.000184305	0.000619234	0.000550765	0.0010836	0.00055919	0.00231601	0.0580763	0.00132748	0.000186793	0.00201241	0.0409606	0.000477089	3.21531	0.00387759	0.0820872	0.110406	0.0701806	0.30125	0.00194818	0.0122043	0.552116	0.0777779	0.0732241	0.200502	0.0166258	1.13895	0.000637307	0.323753	0.00308281	0.0047434	0.00035983	0.00240853	0.113176	0.00298938	0.0579202	0.0919712	0.000121756
d__Bacteria;p__Firmicutes_A;c__Clostridia;o__Lachnospirales;f__Lachnospiraceae;g__Acetatifactor;s__Acetatifactor sp900066565	MGYG000000217	d__Bacteria;p__Bacillota_A;c__Clostridia;o__Lachnospirales;f__Lachnospiraceae;g__Acetatifactor;s__Acetatifactor sp900066565	GCA_003584705.1	99.52	2.17	NS	Yes	No	0.322615	0.028616	0.023829	0.0346403	0.0016116	0.0774932	1.20821	0.137078	0.0285847	0.0259907	0.0364004	0.173491	0.0207645	0.488428	0.023608	0.0086725	0.127448	0.0810432	0.085784	0.0492029	0.0206785	0.0506582	0.0913832	0.0726575	0.0767319	0.0106003	0.015191	0.0418431	0.00871502	0.430364	1.07941	2.18084	1.59576	0.0395904	0.963723	0.774737	0.0707493	1.90479	1.72616	0.244871	0.4016
d__Bacteria;p__Firmicutes_A;c__Clostridia;o__Oscillospirales;f__Ruminococcaceae;g__Faecalibacterium;s__Faecalibacterium prausnitzii_E	MGYG000000195	d__Bacteria;p__Bacillota_A;c__Clostridia;o__Oscillospirales;f__Ruminococcaceae;g__Faecalibacterium;s__Faecalibacterium prausnitzii_E	GCA_019967995.1	100	0	RS	Yes	No	0.316981	0.0682839	0.0306222	0.299526	0.00392613	0.0542335	0.0330278	0.0604953	0.0724041	0.0554089	0.833765	0.229821	0.0775974	0.0760156	0.0179543	0.043124	0.0473565	1.77055	0.118982	0.806547	0.168503	0.382016	0.283568	0.159426	0.299659	0.360703	0.175632	0.376213	0.112807	0.142002	0.116294	0.0771954	0.0810322	0.12588	0.110587	0.152981	0.0483291	0.17807	0.218449	0.111537	0.0685244
d__Bacteria;p__Firmicutes_A;c__Clostridia;o__Oscillospirales;f__Ruminococcaceae;g__Faecalibacterium;s__Faecalibacterium sp900539945	MGYG000003899	d__Bacteria;p__Bacillota_A;c__Clostridia;o__Oscillospirales;f__Ruminococcaceae;g__Faecalibacterium;s__Faecalibacterium sp900539945	GCA_900539945.1	97.28	0	NS	Yes	No	0.316283	0.164544	0.0105029	0.137522	0.0016416	0.1496	0.146714	0.0350404	0.329411	0.22686	0.244419	0.0255244	0.0423239	0.54816	0.00676418	0.0101199	0.0424031	0.398314	0.036173	0.375046	0.390861	0.469865	0.0926536	0.382404	0.508911	0.232739	0.343705	0.723243	0.0444387	0.220962	1.21641	0.0780891	0.0303164	0.918333	0.650853	0.254483	0.0928064	0.174557	0.406491	0.20256	0.0229312
d__Bacteria;p__Firmicutes_A;c__Clostridia;o__Lachnospirales;f__Lachnospiraceae;g__Lachnospira;s__Lachnospira rogosae_A	MGYG000000078	d__Bacteria;p__Bacillota_A;c__Clostridia;o__Lachnospirales;f__Lachnospiraceae;g__Lachnospira;s__Lachnospira rogosae	GCA_900112995.1	99.33	0	RS	No	No	0.304951	0.010662	0.127715	0.00693692	0.00263171	0.071135	0.491739	0.326735	0.0185281	0.517834	0.331284	0.0287267	0.0323804	0.106434	0.0798173	0.00735848	0.00407956	0.030677	0.00813492	0.0223315	0.00165508	0.00623421	0.00317413	0.00560665	0.00782794	0.00337593	0.00622475	0.00263863	0.00508267	0.0378997	0.115964	0.0484262	0.17498	0.542425	0.045627	2.30385	0.0357874	1.07227	0.0749633	0.0176529	1.46516
d__Bacteria;p__Firmicutes_A;c__Clostridia;o__Oscillospirales;f__Acutalibacteraceae;g__CAG-180;s__CAG-180 sp000432435	MGYG000004323	d__Bacteria;p__Bacillota_A;c__Clostridia;o__Oscillospirales;f__Acutalibacteraceae;g__Fimenecus;s__Fimenecus sp000432435	GCA_000432435.1	97.99	0.34	NS	No	No	0.302059	0.497151	0.190094	0.000150418	0.000917239	0.00453295	0.000699326	0.00198078	0.000955466	0.00213326	3.47458	0.000731135	0.000912246	1.89368	0.89714	0.000190027	0.00476182	0.00115478	1.34915	0.0169143	0.0520699	0.0233804	0.000366674	0.00333531	0.0069301	0.94983	0.528991	0.0241417	0.411353	0.0012116	0.000398317	0.00147937	0.00126623	0.00230329	0.000461694	0.000397102	0.000782388	0.00222108	0.000789384	0.00172971	0.00257745
d__Bacteria;p__Firmicutes_A;c__Clostridia;o__Oscillospirales;f__Ruminococcaceae;g__Faecalibacterium;s__Faecalibacterium sp900539885	MGYG000003166	d__Bacteria;p__Bacillota_A;c__Clostridia;o__Oscillospirales;f__Ruminococcaceae;g__Faecalibacterium;s__Faecalibacterium sp900539885	GCF_023347535.1	100	0.68	NS	Yes	No	0.299642	0.060913	0.00658741	0.0212487	0.00118727	0.0103327	0.0284441	0.0318362	0.0547654	0.0567552	0.0185973	0.0132135	0.0173153	0.0427911	0.0110004	0.020717	0.0193183	0.0811398	0.115071	0.689816	1.31327	1.13135	0.103454	0.735675	1.69097	1.57903	0.54244	0.764212	0.65751	0.807149	0.407583	0.447233	0.0403742	0.40086	0.127213	0.268852	0.36096	0.11383	0.0390364	0.139733	0.765245
d__Bacteria;p__Firmicutes_A;c__Clostridia;o__Lachnospirales;f__Lachnospiraceae;g__Anaerostipes;s__Anaerostipes hadrus	MGYG000002528	d__Bacteria;p__Bacillota_A;c__Clostridia;o__Lachnospirales;f__Lachnospiraceae;g__Anaerostipes;s__Anaerostipes hadrus	GCA_000332875.2	99.33	2.01	RS	Yes	No	0.291599	0.190377	0.0382851	0.401832	0.487256	0.478842	0.47365	0.31849	0.488613	0.275694	0.262442	0.131257	0.447813	0.10643	0.270046	0.362058	0.237694	0.276699	0.290379	0.0781786	0.00912302	0.0303907	0.0173818	0.0185731	0.0190578	0.0702807	0.0250925	0.0360084	0.0773936	0.0472805	0.136456	0.121224	0.980767	0.163473	0.162989	0.0157639	0.0750217	0.192258	0.0322802	0.035734	0.421184
d__Bacteria;p__Firmicutes_A;c__Clostridia;o__Lachnospirales;f__Lachnospiraceae;g__Blautia_A;s__Blautia_A massiliensis	MGYG000000142	d__Bacteria;p__Bacillota_A;c__Clostridia;o__Lachnospirales;f__Lachnospiraceae;g__Blautia_A;s__Blautia_A massiliensis	GCA_001487165.1	99.37	0.32	RS	No	Yes	0.287283	0.547529	0.0386296	0.324947	0.308522	0.598163	0.2729	0.525446	0.150832	0.512714	0.810842	0.589867	0.00823194	0.388426	0.760197	0.381715	0.617579	1.71391	0.03456	0.0257487	0.0308147	0.0380338	0.151158	0.0596734	0.0117442	0.12942	0.107132	0.0181724	0.0191704	0.0498035	0.26159	0.0115237	0.0385598	0.0340166	0.0786692	0.170779	0.0201501	0.0242323	0.0175389	0.0925913	0.0654411
d__Bacteria;p__Firmicutes_A;c__Clostridia;o__Lachnospirales;f__Lachnospiraceae;g__Mediterraneibacter;s__Mediterraneibacter torques	MGYG000001374	d__Bacteria;p__Bacillota_A;c__Clostridia;o__Lachnospirales;f__Lachnospiraceae;g__Mediterraneibacter;s__Mediterraneibacter torques	GCA_000153925.1	99.42	0	RS	No	No	0.279801	0.0281208	0.064118	1.09795	1.07674	0.0192489	0.0836619	0.394362	0.765544	0.206647	0.0864401	0.0983724	0.0209469	0.623632	1.17429	0.580289	1.40983	0.55533	0.00245116	0.00103682	0.000551695	0.00118526	0.00268894	0.00997324	0.00126781	0.001895	0.00567108	0.00175908	0.0783429	0.0114612	0.0264593	0.00352996	0.024397	0.00644329	0.0108346	0.157123	0.00303943	0.0267029	0.00773464	0.0126075	0.10507
d__Bacteria;p__Firmicutes_A;c__Clostridia_A;o__Christensenellales;f__CAG-74;g__UBA11524;s__UBA11524 sp000437595	MGYG000003891	d__Bacteria;p__Bacillota_A;c__Clostridia;o__Christensenellales;f__CAG-74;g__UBA11524;s__UBA11524 sp000437595	GCA_000437595.1	99.13	1.17	NS	No	No	0.273874	0.99811	0.000231064	0.000252171	0.000252884	0.0216327	0.27031	0.00217886	0.000440307	0.000514668	0.000436427	0.000371694	0.000278018	0.000837408	0.00028672	0.000230458	0.449312	0.000336006	0.00362665	0.0296138	0.159445	0.00618781	0.000666679	0.222482	0.067776	0.067202	0.0243668	0.0392574	0.00918308	0.467811	0.0623874	0.31846	0.226743	2.09134	0.00939395	0.0119449	0.131727	0.421662	0.742376	0.0367179	0.000334399
d__Bacteria;p__Firmicutes_A;c__Clostridia;o__Lachnospirales;f__Lachnospiraceae;g__Coprococcus;s__Coprococcus eutactus_A	MGYG000000231	d__Bacteria;p__Bacillota_A;c__Clostridia;o__Lachnospirales;f__Lachnospiraceae;g__Coprococcus;s__Coprococcus eutactus_A	GCA_001404675.1	99.33	0	RS	Yes	No	0.266629	0.0139968	0.00140319	0.00227396	0.000634353	0.0655942	0.00235524	0.00220993	0.29774	0.00173794	0.0630382	0.000571837	0.000973063	0.00152136	0.000581517	0.00137466	0.152523	0.758915	0.00184004	0.081105	0.00208139	0.0224567	0.000459268	0.339007	0.00304545	0.00619164	0.00329514	0.180917	0.00105477	0.00528261	0.00511194	0.0123725	0.00393198	0.784418	0.0126258	0.00142697	0.00461857	1.524	0.308288	0.001191	0.00512917
d__Bacteria;p__Firmicutes_A;c__Clostridia;o__Oscillospirales;f__Oscillospiraceae;g__ER4;s__ER4 sp900317525	MGYG000002715	d__Bacteria;p__Bacillota_A;c__Clostridia;o__Oscillospirales;f__Oscillospiraceae;g__ER4;s__ER4 sp900317525	GCF_018918025.1	93.96	0	NS	Yes	No	0.266198	0.393445	0.000571357	0.0096754	0.000351466	0.028505	0.000684832	0.000652492	0.000642848	0.000417702	0.0150508	0.000841418	9.55687e-05	0.041809	0.129598	0.00057008	0.813851	0.00226322	0.627507	0.469783	1.40011	0.77292	0.00457046	0.692309	0.729162	1.0473	0.7829	0.630132	2.3182	0.0283012	0.0436138	0.169749	0.0684817	0.139354	0.00813057	0.007552	0.179999	0.0860035	0.0789069	0.106834	0.00660739
d__Bacteria;p__Firmicutes_A;c__Clostridia;o__Oscillospirales;f__Ruminococcaceae;g__Faecalibacterium;s__Faecalibacterium prausnitzii_J	MGYG000002619	d__Bacteria;p__Bacillota_A;c__Clostridia;o__Oscillospirales;f__Ruminococcaceae;g__Faecalibacterium;s__Faecalibacterium prausnitzii_J	GCA_003287405.1	99.32	0	RS	Yes	No	0.256759	0.0329412	0.0461917	0.10558	0.00161588	0.0445605	0.109928	0.0427227	0.0276337	0.028221	0.0670486	0.0278158	0.04672	0.0829691	0.0102573	0.0993881	0.0579737	0.133302	0.0524328	0.423255	0.459692	0.293767	0.153803	0.472324	1.10427	0.176167	0.168359	0.360031	0.250343	0.11165	0.336628	0.238091	0.317348	0.886383	0.113455	0.159669	0.176838	0.233664	0.0500977	0.18849	0.13145
d__Bacteria;p__Firmicutes_A;c__Clostridia;o__Oscillospirales;f__Acutalibacteraceae;g__Ruminococcus_E;s__Ruminococcus_E sp003526955	MGYG000002570	d__Bacteria;p__Bacillota_A;c__Clostridia;o__Oscillospirales;f__Acutalibacteraceae;g__Ruminococcus_E;s__Ruminococcus_E sp003526955	GCF_023921805.1	98.66	0.34	NS	No	No	0.252534	0.041526	0.0028904	0.000243323	0.000291459	0.000853976	0.00183347	0.00625693	0.00202982	0.00523992	0.00662111	0.000142959	0.000234578	0.000548042	0.0046481	0.000137466	0.00989282	0.00196583	0.000794791	0.0447611	0.0370839	0.0654002	8.1483e-05	0.00329758	0.232578	0.682562	0.0101918	0.000644036	0.00715265	0.00105289	0.00305294	0.00848795	0.000327844	0.00302334	0.00840838	0.00718672	0.000966556	0.000840139	0.00815254	0.00081209	0.0022722
d__Bacteria;p__Firmicutes_A;c__Clostridia;o__Lachnospirales;f__Lachnospiraceae;g__Mediterraneibacter;s__Mediterraneibacter faecis	MGYG000000249	d__Bacteria;p__Bacillota_A;c__Clostridia;o__Lachnospirales;f__Lachnospiraceae;g__Mediterraneibacter;s__Mediterraneibacter faecis	GCA_001312505.1	96.15	1.46	RS	No	Yes	0.251511	0.0632926	0.00257531	0.765467	0.00645497	0.342748	0.0607001	0.0473251	0.00572399	0.291753	0.213598	0.00773206	0.00421805	0.0153364	0.0348547	0.314818	0.382703	0.486765	0.931291	0.0629392	0.0664943	0.0404844	0.03926	0.169397	0.0440981	0.049426	0.144889	0.0303178	0.197057	0.0174576	0.0449792	0.0789684	0.0391671	0.0670016	0.812983	0.0252495	0.0711764	0.0234301	0.0172636	0.0198017	0.0755657
d__Bacteria;p__Firmicutes_A;c__Clostridia;o__Lachnospirales;f__Lachnospiraceae;g__Agathobacter;s__Agathobacter sp900546625	MGYG000002670	d__Bacteria;p__Bacillota_A;c__Clostridia;o__Lachnospirales;f__Lachnospiraceae;g__Agathobacter;s__Agathobacter sp900546625	GCA_900546625.1	97.83	1.93	NS	Yes	No	0.240357	0.0524115	0.100374	0.135044	0.000895809	0.158103	0.307222	0.201158	0.312834	0.0817875	0.276455	0.000351272	0.0013814	0.113164	0.000848046	0.00147574	0.0128228	0.0239723	0.335478	1.47971	0.11226	0.214815	0.0118261	0.144711	0.500952	0.140683	0.202589	0.266242	0.00165467	0.186279	0.858424	0.17025	0.222993	0.8329	0.976973	0.0973548	0.0115294	0.201017	0.0334676	0.0328323	0.451847
d__Bacteria;p__Firmicutes_A;c__Clostridia;o__Oscillospirales;f__Oscillospiraceae;g__CAG-83;s__CAG-83 sp000435555	MGYG000002720	d__Bacteria;p__Bacillota_A;c__Clostridia;o__Oscillospirales;f__Oscillospiraceae;g__Vescimonas;s__Vescimonas sp000435555	GCA_000435555.1	88.09	0.84	NS	Yes	No	0.226772	0.304955	0.0010965	0.00768458	0.00201021	0.00503481	0.000985579	0.00170502	0.000545981	0.0003543	0.00618468	0.00324313	0.000955687	0.0234737	0.0101887	0.0013221	0.062142	0.00427153	0.288412	0.240579	0.413942	0.250048	0.00595937	2.83811	0.694774	0.443421	0.286521	1.06691	0.0643936	0.0277843	0.013457	0.317502	0.0137942	0.0459094	0.00191557	0.00711366	0.947243	0.0182276	0.0581822	0.115301	0.00296329
d__Bacteria;p__Firmicutes_A;c__Clostridia;o__Lachnospirales;f__Lachnospiraceae;g__Blautia_A;s__Blautia_A faecis	MGYG000000002	d__Bacteria;p__Bacillota_A;c__Clostridia;o__Lachnospirales;f__Lachnospiraceae;g__Blautia_A;s__Blautia_A faecis	GCA_020554845.1	99.37	0	RS	No	Yes	0.223171	0.104227	0.0385288	0.0827962	0.0227938	0.0492513	0.17273	0.142966	0.239743	0.191113	0.0380478	0.187367	0.0338617	0.41282	0.294781	0.082318	0.141439	0.16518	0.0348072	0.0664116	0.0317626	0.0357856	0.00491491	0.0635923	0.0299582	0.135256	0.064946	0.026343	0.12497	0.038111	1.4683	0.0495237	0.274416	2.60773	0.407255	0.0737808	0.0288713	0.0840538	0.0712518	0.0927953	0.218546
d__Bacteria;p__Firmicutes_A;c__Clostridia;o__Oscillospirales;f__Acutalibacteraceae;g__Ruminococcus_E;s__Ruminococcus_E bromii	MGYG000002482	d__Bacteria;p__Bacillota_A;c__Clostridia;o__Oscillospirales;f__Acutalibacteraceae;g__Ruminococcus_E;s__Ruminococcus_E bromii	GCA_002834225.1	99.33	1.01	RS	No	No	0.220947	0.691341	0.0891107	0.000898083	0.000351466	0.0618707	0.111186	0.283826	0.0151774	0.204316	0.436683	0.000445216	0.000204169	0.00137668	0.347642	0.000557951	0.330874	0.135264	0.00103189	0.710258	0.183358	0.0358277	0.000651864	0.108624	0.00650599	0.090171	0.104482	0.000586361	0.296818	0.00108192	0.0930419	0.109166	5.37449e-05	0.265467	0.648048	0.20693	0.0448129	0.000718409	0.213195	0.0239828	0.00161369
d__Bacteria;p__Firmicutes_A;c__Clostridia;o__Oscillospirales;f__Ruminococcaceae;g__Faecalibacterium;s__Faecalibacterium prausnitzii_I	MGYG000002274	d__Bacteria;p__Bacillota_A;c__Clostridia;o__Oscillospirales;f__Ruminococcaceae;g__Faecalibacterium;s__Faecalibacterium prausnitzii_I	GCA_003287495.1	100	0	RS	Yes	No	0.213614	0.132786	0.0401	0.124497	0.00400756	0.262612	0.0287521	0.0827694	0.0288313	0.0586722	0.0348591	0.0518983	0.0879579	0.053068	0.0125874	0.0192129	0.104737	0.114547	0.171758	0.510937	0.234641	0.33736	0.2092	0.265064	0.384747	0.192584	0.273937	0.516315	0.102372	0.422699	0.102484	0.545879	0.0547402	0.583653	0.547114	0.120792	0.18145	0.429818	0.0568788	0.200049	0.0529105
d__Bacteria;p__Firmicutes_A;c__Clostridia;o__Oscillospirales;f__Oscillospiraceae;g__CAG-83;s__CAG-83 sp001916855	MGYG000004196	d__Bacteria;p__Bacillota_A;c__Clostridia;o__Oscillospirales;f__Oscillospiraceae;g__Vescimonas;s__Vescimonas sp001916855	GCA_018228685.1	95.3	0.67	NS	Yes	No	0.210737	0.163519	0.00094526	0.00374717	0.0165232	0.0229643	0.0128089	0.00361589	0.000999497	0.00229363	0.0271607	0.00363117	0.000195481	0.00931671	0.238353	0.000525606	0.152028	0.299907	0.00789782	0.0447427	0.0622863	0.0692512	0.0053001	0.015351	0.0223694	0.136922	0.0303174	0.0126404	0.030964	0.00455801	0.00455184	0.0804911	0.00824661	0.0398691	0.00189705	0.174964	0.0221367	0.0768258	0.0812054	0.0334806	0.00504343
d__Bacteria;p__Firmicutes_A;c__Clostridia;o__Oscillospirales;f__Ruminococcaceae;g__Faecalibacterium;s__Faecalibacterium prausnitzii_H	MGYG000000039	d__Bacteria;p__Bacillota_A;c__Clostridia;o__Oscillospirales;f__Ruminococcaceae;g__Faecalibacterium;s__Faecalibacterium hattorii	GCA_003287455.1	100	0	RS	Yes	No	0.20767	0.029155	0.0173802	0.0427541	0.00273029	0.0231828	0.0159794	0.0350986	0.0216675	0.0339383	0.0276443	0.0238334	0.0232232	0.0372318	0.0066713	0.0154649	0.0276831	0.105108	0.0691368	0.422912	0.358963	0.375381	0.178037	0.218989	0.152954	0.141974	0.129435	1.56772	0.151986	0.0899287	0.118299	0.0765985	0.0789749	0.116052	0.132452	0.1606	0.035436	0.207173	0.0658555	0.0606052	0.0656469
d__Bacteria;p__Firmicutes_A;c__Clostridia;o__Lachnospirales;f__Lachnospiraceae;g__Acetatifactor;s__Acetatifactor sp003447295	MGYG000004250	d__Bacteria;p__Bacillota_A;c__Clostridia;o__Lachnospirales;f__Lachnospiraceae;g__Acetatifactor;s__Acetatifactor sp003447295	GCA_003447295.1	77.38	1.45	NS	No	No	0.206458	0.0370956	0.00315507	0.00454793	0.000634353	0.0515623	0.0551779	0.00747647	0.023486	0.00625434	0.00831964	0.00646993	0.00119461	0.0256396	0.0209508	0.00110377	0.0350571	0.00715269	0.0323827	0.0420495	0.0103869	0.0159061	0.00699272	0.115098	0.118597	0.00549502	0.0184969	0.077938	0.00741634	0.56395	0.0610822	0.124316	0.0961937	0.0434031	0.084658	0.0482284	0.0285735	0.105409	0.407415	0.0749696	0.0444682
d__Bacteria;p__Firmicutes_A;c__Clostridia;o__Lachnospirales;f__Lachnospiraceae;g__Dorea_A;s__Dorea_A longicatena	MGYG000000038	d__Bacteria;p__Bacillota_A;c__Clostridia;o__Lachnospirales;f__Lachnospiraceae;g__Dorea_A;s__Dorea_A longicatena	GCA_025150085.1	99.42	0	RS	No	No	0.20254	0.168764	0.0143511	0.0319815	0.0066907	0.015497	0.150609	0.00811343	0.341669	0.0266807	0.019655	0.017245	0.156311	0.0467721	0.222127	0.0277439	0.756205	0.0247293	0.0689765	0.0734301	0.0656868	0.267801	0.0370303	0.0673804	0.0307343	0.175339	0.14562	0.135536	0.0259539	0.0212456	1.05489	0.172223	0.100354	0.138358	0.33699	0.0577459	0.107614	0.0283053	0.0848455	0.0391542	0.181123
d__Bacteria;p__Firmicutes_A;c__Clostridia;o__Lachnospirales;f__Lachnospiraceae;g__Ruminococcus_B;s__Ruminococcus_B gnavus	MGYG000001380	d__Bacteria;p__Bacillota_A;c__Clostridia;o__Lachnospirales;f__Lachnospiraceae;g__Ruminococcus_B;s__Ruminococcus_B gnavus	GCA_008121495.1	99.42	0	RS	No	Yes	0.200957	0.00472843	0.023371	0.0121263	1.3575	0.00420917	0.0160374	0.218418	0.0352862	0.0441496	0.00936942	0.191757	0.143553	0.044273	0.0535561	1.54546	0.00717778	0.028437	0.00658875	0.00269328	0.00143942	0.00172516	0.00740384	0.0550327	0.000767003	0.0127535	0.173438	0.000817061	0.00261055	0.00155168	0.018488	0.00349145	0.0049757	0.00627305	0.0208807	0.0173499	0.00297412	0.00385746	0.00572801	0.00167041	0.0645854
d__Bacteria;p__Firmicutes_A;c__Clostridia;o__Oscillospirales;f__Oscillospiraceae;g__CAG-83;s__CAG-83 sp900545495	MGYG000000877	d__Bacteria;p__Bacillota_A;c__Clostridia;o__Oscillospirales;f__Oscillospiraceae;g__Vescimonas;s__Vescimonas sp900545495	GCA_900545495.1	93.96	0.73	NS	Yes	No	0.198918	1.28533	0.000819225	0.00334901	0.00178733	0.00367088	0.00240235	0.00052044	0.000933451	0.000693683	0.00668009	0.00191974	0.000152041	0.0177434	0.00837143	0.000946091	0.056011	0.0029893	0.0234263	0.153983	0.501475	0.0650754	0.00282228	0.11036	0.0700319	0.182539	0.0550229	0.107093	0.0855681	0.0150815	0.00771264	0.0119232	0.017983	0.0345525	0.00164173	0.00328994	0.0152037	0.0224722	0.00618738	0.015084	0.00457012
d__Bacteria;p__Firmicutes_A;c__Clostridia;o__Lachnospirales;f__Lachnospiraceae;g__Bariatricus;s__Bariatricus comes	MGYG000001315	d__Bacteria;p__Bacillota_A;c__Clostridia;o__Lachnospirales;f__Lachnospiraceae;g__Bariatricus;s__Bariatricus comes	GCA_025149785.1	99.42	0	RS	Yes	No	0.191176	0.206648	0.100261	0.249879	0.498618	0.124749	0.213838	0.00743763	0.00684677	0.167442	1.02286	0.00454202	0.00388356	1.07607	0.140327	0.0744137	0.293868	0.0150855	0.0116614	0.031534	0.0320234	0.0781976	0.00411489	0.0534732	0.0319254	0.101249	0.0756162	0.0604385	0.00552435	0.0198064	0.231863	0.0550962	0.0775861	0.232242	0.506871	0.189394	0.0234455	0.0425118	0.0229717	0.0368476	0.0120624
d__Bacteria;p__Firmicutes_A;c__Clostridia;o__Lachnospirales;f__Lachnospiraceae;g__CAG-127;s__CAG-127 sp900319515	MGYG000000190	d__Bacteria;p__Bacillota_A;c__Clostridia;o__Lachnospirales;f__Lachnospiraceae;g__Wujia;s__Wujia chipingensis	GCA_014337155.1	98.66	0	RS	Yes	No	0.189387	0.0154824	0.02243	0.00199525	0.000445761	0.0487818	1.76189	0.1251	0.00336835	0.00158503	0.00896445	0.000665782	0.00147697	1.90682	0.110961	0.00166172	0.113545	0.140258	0.130256	0.00674853	0.00219173	0.017703	0.00102224	0.291812	0.185515	0.0103324	0.00227381	0.00217242	0.383184	2.04821	0.00475161	2.02264	0.003717	1.70036	0.0102075	0.00212338	0.812853	0.0048772	0.01233	0.00135583	0.00517033
d__Bacteria;p__Firmicutes_A;c__Clostridia;o__Oscillospirales;f__Ruminococcaceae;g__Faecalibacterium;s__Faecalibacterium sp003449675	MGYG000002641	d__Bacteria;p__Bacillota_A;c__Clostridia;o__Oscillospirales;f__Ruminococcaceae;g__Faecalibacterium;s__Faecalibacterium sp003449675	GCF_023347295.1	100	0	NS	Yes	No	0.187305	0.0189926	0.0427216	0.0852073	0.000784368	0.0498301	0.0179143	0.0198039	0.023235	0.0211126	0.0822803	0.0257041	0.0197436	0.100809	0.0029722	0.0175148	0.035258	0.247471	0.0390249	0.541379	0.658046	0.33728	0.0803348	0.632746	1.40915	0.185369	0.215012	0.465441	0.332727	0.0589576	0.0748505	0.0610458	0.0567653	0.124442	0.115278	0.0992118	0.0285735	0.244067	0.0219021	0.233504	0.0441167
d__Bacteria;p__Firmicutes_A;c__Clostridia;o__Oscillospirales;f__Oscillospiraceae;g__Dysosmobacter;s__Dysosmobacter sp001916835	MGYG000002057	d__Bacteria;p__Bacillota_A;c__Clostridia;o__Oscillospirales;f__Oscillospiraceae;g__Dysosmobacter;s__Dysosmobacter sp001916835	GCF_014297285.1	98.66	0	NS	Yes	No	0.187081	0.0900592	0.0220351	0.0224388	0.0184348	0.105007	0.0525292	0.033514	0.000964272	0.00182744	0.0220376	0.108032	0.00241528	0.822273	0.147269	0.0151375	0.232624	0.0948388	0.199159	0.059295	0.202637	0.0358066	0.00351118	0.0901088	0.214436	0.0801747	0.051803	0.0948752	0.246875	0.535577	0.0290551	0.261361	2.23003	0.471706	0.0193647	0.227907	0.0884673	1.05123	0.0926498	0.492476	0.042978
d__Bacteria;p__Firmicutes_A;c__Clostridia;o__Oscillospirales;f__Oscillospiraceae;g__CAG-170;s__CAG-170 sp000432135	MGYG000002993	d__Bacteria;p__Bacillota_A;c__Clostridia;o__Oscillospirales;f__Oscillospiraceae;g__CAG-170;s__CAG-170 sp000432135	GCA_000432135.1	91.61	1.68	NS	No	No	0.179328	0.228463	0	0.000787482	0.000205736	0.00256193	0.000253642	0.000652492	0.000176123	0.00113003	0.000872854	0.000351272	0	0.00081987	0.00169609	8.49056e-05	0.222039	0.000494354	0.0377826	0.0487305	0.0870273	0.122681	0.000696309	0.0540643	0.417804	0.171227	0.0483466	0.154953	0.0124001	0.255455	0.0035873	0.0346995	0.00130063	0.163123	0.000507996	0.000314618	0.0376826	0.00470159	0.0299833	0.348081	0.000572766
d__Bacteria;p__Firmicutes_A;c__Clostridia;o__Oscillospirales;f__Oscillospiraceae;g__CAG-83;s__CAG-83 sp000435975	MGYG000002882	d__Bacteria;p__Bacillota_A;c__Clostridia;o__Oscillospirales;f__Oscillospiraceae;g__Vescimonas;s__Vescimonas sp000435975	GCA_000435975.1	89.53	0.67	NS	Yes	No	0.178353	0.0501546	0.00177289	0.00937457	0.00508339	0.00942206	0.0033372	0.0011807	0.00240848	0.00182372	0.0103366	0.00955785	0.0005821	0.0173181	0.0414654	0.00255121	0.0573381	0.0469598	0.0204475	0.104387	0.118514	0.0973769	0.00846683	0.0301386	0.0445313	0.178462	0.197649	0.0508933	0.242379	0.0159422	0.0109323	0.0286601	0.0258846	0.0245739	0.00639757	0.0338844	0.0184991	0.452486	0.023718	0.333273	0.0461248
d__Bacteria;p__Firmicutes_A;c__Clostridia;o__Lachnospirales;f__Lachnospiraceae;g__KLE1615;s__KLE1615 sp900066985	MGYG000000193	d__Bacteria;p__Bacillota_A;c__Clostridia;o__Lachnospirales;f__Lachnospiraceae;g__KLE1615;s__KLE1615 sp900066985	GCA_003478935.1	97.47	1.9	NS	No	No	0.176648	0.390724	0.0634164	0.0874812	0.00711075	0.0936783	0.369882	0.194349	0.178386	0.0815451	0.0976889	0.00498315	0.0770978	0.194007	0.216752	0.0689676	0.015893	0.341607	0.0473468	0.105338	0.0140933	0.0403368	0.0289746	0.0403558	0.00639771	0.139485	0.175481	0.0525995	0.00354666	0.072229	0.0404151	1.12993	0.228413	0.432603	0.0985167	0.0399081	0.0182366	0.327389	0.0987443	0.0436669	0.00609121
d__Bacteria;p__Firmicutes_A;c__Clostridia;o__Oscillospirales;f__Ruminococcaceae;g__Faecalibacterium;s__MGYG000000876	MGYG000000876	d__Bacteria;p__Bacillota_A;c__Clostridia;o__Oscillospirales;f__Ruminococcaceae;g__Faecalibacterium;s__	MGYG000000876	69.1	3.71	NS	Yes	No	0.17521	0.0276913	0.0813512	0.0959533	0.000578632	0.0556622	0.00912385	0.00485874	0.0265285	0.0744441	0.0939419	0.0238946	0.0038184	0.121547	0.00218473	0.00802964	0.0740489	0.0299084	0.0920621	0.416415	0.460474	0.273137	0.0328969	0.55506	1.08938	0.15235	0.208056	0.383841	0.211613	0.0362972	0.169009	0.0761428	0.100715	0.104753	0.314175	0.312643	0.0333841	0.330963	0.0114063	0.303863	0.0392653
d__Bacteria;p__Firmicutes_A;c__Clostridia;o__Lachnospirales;f__Lachnospiraceae;g__Eubacterium_F;s__Eubacterium_F sp003491505	MGYG000000209	d__Bacteria;p__Bacillota_A;c__Clostridia;o__Lachnospirales;f__Lachnospiraceae;g__Eubacterium_F;s__Eubacterium_F sp003491505	GCF_003477605.1	98.66	0	NS	Yes	No	0.172336	0.441948	0.000588162	0.00575569	0.00203593	0.00127085	0.714925	0.00539083	0.00236885	0.00233092	0.00162776	0.00167467	0.000768893	0.00254291	0.0689744	0.00175472	0.0294448	0.691532	0.0119953	0.0634607	0.0140532	0.0823608	0.000300006	0.195898	0.0440846	0.0642986	0.164574	0.0191385	0.00256441	0.446546	0.692263	0.149731	0.963229	1.49454	0.0234683	0.677414	0.321134	3.81118	0.123509	0.222814	0.163144
d__Bacteria;p__Firmicutes_A;c__Clostridia;o__Oscillospirales;f__Ruminococcaceae;g__Faecalibacterium;s__Faecalibacterium sp900758465	MGYG000002040	d__Bacteria;p__Bacillota_A;c__Clostridia;o__Oscillospirales;f__Ruminococcaceae;g__Faecalibacterium;s__Faecalibacterium sp900758465	GCF_023347275.1	99.32	0	NS	Yes	No	0.172309	0.018287	0.00518843	0.0354632	0.00459477	0.0310912	0.0338322	0.149891	0.0222311	0.0219965	0.0235907	0.0780681	0.108188	0.112235	0.0102694	0.0385229	0.0130144	0.208305	2.20425	0.155529	0.112004	0.140784	0.903143	0.123937	0.129845	0.0579705	0.0847867	0.149517	0.24731	2.20243	0.18008	0.298938	0.124647	0.92834	0.0701497	1.30613	0.156783	0.715663	0.0503896	0.0278402	0.0952884
d__Bacteria;p__Firmicutes_A;c__Clostridia;o__Lachnospirales;f__Lachnospiraceae;g__Lachnospira;s__Lachnospira sp003537285	MGYG000000187	d__Bacteria;p__Bacillota_A;c__Clostridia;o__Lachnospirales;f__Lachnospiraceae;g__Lachnospira;s__Lachnospira sp003537285	GCA_003458705.1	98.08	0.67	NS	No	No	0.170235	0.00169592	0.00515902	0.0023359	0.000608636	0.0413551	0.0123161	0.00992332	0.0232174	0.0051616	0.0144218	0.0563832	0.00184621	0.0753886	0.0179705	0.295051	0.0350945	0.190083	0.00368676	0.0599821	0.00197105	0.0171673	0.000770385	0.0478011	0.0223243	0.00337106	0.0090146	0.0106266	0.139183	0.174853	0.0480738	0.162226	0.0573952	0.211044	0.148696	0.163727	0.00838161	1.95857	0.663744	0.0104426	0.114231
d__Bacteria;p__Firmicutes_A;c__Clostridia;o__Oscillospirales;f__Oscillospiraceae;g__CAG-170;s__CAG-170 sp002404795	MGYG000000651	d__Bacteria;p__Bacillota_A;c__Clostridia;o__Oscillospirales;f__Oscillospiraceae;g__CAG-170;s__CAG-170 sp002404795	GCA_002404795.1	80.69	3.1	NS	No	No	0.169819	0.047705	0	0.000132722	9.42956e-05	0.0010442	0.00021016	0.000345665	5.28368e-05	0.000376677	0.000534722	7.76065e-05	0	0.00117062	0.000634015	6.469e-05	0.135541	0.000679737	0.28703	0.612208	1.40177	0.239621	0.000944462	0.301333	0.335424	0.627334	0.214883	0.35559	0.00408723	0.107259	0.00090326	0.0723465	0.000927637	0.411668	0.000739504	0.000731751	0.0151449	0.0445513	0.0160961	0.191484	0.000439006
d__Bacteria;p__Firmicutes_A;c__Clostridia;o__Oscillospirales;f__Oscillospiraceae;g__CAG-83;s__CAG-83 sp900548615	MGYG000004463	d__Bacteria;p__Bacillota_A;c__Clostridia;o__Oscillospirales;f__Oscillospiraceae;g__Vescimonas;s__Vescimonas sp900548615	GCA_900548615.1	86.12	0.4	NS	Yes	Yes	0.166318	0.0839679	0.000995674	0.00318089	0.00137586	0.00405133	0.00178636	0.00124284	0.00116681	0.00185728	0.00344424	0.0018503	0.000964375	0.0142403	0.00623516	0.0017345	0.255582	0.00675875	0.0192419	0.0495465	0.33059	0.114346	0.00860386	0.106393	0.0768853	0.206175	0.0785942	0.126659	0.0253276	0.0198263	0.145775	0.0582844	0.0134975	0.0372442	0.0050535	0.00558653	0.0104153	0.0299217	0.0586217	0.0166197	0.00394763
d__Bacteria;p__Firmicutes_A;c__Clostridia;o__Oscillospirales;f__Acutalibacteraceae;g__CAG-217;s__CAG-217 sp000436335	MGYG000001029	d__Bacteria;p__Bacillota_A;c__Clostridia;o__Oscillospirales;f__Acutalibacteraceae;g__CAG-217;s__CAG-217 sp000436335	GCA_000436335.1	95.97	0	NS	No	No	0.16489	0.00201144	0.000928455	9.73292e-05	5.1434e-05	0.100397	0.181662	0.00026022	0.00033023	0.295207	0.000452154	0.000110283	0.000112945	0.0015959	0.232793	0.000113207	0.0492117	0.348273	0.09092	0.0774792	0.0397621	0.149845	0.000107409	0.73314	2.12932	0.0177565	0.00829967	0.0211715	0.923667	0.000737299	0.00234333	0.00196875	0.00047403	0.706545	0.00697832	0.000347611	0.144952	0.00127917	0.00228357	0.00156488	0.00131702
d__Bacteria;p__Firmicutes_A;c__Clostridia;o__Lachnospirales;f__Lachnospiraceae;g__Eisenbergiella;s__Eisenbergiella sp900066775	MGYG000003702	d__Bacteria;p__Bacillota_A;c__Clostridia;o__Lachnospirales;f__Lachnospiraceae;g__Eisenbergiella;s__Eisenbergiella sp900066775	GCA_003481005.1	98.66	0.19	NS	Yes	No	0.162709	0.0402771	0.00842752	0.0165106	0.00297031	0.0772544	0.0329227	0.00911935	0.00681595	0.00568	0.0734377	0.01575	0.0029105	0.060118	0.0286478	0.0102372	0.0381927	0.0533401	0.0483887	0.0949088	0.0172831	0.0714741	0.00318524	0.076672	0.171976	0.0534303	0.0323332	0.0336677	0.034069	0.710551	0.10069	0.518572	0.209035	0.593023	1.5343	0.149426	0.535921	0.584479	0.261745	0.0580323	0.102102
d__Bacteria;p__Firmicutes_A;c__Clostridia;o__Oscillospirales;f__Acutalibacteraceae;g__CAG-177;s__CAG-177 sp003538135	MGYG000004256	d__Bacteria;p__Bacillota_A;c__Clostridia;o__Oscillospirales;f__Acutalibacteraceae;g__CAG-177;s__CAG-177 sp003538135	GCA_003538135.1	97.27	0	NS	No	No	0.16145	1.96957	0.0076335	0.0003495	0.000227167	0.000408775	0.000500036	0.000252452	0.000612027	0.000522127	0.00690813	0.000285919	0.000960031	0.0216586	1.36292	0.0006469	0.488327	0.000641116	0.00623811	0.0310126	0.00702157	0.228869	0.000218523	0.00167017	0.0342444	0.0267541	0.00800402	0.058391	0.00237982	0.135845	0.000372579	0.0239508	0.000538524	0.000890925	0.000455079	0.00145643	0.00769196	0.00203749	0.00755885	2.39472	0.000192065
d__Bacteria;p__Firmicutes_A;c__Clostridia;o__Lachnospirales;f__Lachnospiraceae;g__Anaerobutyricum;s__Anaerobutyricum hallii	MGYG000000262	d__Bacteria;p__Bacillota_A;c__Clostridia;o__Lachnospirales;f__Lachnospiraceae;g__Anaerobutyricum;s__Anaerobutyricum hallii	GCA_000173975.1	99.33	1.34	RS	Yes	Yes	0.158619	0.628714	0.00487754	0.20717	0.0102011	0.0615267	0.16894	0.00636568	0.169135	0.251337	0.171288	0.011592	0.0130929	0.0281825	0.380385	0.580645	0.887895	0.299258	1.30907	0.0359328	0.0489303	0.0426693	0.00826682	0.184951	0.0146046	0.235541	0.175556	0.0670663	0.0110751	0.0136786	0.114718	0.0856769	0.0358941	0.0646504	0.0662537	0.0175208	0.0154074	0.122315	0.0302536	0.0774852	0.0883414
d__Bacteria;p__Firmicutes_A;c__Clostridia;o__Oscillospirales;f__Ruminococcaceae;g__Faecalibacterium;s__MGYG000000512	MGYG000000512	d__Bacteria;p__Bacillota_A;c__Clostridia;o__Oscillospirales;f__Ruminococcaceae;g__Faecalibacterium;s__	MGYG000000512	53.9	0	NS	Yes	No	0.154994	0.0970839	0.0083561	0.0259515	0.000865805	0.0136798	0.0417712	0.0370017	0.0813423	0.113652	0.0327989	0.0138589	0.00970022	0.0598111	0.0135284	0.0246671	0.0267204	0.143567	0.171484	0.201548	0.26542	0.159706	0.339492	0.302824	0.510864	0.133917	0.0982737	0.259499	0.233354	0.125526	0.237132	0.0499425	0.0435935	0.116354	0.229888	0.567409	0.0858145	0.0972127	0.0297959	0.111834	0.0623749
d__Bacteria;p__Firmicutes_A;c__Clostridia_A;o__Christensenellales;f__CAG-138;g__PeH17;s__PeH17 sp000435055	MGYG000000530	d__Bacteria;p__Bacillota_A;c__Clostridia;o__Christensenellales;f__CAG-138;g__PeH17;s__PeH17 sp000435055	GCA_000435055.1	93.13	1.34	NS	Yes	No	0.154143	0.204974	0	0.00146436	0.000132871	0.000101182	5.79752e-05	0.000170891	0.00428419	0.000477373	0.000161203	0.000114367	7.81925e-05	0.000184142	0.000218069	0.000117251	0.102377	0.000683599	0.000898314	0.126394	0.164721	0.0967737	0.0003926	0.183721	0.00215663	0.454206	0.0474328	0.0901939	0.102148	0.000467046	0.000422829	0.000388295	0.00666329	0.0317246	6.74682e-05	9.30891e-05	0.0052194	0.000307319	0.00171807	0.000287448	0.000138904
d__Bacteria;p__Firmicutes_A;c__Clostridia;o__Oscillospirales;f__Acutalibacteraceae;g__CAG-180;s__CAG-180 sp004556705	MGYG000000726	d__Bacteria;p__Bacillota_A;c__Clostridia;o__Oscillospirales;f__Acutalibacteraceae;g__Fimenecus;s__Fimenecus sp004556705	GCA_004556705.1	97.32	0	NS	No	No	0.153681	0.00478978	0.000794018	8.4057e-05	0.000222881	0.000335924	0.000416697	0.000504905	0.000303812	0.000824215	0.00666043	5.30992e-05	0	0.0178969	0.00445022	6.87331e-05	0.00649085	0.000459595	0.372991	0.0416139	0.00328509	0.00564791	0.000374081	0.00217827	0.0014167	0.00463277	0.00533243	0.00142745	0.00222161	0.00207133	0.000507394	0.0014521	0.000641714	0.00211918	0.00080168	0.00111707	0.00053683	0.00256831	0.00296682	0.000292473	0.0023185
d__Bacteria;p__Firmicutes_A;c__Clostridia;o__Oscillospirales;f__Ruminococcaceae;g__Faecalibacterium;s__Faecalibacterium sp900772565	MGYG000002651	d__Bacteria;p__Bacillota_A;c__Clostridia;o__Oscillospirales;f__Ruminococcaceae;g__Faecalibacterium;s__Faecalibacterium sp900772565	GCA_900772565.1	96.19	0.62	NS	No	No	0.153298	0.0122352	0.0218796	0.0408783	0.000347179	0.0226688	0.00904051	0.00440044	0.0109548	0.00916706	0.0335813	0.0052609	0.00923106	0.0424316	0.00197474	0.0119798	0.0158463	0.0422905	0.0246352	0.321187	0.383052	0.206868	0.0742384	0.318004	0.828521	0.115274	0.118415	0.288538	0.169304	0.0282903	0.0653117	0.0432757	0.0530946	0.120204	0.062121	0.0450905	0.0293493	0.122321	0.0132338	0.101662	0.0256939
d__Bacteria;p__Firmicutes_A;c__Clostridia;o__Lachnospirales;f__Lachnospiraceae;g__Roseburia;s__Roseburia hominis	MGYG000002517	d__Bacteria;p__Bacillota_A;c__Clostridia;o__Lachnospirales;f__Lachnospiraceae;g__Roseburia;s__Roseburia hominis	GCA_000225345.1	99.44	0.24	RS	Yes	No	0.151033	0.905619	0.0740538	0.18958	0.0100511	0.515089	0.481423	0.370678	0.0463819	0.168979	0.0783131	0.058646	0.163279	0.98117	0.148743	0.160152	0.297822	0.1989	0.0581533	0.109952	0.0199011	0.0257087	0.0119632	0.403407	0.321974	0.0381923	0.0551681	0.00572423	0.200749	0.490612	0.0924683	0.197405	0.0660095	0.0541636	0.116068	0.0425901	0.109551	1.27047	0.0453929	0.358664	0.0243906
d__Bacteria;p__Firmicutes_A;c__Clostridia;o__Lachnospirales;f__Lachnospiraceae;g__Blautia_A;s__Blautia_A obeum	MGYG000000212	d__Bacteria;p__Bacillota_A;c__Clostridia;o__Lachnospirales;f__Lachnospiraceae;g__Blautia_A;s__Blautia_A obeum	GCA_025147765.1	99.37	0	RS	No	Yes	0.150836	0.0973732	0.00646558	0.0957055	0.00552058	0.0714952	0.212889	0.0438995	0.0858951	0.0924687	0.0353899	0.00537936	0.16145	0.177728	0.234905	0.042469	0.251648	0.570493	0.386602	0.0738473	0.0404593	0.0460775	0.00527047	0.0475798	0.0206369	0.211368	0.18613	0.0763808	0.159033	0.213187	0.349537	0.0136529	0.0232769	0.195524	0.127422	0.0384859	0.0134443	0.0201773	0.0100049	0.0180971	0.0686805
d__Bacteria;p__Firmicutes_A;c__Clostridia_A;o__Christensenellales;f__CAG-917;g__CAG-349;s__CAG-349 sp003539515	MGYG000002831	d__Bacteria;p__Bacillota_A;c__Clostridia;o__Christensenellales;f__CAG-917;g__CAG-349;s__CAG-349 sp003539515	GCA_022009995.1	77.73	1.34	NS	No	No	0.148938	0.000552161	0	0	0	4.04728e-05	0	0	0.0101094	7.08601e-05	0	0	0	0.00984721	0	0	0.000397208	0	0.000357322	0.0345341	0.1417	0.0492621	0.0251301	0.45449	0.00188141	0.131535	0.0672252	0.024334	0.726999	0.0135307	0	0.0986206	0.000120389	0.000139345	3.96872e-05	1.41401e-05	1.10838	5.38807e-05	0.076358	0.0758027	0
d__Bacteria;p__Firmicutes_A;c__Clostridia;o__Oscillospirales;f__Oscillospiraceae;g__CAG-110;s__CAG-110 sp900544945	MGYG000003409	d__Bacteria;p__Bacillota_A;c__Clostridia;o__Oscillospirales;f__Oscillospiraceae;g__Faecousia;s__Faecousia sp900544945	GCA_900544945.1	97.76	1.34	NS	No	No	0.146119	0.031907	0.00299542	0.00414534	0.00162446	0.00531003	0.00807305	0.0041674	0.00180526	0.00463574	0.00438786	0.00434596	0.00113379	0.00880374	0.0218109	0.00244205	0.0425807	0.0153597	0.0266455	0.55968	0.0414674	0.0355789	0.018567	0.218347	0.398968	0.25223	0.0576085	0.214863	0.947775	0.0274469	0.0148872	0.0211108	0.0216742	0.0233608	0.0126258	0.0121876	0.0577739	0.0203868	0.0136119	0.0143483	0.00835655
d__Bacteria;p__Firmicutes_A;c__Clostridia;o__Oscillospirales;f__Ruminococcaceae;g__Gemmiger;s__Gemmiger sp900540595	MGYG000003921	d__Bacteria;p__Bacillota_A;c__Clostridia;o__Oscillospirales;f__Ruminococcaceae;g__Gemmiger;s__Gemmiger sp900540595	GCA_900540595.1	96.29	0	NS	Yes	No	0.145474	0.45091	0.00971727	0.173626	0.000372896	0.0431804	0.00352924	0.00222158	0.00264184	0.0210343	0.0220494	0.00147861	0.00373152	0.0600698	0.0430484	0.0568504	0.169734	0.973859	0.0146969	0.0874241	0.0448528	0.0809182	0.0841831	0.366251	0.10082	0.0273825	0.0715416	0.106641	0.00759433	0.00840684	0.0152684	0.0221537	0.0175574	0.0292397	0.0489607	0.00479232	0.0238883	0.0364792	0.00483415	0.0172318	0.00881785
d__Bacteria;p__Firmicutes_A;c__Clostridia;o__Oscillospirales;f__Ruminococcaceae;g__Faecalibacterium;s__MGYG000002223	MGYG000002223	d__Bacteria;p__Bacillota_A;c__Clostridia;o__Oscillospirales;f__Ruminococcaceae;g__Faecalibacterium;s__Faecalibacterium sp934503275	GCA_934503275.1	96	0.68	NS	Yes	No	0.14386	0.00868558	0.0300593	0.0656043	0.000480051	0.0323742	0.00662005	0.00935627	0.0124299	0.00813399	0.0416808	0.0092556	0.00798433	0.0636868	0.0018132	0.0108558	0.0197482	0.0569396	0.0217098	0.628822	0.795644	0.284644	0.0527047	0.499832	1.76597	0.163297	0.179814	0.586015	0.216498	0.0318834	0.0448701	0.0353525	0.0374312	0.0880856	0.0728008	0.0401509	0.0189158	0.130705	0.00755885	0.118535	0.0233462
d__Bacteria;p__Firmicutes_A;c__Clostridia_A;o__Christensenellales;f__CAG-138;g__SFEL01;s__SFEL01 sp004557245	MGYG000004245	d__Bacteria;p__Bacillota_A;c__Clostridia;o__Christensenellales;f__CAG-138;g__SFEL01;s__SFEL01 sp004557245	GCA_004557245.1	99.19	1.34	NS	No	No	0.142364	0.329557	0.000176449	0.000128298	0.000664356	0.000501862	0.000155808	0.000769008	0.000374261	0.000801838	0.000691993	0.000804657	0.000390963	0.00107855	0.00105804	0.000287062	0.0333094	0.000683599	0.00219068	0.0477734	0.264192	0.0597734	0.00095187	0.00726927	0.0164635	0.272101	0.064645	0.0146254	0.00606492	0.0164165	0.00735844	0.00488418	0.00169296	0.00564694	0.000735535	0.00435751	0.0112983	0.0747584	0.00486234	0.0220008	0.00353606
d__Bacteria;p__Firmicutes_A;c__Clostridia;o__Oscillospirales;f__Ruminococcaceae;g__Ruminiclostridium_E;s__Ruminiclostridium_E siraeum	MGYG000002530	d__Bacteria;p__Bacillota_A;c__Clostridia;o__Oscillospirales;f__Ruminococcaceae;g__Ruminiclostridium_E;s__Ruminiclostridium_E siraeum	GCA_025150425.1	98.32	0	RS	No	No	0.141387	0.0305179	0.000743605	0.00159266	0.00296603	0.00957991	0.024759	0.00329742	0.00177003	0.00150671	0.00631443	0.00110691	0.00193744	0.012662	0.00392928	0.00106738	0.281448	0.00332144	0.0902956	0.222198	0.00475962	0.0120382	0.000811126	0.00782013	0.086924	0.230533	0.00401545	0.00615199	0.165111	0.0528878	0.122447	0.145795	0.00970848	0.545087	0.00274238	0.00613681	0.0115229	0.00906991	0.0148839	0.0132668	0.0480129
d__Bacteria;p__Firmicutes_A;c__Clostridia;o__Oscillospirales;f__Ruminococcaceae;g__Faecalibacterium;s__MGYG000002610	MGYG000002610	d__Bacteria;p__Bacillota_A;c__Clostridia;o__Oscillospirales;f__Ruminococcaceae;g__Faecalibacterium;s__Faecalibacterium sp900765705	GCA_900765705.1	76.47	2.72	NS	No	No	0.141033	0.0124631	0.0182498	0.0457226	0.000874378	0.0251862	0.0155519	0.0209846	0.0256919	0.0164694	0.0350872	0.0161544	0.035621	0.0497841	0.00704282	0.0222655	0.0189959	0.0663516	0.0360995	0.248818	0.287413	0.144353	0.0725273	0.245022	0.610841	0.0869607	0.0894633	0.218184	0.151517	0.0431197	0.0463751	0.0249969	0.0276915	0.0808365	0.0711974	0.147299	0.0164798	0.0912818	0.0142139	0.0794009	0.0192906
d__Bacteria;p__Firmicutes_A;c__Clostridia;o__Lachnospirales;f__Lachnospiraceae;g__Dorea_A;s__Dorea_A longicatena_B	MGYG000002279	d__Bacteria;p__Bacillota_A;c__Clostridia;o__Lachnospirales;f__Lachnospiraceae;g__Dorea_A;s__Dorea_A longicatena_B	GCA_024168045.1	99.42	0	RS	No	No	0.140527	0.0548699	0.101844	0.174892	0.00411043	0.111632	0.0252736	0.0110846	0.0804749	0.169225	0.130861	0.103249	0.0293309	0.292724	0.100736	0.186728	0.15128	0.163029	0.383396	0.121375	0.0257541	0.12743	0.265164	0.0643192	0.147265	0.0991491	0.180894	0.0489996	0.187492	0.0505816	0.14709	0.0611212	0.0254568	0.0751631	0.120451	0.167271	0.0342866	0.0294827	0.0229419	0.0148297	0.0282747
d__Bacteria;p__Firmicutes_A;c__Clostridia;o__Oscillospirales;f__Oscillospiraceae;g__CAG-83;s__CAG-83 sp003487665	MGYG000002794	d__Bacteria;p__Bacillota_A;c__Clostridia;o__Oscillospirales;f__Oscillospiraceae;g__Vescimonas;s__Vescimonas sp003487665	GCA_003487665.1	79.61	1.68	NS	Yes	No	0.13954	0.0276387	0.000201655	0.00178732	0.000308604	0.00135179	0.000333358	0.000302943	0.000449113	0.000391595	0.00561065	0.0010048	4.77843e-05	0.00435803	0.00174051	0.000618598	0.0225007	0.000830361	0.1979	0.356077	0.0621359	0.219307	0.00426304	0.800402	0.373995	0.56305	0.191629	0.395496	0.0178058	0.397314	0.00261909	0.11671	0.00558839	0.817048	0.000504027	0.00109115	0.0327284	0.121567	0.0170033	0.00530672	0.000968901
d__Bacteria;p__Firmicutes_A;c__Clostridia;o__Lachnospirales;f__Lachnospiraceae;g__Mediterraneibacter;s__Mediterraneibacter lactaris	MGYG000001310	d__Bacteria;p__Bacillota_A;c__Clostridia;o__Lachnospirales;f__Lachnospiraceae;g__Mediterraneibacter;s__Mediterraneibacter lactaris	GCA_025152405.1	99.42	0	RS	No	No	0.1373	0.406802	0.00248288	0.208329	0.00361752	0.200045	0.0883035	0.00913489	0.00991571	0.00569118	0.00762371	0.00272848	0.272253	0.172265	0.00992214	0.137612	0.577026	0.481675	0.00821172	0.0402642	0.00628932	0.00445843	0.00100002	0.0068467	0.00509831	0.00806229	0.00760624	0.00297506	0.00925559	0.129011	0.474578	0.00897893	0.0108597	0.740696	0.0139699	0.00405586	0.169021	0.0646668	0.106482	0.145575	0.00647363
d__Bacteria;p__Firmicutes_A;c__Clostridia;o__Oscillospirales;f__Oscillospiraceae;g__CAG-103;s__CAG-103 sp900543625	MGYG000001136	d__Bacteria;p__Bacillota_A;c__Clostridia;o__Oscillospirales;f__Oscillospiraceae;g__CAG-103;s__CAG-103 sp900543625	GCA_900543625.1	95.97	0.67	NS	No	No	0.132165	0.20369	0.0214973	0.00119892	0.000638639	0.0955441	0.016744	0.000823383	0.0122978	0.0397674	0.147882	0.000236904	0.00341006	0.00530504	0.10796	0.00115229	0.446452	0.0132858	0.463173	0.268045	0.143521	0.219184	0.0184781	0.0575631	0.0311448	0.152847	0.152426	0.125943	0.0556259	0.00538418	0.00147929	0.0155832	0.0187752	0.0119017	0.0042915	0.0175703	0.0294969	0.390014	0.0150646	0.0666054	0.000291528
d__Bacteria;p__Firmicutes_A;c__Clostridia;o__Oscillospirales;f__Oscillospiraceae;g__CAG-103;s__CAG-103 sp000432375	MGYG000004526	d__Bacteria;p__Bacillota_A;c__Clostridia;o__Oscillospirales;f__Oscillospiraceae;g__CAG-103;s__CAG-103 sp000432375	GCA_000432375.1	90.49	0	NS	No	No	0.131479	0.0679991	0.00103348	0.00168999	0.000338607	0.00296261	0.12693	0.000823383	0.124026	0.416035	0.00476925	0.000796488	0.000125977	0.0034417	0.00812509	0.000230458	0.0641935	0.176311	0.021249	0.240972	0.0186824	0.29456	0.0033334	0.0133312	0.0203797	0.206448	0.382553	0.893173	0.0579529	0.0381908	0.00153076	0.0209407	0.295744	0.0655949	0.0826869	0.0304048	0.00674499	0.0555729	0.0120298	1.29245	0.00120898
d__Bacteria;p__Firmicutes_A;c__Clostridia;o__Lachnospirales;f__Lachnospiraceae;g__Clostridium_Q;s__Clostridium_Q sp003024715	MGYG000002445	d__Bacteria;p__Bacillota_A;c__Clostridia;o__Lachnospirales;f__Lachnospiraceae;g__Clostridium_Q;s__Clostridium_Q fessum	GCA_003024715.1	100	0	RS	Yes	No	0.127962	0.0840117	0.00812083	0.769949	0.138833	0.0600576	0.19871	0.0962503	0.327289	0.102341	0.246518	0.158105	0.135829	0.15478	0.047434	0.236296	0.0673478	0.317789	0.0128068	0.0354114	0.0229806	0.0427368	0.00440379	0.0392063	0.0456051	0.0304905	0.0328976	0.0286836	0.135235	0.096548	0.021074	0.0988549	0.0132814	0.120335	0.296415	0.457756	0.0142802	0.0541361	0.0923596	0.0871469	0.145069
d__Bacteria;p__Firmicutes_A;c__Clostridia;o__Lachnospirales;f__Lachnospiraceae;g__UMGS1375;s__UMGS1375 sp900066615	MGYG000000140	d__Bacteria;p__Bacillota_A;c__Clostridia;o__Lachnospirales;f__Lachnospiraceae;g__Hominisplanchenecus;s__Hominisplanchenecus faecis	GCA_020687205.1	100	0.63	RS	No	No	0.127936	0.0531784	0.0821998	0.0725722	0.00360038	0.203687	0.0993333	0.141917	0.00664864	0.0066161	0.210437	0.00743797	0.00543004	0.419511	0.0085693	0.0105364	0.0155799	0.459537	0.020344	0.0190799	0.0312359	0.0795685	0.00251486	0.0557973	0.0198834	0.0624815	0.0251947	0.0155818	0.0341877	0.0633723	0.406441	0.197461	0.227108	0.573539	0.925683	0.218322	0.0395439	0.542297	0.0877377	0.0443664	0.0129627
d__Bacteria;p__Firmicutes_A;c__Clostridia;o__Oscillospirales;f__Oscillospiraceae;g__CAG-110;s__CAG-110 sp900547405	MGYG000000500	d__Bacteria;p__Bacillota_A;c__Clostridia;o__Oscillospirales;f__Oscillospiraceae;g__Faecousia;s__Faecousia sp900547405	GCA_900547405.1	95.3	1.68	NS	No	No	0.127287	0.0145841	0.000298282	0.000415861	0.000604349	0.00120204	0.00072469	0.000314594	0.000299409	0.00057061	0.000448223	0.000400286	0.000386619	0.00218778	0.00138514	0.000497304	0.00953299	0.0011934	0.0188779	0.25391	0.0175038	0.103506	0.00128891	0.235783	0.330073	0.0562606	0.0486262	0.051893	0.00765366	0.00361576	0.00138737	0.035221	0.00473707	0.00522764	0.00172507	0.00244271	0.0338282	0.0240567	0.00130514	0.00195484	0.000487023
d__Bacteria;p__Firmicutes_A;c__Clostridia;o__Lachnospirales;f__Lachnospiraceae;g__Enterocloster;s__Enterocloster sp000431375	MGYG000000242	d__Bacteria;p__Bacillota_A;c__Clostridia;o__Lachnospirales;f__Lachnospiraceae;g__Enterocloster;s__Enterocloster sp000431375	GCF_003473545.1	99.37	0.63	NS	No	No	0.126049	0.0273057	0.250271	0.290855	0.0215208	0.018318	0.17552	0.151021	0.573218	0.376573	0.12089	0.0635475	0.52866	0.0876209	0.0182128	0.439807	0.0117013	0.0674755	0.0270696	0.0118222	0.0044938	0.0062089	0.0252449	0.0090149	0.00437192	0.00683468	0.00576246	0.00421027	0.00609129	0.0453806	0.0233843	0.0340753	0.0649367	0.0395235	0.443114	0.637404	0.0181099	0.0407757	0.0288258	0.0255215	0.17159
d__Bacteria;p__Firmicutes_A;c__Clostridia;o__Lachnospirales;f__Lachnospiraceae;g__Coprococcus;s__Coprococcus eutactus	MGYG000000018	d__Bacteria;p__Bacillota_A;c__Clostridia;o__Lachnospirales;f__Lachnospiraceae;g__Coprococcus;s__Coprococcus eutactus	GCA_025149915.1	99.33	0	RS	Yes	No	0.124162	0.0102106	0.00214259	0.00176077	0.00244311	0.00859642	0.0165845	0.00147587	0.0242477	0.00408378	0.00795398	0.00975391	0.00134665	0.00569525	0.00421196	0.00681671	0.0159304	0.0674562	0.00326599	0.150903	0.00342552	0.0143454	0.00561492	0.0292205	0.0234252	0.00957732	0.0096489	0.0404589	0.0053068	0.0122312	0.00900809	0.18562	0.0127956	0.094933	0.00987284	0.00588465	0.00344695	0.159614	5.55361	0.00418709	0.00440893
d__Bacteria;p__Firmicutes_A;c__Clostridia;o__Lachnospirales;f__Lachnospiraceae;g__Lachnospira;s__Lachnospira sp000437735	MGYG000000562	d__Bacteria;p__Bacillota_A;c__Clostridia;o__Lachnospirales;f__Lachnospiraceae;g__Lachnospira;s__Lachnospira sp000437735	GCF_020564355.1	99.33	0	NS	No	No	0.122113	0.0155701	0.00101248	0.371112	0.232975	0.0334386	0.123418	0.100231	0.00217512	0.0813884	0.0271411	0.0140427	0.000547348	0.0238639	0.00142552	0.00269272	0.0165753	1.83187	0.00341292	0.0129756	0.00211149	0.00811544	0.00081483	0.00918343	0.0018002	0.00289853	0.00326826	0.00158606	0.00243915	0.00476932	0.017809	0.193185	0.35476	0.0204516	0.568885	0.00579745	0.253212	0.139916	0.400967	0.011912	0.0598746
d__Bacteria;p__Firmicutes_A;c__Clostridia;o__Lachnospirales;f__Lachnospiraceae;g__Coprococcus;s__Coprococcus sp900066115	MGYG000000189	d__Bacteria;p__Bacillota_A;c__Clostridia;o__Lachnospirales;f__Lachnospiraceae;g__Coprococcus;s__Coprococcus sp900066115	GCF_003461625.1	99.33	0	NS	Yes	No	0.120784	0.94831	0.200685	0.00458774	0.00359609	0.0492068	0.0343576	0.00775999	0.00551264	0.0662505	0.0100418	0.00218932	0.00225455	0.00790057	0.128338	0.00546226	0.0298186	0.432494	0.00776758	0.191867	0.0223336	0.00988279	0.00258894	0.032928	0.0129443	0.0127974	0.00382731	0.0425737	0.00477283	0.00886844	3.06915	0.0787036	0.017566	0.0254182	0.00852612	0.0206458	0.00336597	0.0531403	0.0291359	0.0064334	0.00848345
d__Bacteria;p__Firmicutes_A;c__Clostridia;o__Oscillospirales;f__Ruminococcaceae;g__Angelakisella;s__Angelakisella sp900547385	MGYG000004111	d__Bacteria;p__Bacillota_A;c__Clostridia;o__Oscillospirales;f__Ruminococcaceae;g__Angelakisella;s__Angelakisella sp900547385	GCA_900547385.1	86.89	0	NS	Yes	No	0.120423	0.577267	5.04139e-05	0.000291988	7.7151e-05	0.000275215	0.000271759	0.000811731	0.000110077	0.000391595	0.00202093	0.000678036	5.21284e-05	0.000618191	0.000468444	0.000287062	1.16764	0.000339869	0.331815	0.268499	0.590419	0.651581	0.000340747	0.205962	0.62522	0.233563	0.245953	0.316525	0.269895	0.0011191	0.00112754	0.155236	0.000495528	0.00234932	0.000201082	0.0014199	0.018119	0.00133305	0.0382851	0.137725	0.000233222
d__Bacteria;p__Firmicutes_A;c__Clostridia;o__Oscillospirales;f__Ruminococcaceae;g__Gemmiger;s__Gemmiger sp900539695	MGYG000001627	d__Bacteria;p__Bacillota_A;c__Clostridia;o__Oscillospirales;f__Ruminococcaceae;g__Gemmiger;s__Gemmiger sp900539695	GCA_900539695.1	97.5	0	NS	Yes	No	0.119212	0.0886569	0.0139646	0.0312958	0.00025717	0.0364417	0.066186	0.00108749	0.0687231	0.0704312	0.070658	0.000820995	0.0034535	0.0706579	0.060187	0.0268827	0.124863	0.0444185	0.420758	0.0807063	0.0468188	0.0803699	0.0325932	0.0637407	0.116219	0.0245279	0.0494271	0.100104	0.00406745	0.0186048	0.0331657	0.21211	0.0425477	0.0918233	0.0391977	0.00813175	0.0191365	0.0561117	0.00812104	0.0126025	0.0101006
d__Bacteria;p__Firmicutes_A;c__Clostridia;o__Lachnospirales;f__Lachnospiraceae;g__Hungatella;s__Hungatella sp005845265	MGYG000000150	d__Bacteria;p__Bacillota_A;c__Clostridia;o__Lachnospirales;f__Lachnospiraceae;g__Hungatella;s__Hungatella hathewayi	GCA_025149285.1	99.37	0.95	RS	No	No	0.117877	0.0129933	0.00245768	0.00859594	0.0226352	0.00503886	0.00447134	0.0043849	0.00648132	0.00236449	0.00174571	0.00725417	0.00132927	0.0146656	0.00702263	0.0141914	0.00438798	0.00725697	0.0035799	0.00290187	0.00306943	0.0023663	0.00160744	0.00301335	0.00302289	0.00285468	0.00983704	0.00165815	0.0104422	0.00578956	0.015641	0.0104455	0.0126343	0.0116684	0.00916509	0.00755083	0.00198013	0.0109737	0.01399	0.00378205	0.00481364
d__Bacteria;p__Firmicutes_A;c__Clostridia;o__Oscillospirales;f__Oscillospiraceae;g__Flavonifractor;s__Flavonifractor plautii	MGYG000000099	d__Bacteria;p__Bacillota_A;c__Clostridia;o__Oscillospirales;f__Oscillospiraceae;g__Flavonifractor;s__Flavonifractor plautii	GCA_000239295.1	99.33	0.13	RS	Yes	Yes	0.116601	0.102921	0.0087174	0.0395068	0.294237	0.0251255	0.0479093	0.298884	0.0507146	0.0462866	0.0390307	0.158791	0.243413	0.205332	0.0732833	1.28824	0.0840025	0.0101806	0.123039	0.00462581	0.00924339	0.01157	0.694591	0.0511742	0.00760686	0.0123784	0.0107777	0.00528686	0.429198	0.0107094	0.0346548	0.024469	0.0177713	0.0190291	0.0362754	0.167879	0.0117972	0.0268565	0.00970975	0.0161343	0.0193797
d__Bacteria;p__Firmicutes_A;c__Clostridia;o__Oscillospirales;f__Ruminococcaceae;g__CAG-353;s__CAG-353 sp900066885	MGYG000000089	d__Bacteria;p__Bacillota_A;c__Clostridia;o__Oscillospirales;f__Ruminococcaceae;g__CAG-353;s__CAG-353 sp900066885	GCA_902363145.1	97.99	0	NS	No	No	0.116167	0.00470652	0.000474731	0.000451253	0.00125585	0.00143274	0.00190594	0.00071075	0.000968675	0.00456488	0.00196589	0.000371694	0.000399651	0.00164413	0.00254818	0.000525606	0.0064815	0.00547266	0.00118551	0.0510066	0.00393709	0.0191624	0.000944462	0.00529223	0.0053239	0.100771	0.256462	0.00201862	0.0061704	0.0057415	0.0041474	1.64766	0.00695781	2.32055	0.00447406	0.00777825	0.00349266	0.00928543	1.98421	0.00367551	0.00138904
d__Bacteria;p__Firmicutes_A;c__Clostridia;o__Oscillospirales;f__Ruminococcaceae;g__Faecalibacterium;s__Faecalibacterium prausnitzii_F	MGYG000001255	d__Bacteria;p__Bacillota_A;c__Clostridia;o__Oscillospirales;f__Ruminococcaceae;g__Faecalibacterium;s__Faecalibacterium prausnitzii_F	GCA_002549775.1	99.32	1.95	RS	Yes	No	0.115687	0.013769	0.00574718	0.0114273	0.000381469	0.0165857	0.0113015	0.00997769	0.0237854	0.0148657	0.0109932	0.00639641	0.00583838	0.0195103	0.00301258	0.00574932	0.00786004	0.0570709	0.0268125	0.177719	0.384516	0.323993	0.0651753	0.32792	0.654529	0.115585	0.200283	0.145302	0.0542283	0.0487333	0.0618776	0.0239251	0.0178261	0.0717154	0.0425512	0.177951	0.0232313	1.60875	0.013388	0.0259919	0.0303446
d__Bacteria;p__Firmicutes_A;c__Clostridia;o__Oscillospirales;f__Butyricicoccaceae;g__Agathobaculum;s__Agathobaculum butyriciproducens	MGYG000000185	d__Bacteria;p__Bacillota_A;c__Clostridia;o__Oscillospirales;f__Butyricicoccaceae;g__Agathobaculum;s__Agathobaculum butyriciproducens	GCA_003096535.1	99.33	0.67	RS	Yes	No	0.115345	0.125665	0.0241356	0.0616536	0.00157302	0.0282176	0.0304841	0.0148442	0.0509127	0.0852633	0.029563	0.0240825	0.030999	0.141062	0.0319673	0.0459541	0.0137481	0.103007	0.205113	0.204671	0.310494	0.193809	0.214548	0.222327	0.0549761	0.0656626	0.144303	0.175841	0.252815	0.0574204	0.61758	0.0351536	0.529968	0.134579	0.107538	0.0295552	0.00971258	0.0289858	0.0276815	0.063545	0.0794447
d__Bacteria;p__Firmicutes_A;c__Clostridia;o__Lachnospirales;f__Lachnospiraceae;g__Dorea;s__Dorea formicigenerans	MGYG000000146	d__Bacteria;p__Bacillota_A;c__Clostridia;o__Lachnospirales;f__Lachnospiraceae;g__Dorea;s__Dorea formicigenerans	GCA_025150245.1	99.42	0	RS	No	No	0.115232	0.0711981	0.00636895	0.135027	0.0290559	0.0871824	0.0553229	0.293559	0.138965	0.149515	0.160542	0.00298581	0.0631318	0.158217	0.136499	0.20423	0.235315	0.409897	0.151752	0.0339021	0.0171928	0.0159905	0.0174559	0.0479923	0.0165131	0.052193	0.0887591	0.0186146	0.0995636	0.027787	0.109424	0.0799343	0.0418845	0.0900629	0.190703	0.0227962	0.0299946	0.0272516	0.0557511	0.0198218	0.091111
d__Bacteria;p__Firmicutes_A;c__Clostridia;o__Lachnospirales;f__Lachnospiraceae;g__Enterocloster;s__Enterocloster bolteae	MGYG000001493	d__Bacteria;p__Bacillota_A;c__Clostridia;o__Lachnospirales;f__Lachnospiraceae;g__Enterocloster;s__Enterocloster bolteae	GCA_002234575.2	99.32	0	RS	No	Yes	0.113759	0.0136857	0.0642441	0.0570968	0.19238	0.00259431	0.025654	0.0805944	0.0207561	0.0131278	0.0136315	0.0907424	0.0314291	0.0289585	0.0140372	0.0643746	0.0171968	0.0192875	0.000995158	0.000815958	0.000596833	0.000645355	0.00106298	0.000923122	0.000721885	0.000691749	0.000650427	0.000398918	0.135861	0.0129766	0.005498	0.00229768	0.00924734	0.0243652	0.00799299	0.026085	0.000472829	0.00137096	0.00562353	0.00161413	0.0148508
d__Bacteria;p__Firmicutes_A;c__Clostridia;o__Oscillospirales;f__Acutalibacteraceae;g__Pseudoruminococcus;s__Pseudoruminococcus massiliensis	MGYG000000036	d__Bacteria;p__Bacillota_A;c__Clostridia;o__Oscillospirales;f__Acutalibacteraceae;g__Pseudoruminococcus;s__Pseudoruminococcus massiliensis	GCA_900291955.1	99.33	0.34	RS	No	No	0.111929	0.00672234	0.00128135	0.00147763	0.00210022	0.00140441	0.00223205	0.00126226	0.000744119	0.00201765	0.0184794	0.00077198	0.000668981	0.00215709	0.00393332	0.000420485	0.0124209	0.00220915	0.0018367	0.00306751	0.00206635	0.00382573	0.000466675	0.00390881	0.00659622	0.0221944	0.00288123	0.00149955	0.0100862	0.0149464	0.00864776	0.00704227	0.00123183	0.00709651	0.00343162	0.0042385	0.00134012	0.0046497	0.147091	0.00188851	0.00143192
d__Bacteria;p__Firmicutes_A;c__Clostridia;o__Oscillospirales;f__Oscillospiraceae;g__CAG-110;s__CAG-110 sp000434635	MGYG000000743	d__Bacteria;p__Bacillota_A;c__Clostridia;o__Oscillospirales;f__Oscillospiraceae;g__Faecousia;s__Faecousia sp000434635	GCA_000434635.1	98.43	0	NS	No	No	0.110683	0.147865	0.000357098	0.000760937	0.000638639	0.00281286	0.125216	0.00129333	0.000255378	0.00108901	0.0032909	0.000853671	0.00218505	0.0306465	0.00235434	0.00063477	0.504931	0.0026224	0.00451161	0.173554	0.463153	0.218691	0.00198893	0.0870024	0.180846	0.648067	0.0460997	0.0387671	0.0136724	0.56541	0.00236539	0.0175359	0.0107629	0.162935	0.00183222	0.00286691	0.019932	0.0700528	0.0152885	0.0803788	0.00104607
d__Bacteria;p__Firmicutes_A;c__Clostridia;o__Oscillospirales;f__Acutalibacteraceae;g__Eubacterium_R;s__Eubacterium_R sp000436835	MGYG000000646	d__Bacteria;p__Bacillota_A;c__Clostridia;o__Oscillospirales;f__Acutalibacteraceae;g__Eubacterium_R;s__Eubacterium_R sp000436835	GCA_000436835.1	98.66	0	NS	No	No	0.106727	0.291751	0.367811	0.000269867	0	0.00293023	0.00282992	0.0151743	0.196672	0.00495275	0.0135057	0.000894517	0.000299738	0.022154	0.00942946	0.0032911	0.00959841	0.00505555	0.0112172	0.00507367	0.107937	0.0139405	0.000544455	0.00808424	0.122211	0.0501616	0.0130032	0.0421267	0.0100071	0.00115447	0.00149645	0.341177	0.000122538	0.00688654	0.0156447	0.00657987	0.071422	0.000900007	0.00502154	0.000877419	1.81493
d__Bacteria;p__Firmicutes_A;c__Clostridia;o__Oscillospirales;f__Ruminococcaceae;g__Ruminococcus_C;s__Ruminococcus_C callidus	MGYG000002295	d__Bacteria;p__Bacillota_A;c__Clostridia;o__Oscillospirales;f__Ruminococcaceae;g__Ruminococcus_C;s__Ruminococcus_C callidus	GCA_000468015.1	97.99	0.34	RS	No	No	0.104921	0.0234931	0.0454607	0.000336228	0.000540057	0.152392	0.0526451	0.0220255	0.00949742	0.0354263	0.0372575	0.000588176	0.000716765	1.64898	0.00618266	0.000537735	0.0059955	0.0407649	0.0139522	0.0954855	0.00590815	0.0600011	0.000411119	0.106282	0.00595104	0.0372522	0.0201848	0.011982	0.279309	0.194567	0.00644415	0.00805633	0.00106952	0.0150196	0.0028072	0.00384022	0.0676197	0.0151684	0.00153731	0.00847166	0.00111809
d__Bacteria;p__Firmicutes_A;c__Clostridia;o__Oscillospirales;f__Oscillospiraceae;g__CAG-83;s__CAG-83 sp900549395	MGYG000002724	d__Bacteria;p__Bacillota_A;c__Clostridia;o__Oscillospirales;f__Oscillospiraceae;g__Vescimonas;s__Vescimonas fastidiosa	GCA_018326305.1	91.95	0.67	RS	Yes	No	0.103766	0.280226	0.00715457	0.0094719	0.00359609	0.00708678	0.00366693	0.000415575	0.00094666	0.00108155	0.00521354	0.00388849	0.000551692	0.037907	0.0304731	0.00057008	0.544381	0.00716428	0.0559927	0.162167	0.249657	0.183551	0.05969	0.185809	0.224163	0.287212	0.195951	0.219515	1.14796	0.0144866	0.00855952	0.0132149	0.0147917	0.0247303	0.00332446	0.00389443	0.0130172	0.0399216	0.00971805	0.0188439	0.00759687
d__Bacteria;p__Firmicutes_A;c__Clostridia;o__Lachnospirales;f__Lachnospiraceae;g__Blautia_A;s__Blautia_A wexlerae_B	MGYG000004785	d__Bacteria;p__Bacillota_A;c__Clostridia;o__Lachnospirales;f__Lachnospiraceae;g__Blautia_A;s__Blautia_A wexlerae_B	GCA_013300825.1	99.37	0	RS	No	Yes	0.103114	0.0670043	0.0259757	0.0473993	0.0447176	0.0585722	0.110856	0.0704264	0.0777802	0.0646953	0.0920429	0.127356	0.035191	0.0984897	0.0809803	0.069194	0.329253	0.0588977	0.102832	0.0522888	0.0181558	0.0318459	0.0064816	0.0280559	0.0145054	0.0862689	0.0627743	0.0195181	0.00283469	0.0117551	0.0937601	0.0317744	0.0126472	0.0943933	0.0438596	0.0216862	0.0080838	0.0462196	0.0204079	0.0150106	0.0627419
d__Bacteria;p__Firmicutes_A;c__Clostridia;o__Oscillospirales;f__Oscillospiraceae;g__CAG-170;s__CAG-170 sp900545925	MGYG000000370	d__Bacteria;p__Bacillota_A;c__Clostridia;o__Oscillospirales;f__Oscillospiraceae;g__CAG-170;s__CAG-170 sp900545925	GCA_900545925.1	94.63	1.01	NS	No	No	0.103103	0.538782	0.000197454	0.000460102	0.000128585	0.00152582	0.000681209	0.000248568	0.000339036	0.00224515	0.00181648	0.0015072	0.000199825	0.0011487	0.00350122	0.000226415	0.833665	0.00120885	0.015288	0.0471293	0.0789826	0.344607	0.00223708	0.0647217	0.149832	0.0986084	0.0501205	0.048495	0.0089919	0.0499159	0.00781681	0.039067	0.00138554	1.07565	0.000590016	0.000788312	0.0199986	0.0111294	0.0200215	0.119846	0.0012107
d__Bacteria;p__Firmicutes_A;c__Clostridia;o__Oscillospirales;f__Ruminococcaceae;g__Ruminococcus_F;s__Ruminococcus_F champanellensis	MGYG000001375	d__Bacteria;p__Bacillota_A;c__Clostridia;o__Oscillospirales;f__Ruminococcaceae;g__Ruminococcus_F;s__Ruminococcus_F champanellensis	GCA_000210095.1	97.82	0	RS	No	No	0.102723	0.0118452	0.00174348	0.000168114	0.000372896	0.00114943	0.00590623	0.000178659	0.000537175	0.00621704	0.00111269	0.000902686	0	0.00261306	0.00751934	8.08625e-05	0.0133555	0.00400504	0.00236767	0.054479	0.0625271	0.0223259	0.000311117	0.0478212	0.026791	0.269529	0.152603	0.0600155	0.555296	0.00179201	0.000444889	0.00235384	0.000347192	0.01606	0.00039158	0.00232959	0.00220479	0.0026202	0.00261691	0.00225033	0.000250371
d__Bacteria;p__Firmicutes_A;c__Clostridia;o__Oscillospirales;f__Oscillospiraceae;g__CAG-83;s__CAG-83 sp900554275	MGYG000004376	d__Bacteria;p__Bacillota_A;c__Clostridia;o__Oscillospirales;f__Oscillospiraceae;g__Vescimonas;s__Vescimonas sp900554275	GCA_900554275.1	86.91	3.96	NS	Yes	Yes	0.100568	0.0726398	0.00161745	0.0188376	0.00169304	0.0183787	0.00318139	0.00080008	0.000915839	0.00133142	0.00913352	0.00223833	0.00397913	0.0792556	0.01476	0.00147978	0.0690161	0.00643433	0.664579	0.107565	0.13172	0.145846	0.0068705	0.186415	0.152421	0.360026	0.138702	0.18157	0.0522374	0.0319995	0.0614425	0.0357665	0.0173811	0.105919	0.0127462	0.0158051	0.0359533	0.049193	0.0278556	0.0276231	0.0064359
d__Bacteria;p__Firmicutes_A;c__Clostridia;o__Oscillospirales;f__Ruminococcaceae;g__Ruminococcus_C;s__Ruminococcus_C sp000433635	MGYG000001151	d__Bacteria;p__Bacillota_A;c__Clostridia;o__Oscillospirales;f__Ruminococcaceae;g__Ruminococcus_C;s__Ruminococcus_C sp000433635	GCA_000433635.1	98.66	0.13	NS	No	No	0.100219	0.0701025	0.00804941	0	6.85787e-05	0.0324713	0.734601	0.326289	0.000801359	0.562566	0.000526858	7.76065e-05	0.00033449	0.022347	0.00228165	6.87331e-05	0.0838529	0.53892	0.321296	0.0353991	0.0261303	0.114966	4.81491e-05	0.0470138	0.000491784	0.0140688	0.0300648	0.00140342	0.0195396	0.0034507	0.0449657	0.00142161	6.55688e-05	0.00266647	0.000194467	0.0425959	0.00480796	0.221789	0.000280264	0.00185635	7.37393e-05
d__Bacteria;p__Firmicutes_A;c__Clostridia;o__Lachnospirales;f__Lachnospiraceae;g__RUG115;s__RUG115 sp900066395	MGYG000000154	d__Bacteria;p__Bacillota_A;c__Clostridia;o__Lachnospirales;f__Lachnospiraceae;g__RUG115;s__RUG115 sp900066395	GCF_003479605.1	99.52	1.28	NS	Yes	No	0.0993675	0.0351017	0.0579717	0.00830837	0.000672928	0.0648738	0.267726	0.0124012	0.00713738	0.00374813	0.0133877	0.00104565	0.00274543	0.024675	0.0447607	0.0025593	0.0133742	0.0107947	0.00693605	0.0292947	0.00250269	0.0106294	0.00204819	1.0847	0.357793	0.0067957	0.0053378	0.0450056	0.00275558	0.0219086	0.0116885	0.0212311	0.0286492	0.0207441	0.0582568	0.021447	0.00597044	1.68673	0.173865	0.301667	0.0228609
d__Bacteria;p__Firmicutes_A;c__Clostridia;o__Oscillospirales;f__Ruminococcaceae;g__Faecalibacterium;s__Faecalibacterium sp900765105	MGYG000004336	d__Bacteria;p__Bacillota_A;c__Clostridia;o__Oscillospirales;f__Ruminococcaceae;g__Faecalibacterium;s__Faecalibacterium sp900765105	GCA_900765105.1	88.73	7.11	NS	No	No	0.0983764	0.0320253	0.00418855	0.0472179	0.00949814	0.0465963	0.0499891	0.234388	0.0271978	0.0367167	0.042357	0.124158	0.127649	0.0455313	0.0119292	0.0570323	0.0173463	0.310876	0.107287	0.126431	0.208621	0.12654	0.917628	0.375608	0.17424	0.0755371	0.0765677	1.03823	0.247752	0.0515991	0.101263	0.0373085	0.103342	0.0610274	0.0526622	0.192313	0.0222765	0.0819425	0.017781	0.0325198	0.0869575
d__Bacteria;p__Firmicutes_A;c__Clostridia;o__Lachnospirales;f__Lachnospiraceae;g__Eubacterium_G;s__Eubacterium_G ventriosum	MGYG000000208	d__Bacteria;p__Bacillota_A;c__Clostridia;o__Lachnospirales;f__Lachnospiraceae;g__Eubacterium_G;s__Eubacterium_G ventriosum	GCA_025150745.1	99.33	0	RS	Yes	No	0.0983025	0.208064	0.0856784	0.593841	0.444561	0.112053	1.70684	0.005519	0.340014	0.984482	0.329565	0.00352088	1.23039	0.0583555	0.148283	0.013221	0.00350945	0.859084	0.00887962	0.00552152	0.00140933	0.00681208	0.00207782	0.00559155	0.00385757	0.00693211	0.00198891	0.00399879	0.00074493	0.00243227	0.0514919	0.563163	0.00187677	0.00599814	0.0951433	0.0120874	0.127342	0.0197702	0.0222503	0.0284523	0.422751
d__Bacteria;p__Firmicutes_A;c__Clostridia;o__Oscillospirales;f__Oscillospiraceae;g__Dysosmobacter;s__Dysosmobacter welbionis	MGYG000002327	d__Bacteria;p__Bacillota_A;c__Clostridia;o__Oscillospirales;f__Oscillospiraceae;g__Dysosmobacter;s__Dysosmobacter welbionis	GCA_005121165.3	97.32	0	RS	Yes	No	0.0967303	0.0822545	0.00991473	0.0154267	0.16422	0.0167274	0.0979455	0.00361201	0.0409001	0.0247414	0.0171504	0.121393	0.0156602	0.365868	0.0590886	0.101976	0.032015	0.0322412	0.104789	0.0061657	0.0199463	0.0104564	0.00240745	0.0160905	0.0153175	0.0119254	0.0105412	0.00956923	0.0100467	0.133955	0.0972015	0.0276973	0.0278914	0.0546182	0.0322537	0.121255	0.0193337	0.0772729	0.0358672	0.0427342	0.0140688
d__Bacteria;p__Firmicutes_A;c__Clostridia;o__Monoglobales_A;f__UBA1381;g__CAG-41;s__CAG-41 sp900066215	MGYG000000033	d__Bacteria;p__Bacillota_A;c__Clostridia;o__UBA1381;f__UBA1381;g__CAG-41;s__CAG-41 sp900066215	GCA_003460745.1	97.99	1.01	NS	No	Yes	0.0966881	0.0919085	0.0425073	0.00658299	0.0777939	0.030391	0.0988623	0.198932	0.16102	0.0421133	0.0366599	0.0243153	0.295081	0.020887	0.0839808	0.0118464	0.0240615	0.319592	0.00324929	0.00333745	0.00206133	0.0060444	0.107984	0.0217801	0.00553596	0.00554861	0.00274685	0.00130249	0.00201724	0.0588488	0.426989	0.567191	0.912454	0.63924	0.342755	0.0145879	0.0453119	0.180103	0.0434111	0.0225345	0.0701621
d__Bacteria;p__Firmicutes_A;c__Clostridia;o__Lachnospirales;f__Lachnospiraceae;g__Lachnospira;s__Lachnospira sp000436475	MGYG000002580	d__Bacteria;p__Bacillota_A;c__Clostridia;o__Lachnospirales;f__Lachnospiraceae;g__Lachnospira;s__Lachnospira sp000436475	GCA_000436475.1	94.48	0	NS	No	No	0.0938269	0.130043	0.00401631	0.0546548	0.00128585	0.00699774	0.0281434	0.0102379	0.00925966	0.0172041	0.0160181	0.00228735	0.881073	0.00756298	0.00321046	0.00721697	0.00328047	0.225576	0.0182468	0.0300739	0.00302429	0.00963814	0.0339895	0.00494512	0.00960107	0.00294237	0.00674079	0.0131979	0.0442541	0.389754	0.00672481	0.0122361	0.0220419	0.020526	0.0281342	0.0384352	0.00269199	0.0308716	0.0222553	0.0344143	0.0290104
d__Bacteria;p__Firmicutes_A;c__Clostridia;o__Lachnospirales;f__Lachnospiraceae;g__Blautia_A;s__Blautia_A sp900066335	MGYG000000263	d__Bacteria;p__Bacillota_A;c__Clostridia;o__Lachnospirales;f__Lachnospiraceae;g__Blautia_A;s__Blautia_A sp900066335	GCF_003461955.1	99.37	0.32	NS	No	Yes	0.0912628	0.0206841	0.00155023	0.0114804	0.00516483	0.0270156	0.0127654	0.0231479	0.00638005	0.0113339	0.0181727	0.0158031	0.00214595	0.0148585	0.0146025	0.0117897	0.513571	0.0462917	0.00939055	0.0317181	0.0264663	0.022735	0.013141	0.0395987	0.0235786	0.0472776	0.0826903	0.0122944	0.00325001	0.0195815	0.382771	0.0729771	0.0140575	0.0472026	0.528823	0.0257963	0.00967732	0.0572851	0.00590545	1.25533	0.0131668
d__Bacteria;p__Firmicutes_A;c__Clostridia;o__Oscillospirales;f__Acutalibacteraceae;g__UBA1417;s__UBA1417 sp003531055	MGYG000003656	d__Bacteria;p__Bacillota_A;c__Clostridia;o__Oscillospirales;f__Acutalibacteraceae;g__UBA1417;s__UBA1417 sp003531055	GCA_021029595.1	98.66	0	NS	No	No	0.0909678	0.0555141	0.000352897	0.000920203	0.0614508	0.0328113	0.000561635	0.00105253	0.000695685	0.00226379	0.184683	0.000841418	0.000221546	0.00245961	0.00239876	0.000873315	0.426372	0.0239298	0.0826282	0.100719	0.10243	0.0771178	0.00144077	0.195317	0.703648	0.261554	0.207465	0.152238	0.410997	0.0277797	0.00281886	0.00822159	0.0129138	0.0408773	0.0018772	0.0382101	0.0472502	0.048311	0.00624708	0.00648064	0.0505492
d__Bacteria;p__Firmicutes_A;c__Clostridia;o__Oscillospirales;f__Ruminococcaceae;g__Faecalibacterium;s__Faecalibacterium sp900540455	MGYG000002224	d__Bacteria;p__Bacillota_A;c__Clostridia;o__Oscillospirales;f__Ruminococcaceae;g__Faecalibacterium;s__Faecalibacterium sp900540455	GCA_900540455.1	99.81	0.68	NS	Yes	No	0.0909417	0.00666537	0.00624292	0.0100205	0.00107583	0.0112717	0.00693166	0.00724732	0.010083	0.00796617	0.00550842	0.00693557	0.0116681	0.0113861	0.0020555	0.00348113	0.00764976	0.0237058	0.0183069	0.0493072	0.06187	0.0344189	0.0619975	0.0461737	0.0771154	0.0225403	0.0211631	0.0435878	0.0303641	0.0232725	0.0193852	0.0140187	0.011611	0.0225165	0.0301966	0.0470689	0.0103435	0.0324342	0.00647925	0.0136306	0.0106082
d__Bacteria;p__Firmicutes_A;c__Clostridia;o__Lachnospirales;f__UBA1390;g__NSJ-32;s__NSJ-32 sp014384895	MGYG000003214	d__Bacteria;p__Bacillota_A;c__Clostridia;o__Lachnospirales;f__Bianqueaceae;g__Bianquea;s__Bianquea renquensis	GCA_014384895.1	100	1.57	RS	No	Yes	0.0901723	0.0878462	0.0103432	0.0200321	0.00768938	0.0337179	0.0183347	0.0107234	0.0180306	0.0323868	0.0288553	0.0146186	0.0115204	0.081062	0.0467839	0.0345404	0.0857549	0.0385558	0.030733	0.0316322	0.0305087	0.0494392	0.0794348	0.0518709	0.0549941	0.0532355	0.0364777	0.0251174	0.0613546	0.0961626	0.0834149	0.0799776	0.0732951	0.129574	0.102713	0.133202	0.0630195	0.116825	0.0385107	0.0887268	0.0414878
d__Bacteria;p__Firmicutes_A;c__Clostridia;o__Oscillospirales;f__Ruminococcaceae;g__Faecalibacterium;s__MGYG000000589	MGYG000000589	d__Bacteria;p__Bacillota_A;c__Clostridia;o__Oscillospirales;f__Ruminococcaceae;g__Faecalibacterium;s__	MGYG000000589	71.61	1.79	NS	No	No	0.08973	0.0328317	0.00527665	0.0308445	0.000450047	0.0243646	0.027165	0.0265696	0.0597937	0.0399353	0.0446728	0.0102196	0.00430059	0.120026	0.002003	0.00413611	0.0154163	0.0847393	0.0295108	0.168535	0.215331	0.173862	0.0486083	0.156521	0.241227	0.0919832	0.13044	0.31725	0.0372267	0.0597103	0.292868	0.0259468	0.0134932	0.210992	0.157565	0.0729678	0.0304844	0.060502	0.0904425	0.0547346	0.0146861
d__Bacteria;p__Firmicutes_A;c__Clostridia;o__Peptostreptococcales;f__Peptostreptococcaceae;g__Romboutsia;s__Romboutsia timonensis	MGYG000002563	d__Bacteria;p__Bacillota_A;c__Clostridia;o__Peptostreptococcales;f__Peptostreptococcaceae;g__Romboutsia;s__Romboutsia timonensis	GCA_900106845.1	98.94	0	RS	No	No	0.0887634	0.0307194	0.000848633	0.00214124	0.0025417	0.000161891	0.0184325	0.064154	0.0800258	0.000328194	0.0551707	0.00642909	0.1096	0.0328737	0.0203087	0.192113	0.0458705	0.0996047	0.000928369	0.0309819	0.0754367	0.0239541	0.00994833	0.0208495	0.0165267	0.195171	0.115878	0.0899103	0.00168763	5.07856e-05	0.00206267	0.0229528	0.00364498	0.012635	0.109104	0.0161787	0.00344303	0.0335118	0.0509998	0.000937722	0.00191722
d__Bacteria;p__Firmicutes_A;c__Clostridia;o__Oscillospirales;f__Oscillospiraceae;g__CAG-110;s__CAG-110 sp900540635	MGYG000002589	d__Bacteria;p__Bacillota_A;c__Clostridia;o__Oscillospirales;f__Oscillospiraceae;g__Faecousia;s__Faecousia sp900540635	GCA_900540635.1	99.5	0.67	NS	No	No	0.0887295	0.00925965	0.0007268	0.00156169	0.000441475	0.00246075	0.0029821	0.000567047	0.0017172	0.00208851	0.0012739	0.00146635	0.000425715	0.00551111	0.00538307	0.00108356	0.0307953	0.00357248	0.0205677	0.308948	0.16288	0.0822933	0.0017667	0.132044	0.392606	0.119083	0.0807981	0.173486	0.0134087	0.0110967	0.00455674	0.48195	0.00751031	0.00542121	0.00270005	0.00206917	0.0026946	0.00517055	0.00236649	0.00399009	0.00140791
d__Bacteria;p__Firmicutes_A;c__Clostridia;o__Oscillospirales;f__Oscillospiraceae;g__CAG-83;s__CAG-83 sp900545585	MGYG000002143	d__Bacteria;p__Bacillota_A;c__Clostridia;o__Oscillospirales;f__Oscillospiraceae;g__Vescimonas;s__Vescimonas sp900545585	GCA_900545585.1	93.62	0.67	NS	Yes	No	0.0883693	0.0587832	0.00156283	0.00324283	0.00142301	0.0160475	0.00101094	0.000796196	0.000669267	0.000391595	0.116483	0.00453794	0.000178105	0.0433348	0.0118444	0.00154043	2.01794	0.0051212	0.0118016	0.0684117	0.0512123	0.0340393	0.0031408	0.0945785	0.0580621	0.0485004	0.0238347	0.0439867	0.0337328	0.0196894	0.00835362	0.0686192	0.00590011	0.0313356	0.00597159	0.0119331	0.0207143	0.0167828	0.0149087	0.0103933	0.00375899
d__Bacteria;p__Firmicutes_A;c__Clostridia;o__Lachnospirales;f__Lachnospiraceae;g__Roseburia;s__Roseburia sp003470905	MGYG000000245	d__Bacteria;p__Bacillota_A;c__Clostridia;o__Lachnospirales;f__Lachnospiraceae;g__Roseburia;s__Roseburia sp003470905	GCF_014287515.2	98.79	0.36	NS	Yes	No	0.0872007	0.0215518	0.00530186	0.0590124	0.00810514	0.0416627	0.0624176	0.081111	0.0434451	0.0569641	0.0696868	0.00461554	0.00417027	0.060951	0.041316	0.242167	0.0104629	2.91764	0.0131842	0.0409881	0.00536147	0.0083643	0.00257042	0.0127879	0.00556303	0.00491044	0.00674617	0.00313367	0.00379717	0.0238384	0.0445343	0.025589	0.729466	0.0380954	0.0658555	0.173985	0.0215124	0.0662193	0.0814243	0.00765354	0.505198
d__Bacteria;p__Firmicutes_A;c__Clostridia;o__Oscillospirales;f__Ruminococcaceae;g__Gemmiger;s__Gemmiger sp900540775	MGYG000001157	d__Bacteria;p__Bacillota_A;c__Clostridia;o__Oscillospirales;f__Ruminococcaceae;g__Gemmiger;s__Gemmiger sp900540775	GCF_018784445.1	97.28	0	NS	Yes	No	0.0869728	0.0535333	0.00274335	0.0200188	0.000454334	0.0182977	0.00340242	0.00163511	0.00269908	0.00906636	0.0108792	0.00122945	0.00307123	0.0351492	0.0352343	0.0259043	0.036688	0.0512545	0.0712072	0.194707	0.0884768	0.0829007	0.0552825	0.0488576	0.0449012	0.0967426	0.0402029	0.079005	0.114957	0.0123654	0.0152463	0.0175664	0.033539	0.273123	0.0417826	0.00904732	0.0208019	0.0522822	0.0661275	0.0112667	0.00550301
d__Bacteria;p__Firmicutes_A;c__Clostridia;o__Oscillospirales;f__Oscillospiraceae;g__Lawsonibacter;s__Lawsonibacter sp900066825	MGYG000000070	d__Bacteria;p__Bacillota_A;c__Clostridia;o__Oscillospirales;f__Oscillospiraceae;g__Lawsonibacter;s__Lawsonibacter sp900066825	GCA_003573975.1	98.66	0	NS	Yes	No	0.0863244	0.188405	0.0812336	0.0575968	0.732459	0.0487616	0.184546	0.0318401	0.185264	0.162154	0.0457069	0.0462984	0.0620805	0.273122	0.100292	1.0524	0.115214	0.0940702	0.0043079	0.00751541	0.00915813	0.00825885	0.0182337	0.0109894	0.00767905	0.0110631	0.0101649	0.00768037	0.00816127	0.0419662	0.0211745	0.0569254	0.0376644	0.0488723	0.0232831	0.0373405	0.0492291	0.0379639	0.035514	0.063343	0.0138064
d__Bacteria;p__Firmicutes_A;c__Clostridia;o__Lachnospirales;f__Lachnospiraceae;g__Blautia_A;s__Blautia_A sp900066145	MGYG000000201	d__Bacteria;p__Bacillota_A;c__Clostridia;o__Lachnospirales;f__Lachnospiraceae;g__Blautia_A;s__Blautia_A sp900066145	GCF_003460605.1	99.37	0	NS	No	No	0.0859548	0.0254257	0.0147839	0.0352995	0.0404743	0.0298082	0.0377781	0.0368114	0.0177752	0.0252598	0.0138516	0.0176902	0.0104778	0.0533267	0.0301097	0.0259973	0.0334683	0.0301827	0.0144999	0.0714056	0.0104922	0.0302515	0.00582233	0.0632804	0.012633	0.0847685	0.022722	0.0445202	0.00973024	0.109547	0.0513204	0.0657102	0.221859	0.102192	1.02658	0.00906264	0.016741	0.251874	0.0419584	0.0385592	0.0639749
d__Bacteria;p__Firmicutes_A;c__Clostridia;o__Oscillospirales;f__Oscillospiraceae;g__CAG-83;s__CAG-83 sp003539495	MGYG000002612	d__Bacteria;p__Bacillota_A;c__Clostridia;o__Oscillospirales;f__Oscillospiraceae;g__Vescimonas;s__Vescimonas sp003539495	GCA_003539495.1	90.6	0.67	NS	Yes	No	0.0858361	0.336849	0.000583961	0.00431345	0.000557202	0.00318116	0.000826147	0.00224488	0.000493144	0.000376677	0.00610605	0.00326764	0.000351866	0.0111888	0.00562537	0.000424528	0.0849558	0.00614081	0.43096	0.101277	0.117536	0.080914	0.119813	0.0671112	0.0788298	0.47755	0.528437	0.648684	0.0571816	0.0632789	0.0700719	0.0260254	0.00652893	0.015304	0.000984241	0.00140576	0.0470608	0.250477	0.0201674	0.0176157	0.00439864
d__Bacteria;p__Firmicutes_A;c__Clostridia;o__Lachnospirales;f__Lachnospiraceae;g__Ruminococcus_A;s__Ruminococcus_A sp003011855	MGYG000003695	d__Bacteria;p__Bacillota_A;c__Clostridia;o__Lachnospirales;f__Lachnospiraceae;g__Oliverpabstia;s__Oliverpabstia intestinalis	GCA_009696065.1	99.37	1.27	RS	No	No	0.0851684	0.0335986	0.00265513	0.0480629	0.00346322	0.0654081	0.07219	0.020402	0.00689961	0.00792514	0.205994	0.00668233	0.00238922	0.257387	0.140408	0.0467668	0.0435153	0.0131467	0.00889297	0.0761909	0.0115354	0.0303064	0.00217041	0.0130495	0.0297326	0.0619408	0.0956074	0.0204842	0.00407404	0.0389644	0.0266786	0.0489669	0.034788	0.0466579	0.116455	0.00511401	0.00956107	0.072252	0.0140182	0.0296483	0.00882471
d__Bacteria;p__Firmicutes_A;c__Clostridia;o__Lachnospirales;f__Lachnospiraceae;g__CAG-95;s__CAG-95 sp000438155	MGYG000004114	d__Bacteria;p__Bacillota_A;c__Clostridia;o__Lachnospirales;f__Lachnospiraceae;g__CAG-95;s__CAG-95 sp000438155	GCA_000438155.1	97.33	2.22	NS	Yes	No	0.0846893	0.0135104	0.00704534	0.00229166	0.000394327	0.00437106	0.0101022	0.00407808	0.00320103	0.00179388	0.0036251	0.000886348	0.000781925	0.0276345	0.00314181	0.00130997	0.0492024	0.0226824	0.783827	0.0531784	0.0671763	0.0232707	0.00104076	0.688564	0.0713583	0.351126	0.140906	0.0889106	0.238318	0.45308	0.00948729	0.0424798	0.0109822	0.0591201	0.0229021	0.00467213	0.376696	0.0157611	0.0151575	0.0189786	0.00636731
d__Bacteria;p__Firmicutes_A;c__Clostridia_A;o__Christensenellales;f__CAG-138;g__Phil1;s__Phil1 sp001940855	MGYG000000730	d__Bacteria;p__Bacillota_A;c__Clostridia;o__Christensenellales;f__CAG-138;g__Phil1;s__Phil1 sp001940855	GCA_001940855.1	98.39	0	NS	Yes	No	0.0843372	0.64616	9.66266e-05	0.000606095	0.000428617	0.000534241	7.60925e-05	0.000388388	0.000638445	0.00164843	0.00028702	0.000657613	4.77843e-05	0.00331894	0.00176474	0.000165768	0.0476977	0.000305109	0.00055435	0.207536	0.110319	0.0219378	0.00036297	0.0545019	0.0874248	0.170799	0.52382	0.0191721	0.280608	0.00169044	0.000650788	0.00792315	0.000899689	0.0472953	0.000279133	0.000437165	0.016054	0.00132107	0.0067761	0.00318806	0.000224648
d__Bacteria;p__Firmicutes_A;c__Clostridia;o__Lachnospirales;f__Lachnospiraceae;g__Coprococcus;s__Coprococcus sp000154245	MGYG000001707	d__Bacteria;p__Bacillota_A;c__Clostridia;o__Lachnospirales;f__Lachnospiraceae;g__Coprococcus;s__Coprococcus sp000154245	GCA_020735665.1	99.33	0	NS	Yes	No	0.0835135	0.236347	0.0887074	0.0071183	0.0135571	0.0295694	0.0277158	0.008362	0.00598818	0.0455034	0.0110444	0.00780966	0.00376627	0.0117982	0.0485769	0.00468598	0.0323374	0.130583	0.00215395	0.510851	0.00756825	0.0182893	0.000222226	0.0111756	0.0562213	0.0268857	0.00162876	0.109366	0.0006856	0.00718617	1.00906	0.437501	0.00500257	0.0070448	0.00974716	0.00426325	0.00397202	0.0209237	0.0167827	0.00214983	0.00277294
d__Bacteria;p__Firmicutes_A;c__Clostridia;o__Oscillospirales;f__Ruminococcaceae;g__Neobittarella;s__Neobittarella massiliensis	MGYG000002546	d__Bacteria;p__Bacillota_A;c__Clostridia;o__Oscillospirales;f__Ruminococcaceae;g__Neobittarella;s__Neobittarella massiliensis	GCA_900289145.1	94.63	0	RS	No	No	0.0832551	0.0343742	0.0879344	0.0824644	0.184039	0.0824916	0.188916	0.0519586	0.135879	0.0969664	0.107554	0.0903626	0.409499	0.0822896	0.078949	0.217973	0.036931	0.367545	0.00254133	0.000582827	0.00119868	0.00118526	0.0235004	0.0286746	0.00279279	0.00176834	0.00102671	0.000889155	0.0620599	0.0475825	0.0397863	0.0662525	0.000857768	0.0988044	0.0291621	0.48565	0.0260604	0.13438	0.0788853	0.0408125	0.284229
d__Bacteria;p__Firmicutes_A;c__Clostridia;o__Lachnospirales;f__Lachnospiraceae;g__Agathobacter;s__Agathobacter sp000434275	MGYG000000136	d__Bacteria;p__Bacillota_A;c__Clostridia;o__Lachnospirales;f__Lachnospiraceae;g__Agathobacter;s__Agathobacter sp000434275	GCA_902363675.1	99.21	1.36	NS	Yes	No	0.0816112	0.0111922	0.00962065	0.0179263	0.00291888	0.0196941	0.0456374	0.0546501	0.0153139	0.0322227	0.0175947	0.003623	0.00482622	0.029169	0.00790702	0.00576549	0.00666842	0.0809389	0.0280815	0.169302	0.0227148	0.095618	0.0113372	0.0241496	0.0346099	0.0345875	0.0156694	0.0375367	0.00635498	0.0768758	0.0862362	0.86121	3.45963	0.0981865	0.570876	0.031635	0.0607076	0.18243	0.0894209	0.761483	0.110209
d__Bacteria;p__Firmicutes_A;c__Clostridia;o__Lachnospirales;f__Lachnospiraceae;g__Eubacterium_I;s__Eubacterium_I ramulus	MGYG000001456.1	d__Bacteria;p__Bacillota_A;c__Clostridia;o__Lachnospirales;f__Lachnospiraceae;g__Eubacterium_I;s__Eubacterium_I ramulus	GCA_000469345.1	98.28	0.21	RS	Yes	No	0.0809765	0.0833763	0.00336933	0.0760229	0.00295745	0.0673791	0.0118342	0.0182348	0.0306542	0.167047	0.115539	0.00218932	0.00355342	0.01086	0.0646978	0.142476	0.0932925	0.0520038	0.0541359	0.0380924	0.0187626	0.0164924	0.0033334	0.0400036	0.0152363	0.0134599	0.0110465	0.0102085	0.00413997	0.0116326	0.0299228	0.0337159	0.0283021	0.0790963	0.119854	0.0504873	0.0185056	0.0493068	0.020917	0.0152146	0.0825263
d__Bacteria;p__Firmicutes_A;c__Clostridia;o__Oscillospirales;f__Oscillospiraceae;g__UBA738;s__UBA738 sp003522945	MGYG000004137	d__Bacteria;p__Bacillota_A;c__Clostridia;o__Oscillospirales;f__Oscillospiraceae;g__UBA738;s__UBA738 sp003522945	GCA_003522945.1	66.37	2.01	NS	No	No	0.0797289	0.22299	5.88162e-05	0.00014157	0.000527198	0.00964062	0.000242771	0.000170891	0.000118883	0.000115614	0.0047024	0.000236904	0.000534316	0.00157398	0.00284701	0.000598382	0.0770911	0.00189631	0.230746	0.0244419	0.125801	0.0983765	0.00121484	0.112422	0.0663412	0.434077	0.0417456	0.239932	0.0132637	0.266216	0.000474303	0.0375026	0.00145649	0.0466245	0.000211665	0.000563248	0.0174437	0.118871	0.00387727	0.0186549	0.000356693
d__Bacteria;p__Firmicutes_A;c__Clostridia;o__Lachnospirales;f__Lachnospiraceae;g__CAG-81;s__CAG-81 sp900066535	MGYG000000205	d__Bacteria;p__Bacillota_A;c__Clostridia;o__Lachnospirales;f__Lachnospiraceae;g__Copromonas;s__Copromonas sp900066535	GCF_003435375.1	99.37	0	NS	Yes	No	0.0790118	0.0239138	0.215158	0.21731	0.0839446	0.250871	0.0311436	0.156889	0.0300377	0.15402	0.0927427	0.10539	0.274343	0.0778745	0.0223319	0.205682	0.0458752	0.198375	0.199062	0.0267119	0.0214459	0.0226296	0.0888017	0.0835614	0.0156017	0.0230713	0.0281673	0.0204073	0.0214975	0.0936052	0.00999959	0.0622893	0.416105	0.106999	0.141946	0.179146	0.109687	0.0622322	0.0581972	0.0255617	0.283111
d__Bacteria;p__Firmicutes_A;c__Clostridia;o__Oscillospirales;f__Oscillospiraceae;g__ER4;s__ER4 sp003522105	MGYG000004165	d__Bacteria;p__Bacillota_A;c__Clostridia;o__Oscillospirales;f__Oscillospiraceae;g__ER4;s__ER4 sp003522105	GCA_003522105.1	89.27	0	NS	No	No	0.0787573	0.351692	0.00105029	0.0310878	0.000505768	0.0196374	0.00168491	0.000466066	0.000220154	0.000454996	0.0265592	0.00182579	0.000139009	0.10415	0.0192426	0.000796495	0.181641	0.00215894	0.028185	0.0226751	0.12849	0.095483	0.000766681	0.0351868	0.0500853	0.0452852	0.0329138	0.0377674	0.0334032	0.319774	0.0527874	0.0255729	0.0570523	0.2313	0.0245928	0.0139775	0.0472868	0.0283133	0.00789881	0.0198721	0.0177969
d__Bacteria;p__Firmicutes_A;c__Clostridia;o__Oscillospirales;f__Oscillospiraceae;g__CAG-83;s__CAG-83 sp900551995	MGYG000002144	d__Bacteria;p__Bacillota_A;c__Clostridia;o__Oscillospirales;f__Oscillospiraceae;g__Vescimonas;s__Vescimonas sp900551995	GCA_900551995.1	90.71	3.19	NS	No	No	0.0782042	0.0344619	0.000672185	0.00709618	0.000445761	0.00400681	0.000634104	0.00107195	0.000264184	0.000220039	0.00277583	0.00205861	0.00060382	0.0211018	0.00735781	0.000824797	0.0482958	0.00171093	0.018524	0.115884	0.052411	0.06443	0.0024519	0.0483117	0.457495	0.233967	0.204121	0.0347443	0.0248662	0.0148339	0.0123074	0.0136417	0.0104985	0.0184698	0.00177534	0.0036128	0.0255079	0.0124724	0.00500164	0.0143422	0.00230993
d__Bacteria;p__Firmicutes_A;c__Clostridia;o__Oscillospirales;f__Oscillospiraceae;g__CAG-103;s__CAG-103 sp900757655	MGYG000001565	d__Bacteria;p__Bacillota_A;c__Clostridia;o__Oscillospirales;f__Oscillospiraceae;g__CAG-103;s__CAG-103 sp900757655	GCA_900757655.1	90.1	0	NS	No	No	0.0778589	0.014067	0.000785616	0.000261019	9.85818e-05	0.00388943	0.0599899	0.0001204	0.0067367	0.0180358	0.00561065	5.71837e-05	0.00108166	0.00163097	0.00816547	0.000877358	0.0386694	0.00994888	0.0395191	0.192879	0.0386989	0.680672	0.00154077	0.00735479	0.00915892	0.232238	0.457589	0.138328	0.0145822	0.0366047	0.00157366	0.0789347	0.0779784	0.0206577	0.00615812	0.165703	0.0145401	0.909759	0.00782916	0.146959	0.000298387
d__Bacteria;p__Firmicutes_A;c__Clostridia;o__Oscillospirales;f__Acutalibacteraceae;g__Ruminococcus_E;s__Ruminococcus_E sp003438075	MGYG000002303	d__Bacteria;p__Bacillota_A;c__Clostridia;o__Oscillospirales;f__Acutalibacteraceae;g__Ruminococcus_E;s__Ruminococcus_E sp003438075	GCF_003438075.1	98.66	0.34	NS	No	No	0.0772249	0.0175859	0.00344915	0.0012697	0.0011787	0.0187996	0.00465251	0.00633849	0.00792112	0.0111549	0.00821348	0.00127438	0.00106429	0.00312165	0.0111094	0.000654986	0.0206501	0.0166458	0.00198698	0.0201229	0.0114351	0.0591828	0.000181485	0.00888411	0.0617212	0.131335	0.00681605	0.000884348	0.0105477	0.00210398	0.00597965	0.0132325	0.00249269	0.0189257	0.0796177	0.0309551	0.00344434	0.0055537	0.024043	0.00173574	0.00205784
d__Bacteria;p__Firmicutes_A;c__Clostridia;o__Oscillospirales;f__Acutalibacteraceae;g__Eubacterium_R;s__Eubacterium_R sp900539845	MGYG000002232	d__Bacteria;p__Bacillota_A;c__Clostridia;o__Oscillospirales;f__Acutalibacteraceae;g__Eubacterium_R;s__Eubacterium_R faecavium	GCA_900539845.1	97.32	0	RS	Yes	No	0.0767071	0.000390018	0.000130236	5.30886e-05	0	0.000121418	5.43518e-05	7.37937e-05	0	0.000339383	8.25673e-05	0.000118452	0	0.000175373	0.000549211	0	0.000364497	9.65536e-05	0.000353982	0.000257671	0.000300924	0.00040071	3.70377e-05	0.000352145	0.000365454	0.000409204	0.000424659	0.000240312	0.000237323	8.61542e-05	0.000799085	0.00013478	5.05202e-05	0.000289409	0.000161394	0.000123726	6.26955e-05	0.000309315	0.000159203	2.11063e-05	3.42974e-05
d__Bacteria;p__Firmicutes_A;c__Clostridia;o__Lachnospirales;f__Lachnospiraceae;g__CAG-882;s__CAG-882 sp003486385	MGYG000002609	d__Bacteria;p__Bacillota_A;c__Clostridia;o__Lachnospirales;f__Lachnospiraceae;g__CAG-882;s__CAG-882 sp003486385	GCA_003486385.1	96.59	0.06	NS	No	No	0.0760227	0.000933415	0.000273075	0.00175193	0.000895809	0.00150963	0.00225741	0.029937	0.00179205	0.00136499	0.00233154	0.000432963	0.000425715	0.0143938	0.000807663	0.000695417	0.000822454	0.00508258	0.00555352	0.073289	0.00853622	0.0364731	0.00102224	0.0140782	0.0044035	0.0164948	0.00675692	0.00293661	0.0573201	0.00377537	0.0678928	1.08743	0.00224869	0.762774	0.0346429	0.00265716	0.00181686	2.02475	2.00832	0.000759827	0.00117811
d__Bacteria;p__Firmicutes_A;c__Clostridia;o__Oscillospirales;f__Oscillospiraceae;g__CAG-170;s__CAG-170 sp000436735	MGYG000004248	d__Bacteria;p__Bacillota_A;c__Clostridia;o__Oscillospirales;f__Oscillospiraceae;g__CAG-170;s__CAG-170 sp000436735	GCA_000436735.1	92	1.34	NS	No	No	0.0753386	0.068617	0.000176449	0.000942323	0.000244311	0.00059495	0.000739184	0.000201962	0.000162914	0.00181626	0.000719515	0.000890432	0.000199825	0.0028279	0.00252798	0.00025876	1.24316	0.00166845	0.0108299	0.0450434	0.163888	0.106066	0.00128521	0.0471295	0.144165	0.0840232	0.193516	0.0323364	0.0198033	0.0150933	0.00384958	0.0192479	0.00191439	0.029794	0.000333372	0.000767102	0.0127154	0.00575126	0.0051907	0.0138216	0.00064479
d__Bacteria;p__Firmicutes_A;c__Clostridia;o__Oscillospirales;f__Oscillospiraceae;g__CAG-83;s__CAG-83 sp000431575	MGYG000002926	d__Bacteria;p__Bacillota_A;c__Clostridia;o__Oscillospirales;f__Oscillospiraceae;g__Vescimonas;s__Vescimonas coprocola	GCA_018408575.1	93.29	0.67	RS	Yes	No	0.0736362	0.0765619	0.076356	0.190823	0.0876821	0.219148	0.0154903	0.00064084	0.0697446	0.000551963	0.0109893	0.534627	0.000760205	0.408699	0.229376	0.000610512	0.0855399	0.0284292	0.00581733	0.0309205	0.040369	0.0380464	0.0348821	0.144528	0.315784	0.0230031	0.0196418	0.0327017	0.01921	0.0598046	0.0742646	0.0617727	0.209766	0.0435557	0.091672	0.0294209	0.0160879	0.0629586	0.00670645	0.0375632	0.052096
d__Bacteria;p__Firmicutes_A;c__Clostridia;o__Oscillospirales;f__Acutalibacteraceae;g__CAG-177;s__CAG-177 sp000431775	MGYG000002001	d__Bacteria;p__Bacillota_A;c__Clostridia;o__Oscillospirales;f__Acutalibacteraceae;g__CAG-177;s__CAG-177 sp000431775	GCA_000431775.1	96.92	2.68	NS	No	No	0.0735703	0.00505271	0.000151242	0.000331804	0.00014573	0.000453295	0.000554388	4.27227e-05	0.000101271	0.000492291	0.00130928	0.000126621	9.12246e-05	0.00249469	0.00152244	0.000113207	0.00321038	0.00110457	0.00299549	0.0050798	0.136319	0.191455	0.000266672	0.00393144	0.00606383	0.296643	0.0258558	0.0169612	0.114396	0.00205319	0.00212885	0.00216932	0.000864218	0.00170051	0.000284425	0.000468981	0.00111415	0.00332863	0.000708124	0.00228652	7.37393e-05
d__Bacteria;p__Firmicutes_A;c__Clostridia;o__Oscillospirales;f__Oscillospiraceae;g__CAG-110;s__CAG-110 sp003525905	MGYG000002060	d__Bacteria;p__Bacillota_A;c__Clostridia;o__Oscillospirales;f__Oscillospiraceae;g__Faecousia;s__Faecousia sp003525905	GCA_003525905.1	85.74	2.01	NS	No	No	0.0730047	0.0339842	0.00271815	0.000287563	0.000214308	0.00936135	0.000891369	0.000617537	0.020624	0.00931624	0.00849264	0.000326764	0.000273674	0.207598	0.0596176	0.00031132	1.07387	0.0514978	0.0619803	0.0268898	0.00758329	0.0185761	0.120365	0.0169029	0.0200458	0.0108049	0.00713857	0.0140102	0.0422962	0.0137693	0.00702753	0.0582539	0.0516564	0.189617	0.0165138	0.000546751	0.00151906	0.0173995	0.00851904	0.0385672	0.00019035
d__Bacteria;p__Firmicutes_A;c__Clostridia;o__Lachnospirales;f__Lachnospiraceae;g__Lachnospira;s__Lachnospira sp900316325	MGYG000004317	d__Bacteria;p__Bacillota_A;c__Clostridia;o__Lachnospirales;f__Lachnospiraceae;g__Lachnospira;s__Lachnospira sp900316325	GCF_014287955.1	97.99	0.67	NS	No	No	0.0727733	0.00146366	0.00105869	0.000752089	0.000351466	0.000886354	0.157823	0.0695525	0.0111838	0.00249129	0.0195134	0.00148678	0.00252823	0.00152575	0.00375563	0.00340431	0.000457957	0.0352807	0.000948406	0.0119572	0.00265817	0.00687957	0.000307413	0.0217751	0.0167613	0.00132504	0.0018169	0.012453	0.00200406	0.1101	0.00775063	0.431035	0.0511393	0.463615	0.447242	0.00423379	0.0226697	1.22986	0.514899	0.0393904	0.00486851
d__Bacteria;p__Firmicutes_A;c__Clostridia;o__Lachnospirales;f__Lachnospiraceae;g__Enterocloster;s__Enterocloster clostridioformis	MGYG000001386	d__Bacteria;p__Bacillota_A;c__Clostridia;o__Lachnospirales;f__Lachnospiraceae;g__Enterocloster;s__Enterocloster clostridioformis	GCA_020297485.1	99.32	1.69	RS	No	Yes	0.0722333	0.00420256	0.00636055	0.00213239	0.0209336	0.00150154	0.00367418	0.00639675	0.00165555	0.00178642	0.00524892	0.00213214	0.00731969	0.00342855	0.00117111	0.00260377	0.00330384	0.00253357	0.00286859	0.00118406	0.000626926	0.000995449	0.00691124	0.00564438	0.00146182	0.00163681	0.00330589	0.000456593	0.00566279	0.0094688	0.00429079	0.0026924	0.00534654	0.00827684	0.00683413	0.00514583	0.00132967	0.00270601	0.00422055	0.00132166	0.0029067
d__Bacteria;p__Firmicutes_A;c__Clostridia;o__Lachnospirales;f__Lachnospiraceae;g__TF01-11;s__TF01-11 sp003529475	MGYG000002292	d__Bacteria;p__Bacillota_A;c__Clostridia;o__Lachnospirales;f__Lachnospiraceae;g__Butyribacter;s__Butyribacter sp003529475	GCF_003478335.1	95.97	0	NS	Yes	No	0.0719608	0.0432438	0.0133555	0.00490185	0.000912953	0.00258216	0.0123741	0.0610896	0.00537175	0.402135	0.00901556	0.00240989	0.00168114	0.00718592	0.0196222	0.00482345	0.0056497	0.0176075	0.0053064	0.0112823	0.00362112	0.00664336	0.000907424	0.0135878	0.00590141	0.00526606	0.00524642	0.00630579	0.00261055	0.148391	0.0113796	0.0599868	0.0714194	0.0208488	0.0392241	0.255228	0.0730102	0.151285	0.36718	0.21889	0.00698294
d__Bacteria;p__Firmicutes_A;c__Clostridia;o__Oscillospirales;f__Oscillospiraceae;g__Lawsonibacter;s__Lawsonibacter sp014287875	MGYG000000090	d__Bacteria;p__Bacillota_A;c__Clostridia;o__Oscillospirales;f__Oscillospiraceae;g__Lawsonibacter;s__Lawsonibacter sp014287875	GCF_014287875.1	99.33	0	NS	Yes	No	0.0713575	0.068617	0.00316347	0.0588532	0.00400328	0.0378259	0.010008	0.0111351	0.00540257	0.0071233	0.00955815	0.00616359	0.00730231	0.081154	0.0241935	0.0157035	0.0719975	0.012579	0.162545	0.0447305	0.105825	0.0620089	0.0148632	0.0752483	0.0799488	0.0765016	0.0615165	0.113696	0.084777	0.0620328	0.0632956	0.0634638	0.173171	0.107431	0.0184254	0.104163	0.0615252	0.0985996	0.0595554	0.0751565	0.0227632
d__Bacteria;p__Firmicutes_A;c__Clostridia;o__Lachnospirales;f__Lachnospiraceae;g__Mediterraneibacter;s__MGYG000002772	MGYG000002772	d__Bacteria;p__Bacillota_A;c__Clostridia;o__Lachnospirales;f__Lachnospiraceae;g__Mediterraneibacter;s__Mediterraneibacter sp934309345	GCA_934309345.1	97.37	0	NS	No	Yes	0.0708949	0.0179759	0.00334412	0.0874724	0.00970388	0.0457019	0.0120262	0.0114147	0.00850233	0.0280121	0.0197179	0.00585316	0.0068375	0.0119035	0.00579498	0.0506239	0.0446742	0.0739948	0.170179	0.0257671	0.0174135	0.020799	0.0127558	0.041206	0.01779	0.0230421	0.0372249	0.0110303	0.0519408	0.00957763	0.0269948	0.0274518	0.015456	0.0387896	0.165966	0.0152973	0.0231138	0.0245776	0.00993695	0.00797516	0.0154407
d__Bacteria;p__Firmicutes_A;c__Clostridia;o__Oscillospirales;f__Oscillospiraceae;g__CAG-170;s__CAG-170 sp900549635	MGYG000002710	d__Bacteria;p__Bacillota_A;c__Clostridia;o__Oscillospirales;f__Oscillospiraceae;g__CAG-170;s__CAG-170 sp900549635	GCA_916988195.3	94.63	1.48	NS	No	No	0.0708794	0.0800371	0.000243667	0.00096002	0.000655783	0.00345638	0.0175049	0.000823383	0.00038747	0.000898804	0.0035268	0.00072705	0.000199825	0.00545411	0.0050277	0.000456873	0.13292	0.0200754	0.0845951	0.0475587	0.096702	0.0605452	0.00340006	0.160759	0.060882	0.0885049	0.076014	0.0695751	0.103038	0.052214	0.0312035	0.0584272	0.0034601	0.214287	0.000552974	0.000842516	0.0297987	0.0458465	0.0213399	0.0547929	0.00125185
d__Bacteria;p__Firmicutes_A;c__Clostridia;o__Lachnospirales;f__Lachnospiraceae;g__CAG-194;s__CAG-194 sp000432915	MGYG000004593	d__Bacteria;p__Bacillota_A;c__Clostridia;o__Lachnospirales;f__Lachnospiraceae;g__CAG-194;s__CAG-194 sp000432915	GCA_000432915.1	99.38	2.42	NS	Yes	No	0.0702598	0.0016039	0.000827628	0.00184483	0.000428617	0.00175652	0.00246757	0.00177105	0.0025846	0.000883886	0.00126996	0.000477893	0.00114248	0.00303396	0.000395755	0.000925875	0.00234586	0.00455733	0.00125564	0.0409513	0.0163603	0.0177198	0.000318524	0.140149	0.0235199	0.0629199	0.0680207	0.0695319	0.00116684	0.42591	0.00456287	0.00302453	0.00291297	0.00421566	0.0136987	0.00508809	0.0090164	0.00563951	0.0192968	0.000896515	0.0056282
d__Bacteria;p__Firmicutes_A;c__Clostridia;o__Lachnospirales;f__Lachnospiraceae;g__Blautia_A;s__Blautia_A sp003471165	MGYG000000200	d__Bacteria;p__Bacillota_A;c__Clostridia;o__Lachnospirales;f__Lachnospiraceae;g__Blautia_A;s__Blautia_A sp003471165	GCF_003471165.1	99.37	0	NS	No	Yes	0.0694256	0.0384453	0.0488636	0.118286	0.0406714	0.0402583	0.0886514	0.0709119	0.0835923	0.0991556	0.0613003	0.101893	0.119335	0.0722845	0.060183	0.159052	0.120275	0.0594693	0.0538254	0.0273806	0.012709	0.0152101	0.00871127	0.0434597	0.00653757	0.0302616	0.0302529	0.0087041	0.00562323	0.0103303	0.0501328	0.0161431	0.00997612	0.0419983	0.0292772	0.0163377	0.00446314	0.01986	0.0102869	0.00821135	0.0274105
d__Bacteria;p__Firmicutes_A;c__Clostridia;o__Oscillospirales;f__Oscillospiraceae;g__Dysosmobacter;s__Dysosmobacter sp900544105	MGYG000000837	d__Bacteria;p__Bacillota_A;c__Clostridia;o__Oscillospirales;f__Oscillospiraceae;g__Dysosmobacter;s__Dysosmobacter sp900544105	GCA_900544105.1	93.66	0.34	NS	Yes	No	0.0692081	0.0310525	0.00495736	0.00858709	0.00398185	0.0184677	0.0138887	0.00284688	0.000990691	0.0012531	0.00684915	0.0241356	0.00250651	0.200022	0.0399955	0.00312129	0.0694787	0.0220413	0.0926465	0.0547674	0.096687	0.0303106	0.00516306	0.051637	0.0996021	0.0541659	0.0411059	0.0605827	0.0968871	0.0942989	0.0788912	0.077335	0.612143	0.123119	0.00720983	0.0340412	0.0294708	0.299175	0.0290032	0.135597	0.00958097
d__Bacteria;p__Firmicutes_A;c__Clostridia;o__Lachnospirales;f__Lachnospiraceae;g__UBA7182;s__UBA7182 sp003480725	MGYG000000141	d__Bacteria;p__Bacillota_A;c__Clostridia;o__Lachnospirales;f__Lachnospiraceae;g__Choladocola;s__Choladocola sp003480725	GCA_003480725.1	99.37	0	NS	No	No	0.0686991	0.0378362	0.108932	0.05062	0.008118	0.0554396	0.0453439	0.0274513	0.00351365	0.064837	0.0519388	0.0251568	0.00297132	0.0407261	0.012753	0.0757156	0.0127761	0.0816534	0.108759	0.0454115	0.0489253	0.0474062	0.00908536	0.0488928	0.0137384	0.0726385	0.0684938	0.0254587	0.122465	0.102144	0.0349894	0.0846709	0.303402	0.219862	0.0802964	0.0931434	0.0396432	0.192761	0.104147	0.046069	0.0634656
d__Bacteria;p__Firmicutes_A;c__Clostridia;o__Lachnospirales;f__Lachnospiraceae;g__Faecalimonas;s__Faecalimonas phoceensis	MGYG000000148	d__Bacteria;p__Bacillota_A;c__Clostridia;o__Lachnospirales;f__Lachnospiraceae;g__Faecalimonas;s__Faecalimonas phoceensis	GCA_900104635.1	99.37	0.32	RS	No	No	0.0680219	0.00214291	0.00165946	0.0246553	0.00583347	0.00186175	0.00644612	1.14046	0.00902629	0.00422923	0.00492652	0.0266926	0.0462639	0.00483592	0.0384044	0.230199	0.0101498	0.0106595	0.01271	0.00289573	0.00086265	0.00181796	0.0646308	0.00298568	0.000654208	0.00204602	0.00177389	0.0012304	0.00120639	0.00209944	0.0114446	0.00391825	0.00597966	0.0055738	0.0130597	0.00263478	0.00140804	0.0033406	0.00628356	0.00202721	0.00372126
d__Bacteria;p__Firmicutes_A;c__Clostridia;o__Oscillospirales;f__Oscillospiraceae;g__CAG-103;s__CAG-103 sp900317855	MGYG000000884	d__Bacteria;p__Bacillota_A;c__Clostridia;o__Oscillospirales;f__Oscillospiraceae;g__CAG-103;s__CAG-103 sp900317855	GCA_900317855.1	92.62	0	NS	No	No	0.0671741	0.0130196	0.000827628	0.00053531	0.000420044	0.0035009	0.0122835	0.000299059	0.00671468	0.0182595	0.00542978	0.000441132	0	0.00247715	0.0308608	4.44744e-05	0.0200613	0.00818002	0.0228285	0.0691724	0.0141836	0.532059	0.00151114	0.00892687	0.0191345	0.418698	1.12176	0.180349	0.033034	0.0303054	0.00311422	0.0116088	0.0257062	0.0135102	0.00779059	0.0533071	0.00345348	0.105241	0.0224792	0.0902585	0.000756257
d__Bacteria;p__Firmicutes_A;c__Clostridia;o__Lachnospirales;f__Lachnospiraceae;g__MGYG000000574;s__MGYG000000574	MGYG000000574	d__Bacteria;p__Bacillota_A;c__Clostridia;o__Lachnospirales;f__Lachnospiraceae;g__14-2;s__	MGYG000000574	82.58	1.08	NS	No	No	0.0662895	0.0717722	0.00372222	0.0118963	0.00369039	0.0135381	0.00866005	0.00451307	0.00815889	0.0097041	0.0112488	0.00689064	0.00511292	0.0254817	0.0184389	0.00981266	0.0564129	0.0159352	0.0335682	0.0421047	0.0384932	0.0423867	0.033808	0.047132	0.0466473	0.0527873	0.0336018	0.0266506	0.0462055	0.0431469	0.0169646	0.0414915	0.0623258	0.0377631	0.0294809	0.0212514	0.0240176	0.0423722	0.01432	0.0519295	0.0146707
d__Bacteria;p__Firmicutes_A;c__Clostridia;o__Oscillospirales;f__Oscillospiraceae;g__CAG-170;s__CAG-170 sp900751035	MGYG000003664	d__Bacteria;p__Bacillota_A;c__Clostridia;o__Oscillospirales;f__Oscillospiraceae;g__CAG-170;s__CAG-170 sp900751035	GCA_900751035.1	76.29	3.71	NS	No	No	0.066222	0.0582968	0.000487334	0.00409225	0.000282887	0.0088433	0.00122473	0.000186426	0.000849793	0.000704871	0.00266181	0.000612683	4.34403e-05	0.0357718	0.0076203	0.000226415	1.67171	0.00158348	0.0182	0.0381599	0.161657	0.106825	0.00122595	0.0562073	0.0828137	0.0825569	0.0388698	0.0406944	0.016817	0.0310536	0.0201793	0.0150376	0.0147078	0.0591327	0.00228201	0.00397102	0.00962115	0.0137256	0.00578937	0.0355259	0.00303875
d__Bacteria;p__Firmicutes_A;c__Clostridia;o__Oscillospirales;f__Butyricicoccaceae;g__Agathobaculum;s__Agathobaculum sp003481705	MGYG000002287	d__Bacteria;p__Bacillota_A;c__Clostridia;o__Oscillospirales;f__Butyricicoccaceae;g__Agathobaculum;s__Agathobaculum sp003481705	GCF_003481705.1	99.33	0.67	NS	Yes	No	0.0656202	0.0258858	0.00459606	0.0679889	0.0255541	0.0568926	0.00725415	0.0221575	0.0152743	0.0162605	0.0641115	0.171539	0.0408817	0.143043	0.0115092	0.180368	0.040361	0.105676	0.0129838	0.10751	0.533243	0.149887	0.00900758	0.12062	0.340346	0.0659403	0.0222865	0.0202247	0.030318	0.00949873	0.0435391	0.0224168	0.053747	0.0182044	0.327203	0.157338	0.00423717	0.0563372	0.00954723	0.0404487	0.0580106
d__Bacteria;p__Firmicutes_A;c__Clostridia;o__Lachnospirales;f__Lachnospiraceae;g__Coprococcus_A;s__Coprococcus_A catus	MGYG000001714	d__Bacteria;p__Bacillota_A;c__Clostridia;o__Lachnospirales;f__Lachnospiraceae;g__Coprococcus_A;s__Coprococcus_A catus_A	GCA_902381825.1	99.05	1.34	RS	Yes	Yes	0.0648642	0.212538	0.00792338	0.16227	0.0218723	0.0501539	0.0560041	0.00591515	0.0482488	0.200873	0.145747	0.0115144	0.0090964	0.192249	0.0995485	0.0174016	0.244185	0.11145	0.0233996	0.0354727	0.0709931	0.0704744	0.00467046	0.0713319	0.0337256	0.288981	0.0988972	0.0270111	0.0576101	0.0233315	0.0770161	0.0312353	0.123324	0.0458136	0.184922	0.0987747	0.0183868	0.0348289	0.0387561	0.0309117	0.0565323
d__Bacteria;p__Firmicutes_A;c__Clostridia;o__Oscillospirales;f__Ruminococcaceae;g__Ruthenibacterium;s__Ruthenibacterium lactatiformans	MGYG000003682	d__Bacteria;p__Bacillota_A;c__Clostridia;o__Oscillospirales;f__Ruminococcaceae;g__Ruthenibacterium;s__Ruthenibacterium lactatiformans	GCA_000949455.1	97.28	0	RS	No	No	0.0647316	0.110621	0.0101164	0.000875963	0.410885	0.0103894	0.0486485	0.165018	0.0901397	0.0279002	0.0196038	0.0999367	0.16132	0.0590219	0.0438884	0.234873	0.161575	0.0118259	0.0400868	0.00731295	0.0100258	0.00608658	0.0635049	0.0371538	0.00800841	0.0097332	0.00749335	0.00657013	0.505406	0.0328547	0.0977555	0.0411994	0.076968	0.0241313	0.0253244	0.0105497	0.00733146	0.0348428	0.00711772	0.00952095	0.00849203
d__Bacteria;p__Firmicutes_A;c__Clostridia;o__Oscillospirales;f__Oscillospiraceae;g__CAG-170;s__MGYG000002085	MGYG000002085	d__Bacteria;p__Bacillota_A;c__Clostridia;o__Oscillospirales;f__Oscillospiraceae;g__CAG-170;s__CAG-170 sp934668295	GCA_934668295.1	82.22	2.01	NS	No	No	0.0634298	0.0647518	0.00032769	0.00271194	0.000852947	0.00234337	0.00160519	0.000376736	0.000783747	0.00143585	0.00139971	0.00102931	8.68806e-05	0.0183309	0.00451484	0.000416442	0.158089	0.00161438	0.0231124	0.0995408	0.197767	0.230632	0.00210374	0.108277	0.151722	0.230128	0.066736	0.158231	0.0221963	0.0425847	0.0114617	0.0223655	0.0115412	0.100915	0.00150547	0.00389914	0.0136585	0.0192274	0.00944441	0.0505616	0.00280209
d__Bacteria;p__Firmicutes_A;c__Clostridia;o__Lachnospirales;f__Anaerotignaceae;g__Anaerotignum;s__Anaerotignum faecicola	MGYG000000177	d__Bacteria;p__Bacillota_A;c__Clostridia;o__Lachnospirales;f__Anaerotignaceae;g__Anaerotignum;s__Anaerotignum faecicola	GCA_003865035.1	97.99	0	RS	No	Yes	0.0630438	0.0255309	0.0228669	0.23317	0.0618151	0.0512021	0.10604	0.0287446	0.045246	0.251624	0.186622	0.0183151	0.00660293	0.136208	0.181171	0.122118	0.076306	0.312617	0.0879947	0.00201842	0.00491008	0.00396492	0.00339636	0.00715357	0.00371771	0.00587987	0.00361767	0.00124482	0.168229	0.0337053	0.010295	0.133301	0.00812085	0.0128658	0.0348281	0.188967	0.0857753	0.0159986	0.00423879	0.0117381	0.0546186
d__Bacteria;p__Firmicutes_A;c__Clostridia;o__Oscillospirales;f__Oscillospiraceae;g__CAG-110;s__CAG-110 sp900546075	MGYG000004262	d__Bacteria;p__Bacillota_A;c__Clostridia;o__Oscillospirales;f__Oscillospiraceae;g__Faecousia;s__Faecousia sp900546075	GCA_900546075.1	94.41	1.01	NS	No	No	0.0627206	0.0555798	0.000554553	0.00084057	0.00233596	0.00176461	0.0208856	0.00137489	0.000537175	0.00110766	0.00292524	0.00115593	0.000721109	0.0109652	0.00138918	0.00135445	0.107914	0.00249494	0.0121556	0.0796081	0.186914	0.143475	0.0077594	0.0651015	0.158855	0.273592	0.113572	0.0438041	0.0632729	0.141563	0.00424054	0.0170433	0.0031989	0.0221937	0.00264316	0.00210452	0.0255654	0.0134003	0.00380098	0.0274794	0.00175431
d__Bacteria;p__Firmicutes_A;c__Clostridia;o__Oscillospirales;f__Oscillospiraceae;g__CAG-110;s__MGYG000003884	MGYG000003884	d__Bacteria;p__Bacillota_A;c__Clostridia;o__Oscillospirales;f__Oscillospiraceae;g__Faecousia;s__Faecousia sp018918045	GCF_018918045.1	90.6	0	NS	No	No	0.0609872	0.00353208	0.00014704	0.00067688	0.000248598	0.00221791	0.000550765	0.000322362	0.000233363	0.000193933	0.00066447	0.000535076	0.00033449	0.00765066	0.00190608	0.000278975	0.00739274	0.0020199	0.00541326	0.0946696	0.0679738	0.0406236	0.00172596	0.0218908	0.027391	0.151147	0.026173	0.0273523	0.00774596	0.00722607	0.00198546	0.011129	0.00493593	0.00865074	0.0021603	0.00530962	0.00274424	0.0120314	0.0057761	0.00723142	0.00162912
d__Bacteria;p__Firmicutes_A;c__Clostridia;o__Oscillospirales;f__Oscillospiraceae;g__CAG-83;s__CAG-83 sp900556015	MGYG000004475	d__Bacteria;p__Bacillota_A;c__Clostridia;o__Oscillospirales;f__Oscillospiraceae;g__Vescimonas;s__Vescimonas sp900556015	GCA_900556015.1	67.24	1.72	NS	No	Yes	0.0607714	0.0369203	0.00135277	0.00439751	0.00210451	0.00414037	0.000753678	0.000170891	0.00149264	0.00057061	0.00479677	0.00209129	0	0.00845738	0.00619477	0.000493261	0.0456462	0.00325192	0.0459309	0.0492274	0.4068	0.133799	0.00253708	0.0368318	0.588133	0.211227	0.95666	0.193225	0.0110619	0.0100946	0.00431653	0.005672	0.0021455	0.00922262	0.000504027	0.00105462	0.0296054	0.00351621	0.00264178	0.00897319	0.00105121
d__Bacteria;p__Firmicutes_A;c__Clostridia;o__Oscillospirales;f__Oscillospiraceae;g__CAG-170;s__CAG-170 sp900548625	MGYG000000741	d__Bacteria;p__Bacillota_A;c__Clostridia;o__Oscillospirales;f__Oscillospiraceae;g__CAG-170;s__CAG-170 sp900548625	GCA_900548625.1	93.96	2.01	NS	No	No	0.0604022	0.0647255	0.000483133	0.00253941	0.00147873	0.00234337	0.00158707	0.000501021	0.00188892	0.00254723	0.00165135	0.000694374	0.000403995	0.00563387	0.00492271	0.000363881	0.851623	0.00327896	0.020157	0.0295892	0.103568	0.0724864	0.00447786	0.0555458	0.0544798	0.053026	0.0376925	0.0355806	0.0182277	0.0313003	0.00848721	0.0132213	0.00569373	0.0516257	0.00154912	0.00320745	0.00931159	0.016699	0.00651905	0.0235808	0.00257916
d__Bacteria;p__Firmicutes_A;c__Clostridia;o__TANB77;f__CAG-508;g__CAG-269;s__CAG-269 sp000431335	MGYG000001110	d__Bacteria;p__Bacillota_A;c__Clostridia;o__TANB77;f__CAG-508;g__CAG-269;s__CAG-269 sp000431335	GCA_000431335.1	76.78	2.01	NS	No	No	0.0601031	0.000131467	0	0	4.28617e-05	0.00107253	1.33443	0.000811731	0.000647251	3.72948e-05	0.000385314	4.49301e-05	0.000734141	0.000206064	0.000222107	0.00196091	0.00278046	0.000567735	0.000404074	0.0372641	0.000516587	0.0117893	0	0.00016098	9.02356e-05	0.0365068	0.0018814	0.000461399	0.000758115	0.000640262	0.00126971	0.523859	4.1921e-05	0.20433	0.000732889	8.60191e-05	0.000195924	0.000792245	0.00161691	4.72379e-05	9.43178e-05
d__Bacteria;p__Firmicutes_A;c__Clostridia;o__Oscillospirales;f__Ruminococcaceae;g__CAG-115;s__CAG-115 sp003531585	MGYG000000362	d__Bacteria;p__Bacillota_A;c__Clostridia;o__Oscillospirales;f__Ruminococcaceae;g__CAG-115;s__CAG-115 sp003531585	GCA_003531585.1	95.97	0	NS	No	No	0.0594263	0.00200706	0.000121834	6.63608e-05	0	0.000190222	0	0.000384504	0.000827777	0.00204002	5.11131e-05	0.000261411	0.000256298	0.00155644	0.0152971	0	0.000322439	0.000146761	0.00886292	0.0282334	0.00303432	0.00439094	0.000600011	0.120738	0.0174561	0.00770667	0.021878	0.00881465	0.00647364	0.0021729	0.26056	0.296157	0.00010319	0.0947086	0.000296331	6.48089e-05	0.889221	0.712867	0.157472	0.0337711	0.000396135
d__Bacteria;p__Firmicutes_A;c__Clostridia;o__Oscillospirales;f__Oscillospiraceae;g__CAG-170;s__MGYG000001632	MGYG000001632	d__Bacteria;p__Bacillota_A;c__Clostridia;o__Oscillospirales;f__Oscillospiraceae;g__CAG-170;s__CAG-170 sp902796245	GCA_902796245.1	80.85	3.13	NS	No	No	0.0591194	0.0675915	0.000142839	0.000314108	7.28648e-05	0.00241623	0.000539894	8.93293e-05	0.00148383	0.00105171	0.000794219	0.000396202	0	0.00971568	0.00233415	0.000335579	0.109942	0.000660427	0.0214159	0.0781541	0.184366	0.134196	0.000714828	0.145413	0.131433	0.115098	0.183243	0.0608086	0.0102708	0.0304541	0.00559482	0.0120869	0.00223364	0.0678976	0.000386288	0.000915573	0.00890799	0.00892623	0.00545438	0.0380878	0.000962041
d__Bacteria;p__Firmicutes_A;c__Clostridia;o__Lachnospirales;f__Lachnospiraceae;g__Roseburia;s__Roseburia sp900542495	MGYG000004271	d__Bacteria;p__Bacillota_A;c__Clostridia;o__Lachnospirales;f__Lachnospiraceae;g__Roseburia;s__Roseburia sp900542495	GCA_900542495.1	97.56	0.72	NS	Yes	No	0.0587475	0.00536823	0.00976349	0.361675	0.00338607	0.155492	0.0152692	0.242156	0.106818	0.0475993	0.0505744	0.0202022	0.108218	0.0390732	0.0166379	0.00633153	0.027641	0.0138767	0.254767	0.0150554	0.00907287	0.0102624	0.0272301	0.0681224	0.0559145	0.0067275	0.0089501	0.0225124	0.00480579	0.0164065	0.0141923	0.120338	0.103886	0.0323539	0.263539	0.192816	0.0312446	0.0299058	0.0478274	0.00667662	0.0161661
d__Bacteria;p__Firmicutes_A;c__Clostridia;o__Oscillospirales;f__Oscillospiraceae;g__Evtepia;s__Evtepia sp004556345	MGYG000001225	d__Bacteria;p__Bacillota_A;c__Clostridia;o__Oscillospirales;f__Oscillospiraceae;g__Evtepia;s__Evtepia sp004556345	GCA_004556345.1	84.23	1.44	NS	Yes	No	0.0585088	0.00216482	0.000285679	0.000703425	0.000175733	0.0010361	0.000239148	9.32132e-05	0.000726507	0.000384136	0.0453845	0.000236904	0.0149739	0.00121446	0.000492674	0.000137466	0.00582727	0.000791739	0.254467	0.114467	0.354549	0.13908	0.0314524	0.0767298	0.0590367	0.340886	0.198972	0.184579	0.213637	0.00121976	0.0021313	0.000898535	0.00301186	0.00237454	0.00140096	0.001295	0.0063009	0.00231687	0.000638472	0.00573187	0.000382416
d__Bacteria;p__Firmicutes_A;c__Clostridia;o__Lachnospirales;f__Lachnospiraceae;g__Hungatella;s__Hungatella effluvii	MGYG000000032	d__Bacteria;p__Bacillota_A;c__Clostridia;o__Lachnospirales;f__Lachnospiraceae;g__Hungatella;s__Hungatella effluvii	GCA_003201875.1	99.37	1.74	RS	No	No	0.0581073	0.0405707	0.00286099	0.000849418	0.0174147	0.00361017	0.00800058	0.0123313	0.0374745	0.0033528	0.00742713	0.0264189	0.00136837	0.00832585	0.00346891	0.0146806	0.0028599	0.00198514	0.00165971	0.00116565	0.000762342	0.000919525	0.000729643	0.00185127	0.000654208	0.00112044	0.000800939	0.000567136	0.0153403	0.00247671	0.00859384	0.00254959	0.0324189	0.0223986	0.00505747	0.00339952	0.00173588	0.00211532	0.00275621	0.000938727	0.00447752
d__Bacteria;p__Firmicutes_A;c__Clostridia;o__Oscillospirales;f__Ruminococcaceae;g__Faecalibacterium;s__Faecalibacterium prausnitzii_M	MGYG000003291	d__Bacteria;p__Bacillota_A;c__Clostridia;o__Oscillospirales;f__Ruminococcaceae;g__Faecalibacterium;s__Faecalibacterium prausnitzii_M	GCA_004558805.1	97.54	0	RS	Yes	No	0.0579572	0.0159864	0.00678907	0.0194835	0.000814371	0.0126194	0.00588811	0.0108826	0.00963832	0.0161449	0.018731	0.0164975	0.0114205	0.0201329	0.00263298	0.0149232	0.0179912	0.0778415	0.0292136	0.0811971	0.513818	0.0709426	0.108317	0.0778189	0.130341	0.0450904	0.0529211	0.0747899	0.0469042	0.0305158	0.0533156	0.0200935	0.0235424	0.0372965	0.041022	0.0444695	0.0128722	0.0493766	0.0104842	0.0269949	0.0218886
d__Bacteria;p__Firmicutes_A;c__Clostridia;o__Lachnospirales;f__Lachnospiraceae;g__CAG-791;s__CAG-791 sp000431495	MGYG000000600	d__Bacteria;p__Bacillota_A;c__Clostridia;o__Lachnospirales;f__Lachnospiraceae;g__CAG-791;s__CAG-791 sp000431495	GCA_000431495.1	93.71	0.65	NS	Yes	No	0.0573527	0.00222179	0.000184851	0.000296412	0.000274315	0.00146916	0.000862382	0.000233033	0.000312618	0.000261064	0.000499336	0.000473808	0.000434403	0.00118815	0.000844008	0.000177897	0.00359356	0.000953949	0.000988479	0.249211	0.0121523	0.987228	0.00150744	0.00175821	0.00156559	0.935376	1.10976	0.594321	0.00121958	0.00137031	0.00162513	0.00124672	0.00109425	0.00151451	0.00120252	0.000382962	0.000858145	0.000963865	0.000865669	0.000501526	0.00277123
d__Bacteria;p__Firmicutes_A;c__Clostridia;o__Oscillospirales;f__Ruminococcaceae;g__Faecalibacterium;s__MGYG000002809	MGYG000002809	d__Bacteria;p__Bacillota_A;c__Clostridia;o__Oscillospirales;f__Ruminococcaceae;g__Faecalibacterium;s__Faecalibacterium sp934553285	GCA_934553285.1	91.7	0.68	NS	Yes	No	0.0563903	0.0283224	0.0072638	0.0146879	0.00042433	0.00992797	0.00280455	0.00557725	0.00538495	0.00767154	0.0147284	0.00439906	0.00478278	0.0180547	0.00640073	0.00933961	0.0112807	0.0219022	0.0211822	0.127823	0.17413	0.0828711	0.0356599	0.116354	0.279311	0.057878	0.0477715	0.110149	0.057353	0.0142835	0.0245167	0.0145081	0.0148411	0.0341629	0.032902	0.0244141	0.0131765	0.0443358	0.0051625	0.0337027	0.0100817
d__Bacteria;p__Firmicutes_A;c__Clostridia;o__Oscillospirales;f__Acutalibacteraceae;g__CAG-488;s__CAG-488 sp000434055	MGYG000000669	d__Bacteria;p__Bacillota_A;c__Clostridia;o__Oscillospirales;f__Acutalibacteraceae;g__CAG-488;s__CAG-488 sp000434055	GCA_000434055.1	96.6	0	NS	No	No	0.0556978	0.00138478	0.000117632	5.30886e-05	0	0.000117371	7.97159e-05	5.82582e-05	0	9.3237e-05	0.000833537	7.35219e-05	0	0.000539273	0.000302874	0	0.00244867	6.95186e-05	0.000227083	0.114872	0.0209794	0.0067235	0.000622234	0.0132733	0.00316727	0.042338	0.00295111	0.088901	0.00184584	0.000740019	9.31448e-05	0.000300046	3.00971e-05	0.000501894	7.40827e-05	6.95223e-05	0.0205158	0.000614639	0.000310115	0.000300513	0.000469874
d__Bacteria;p__Firmicutes_A;c__Clostridia;o__Lachnospirales;f__Lachnospiraceae;g__CAG-510;s__CAG-510 sp000434615	MGYG000000532	d__Bacteria;p__Bacillota_A;c__Clostridia;o__Lachnospirales;f__Lachnospiraceae;g__CAG-510;s__CAG-510 sp000434615	GCA_000434615.1	97.73	1.55	NS	Yes	No	0.055502	0.00321217	0.000672185	0.00046895	0.000184305	0.00149749	0.00286615	0.000936015	0.00191974	0.000596717	0.00059763	0.00414991	0.00035621	0.000999628	0.000888429	0.000238544	0.00105611	0.00115478	0.00239773	0.0211413	0.196213	0.107036	0.000537047	0.213251	0.0920178	0.268058	0.0220877	0.0672249	0.00158215	0.00613509	0.00548452	0.00246455	0.00331176	0.00654921	0.00524929	0.00245685	0.00118338	0.00412287	0.00532337	0.00333982	0.00357036
d__Bacteria;p__Firmicutes_A;c__Clostridia;o__TANB77;f__CAG-508;g__CAG-273;s__CAG-273 sp003534295	MGYG000004155	d__Bacteria;p__Bacillota_A;c__Clostridia;o__TANB77;f__CAG-508;g__CAG-273;s__CAG-273 sp003534295	GCA_003534295.1	79.47	2.45	NS	No	No	0.0552661	0.310231	0	0	0	0.000165938	0.0106457	0	4.84338e-05	0.000436349	0	0	0	0	0.000100958	6.469e-05	0.000878531	0	0.000233762	0.000803688	0.00061188	0.00186858	0	0.00290268	4.96296e-05	0.106739	0.00183302	0.0109438	0.000672415	0.000446188	0.000247569	0.00327644	0	0.0745212	0	2.23885e-05	0.000176331	2.99337e-05	0.00159369	0.000101511	0
d__Bacteria;p__Firmicutes_A;c__Clostridia;o__Oscillospirales;f__Oscillospiraceae;g__UBA1777;s__UBA1777 sp003150355	MGYG000004059	d__Bacteria;p__Bacillota_A;c__Clostridia;o__Oscillospirales;f__Oscillospiraceae;g__Limivicinus;s__Limivicinus sp003150355	GCA_003150355.1	71.81	1.34	NS	No	No	0.0551326	0.0421308	0.000151242	0.000668032	0.000467192	0.000692085	0.00030437	0.00676184	0.000334633	0.000537045	0.00273258	0.00026958	0.000321458	0.00404236	0.000827854	0.000335579	0.286667	0.000822637	0.0214994	0.0394973	0.246041	0.377081	0.00125188	0.192022	0.0230823	0.1336	0.14712	0.303293	0.16964	0.0559222	0.00128074	0.0012772	0.000879266	0.0267946	0.000387611	0.000864904	0.0340084	0.094838	0.00373962	0.00198801	0.000528179
d__Bacteria;p__Firmicutes_A;c__Clostridia;o__Lachnospirales;f__Lachnospiraceae;g__Lachnoclostridium_B;s__Lachnoclostridium_B sp900066555	MGYG000000206	d__Bacteria;p__Bacillota_A;c__Clostridia;o__Lachnospirales;f__Lachnospiraceae;g__Lachnoclostridium_B;s__Lachnoclostridium_B sp900066555	GCF_003477705.1	99.22	1.75	NS	No	No	0.0544226	0.0486428	0.0155359	0.140026	0.105761	0.06489	0.0159468	0.0107506	0.0857366	0.0451267	0.0552493	0.00401512	0.00557339	0.139422	0.108219	0.0264461	0.161439	0.0281125	0.00696277	0.00922094	0.0038418	0.00506161	0.0128558	0.00652222	0.00365905	0.013835	0.0105358	0.00559927	0.0202252	0.00684155	0.0207541	0.0339261	0.0182249	0.0163815	0.0705624	0.00682025	0.0111572	0.0136498	0.00676449	0.00574393	0.0216674
d__Bacteria;p__Firmicutes_A;c__Clostridia;o__Lachnospirales;f__Lachnospiraceae;g__Blautia_A;s__Blautia_A obeum_B	MGYG000000252	d__Bacteria;p__Bacillota_A;c__Clostridia;o__Lachnospirales;f__Lachnospiraceae;g__Blautia_A;s__Blautia_A intestinalis	GCA_014297355.1	99.37	0	RS	No	Yes	0.0543739	0.20632	0.0130068	0.0458509	0.0244311	0.0299256	0.202906	0.0388854	0.0634835	0.178232	0.0484945	0.122806	0.133149	0.181091	0.162615	0.123008	0.378212	0.0839475	0.0115979	0.0267303	0.00676578	0.0103552	0.00246301	0.00663038	0.00244539	0.0189062	0.0198891	0.0108092	0.00906442	0.00750267	0.0149203	0.0383001	0.00815417	0.0287763	0.0524373	0.00327226	0.00632833	0.0104668	0.00867161	0.0265035	0.0138081
d__Bacteria;p__Firmicutes_A;c__Clostridia;o__Lachnospirales;f__Lachnospiraceae;g__Blautia_A;s__Blautia_A sp000285855	MGYG000002312	d__Bacteria;p__Bacillota_A;c__Clostridia;o__Lachnospirales;f__Lachnospiraceae;g__Blautia_A;s__Blautia_A sp000285855	GCA_000285855.2	99.37	2.24	NS	No	Yes	0.0543599	0.0235501	0.00933917	0.0246022	0.0184434	0.0260402	0.0428111	0.0432897	0.0375758	0.0237642	0.0318906	0.0887042	0.01394	0.0382139	0.037104	0.0349043	0.160477	0.0255828	0.042341	0.0600005	0.04559	0.0293151	0.00574826	0.0255582	0.0276437	0.10896	0.131741	0.0266554	0.00349392	0.0097318	0.026007	0.0169422	0.0149153	0.0945118	0.0260215	0.0116703	0.00850047	0.0208738	0.00819898	0.00906867	0.0200417
d__Bacteria;p__Firmicutes_A;c__Clostridia;o__Lachnospirales;f__Lachnospiraceae;g__TF01-11;s__TF01-11 sp000436755	MGYG000001831	d__Bacteria;p__Bacillota_A;c__Clostridia;o__Lachnospirales;f__Lachnospiraceae;g__Butyribacter;s__Butyribacter sp000436755	GCA_000436755.1	95.3	0	NS	Yes	No	0.0542519	0.0104385	0.00212158	0.00948517	0.00494624	0.0290311	0.00779405	0.00773669	0.00668826	0.00685105	0.00747431	0.00908404	0.00425715	0.00788742	0.00570614	0.0125296	0.00870119	1.18829	0.0085991	0.0807983	0.0224038	0.0247977	0.00345192	0.00916079	0.00532841	0.00897325	0.00829429	0.00702192	0.00326319	0.107132	0.0211757	0.0319638	0.129667	0.0289806	0.0295683	0.0725082	0.00962376	1.45344	0.25114	0.0113813	0.0370171
d__Bacteria;p__Firmicutes_A;c__Clostridia;o__Peptostreptococcales;f__Anaerovoracaceae;g__VUNA01;s__VUNA01 sp002299625	MGYG000003971	d__Bacteria;p__Bacillota_A;c__Clostridia;o__Peptostreptococcales;f__Anaerovoracaceae;g__VUNA01;s__VUNA01 sp002299625	GCF_009695905.1	99.29	0	NS	No	No	0.0536258	0.0258771	0	0.000123873	0	0.00013356	0.00010508	8.15615e-05	7.04491e-05	0.000402784	4.71813e-05	0	6.95045e-05	0.00013153	0	0	0.187342	0.000266488	0.000233762	0.0142578	0.0180354	0.00363592	4.81491e-05	0.0173884	0.000428619	0.0358589	0.0294305	0.0138083	0.0001714	0.000137847	0.000123785	0.000465313	0.000211755	0.000263557	0.00139434	6.12739e-05	0.000160657	0.000977834	0.000150912	5.32683e-05	0.000164627
d__Bacteria;p__Firmicutes_A;c__Clostridia;o__Lachnospirales;f__Lachnospiraceae;g__Anaerobutyricum;s__Anaerobutyricum soehngenii	MGYG000000077	d__Bacteria;p__Bacillota_A;c__Clostridia;o__Lachnospirales;f__Lachnospiraceae;g__Anaerobutyricum;s__Anaerobutyricum soehngenii	GCA_900209925.1	100	1.34	RS	Yes	Yes	0.0534892	0.0569208	0.037823	0.035419	0.0737949	0.0745023	0.0289586	0.00371299	0.0108756	0.0116919	0.0320322	0.127115	0.166685	0.284592	0.0170982	0.0164838	0.262933	0.0557887	0.0859142	0.0435341	0.00775382	0.0407417	0.00472231	0.0253469	0.00264842	0.108307	0.104321	0.0249684	0.115622	0.00820913	0.013935	0.0127817	0.01108	0.0119074	0.0174637	0.00354092	0.00764102	0.0158469	0.0074411	0.00820733	0.0139848
d__Bacteria;p__Firmicutes_A;c__Clostridia;o__Oscillospirales;f__Oscillospiraceae;g__CAG-83;s__CAG-83 sp900313295	MGYG000004412	d__Bacteria;p__Bacillota_A;c__Clostridia;o__Oscillospirales;f__Oscillospiraceae;g__Vescimonas;s__Vescimonas sp900313295	GCA_900313295.1	81.74	3.19	NS	Yes	No	0.0530926	0.00877322	0.00028988	0.00121661	0.00042433	0.00206816	0.000253642	0.000714634	0.000242169	0.00105544	0.00143117	0.00137241	0.000490875	0.00480961	0.00205954	0.000436657	0.0297859	0.00157575	0.00792119	0.0686141	0.193008	3.20834	0.00367044	0.154893	0.132272	0.279389	0.315387	0.0990182	0.04521	0.0140685	0.00271468	0.00285606	0.00606672	0.00768541	0.00106229	0.00213516	0.00226488	0.00533219	0.00219734	0.00323127	0.00117983
d__Bacteria;p__Firmicutes_A;c__Clostridia;o__Lachnospirales;f__Lachnospiraceae;g__Schaedlerella;s__Schaedlerella sp900066545	MGYG000000268	d__Bacteria;p__Bacillota_A;c__Clostridia;o__Lachnospirales;f__Lachnospiraceae;g__Schaedlerella;s__Schaedlerella sp900066545	GCA_003480425.1	98.25	0	NS	No	Yes	0.053044	0.0102369	0.0137882	0.0573667	0.00915525	0.0351385	0.0113559	0.0129994	0.134157	0.0244579	0.0242827	0.47661	0.00555601	0.0178135	0.167061	0.036659	0.040833	0.0411936	0.0227651	0.0602582	0.0318528	0.0708161	0.00455564	0.034153	0.0408632	0.0319471	0.0401814	0.0784859	0.00947314	0.0045172	0.0102778	0.00877355	0.0134276	0.0228999	0.0424004	0.00962353	0.450295	0.0152442	0.00679766	0.00269155	0.0127826
d__Bacteria;p__Firmicutes_A;c__Clostridia;o__Oscillospirales;f__Oscillospiraceae;g__Lawsonibacter;s__Lawsonibacter asaccharolyticus	MGYG000001500	d__Bacteria;p__Bacillota_A;c__Clostridia;o__Oscillospirales;f__Oscillospiraceae;g__Lawsonibacter;s__Lawsonibacter asaccharolyticus	GCA_003112755.1	97.99	2.71	RS	Yes	No	0.0519618	0.00851467	0.0140991	0.00804293	0.0447476	0.0135867	0.0409667	0.0017827	0.0203466	0.0281277	0.0175003	0.0201491	0.00641613	0.0936406	0.0234303	0.0536886	0.0196595	0.00767022	0.0218367	0.00173008	0.00304937	0.00280919	0.00367785	0.00411758	0.0025672	0.00346362	0.00284898	0.00300871	0.00535954	0.0291138	0.24038	0.0439079	0.0167867	0.0150877	0.0205897	0.0699618	0.0050705	0.0416398	0.0129485	0.0294071	0.0123505
d__Bacteria;p__Firmicutes_A;c__Clostridia;o__Lachnospirales;f__Lachnospiraceae;g__Blautia_A;s__Blautia_A sp000436615	MGYG000002298	d__Bacteria;p__Bacillota_A;c__Clostridia;o__Lachnospirales;f__Lachnospiraceae;g__Blautia_A;s__Blautia_A sp000436615	GCF_003461245.1	99.37	0	NS	No	Yes	0.0513803	0.0299087	0.00520943	0.0546592	0.063761	0.135163	0.100736	0.0132906	0.0504592	0.0256066	0.0266535	0.00678853	0.115729	0.411996	0.0710864	0.0136415	0.0258559	0.0529809	0.0371414	0.019994	0.00818013	0.0547075	0.003826	0.028564	0.00457043	0.0343731	0.0311936	0.00691618	0.00700762	0.0139642	0.0684394	0.0872301	0.053589	0.113784	0.0353123	0.0151582	0.00640147	0.121812	0.0443614	0.0143573	0.280751
d__Bacteria;p__Firmicutes_A;c__Clostridia;o__Oscillospirales;f__Ruminococcaceae;g__CAG-115;s__CAG-115 sp003507295	MGYG000000561	d__Bacteria;p__Bacillota_A;c__Clostridia;o__Oscillospirales;f__Ruminococcaceae;g__CAG-115;s__CAG-115 sp003507295	GCA_900542145.1	97.99	0.67	NS	No	No	0.0509901	0.104674	0.000134437	0	0	0.000169986	0.000119574	0.000636957	0.000378664	0.00101069	0	6.12683e-05	0	0.0778088	0.00130034	0	0.000686936	0.000857396	0.00660878	0.00190799	0.00256789	0.00302009	7.40755e-05	0.00300329	0.00884309	0.0081792	0.00266621	0.00328266	0.476683	0.162286	0.00644048	0.006877	0.00021283	0.00389535	5.5562e-05	0.000417134	0.0296249	0.0197523	0.00486234	0.0020644	8.05988e-05
d__Bacteria;p__Firmicutes_A;c__Clostridia;o__Oscillospirales;f__Ruminococcaceae;g__Faecalibacterium;s__Faecalibacterium sp900551435	MGYG000003675	d__Bacteria;p__Bacillota_A;c__Clostridia;o__Oscillospirales;f__Ruminococcaceae;g__Faecalibacterium;s__Faecalibacterium sp900551435	GCA_900551435.1	88.85	2.49	NS	Yes	No	0.050798	0.0127041	0.00561695	0.0121573	0.00111012	0.00904162	0.00703312	0.0141567	0.0093257	0.0120313	0.00925147	0.0129725	0.0137358	0.018195	0.00259664	0.00735444	0.0341225	0.0383627	0.0351812	0.187388	0.0834212	0.0758144	0.103865	0.0702	0.0982395	0.0539077	0.0551734	0.0745015	0.0375366	0.0274705	0.0398917	0.0203069	0.0228695	0.0263381	0.0357343	0.0390267	0.0248379	0.0369701	0.00925536	0.0278653	0.0194569
d__Bacteria;p__Firmicutes_A;c__Clostridia;o__Clostridiales;f__Clostridiaceae;g__Clostridium;s__Clostridium sp900540255	MGYG000000839	d__Bacteria;p__Bacillota_A;c__Clostridia;o__Clostridiales;f__Clostridiaceae;g__Clostridium;s__Clostridium sp900540255	GCA_900540255.1	96.77	0	NS	Yes	No	0.0506446	0.0312102	0.0323699	0.00700328	8.14371e-05	0.000206411	0.00232626	0.00296729	0.00431941	0.000939829	0.14452	0.00359441	0.0112293	0.0323739	0.00384448	0.00573315	0.00254213	0.0868403	0.000110202	0.00410433	0.00352583	0.00859208	0.000359266	0.00710578	0.000162424	0.00471071	0.00965428	0.0103574	0.000323023	2.53928e-05	0.0581959	0.000109108	0.0029162	0.0671265	0.0351721	2.47452e-05	8.3594e-05	0.0046058	0.0243366	0.00303931	0.00782494
d__Bacteria;p__Firmicutes_A;c__Clostridia;o__Lachnospirales;f__Lachnospiraceae;g__Acetatifactor;s__Acetatifactor sp900772845	MGYG000001964	d__Bacteria;p__Bacillota_A;c__Clostridia;o__Lachnospirales;f__Lachnospiraceae;g__Acetatifactor;s__Acetatifactor sp900772845	GCA_900772845.1	95.89	4.63	NS	Yes	No	0.0505	0.0318763	0.00462127	0.0063087	0.000364324	0.0440668	0.155562	0.025187	0.0195276	0.00625807	0.0107809	0.0189768	0.00292788	0.0570665	0.0172557	0.001969	0.0361039	0.0139423	0.0109267	0.320414	0.00863151	0.0612834	0.0079483	0.0276836	0.0319118	0.00477892	0.00686443	0.014909	0.00336867	0.121176	0.0629304	0.136426	0.101246	0.00917659	0.0610177	0.0477147	0.0203264	0.110441	0.16532	0.0245506	0.0281444
d__Bacteria;p__Firmicutes_A;c__Clostridia;o__Lachnospirales;f__Lachnospiraceae;g__Anaerostipes;s__Anaerostipes hadrus_A	MGYG000000028	d__Bacteria;p__Bacillota_A;c__Clostridia;o__Lachnospirales;f__Lachnospiraceae;g__Anaerostipes;s__Anaerostipes hadrus_A	GCA_001404655.1	99.33	2.01	RS	Yes	No	0.050201	0.00941741	0.00148721	0.0191296	0.0244183	0.0180306	0.0204363	0.0200214	0.0181847	0.0145412	0.0115201	0.00391709	0.0173674	0.00403797	0.0103785	0.0175552	0.0111358	0.0159931	0.110459	0.0535772	0.00622412	0.0306565	0.00280746	0.0236792	0.00748504	0.182719	0.021921	0.041598	0.00432455	0.0026871	0.00525165	0.00487295	0.054809	0.0236559	0.0142014	0.0213787	0.0151331	0.0227895	0.0097396	0.0569217	0.176808
d__Bacteria;p__Firmicutes_A;c__Clostridia;o__Lachnospirales;f__Lachnospiraceae;g__UBA3402;s__UBA3402 sp003478355	MGYG000000278	d__Bacteria;p__Bacillota_A;c__Clostridia;o__Lachnospirales;f__Lachnospiraceae;g__UBA3402;s__UBA3402 sp003478355	GCA_003478355.1	97.31	0.63	NS	No	No	0.0498967	0.0626527	0.0121329	0.023881	0.0551372	0.032528	0.0373288	0.0198272	0.0343836	0.0471108	0.0293232	0.0374799	0.0271024	0.0684526	0.0170982	0.0366105	0.0227063	0.0714419	0.0246318	0.0219695	0.0093437	0.0125106	0.00871868	0.044989	0.0178351	0.0202117	0.014175	0.011833	0.0588825	0.0842742	0.0307341	0.0740649	0.0564536	0.12828	0.140758	0.0885443	0.050624	0.0819365	0.0515587	0.0257336	0.0560025
d__Bacteria;p__Firmicutes_A;c__Clostridia;o__Oscillospirales;f__Acutalibacteraceae;g__Ruminococcus_E;s__Ruminococcus_E sp900314705	MGYG000003990	d__Bacteria;p__Bacillota_A;c__Clostridia;o__Oscillospirales;f__Acutalibacteraceae;g__Ruminococcus_E;s__Ruminococcus_E sp934476515	GCA_934476515.1	97.99	0	NS	No	No	0.0496065	0.00170907	0.000428518	0.000420285	6.85787e-05	0.000424964	0.000981955	0.000765125	0.000264184	0.000525856	0.000782424	0.00116001	0.000199825	0.000324441	0.000884391	0.000202156	0.00144397	0.000868982	0.00012356	0.0241659	0.0196704	0.162748	0.000214819	0.074871	0.0086175	0.0141321	0.0145405	0.00149474	0.00102181	0.00050967	0.000332135	0.000781404	0.000183807	0.00128941	0.00114299	0.00458022	0.000256007	0.429379	0.000643447	0.000695503	0.00139933
d__Bacteria;p__Firmicutes_A;c__Clostridia;o__Oscillospirales;f__Acutalibacteraceae;g__CAG-488;s__CAG-488 sp000434915	MGYG000001769	d__Bacteria;p__Bacillota_A;c__Clostridia;o__Oscillospirales;f__Acutalibacteraceae;g__CAG-488;s__CAG-488 sp000434915	GCA_000434915.1	95.37	0	NS	No	No	0.0495326	0.000442605	0	0	0	0.000275215	3.62345e-05	8.93293e-05	0	0	0	0	0	0.000201679	0.000113073	0	0.000238325	6.56564e-05	0.000607781	0.0103682	0.298482	0.0858153	0.000107409	0.376672	0.09038	0.233387	0.0626345	0.0953991	0.0379519	0.00112454	9.5596e-05	0.000452477	2.68724e-05	0.000247164	0.000272518	6.71656e-05	0.00110631	0.000225501	0.00024378	3.3167e-05	9.26029e-05
d__Bacteria;p__Firmicutes_A;c__Clostridia;o__Oscillospirales;f__Oscillospiraceae;g__Dysosmobacter;s__Dysosmobacter sp900544615	MGYG000000841	d__Bacteria;p__Bacillota_A;c__Clostridia;o__Oscillospirales;f__Oscillospiraceae;g__Dysosmobacter;s__Dysosmobacter sp900544615	GCA_900544615.1	96.64	1.01	NS	Yes	No	0.0494138	0.0207762	0.00149561	0.00519826	0.00228024	0.070621	0.00419958	0.00117293	0.00253617	0.0017715	0.00359758	0.00448075	0.0026542	0.0542868	0.0193193	0.0046132	0.0763387	0.0290974	0.0301119	0.0823627	0.180911	0.126	0.00594456	0.040396	0.107741	0.053216	0.122861	0.27894	0.0290391	0.0585604	0.0254984	0.0543854	0.15214	0.105258	0.00469499	0.0122265	0.0650127	0.0612284	0.160139	0.0265567	0.0114622
d__Bacteria;p__Firmicutes_A;c__Clostridia_A;o__Christensenellales;f__CAG-74;g__SFFH01;s__SFFH01 sp900542395	MGYG000002072	d__Bacteria;p__Bacillota_A;c__Clostridia;o__Christensenellales;f__CAG-74;g__Ventricola;s__Ventricola sp900542395	GCA_900542395.1	95.56	0.27	NS	No	No	0.0490167	0.11513	0.000382305	0.00137146	0	0.000117371	0.000431191	0.000112633	0.000110077	0.000190203	0.0296653	0.000114367	0	0.00337155	0.00249568	8.08625e-05	0.114513	0.000633392	0.0284889	0.071381	0.0517038	0.0458539	0.000496306	0.0959242	0.0559235	0.214247	0.146851	0.0614526	0.001714	0.0336346	0.000773347	0.0552567	0.001794	0.0460431	0.0020849	0.000835446	0.0315646	0.0183534	0.0382337	0.0674276	0.00105293
d__Bacteria;p__Firmicutes_A;c__Clostridia;o__Oscillospirales;f__Oscillospiraceae;g__CAG-170;s__CAG-170 sp003516765	MGYG000000369	d__Bacteria;p__Bacillota_A;c__Clostridia;o__Oscillospirales;f__Oscillospiraceae;g__CAG-170;s__CAG-170 sp003516765	GCA_003516765.1	67.14	2.15	NS	No	No	0.048073	0.0579769	9.66266e-05	0.000274291	6.00063e-05	0.000987536	0.000307993	0.000116516	0	0.000220039	0.000220179	0.000216481	6.08164e-05	0.000442818	0.000763241	0.000109164	0.0401928	0.000552287	0.0264852	0.0741909	0.184953	0.139228	0.000348155	0.0901943	0.214923	0.143894	0.373689	0.32457	0.00383013	0.114843	0.00311668	0.0231581	0.000876042	0.0329623	0.000300299	0.000319331	0.0168481	0.00272197	0.0114112	0.00697714	0.000430432
d__Bacteria;p__Firmicutes_A;c__Clostridia;o__Lachnospirales;f__Lachnospiraceae;g__UBA7182;s__UBA7182 sp003481535	MGYG000002304	d__Bacteria;p__Bacillota_A;c__Clostridia;o__Lachnospirales;f__Lachnospiraceae;g__Choladocola;s__Choladocola sp003481535	GCA_018228645.1	99.37	0	NS	No	No	0.0477577	0.0215518	0.00905769	0.01809	0.00491623	0.0207221	0.0107435	0.0112555	0.0251415	0.0238239	0.0232722	0.0109711	0.00580797	0.0218691	0.00935274	0.0103949	0.0153977	0.0181289	0.0727534	0.0252088	0.0304084	0.0375234	0.0562788	0.0501001	0.0248103	0.0558514	0.0407512	0.0209456	0.0534899	0.0334387	0.0250045	0.0707709	0.0808377	0.0678162	0.0322617	0.0810453	0.0931133	0.121224	0.083474	0.0264934	0.12854
d__Bacteria;p__Firmicutes_A;c__Clostridia;o__Oscillospirales;f__Oscillospiraceae;g__CAG-83;s__CAG-83 sp900547745	MGYG000004487	d__Bacteria;p__Bacillota_A;c__Clostridia;o__Oscillospirales;f__Oscillospiraceae;g__Vescimonas;s__Vescimonas sp900547745	GCA_900547745.1	91.53	1.07	NS	Yes	No	0.0477317	0.0451808	0.000386506	0.00284467	0.000707217	0.00318926	0.00149649	0.000489369	0.000365455	0.00117106	0.00178503	0.0017727	0.000152041	0.0110441	0.00435734	0.00057008	0.0466089	0.00198128	0.0176423	0.0393316	0.0477116	0.0545557	0.00283709	0.0517552	0.0333872	0.0555007	0.0352413	0.0487545	0.280516	0.00877866	0.00934267	0.0330179	0.00877761	0.0183784	0.00141154	0.00272433	0.191389	0.0177547	0.00541955	0.165688	0.00200297
d__Bacteria;p__Firmicutes_A;c__Clostridia;o__Lachnospirales;f__Lachnospiraceae;g__Blautia_A;s__Blautia_A sp900548245	MGYG000004733	d__Bacteria;p__Bacillota_A;c__Clostridia;o__Lachnospirales;f__Lachnospiraceae;g__Blautia_A;s__Blautia_A sp900548245	GCF_009883055.1	99.37	0	NS	No	Yes	0.0475399	0.0113719	0.00248288	0.0170592	0.00286744	0.0105634	0.0146387	0.00894069	0.00892502	0.00643708	0.00751756	0.00861432	0.0090573	0.0227021	0.0100271	0.00599999	0.0835352	0.0166999	0.0299516	0.0415771	0.00655012	0.01041	0.00933351	0.0376845	0.0151596	0.0620333	0.0485563	0.0142697	0.0049706	0.00668919	0.0210152	0.0123372	0.00793059	0.0264541	0.0185088	0.00639016	0.0395112	0.0103371	0.00674127	0.0218309	0.0212386
d__Bacteria;p__Firmicutes_A;c__Clostridia;o__Oscillospirales;f__Butyricicoccaceae;g__UBA4644;s__UBA4644 sp900555855	MGYG000004438	d__Bacteria;p__Bacillota_A;c__Clostridia;o__Oscillospirales;f__Butyricicoccaceae;g__UBA4644;s__UBA4644 sp900555855	GCA_900555855.1	80.78	4.19	NS	Yes	No	0.047377	0.012875	0.000197454	0.000995412	0.000467192	0.00115347	0.000554388	0.000198078	0.000154107	0.000607905	0.00172998	0.000559584	0.000477843	0.00908872	0.00343661	0.000626684	0.0168977	0.00164527	0.0106462	0.224339	1.4032	0.608637	0.000944462	0.0108687	0.880849	0.344525	0.0815614	0.198488	0.0655407	0.00886663	0.00396846	0.00642132	0.0147702	0.0115625	0.000797712	0.00093914	0.0393989	0.00546989	0.00549584	0.00979432	0.000593344
d__Bacteria;p__Firmicutes_A;c__Clostridia;o__Oscillospirales;f__CAG-272;g__CAG-448;s__CAG-448 sp003150135	MGYG000003306	d__Bacteria;p__Bacillota_A;c__Clostridia;o__Oscillospirales;f__CAG-272;g__CAG-448;s__CAG-448 sp003150135	GCA_022009675.1	51.62	0	NS	No	Yes	0.0473322	0.0207104	0.000970467	0.000606095	0.000205736	0.00548001	0.000586999	4.27227e-05	0.00148824	0.000111884	0.00288199	0.00611049	0.0114639	0.000780411	0.00126803	0.00157682	0.0617962	0.000505941	0.042725	0.00219634	0.718958	0.00751649	0.00168151	0.0959821	0.168425	0.193466	0.00633764	0.119954	0.149237	0.00303716	0.00951793	0.00103332	0.0041706	0.454903	0.000112447	0.000209745	0.230539	0.000915971	0.209603	0.0114366	0.000169772
d__Bacteria;p__Firmicutes_A;c__Clostridia;o__Lachnospirales;f__Lachnospiraceae;g__COE1;s__COE1 sp001916965	MGYG000004431	d__Bacteria;p__Bacillota_A;c__Clostridia;o__Lachnospirales;f__Lachnospiraceae;g__COE1;s__COE1 sp001916965	GCA_001916965.1	97.87	1.34	NS	Yes	No	0.0471402	0.00526744	0.00415074	0.0137101	0.00714075	0.00755222	0.0119538	0.0161608	0.00724305	0.00644454	0.00726199	0.00485653	0.0164856	0.0114343	0.00517308	0.00436657	0.00427115	0.0390231	0.0142829	0.0880621	0.0458809	0.0086216	0.00121113	0.0109442	0.0237455	0.0209766	0.00573559	0.00394592	0.025565	0.388176	0.160212	0.0162747	0.0144853	0.0539026	0.0378893	0.0146645	0.823781	0.153977	0.149572	0.0039921	0.0192391
d__Bacteria;p__Firmicutes_A;c__Clostridia;o__Lachnospirales;f__Lachnospiraceae;g__Blautia;s__Blautia stercoris	MGYG000002286	d__Bacteria;p__Bacillota_A;c__Clostridia;o__Lachnospirales;f__Lachnospiraceae;g__Blautia;s__Blautia stercoris	GCA_003481745.1	99.36	0	RS	No	No	0.0471341	0.0223406	0.00249129	0.141371	0.00393041	0.0132386	0.00886659	0.0096631	0.0438458	0.0992974	0.237129	0.00577964	0.00729363	0.016336	0.112818	0.00656199	0.0109442	0.218829	0.0108299	0.0220554	0.0033854	0.0777378	0.00334451	0.0112359	0.00411474	0.0162951	0.0105574	0.00859356	0.00399494	0.0161562	0.0187148	0.0300817	0.0388758	0.0558528	0.0331044	0.00865729	0.00647854	0.0672431	0.0186633	0.00451373	0.140345
d__Bacteria;p__Firmicutes_A;c__Clostridia;o__Lachnospirales;f__Lachnospiraceae;g__Blautia_A;s__Blautia_A sp900066205	MGYG000000031	d__Bacteria;p__Bacillota_A;c__Clostridia;o__Lachnospirales;f__Lachnospiraceae;g__Blautia_A;s__Blautia_A sp900066205	GCF_013304735.1	99.37	0.32	NS	No	Yes	0.0459879	0.0187779	0.00264673	0.0177405	0.0078994	0.0185891	0.0145337	0.0268104	0.00962511	0.0124154	0.0185855	0.0176698	0.00221546	0.0177127	0.0140049	0.0124205	0.084909	0.0368642	0.00981132	0.121381	0.0183714	0.0227013	0.0130373	0.186772	0.0736413	0.123677	0.0429067	0.0316635	0.00388946	0.0831624	0.0751581	0.0530473	0.0458003	0.178104	0.0849001	0.0189831	0.00503654	0.145937	0.0133217	0.213241	0.0102223
d__Bacteria;p__Firmicutes_A;c__Clostridia;o__Lachnospirales;f__Lachnospiraceae;g__CAG-95;s__CAG-95 sp900066375	MGYG000002285	d__Bacteria;p__Bacillota_A;c__Clostridia;o__Lachnospirales;f__Lachnospiraceae;g__CAG-95;s__CAG-95 sp900066375	GCA_003490145.1	98.39	2.03	NS	Yes	No	0.0459437	0.00669167	0.0065496	0.00761822	0.0017659	0.00762912	0.0155374	0.0110341	0.00679834	0.0144853	0.0108242	0.00215664	0.00201563	0.00904488	0.0045633	0.00197709	0.0162949	0.0174453	0.0509735	0.0449759	0.00630938	0.0187406	0.0159299	0.06444	0.0256179	0.0337155	0.0227273	0.0159856	0.123474	0.0951278	0.0888957	0.041968	0.0317428	0.0415551	0.0408354	0.0357792	0.141278	0.0282554	0.0415969	0.0182499	0.0232159
d__Bacteria;p__Firmicutes_A;c__Clostridia;o__Lachnospirales;f__Lachnospiraceae;g__UBA11774;s__UBA11774 sp003507655	MGYG000000404	d__Bacteria;p__Bacillota_A;c__Clostridia;o__Lachnospirales;f__Lachnospiraceae;g__UBA11774;s__UBA11774 sp003507655	GCA_003507655.1	93.96	1.52	NS	Yes	No	0.0458211	0.0989771	0.00226442	0.00101753	0.000977246	0.0339526	0.0510653	0.0114691	0.00481696	0.015854	0.00123851	0.00125804	0.000999127	0.251056	0.00412716	0.00207817	0.102545	0.00372311	0.00118885	0.0231413	0.0148155	0.0125697	0.000492602	0.0366683	0.0223108	0.0213371	0.00203191	0.0121454	0.0108839	0.0342495	0.00838794	0.13243	0.21255	0.351077	0.00804326	0.000996879	0.0521104	0.656316	0.0339999	0.405227	0.00334228
d__Bacteria;p__Firmicutes_A;c__Clostridia;o__Oscillospirales;f__Oscillospiraceae;g__F23-B02;s__F23-B02 sp900545805	MGYG000000729	d__Bacteria;p__Bacillota_A;c__Clostridia;o__Oscillospirales;f__Oscillospiraceae;g__F23-B02;s__F23-B02 sp900545805	GCA_900545805.1	89.79	0	NS	No	No	0.0456827	0.00765576	0.00014704	0.000557431	0.000235739	0.000445201	0.000532647	0.000287407	0.000167317	0.000510939	0.000306679	0.000138875	0	0.00323125	0.00182128	6.87331e-05	0.0188604	0.00307427	0.00490232	0.0458654	0.160608	0.0635274	0.00101483	0.0058783	0.00833777	0.306474	0.38573	0.0398341	0.0184321	0.00562179	0.00111651	0.00300528	0.00323114	0.0172851	0.00109669	0.000454841	0.00435734	0.00219514	0.0028441	0.00242019	0.000348118
d__Bacteria;p__Firmicutes_A;c__Clostridia;o__Oscillospirales;f__Acutalibacteraceae;g__CAG-488;s__CAG-488 sp900539465	MGYG000002805	d__Bacteria;p__Bacillota_A;c__Clostridia;o__Oscillospirales;f__Acutalibacteraceae;g__CAG-488;s__CAG-488 sp900539465	GCA_900539465.1	97.99	0	NS	No	No	0.0449224	0.0016039	0.00014704	0.000252171	4.28617e-05	0	8.69628e-05	7.37937e-05	0	0.000100696	0.000483609	0	4.34403e-05	0.000398974	0.000246337	0	0.00294401	6.56564e-05	0.000520955	0.0389635	0.00333524	0.596105	5.92604e-05	0.000890423	0.0835086	0.387774	0.0226628	0.00723339	0.000698784	0.00105471	6.74075e-05	0.000319301	0.000456831	0.000206811	0.00012303	0.000371178	0.000623037	5.98674e-05	0.000202321	0.00104124	0
d__Bacteria;p__Firmicutes_A;c__Clostridia;o__Lachnospirales;f__Lachnospiraceae;g__TF01-11;s__TF01-11 sp003524945	MGYG000000282	d__Bacteria;p__Bacillota_A;c__Clostridia;o__Lachnospirales;f__Lachnospiraceae;g__Butyribacter;s__Butyribacter sp003524945	GCF_003478445.1	95.48	0	NS	No	No	0.0446318	0.014606	0.00170987	0.0107814	0.00537485	0.00734581	0.014309	0.00682398	0.00238206	0.00872698	0.00904309	0.00168284	0.00172892	0.00656773	0.00724474	0.00541779	0.0155332	0.0211684	0.00302889	0.0069019	0.00381171	0.0100979	0.000566677	0.00419304	0.00231454	0.00406768	0.00662253	0.00597416	0.00163489	0.015788	0.354746	2.30052	0.00749634	0.00975226	0.0153682	0.00656691	0.358932	0.0120014	0.0196848	0.00343832	0.00966328
d__Bacteria;p__Firmicutes_A;c__Clostridia;o__Oscillospirales;f__Oscillospiraceae;g__CAG-110;s__CAG-110 sp900549705	MGYG000002601	d__Bacteria;p__Bacillota_A;c__Clostridia;o__Oscillospirales;f__Oscillospiraceae;g__Faecousia;s__Faecousia sp900549705	GCA_900549705.1	93.37	2.35	NS	No	No	0.0445819	0.00499574	0.00014704	0.000641488	0.000522912	0.0010361	0.00182622	0.00183708	0.000356649	0.000369218	0.000782424	0.000539161	0.000569068	0.0458557	0.00166782	0.000396226	0.00743947	0.00181907	0.0115311	0.2488	0.0209544	0.0533282	0.00332599	0.0811794	0.0379666	0.0466736	0.0106111	0.0866998	0.014602	0.00432675	0.00255536	0.0975344	0.0111069	0.0364731	0.00557075	0.00121723	0.00117032	0.00403107	0.00310944	0.00198198	0.000528179
d__Bacteria;p__Firmicutes_A;c__Clostridia;o__Oscillospirales;f__Butyricicoccaceae;g__Butyricicoccus_A;s__Butyricicoccus_A sp002395695	MGYG000001120	d__Bacteria;p__Bacillota_A;c__Clostridia;o__Oscillospirales;f__Butyricicoccaceae;g__Butyricicoccus_A;s__Butyricicoccus_A intestinisimiae	GCA_018918345.1	99.33	0.67	RS	Yes	No	0.0444046	0.103688	0.000567156	0.00111486	0.000188591	0.00329044	0.000510907	0.00100204	0.00152346	0.000827944	0.000542585	0.000347187	8.68806e-05	0.00130653	0.000577479	0.00113612	0.00141126	0.00232501	0.0930807	0.347874	0.223286	0.433231	0.051738	0.531062	0.00833777	0.338884	0.172428	0.153607	0.00305224	0.00169769	0.00162146	0.00146493	0.00304196	0.00265134	0.00108214	0.000794204	0.000348744	0.0114546	0.000628522	0.000419111	0.000884872
d__Bacteria;p__Firmicutes_A;c__Clostridia;o__Clostridiales;f__Clostridiaceae;g__Clostridium;s__Clostridium sp000435835	MGYG000001089	d__Bacteria;p__Bacillota_A;c__Clostridia;o__Clostridiales;f__Clostridiaceae;g__Clostridium;s__Clostridium sp000435835	GCA_000435835.1	97.83	0.81	NS	Yes	No	0.0439656	0.000508339	0.00678487	7.9633e-05	8.14371e-05	4.45201e-05	0.00383361	0.00161958	0.00170839	0.000115614	0.00115594	0.000130706	0.000112945	0.00089002	0.000181724	0.0345323	0.00109816	0.0753929	0.00235766	0.0391537	0.0577725	0.15772	0.000903721	0.030712	0.00204384	0.339449	0.851275	0.0431841	0.00215568	4.26237e-05	0.00116554	0.000901744	0.000342892	0.00146911	0.00176872	0.000188535	0.00105015	0.114431	0.0355571	0.00314283	0.000512746
d__Bacteria;p__Firmicutes_A;c__Clostridia;o__Lachnospirales;f__Lachnospiraceae;g__Bacteroides_F;s__Bacteroides_F pectinophilus	MGYG000001314	d__Bacteria;p__Bacillota_A;c__Clostridia;o__Lachnospirales;f__Lachnospiraceae;g__Bacteroides_F;s__Bacteroides_F pectinophilus	GCA_025146925.1	99.33	0	RS	No	No	0.0439632	0.0108548	0.00274756	0.0135111	0.0176633	0.0180954	0.014954	0.0256375	0.00720783	0.0166148	0.0104035	0.00487696	0.0194265	0.0147796	0.00871468	0.00877358	0.0221829	0.0609562	0.0113041	0.195824	0.00398725	0.0187575	0.00118521	0.0213198	0.0162469	0.00656187	0.0285543	0.0280348	0.0305619	0.0334514	0.0400768	0.0985147	0.0315353	0.0328848	0.0549257	0.0465033	0.182598	0.0428132	0.0449302	0.528705	0.0392379
d__Bacteria;p__Firmicutes_A;c__Clostridia;o__TANB77;f__CAG-508;g__CAG-492;s__CAG-492 sp000434335	MGYG000004237	d__Bacteria;p__Bacillota_A;c__Clostridia;o__TANB77;f__CAG-508;g__CAG-492;s__CAG-492 sp000434335	GCA_000434335.1	72.84	0.67	NS	No	No	0.0433688	0.00049081	0	0.000955596	5.57202e-05	0.0010361	0.00314153	0.00404312	0.0198622	0.00171183	0.00113628	0	0	4.82277e-05	0.156969	0.00166577	0.346875	0.000868982	0.000657873	0.0504422	0.00263309	0.00563947	0	0.000286746	0.00420949	0.00244061	0.00566033	0.0104488	0.000395538	0.000835242	0.00051965	0.00199603	0.000278398	0.00216016	0.00200949	0.000472516	0.0297686	0.000405103	0.00182752	0.000102516	0.003783
d__Bacteria;p__Firmicutes_A;c__Clostridia;o__Lachnospirales;f__Lachnospiraceae;g__Agathobacter;s__Agathobacter sp900547695	MGYG000001186	d__Bacteria;p__Bacillota_A;c__Clostridia;o__Lachnospirales;f__Lachnospiraceae;g__Agathobacter;s__Agathobacter sp905209075	GCA_905209075.1	97.73	0.48	NS	No	No	0.0429688	0.0119372	0.0110616	0.0368435	0.00921097	0.0266918	0.0547467	0.0311837	0.0363562	0.0205606	0.0325708	0.00281017	0.00380103	0.0168271	0.00283086	0.0181334	0.00475715	0.0201951	0.0618167	0.167302	0.017584	0.0878147	0.00660383	0.0607525	0.0479783	0.0327168	0.0461212	0.0536425	0.0071065	0.0406893	0.137843	0.166072	0.0649851	0.148977	0.170204	0.0255076	0.00836071	0.0475128	0.0136318	0.00790179	0.0777161
d__Bacteria;p__Firmicutes_A;c__Clostridia;o__Lachnospirales;f__Lachnospiraceae;g__Fusicatenibacter;s__Fusicatenibacter sp900772675	MGYG000003676	d__Bacteria;p__Bacillota_A;c__Clostridia;o__Lachnospirales;f__Lachnospiraceae;g__Fusicatenibacter;s__Fusicatenibacter sp900772675	GCA_900772675.1	63.11	1.27	NS	No	No	0.0428848	0.0431913	0.0106457	0.0479258	0.000120013	0.0359196	0.0261142	0.0839812	0.0170443	0.0264644	0.0523791	0.0414092	0.0408122	0.0292917	0.000371525	0.0238342	0.0311224	0.061157	0.00676908	0.0226198	0.0288737	0.0094399	0.000162966	0.0955343	0.00642929	0.0562509	0.0275222	0.0228056	0.000540569	0.00652777	0.0252373	0.0226222	0.0190741	0.0307858	0.143076	0.00846404	0.0023968	0.044268	0.00389053	0.00542532	0.0543219
d__Bacteria;p__Firmicutes_A;c__Clostridia;o__Lachnospirales;f__Lachnospiraceae;g__Blautia_A;s__Blautia_A sp003477525	MGYG000000213	d__Bacteria;p__Bacillota_A;c__Clostridia;o__Lachnospirales;f__Lachnospiraceae;g__Blautia_A;s__Blautia_A sp003477525	GCF_003477525.1	98.73	0.13	NS	No	No	0.0428302	0.0399134	0.00978449	0.035012	0.0163303	0.0848107	0.033535	0.0390408	0.0363077	0.0883588	0.0479913	0.0366303	0.015317	0.0789136	0.0263742	0.0290741	0.0883344	0.0306925	0.0344331	0.0218591	0.0109988	0.0151679	0.00411489	0.0145159	0.00444862	0.023159	0.0215394	0.00602222	0.00446958	0.008152	0.0560511	0.0493986	0.0215979	0.0490734	0.0264793	0.0106593	0.00591428	0.0531822	0.0132869	0.00919531	0.0239344
d__Bacteria;p__Firmicutes_A;c__Clostridia;o__Lachnospirales;f__Lachnospiraceae;g__Lachnospira;s__Lachnospira sp000436535	MGYG000002552	d__Bacteria;p__Bacillota_A;c__Clostridia;o__Lachnospirales;f__Lachnospiraceae;g__Lachnospira;s__Lachnospira sp000436535	GCA_000436535.1	82.28	0	NS	No	No	0.0427795	0.0047854	0.00188212	0.0032915	0.0012087	0.00263478	0.00894993	0.00739103	0.121481	0.00539656	0.00553201	0.00136016	0.0317853	0.00609422	0.00136899	0.0046132	0.00180379	0.0125172	0.00379696	0.0116259	0.00195601	0.00465246	0.00218152	0.00177582	0.00214761	0.00159297	0.00137611	0.001538	0.00431137	0.0254835	0.00588161	0.0200855	0.00455219	0.0253873	0.465689	0.0222342	0.00109195	0.019886	0.0657626	0.00251265	0.0150823
d__Bacteria;p__Firmicutes_A;c__Clostridia;o__Lachnospirales;f__Lachnospiraceae;g__CAG-95;s__CAG-95 sp900553305	MGYG000003678	d__Bacteria;p__Bacillota_A;c__Clostridia;o__Lachnospirales;f__Lachnospiraceae;g__CAG-95;s__CAG-95 sp900553305	GCA_900553305.1	88.15	3.53	NS	No	No	0.0425578	0.00200268	0.000693191	0.000977716	0.000175733	0.000805408	0.00165229	0.000765125	0.000413889	0.000775732	0.000672334	0.000253242	0.00087315	0.00360831	0.000533058	0.000299191	0.00716844	0.00425994	0.0733645	0.00857063	0.0115455	0.00874392	0.000959277	0.0757765	0.00939804	0.474886	0.0406813	0.0125539	0.024464	0.0295173	0.00327478	0.00427446	0.00639242	0.00642437	0.00637111	0.00172156	0.0221785	0.00274392	0.00262188	0.00316996	0.00238538
d__Bacteria;p__Firmicutes_A;c__Clostridia;o__Lachnospirales;f__Lachnospiraceae;g__Blautia_A;s__Blautia_A luti	MGYG000000184	d__Bacteria;p__Bacillota_A;c__Clostridia;o__Lachnospirales;f__Lachnospiraceae;g__Blautia_A;s__Blautia_A luti	GCA_009707925.1	99.37	0.11	RS	No	Yes	0.0424345	0.0271917	0.00700333	0.0256197	0.0161417	0.0415575	0.0278897	0.0220216	0.0231117	0.0195947	0.0286587	0.0317819	0.0121198	0.032979	0.031939	0.0201428	0.20073	0.0241461	0.0326031	0.0768105	0.00867164	0.0135693	0.00478157	0.0250023	0.00724592	0.0691018	0.0317634	0.011559	0.00413337	0.0135335	0.0326411	0.0269272	0.0206026	0.0457115	0.0499211	0.0134414	0.00685602	0.0289958	0.0194576	0.0102617	0.024286
d__Bacteria;p__Firmicutes_A;c__Clostridia;o__Oscillospirales;f__Oscillospiraceae;g__ER4;s__ER4 sp900552015	MGYG000004489	d__Bacteria;p__Bacillota_A;c__Clostridia;o__Oscillospirales;f__Oscillospiraceae;g__ER4;s__ER4 sp900552015	GCA_900552015.1	92.78	3.58	NS	Yes	No	0.0424057	0.0352068	0.00149981	0.0365294	0.000222881	0.0372592	0.00177911	0.000240801	0.000140898	0.000160368	0.0115752	0.000539161	0	0.161422	0.0293626	0.000396226	0.053539	0.00101961	0.139436	0.0439206	0.0943649	0.113857	0.00244819	0.0491166	0.0871857	0.0753909	0.0496314	0.116364	0.0519935	0.0322353	0.125774	0.0774569	0.067395	0.0389876	0.0338598	0.0243033	0.0182091	0.0255554	0.00640628	0.0265185	0.0212592
d__Bacteria;p__Firmicutes_A;c__Clostridia;o__Oscillospirales;f__Oscillospiraceae;g__CAG-83;s__MGYG000000713	MGYG000000713	d__Bacteria;p__Bacillota_A;c__Clostridia;o__Oscillospirales;f__Oscillospiraceae;g__Vescimonas;s__Vescimonas sp900757415	GCA_900757415.1	65.34	2.99	NS	Yes	No	0.0419	0.278219	0.00213419	0.00948959	0.00351894	0.0139064	0.00340967	0.000877757	0.00125488	0.000682495	0.00679804	0.00987236	0.00100781	0.0886775	0.0268144	0.00150404	0.129742	0.0133398	0.0170012	0.0413746	0.143576	0.127434	0.00311487	0.052291	0.0559912	0.121412	0.0780244	0.0742132	0.0202977	0.0153654	0.0300931	0.0184665	0.045121	0.0296786	0.00234419	0.00549815	0.00877999	0.0246354	0.0115058	0.0165443	0.00862922
d__Bacteria;p__Firmicutes_A;c__Clostridia;o__Peptostreptococcales;f__Anaerovoracaceae;g__VUNA01;s__MGYG000003324	MGYG000003324	d__Bacteria;p__Bacillota_A;c__Clostridia;o__Peptostreptococcales;f__Anaerovoracaceae;g__VUNA01;s__VUNA01 sp934234035	GCA_934234035.1	99.29	0	NS	No	No	0.0416366	0.0832668	0.00323489	0.00152187	0.00160731	0.00165938	0.00138054	0.0020002	0.00136935	0.00189458	0.00214675	0.00142551	0.00220677	0.00570402	0.00268952	0.00149596	0.0710348	0.00254129	0.00182	0.0133314	0.0339844	0.00783284	0.000918536	0.0780529	0.00499905	0.0183996	0.0694237	0.0570933	0.00221501	0.00608974	0.00288381	0.00455204	0.00547338	0.00509397	0.0123374	0.00164968	0.00134012	0.00345036	0.00173465	0.0125773	0.00169772
d__Bacteria;p__Firmicutes_A;c__Clostridia;o__Oscillospirales;f__Acutalibacteraceae;g__Eubacterium_R;s__Eubacterium_R sp000433975	MGYG000004099	d__Bacteria;p__Bacillota_A;c__Clostridia;o__Oscillospirales;f__Acutalibacteraceae;g__Eubacterium_R;s__Eubacterium_R sp000433975	GCA_022009795.1	82.56	0	NS	No	No	0.0415913	0.000657335	0.000163845	0.000261019	0.000407186	0.00249312	0	0.0001204	0.000136495	0	0.00133287	0	0	0.00116623	0.000504789	0	0.000743013	0	0.000544331	0.0237119	0.000601849	0.00361483	0.000107409	0.000638891	0.000929427	0.0511261	0.00231681	0.00056233	0.000777892	0.000216746	0.000224283	0.000585652	0.000149411	0.000371376	2.38123e-05	6.24522e-05	6.53078e-05	0.000359204	0.000353233	0.000216088	0.00112838
d__Bacteria;p__Firmicutes_A;c__Clostridia;o__Oscillospirales;f__Oscillospiraceae;g__CAG-83;s__CAG-83 sp900552725	MGYG000000703	d__Bacteria;p__Bacillota_A;c__Clostridia;o__Oscillospirales;f__Oscillospiraceae;g__Vescimonas;s__Vescimonas sp900552725	GCA_900552725.1	87.24	3.02	NS	Yes	No	0.0411544	0.265226	0.00134857	0.00514517	0.00142301	0.00329044	0.000909486	0.000621421	0.00078815	0.000977123	0.00278763	0.00107424	0.000629884	0.0129469	0.0108106	0.000659029	0.0503473	0.00296999	0.018721	0.0213438	0.22309	0.0878442	0.00170744	0.0373047	0.0322728	0.128763	0.0602801	0.0543538	0.0302719	0.0114902	0.0109421	0.027946	0.0109468	0.020828	0.0020677	0.00385908	0.0369851	0.01804	0.0114245	0.0286804	0.00549272
d__Bacteria;p__Firmicutes_A;c__Clostridia;o__Oscillospirales;f__Oscillospiraceae;g__F23-B02;s__F23-B02 sp001916715	MGYG000004388	d__Bacteria;p__Bacillota_A;c__Clostridia;o__Oscillospirales;f__Oscillospiraceae;g__F23-B02;s__F23-B02 sp001916715	GCA_001916715.1	88.59	1.57	NS	No	No	0.0410794	0.0479547	0.000142839	0.000340652	0.00031289	0.000246884	6.88456e-05	0.000248568	0.000162914	0.000484832	0.000271293	0.00026958	0	0.000679572	0.000496713	9.7035e-05	0.0037431	0.000185383	0.00175989	0.022264	0.0176893	0.0121689	0.000170374	0.0120735	0.0214806	0.00775051	0.00616562	0.00367677	0.0648617	0.039961	0.000128687	0.000505426	0.00117594	0.855401	0.000166686	0.000212102	0.00332025	0.00111154	0.0794094	0.000829176	0.000104607
d__Bacteria;p__Firmicutes_A;c__Clostridia;o__Oscillospirales;f__Acutalibacteraceae;g__Eubacterium_R;s__Eubacterium_R sp000434995	MGYG000001737	d__Bacteria;p__Bacillota_A;c__Clostridia;o__Oscillospirales;f__Acutalibacteraceae;g__Eubacterium_R;s__Eubacterium_R sp000434995	GCA_000434995.1	98.66	0	NS	No	No	0.0409859	0.00394839	0.00455405	6.63608e-05	5.57202e-05	0.000477579	0.000358722	0.61631	0.00269468	0.000563151	0.00635375	0.000142959	0.000112945	0.420541	0.00317815	5.66037e-05	0.000303747	0.000938501	0.00215729	0.00212272	0.00275847	0.00256455	4.81491e-05	0.27867	0.00365905	0.0262816	0.0028006	0.0186578	0.00236664	0.000450722	0.000878748	0.00477988	0.00015801	0.00392247	0.000445819	0.000140223	0.00116117	0.000502886	0.000794359	4.62328e-05	0.0254881
d__Bacteria;p__Firmicutes_A;c__Clostridia;o__Lachnospirales;f__Lachnospiraceae;g__UBA7160;s__UBA7160 sp902363135	MGYG000000092	d__Bacteria;p__Bacillota_A;c__Clostridia;o__Lachnospirales;f__Lachnospiraceae;g__Choladousia;s__Choladousia sp902363135	GCA_902363135.1	99.37	0	NS	No	No	0.0408365	0.0514211	0.0185733	0.0276105	0.0474864	0.0172535	0.0487572	0.0191514	0.00999497	0.0312381	0.0272865	0.00532626	0.00478278	0.106745	0.0484436	0.025225	0.118634	0.015688	0.0116714	0.0436507	0.0264864	0.0748949	0.0237449	0.0374933	0.0153897	0.11465	0.0839535	0.037085	0.064565	0.0294974	0.0372714	0.0248413	0.0158375	0.0267505	0.0407627	0.0168833	0.00839467	0.0375588	0.018383	0.0240803	0.0112255
d__Bacteria;p__Firmicutes_A;c__Clostridia;o__Oscillospirales;f__Ruminococcaceae;g__Gemmiger;s__Gemmiger sp004555405	MGYG000000636	d__Bacteria;p__Bacillota_A;c__Clostridia;o__Oscillospirales;f__Ruminococcaceae;g__SFIE01;s__SFIE01 sp004555405	GCA_004555405.1	93.88	0	NS	Yes	No	0.0405132	0.00485989	0.000705794	0.0012874	0.000672928	0.00216529	0.00113052	0.00100981	0.00110957	0.00216683	0.00177323	0.000751558	0.00307557	0.00182388	0.00239068	0.00213073	0.006603	0.00705614	0.00507597	0.0929395	0.510182	0.212731	0.0113817	0.163865	0.00857238	0.0714889	0.0608391	0.236342	0.00794373	0.00367742	0.00224406	0.00496922	0.00351062	0.00544896	0.00397798	0.0035256	0.00181686	0.00753332	0.00265505	0.00240612	0.00250714
d__Bacteria;p__Firmicutes_A;c__Clostridia;o__Oscillospirales;f__Ruminococcaceae;g__Faecalibacterium;s__MGYG000004340	MGYG000004340	d__Bacteria;p__Bacillota_A;c__Clostridia;o__Oscillospirales;f__Ruminococcaceae;g__Faecalibacterium;s__Faecalibacterium sp934526125	GCA_934526125.1	86.54	0.68	NS	No	No	0.040224	0.0180592	0.00941899	0.0156567	0.00203164	0.0143678	0.00653671	0.0096864	0.00785948	0.0188861	0.0117481	0.0177515	0.01043	0.019028	0.0139201	0.0132574	0.0179818	0.0283443	0.0308466	0.353114	0.176452	0.0520586	0.104413	0.0585088	0.0682768	0.0892551	0.0378914	0.506981	0.0260726	0.0171764	0.0356769	0.0112012	0.0219892	0.0207738	0.0447089	0.0561493	0.0121995	0.0310153	0.00505637	0.00920536	0.0134651
d__Bacteria;p__Firmicutes_A;c__Clostridia;o__Oscillospirales;f__Oscillospiraceae;g__CAG-110;s__CAG-110 sp900763965	MGYG000002124	d__Bacteria;p__Bacillota_A;c__Clostridia;o__Oscillospirales;f__Oscillospiraceae;g__Faecousia;s__Faecousia sp900763965	GCA_900763965.1	87.5	0.67	NS	No	No	0.0394836	0.00976361	0.000525144	0.00285794	0.00122584	0.00361827	0.00576854	0.000842802	0.00317902	0.00354673	0.00472206	0.0037537	0.00227193	0.0205581	0.0082947	0.00230458	0.0202763	0.0215585	0.0122692	0.0341598	0.0488049	0.0494772	0.0105335	0.0213701	0.0310681	0.0495721	0.0161102	0.0145725	0.0236861	0.0334968	0.00399175	0.0206567	0.017738	0.018519	0.00650605	0.00783245	0.00779384	0.0241405	0.00452403	0.0140055	0.00341945
d__Bacteria;p__Firmicutes_A;c__Clostridia;o__Lachnospirales;f__Lachnospiraceae;g__Blautia_A;s__Blautia_A sp900120195	MGYG000000171	d__Bacteria;p__Bacillota_A;c__Clostridia;o__Lachnospirales;f__Lachnospiraceae;g__Blautia_A;s__Blautia_A sp900120195	GCF_900120195.1	99.37	1.58	NS	No	Yes	0.0394015	0.114069	0.00412974	0.039905	0.00318462	0.01644	0.0123705	0.00710362	0.00859479	0.0196021	0.0071519	0.00825488	0.010139	0.0498236	0.036155	0.0154245	0.112644	0.0503585	0.0109334	0.0595343	0.0126137	0.0147968	0.00152966	0.00802387	0.00281084	0.0248007	0.0551896	0.0112274	0.0072845	0.00756706	0.0156005	0.0310251	0.0131922	0.0542645	0.0202444	0.00401108	0.00877999	0.0167309	0.00566167	0.0290573	0.0210534
d__Bacteria;p__Firmicutes_A;c__Clostridia;o__Oscillospirales;f__Ruminococcaceae;g__Faecalibacterium;s__MGYG000003323	MGYG000003323	d__Bacteria;p__Bacillota_A;c__Clostridia;o__Oscillospirales;f__Ruminococcaceae;g__Faecalibacterium;s__Faecalibacterium sp934533135	GCA_934533135.1	93.27	0	NS	Yes	No	0.0392737	0.0171477	0.00345755	0.00933475	0.00188591	0.00685204	0.0050221	0.0103661	0.00520443	0.00826452	0.0102855	0.00684979	0.0127019	0.0117939	0.00784241	0.00677223	0.013921	0.0322643	0.0347003	0.0775344	0.152213	0.107255	0.0703235	0.0843412	0.0913545	0.0598266	0.0793575	0.0664415	0.0359346	0.0216447	0.0225055	0.0380144	0.0136437	0.0363388	0.025966	0.0206658	0.0119213	0.0264574	0.00912767	0.0167735	0.0138819
d__Bacteria;p__Firmicutes_A;c__Clostridia;o__Oscillospirales;f__Oscillospiraceae;g__F23-B02;s__F23-B02 sp002472405	MGYG000001919	d__Bacteria;p__Bacillota_A;c__Clostridia;o__Oscillospirales;f__Oscillospiraceae;g__F23-B02;s__F23-B02 sp002472405	GCA_002472405.1	96.63	6.05	NS	No	No	0.0390698	0.0164509	0.000168046	0.000336228	0	0.000299499	0.000195666	0	0	0.00028717	0.000172998	0.00032268	0.000273674	0.00026306	0.00031095	6.06468e-05	0.0019066	0.000363041	0.00302221	0.0692338	0.0452339	0.0267548	0.000144447	0.0309284	0.0606519	0.0175909	0.0109121	0.0106843	0.178262	0.1262	0.000542936	0.00049259	0.0021111	0.173686	0.000125676	0.000262771	0.00116379	0.00156653	0.0259153	0.000708568	0.000123471
d__Bacteria;p__Firmicutes_A;c__Clostridia;o__Oscillospirales;f__Oscillospiraceae;g__UBA1777;s__UBA1777 sp900547315	MGYG000004130	d__Bacteria;p__Bacillota_A;c__Clostridia;o__Oscillospirales;f__Oscillospiraceae;g__Limivicinus;s__Limivicinus sp900547315	GCA_900547315.1	90.27	0.67	NS	No	No	0.0390586	0.181503	0.000529346	0.00321629	0.000908667	0.00419298	0.00148924	0.000248568	0.000990691	0.000652659	0.00305106	0.000943532	0	0.00350308	0.00451887	0.000481132	0.0434078	0.00315151	0.00456838	0.229106	0.029611	0.0406911	0.000929647	0.0364922	0.0273459	0.117037	0.0243453	0.0312598	0.00858318	0.00404471	0.00231391	0.00307588	0.00229706	0.00465387	0.00165363	0.00377423	0.00256399	0.00748343	0.00151243	0.00815306	0.00180919
d__Bacteria;p__Firmicutes_A;c__Clostridia;o__Lachnospirales;f__Lachnospiraceae;g__CAG-45;s__CAG-45 sp000438375	MGYG000000153	d__Bacteria;p__Bacillota_A;c__Clostridia;o__Lachnospirales;f__Lachnospiraceae;g__CAG-45;s__CAG-45 sp000438375	GCA_902363825.1	98.19	1.6	NS	Yes	No	0.0389405	0.0064375	0.00118052	0.00611404	0.00234882	0.00584022	0.00581564	0.013512	0.0144245	0.00533315	0.00818596	0.00292454	0.00463942	0.00805402	0.00425638	0.0262803	0.0653711	0.0236942	0.00401069	0.590717	0.16927	0.0169479	0.00165188	0.404451	0.0232492	0.00874917	0.0143309	0.00719494	0.0036851	0.121752	0.011659	0.0262693	0.0143391	0.0231357	0.0296661	0.0196135	0.00747644	0.0566865	0.113156	0.00501626	0.0163598
d__Bacteria;p__Firmicutes_A;c__Clostridia;o__Oscillospirales;f__Oscillospiraceae;g__CAG-83;s__CAG-83 sp900555735	MGYG000004525	d__Bacteria;p__Bacillota_A;c__Clostridia;o__Oscillospirales;f__Oscillospiraceae;g__Vescimonas;s__Vescimonas sp900555735	GCA_900555735.1	81.26	4.19	NS	Yes	No	0.0386066	0.0455445	0.000403311	0.00190677	0.00217737	0.00174033	0.00127183	0.000419459	0.00116681	0.000898804	0.00167887	0.00102114	0.000482187	0.00531381	0.00462791	0.00144744	0.0316178	0.00250267	0.00980464	0.0206382	0.140492	0.179016	0.00321117	0.0347894	0.0224506	0.336073	0.0297369	0.0258239	0.0190188	0.0108491	0.0212223	0.011052	0.00341602	0.0143885	0.00463281	0.00287398	0.00775988	0.012177	0.00800329	0.0130869	0.00121927
d__Bacteria;p__Firmicutes_A;c__Clostridia;o__Oscillospirales;f__Ruminococcaceae;g__Ruminiclostridium_E;s__Ruminiclostridium_E sp900539195	MGYG000003844	d__Bacteria;p__Bacillota_A;c__Clostridia;o__Oscillospirales;f__Ruminococcaceae;g__Ruminiclostridium_E;s__Ruminiclostridium_E sp900539195	GCA_900539195.1	98.32	0	NS	No	No	0.0385963	0.00465831	0.000273075	0.000234475	0	0.00248908	0.00273933	0.00147199	0.000145301	0.00127175	0.000672334	0.000159298	0.000139009	0.0022097	0.00130438	0.000113207	0.0396507	0.00124361	0.0245717	0.0716816	0.0165458	0.024747	0.00270746	0.0162615	0.0211106	0.0787035	0.00351016	0.00299429	0.0473393	0.044967	0.0156569	0.0207802	0.00121571	0.14458	0.00121707	0.0018335	0.00503915	0.00306721	0.00220729	0.00341721	0.00725046
d__Bacteria;p__Firmicutes_A;c__Clostridia;o__Lachnospirales;f__Lachnospiraceae;g__CAG-81;s__CAG-81 sp900066785	MGYG000000233	d__Bacteria;p__Bacillota_A;c__Clostridia;o__Lachnospirales;f__Lachnospiraceae;g__Copromonas;s__Copromonas sp900066785	GCF_003478035.1	99.37	0	NS	Yes	No	0.0381444	0.0116085	0.0111961	0.030464	0.00304318	0.0952891	0.0294333	0.0140674	0.0157278	0.0115017	0.00742713	0.0149004	0.0108557	0.013609	0.00646938	0.0233773	0.00860773	0.0193571	0.0241743	0.00541723	0.0137773	0.0118189	0.0105002	0.0166514	0.0107741	0.0128704	0.010638	0.00656052	0.00704717	0.181488	0.00496609	0.108832	0.464182	0.118743	0.0271394	0.0666801	0.0539652	0.162412	0.0279004	0.0685884	0.0563866
d__Bacteria;p__Firmicutes_A;c__Clostridia_A;o__Christensenellales;f__UBA1750;g__UBA7102;s__MGYG000002099	MGYG000002099	d__Bacteria;p__Bacillota_A;c__Clostridia;o__Christensenellales;f__UBA1750;g__Spyradocola;s__Spyradocola sp905193155	GCA_905193155.1	94.33	0.81	NS	No	No	0.0377149	0.0452597	0.000113431	0.000875963	0.000510054	0.000679943	0.00059787	0.000135936	0.000554787	0.00157011	0.0135135	0.000212397	0.000191137	0.00558126	0.00573441	0.000226415	0.0884699	0.00149851	0.0186742	0.0533624	0.189131	0.216228	0.00139262	0.202252	0.29748	0.309889	0.0757022	0.12341	0.172191	0.00385427	0.00268282	0.0198031	0.00862605	0.00870118	0.000883701	0.000493726	0.0295309	0.00515857	0.0104527	0.00826965	0.000401279
d__Bacteria;p__Firmicutes_A;c__Clostridia;o__Oscillospirales;f__Oscillospiraceae;g__CAG-110;s__CAG-110 sp900556935	MGYG000002254	d__Bacteria;p__Bacillota_A;c__Clostridia;o__Oscillospirales;f__Oscillospiraceae;g__Faecousia;s__Faecousia sp900556935	GCA_900556935.1	72.41	3.45	NS	No	No	0.0376862	0.00358905	0.000163845	0.000539735	0.00020145	0.000987536	0.000789913	0.000551511	0.000176123	0.000522127	0.000660538	0.00032268	0.000204169	0.00164413	0.00064613	0.000489218	0.0043506	0.000525252	0.0475572	0.103713	0.117265	0.0647379	0.000822238	0.385188	0.418332	0.0550428	0.0380634	0.103315	0.0106993	0.00367108	0.00117779	0.00518262	0.00114799	0.00208387	0.000656161	0.000349968	0.00138322	0.00149868	0.000641789	0.00130859	0.000409854
d__Bacteria;p__Firmicutes_A;c__Clostridia;o__Oscillospirales;f__Oscillospiraceae;g__CAG-83;s__CAG-83 sp900551355	MGYG000001824	d__Bacteria;p__Bacillota_A;c__Clostridia;o__Oscillospirales;f__Oscillospiraceae;g__Vescimonas;s__Vescimonas sp900551355	GCA_900551355.1	81.64	1.01	NS	Yes	No	0.0374512	0.0315126	8.82243e-05	0.000641488	8.14371e-05	0.000339971	0.000235524	0.000229149	0.000176123	0.000152909	0.00112449	0.00026958	7.81925e-05	0.00187649	0.00122361	0.000206199	0.0117901	0.000830361	0.00573051	0.127989	0.0586802	0.135727	0.00135558	0.0434521	0.0172621	0.147713	0.0934143	0.0274196	0.125623	0.00332011	0.00221464	0.00418621	0.00172091	0.00526548	0.000459048	0.00127615	0.00583199	0.00344637	0.00120563	0.00311469	0.000523035
d__Bacteria;p__Firmicutes_A;c__Clostridia;o__TANB77;f__CAG-508;g__CAG-245;s__CAG-245 sp000435175	MGYG000002773	d__Bacteria;p__Bacillota_A;c__Clostridia;o__TANB77;f__CAG-508;g__CAG-245;s__CAG-245 sp000435175	GCA_000435175.1	78.12	1.34	NS	No	No	0.0372854	0.000214729	8.40231e-05	0.00134491	6.00063e-05	0.0572488	0.198148	0.00446646	0.0132532	0.000152909	0	0.000130706	0	0	0.0136697	0	0.284555	0.000181521	0.0350777	0.010086	0.00154474	0.0145099	0	0.00286243	0.00833777	0.00254778	0.00519804	0.0115158	0.0203043	0.0748988	0.158715	0.185836	0	0.00690041	4.10101e-05	0	0.0448038	0.000229492	0.0840428	0.000153774	0.000156053
d__Bacteria;p__Firmicutes_A;c__Clostridia;o__Lachnospirales;f__Lachnospiraceae;g__Butyrivibrio_A;s__Butyrivibrio_A sp000431815	MGYG000000484	d__Bacteria;p__Bacillota_A;c__Clostridia;o__Lachnospirales;f__Lachnospiraceae;g__Butyrivibrio_A;s__Butyrivibrio_A sp000431815	GCA_000431815.1	100	0	NS	Yes	No	0.0369953	0.00307194	0.00171827	0.00240226	0.00062578	0.0143274	0.00352562	0.0244335	0.0037294	0.0119754	0.00237872	0.001111	0.00206776	0.00331894	0.000928812	0.00147978	0.00778528	0.0350837	0.000915011	0.0497366	0.000922835	0.00301166	0.000514824	0.200272	0.038666	0.0363655	0.00360692	0.00560888	0.00110751	0.0121777	0.0025958	0.0245701	0.0046887	0.00969488	0.0117209	0.000783599	0.00149424	0.0105387	0.00653729	0.00495093	0.00662968
d__Bacteria;p__Firmicutes_A;c__Clostridia;o__Lachnospirales;f__Lachnospiraceae;g__UBA7160;s__UBA7160 sp902363665	MGYG000000137	d__Bacteria;p__Bacillota_A;c__Clostridia;o__Lachnospirales;f__Lachnospiraceae;g__Choladousia;s__Choladousia sp902363665	GCA_902363665.1	99.37	0	NS	No	No	0.0368822	0.0270033	0.00438181	0.0127457	0.00660498	0.0128744	0.0353794	0.0101447	0.0107567	0.0130271	0.00556346	0.0089901	0.00198957	0.0637175	0.023927	0.0086159	0.0199585	0.0132896	0.0136918	0.0929027	0.0349122	0.0557283	0.00483342	0.0275679	0.00732262	0.169664	0.124291	0.0140342	0.00580123	0.116909	0.123249	0.055868	0.0197115	0.0582065	0.0295008	0.0201214	0.0110187	0.067257	0.0203382	0.0120457	0.0140276
d__Bacteria;p__Firmicutes_A;c__Clostridia;o__Lachnospirales;f__Lachnospiraceae;g__CAG-81;s__CAG-81 sp900066055	MGYG000000255	d__Bacteria;p__Bacillota_A;c__Clostridia;o__Lachnospirales;f__Lachnospiraceae;g__Copromonas;s__Copromonas sp900066055	GCF_003480435.1	100	0	NS	Yes	No	0.0368367	0.0129933	0.0309583	0.0336095	0.00801084	0.126481	0.012519	0.0191864	0.00617751	0.01908	0.0122868	0.0119555	0.0189356	0.0150427	0.00510443	0.0116806	0.00997226	0.0914401	0.0751778	0.0272579	0.0242194	0.0224862	0.0433712	0.0429239	0.0111937	0.0283568	0.0303174	0.023243	0.0206009	0.0576335	0.00678242	0.0559579	0.197649	0.0502953	0.0536187	0.0593885	0.0382443	0.0558942	0.0276865	0.0290815	0.0917677
d__Bacteria;p__Firmicutes_A;c__Clostridia_A;o__Christensenellales;f__CAG-917;g__CAG-1138;s__CAG-1138 sp000434675	MGYG000000349	d__Bacteria;p__Bacillota_A;c__Clostridia;o__Christensenellales;f__CAG-917;g__CAG-1138;s__CAG-1138 sp000434675	GCA_000434675.1	94.62	0.16	NS	No	No	0.0367558	7.88801e-05	0	0	0	0	0	0	0	0	0	0	0	0	0	0	5.60764e-05	0	0.00018367	0.000319021	1.77012	0.00881563	0	0.000450242	0.00012633	0.000560219	0.000290273	0.00044698	0.00057353	9.79437e-05	1.71583e-05	0.000603302	0	4.85501e-05	1.98436e-05	0	0.000481972	0	0.000875619	0.000113572	0
d__Bacteria;p__Firmicutes_A;c__Clostridia;o__Lachnospirales;f__Lachnospiraceae;g__Anaerosacchariphilus;s__Anaerosacchariphilus sp900066385	MGYG000000051	d__Bacteria;p__Bacillota_A;c__Clostridia;o__Lachnospirales;f__Lachnospiraceae;g__Merdisoma;s__Merdisoma sp900066385	GCA_902362725.1	99.37	0.63	NS	No	No	0.0365719	0.0368326	0.00303323	0.0177405	0.0409415	0.0540352	0.0206138	0.0075658	0.0183872	0.0758352	0.0207637	0.0134341	0.0125412	0.0365171	0.0195777	0.0777978	0.0661795	0.0327201	0.0189013	0.0119081	0.0169571	0.0199385	0.0247079	0.0473811	0.0297642	0.0203433	0.0314409	0.0230748	0.0245827	0.0507249	0.0195813	0.063889	0.0831724	0.120868	0.0369725	0.0650069	0.0422999	0.0418733	0.044499	0.0259869	0.0335034
d__Bacteria;p__Firmicutes_A;c__Clostridia;o__Lachnospirales;f__Lachnospiraceae;g__Acetatifactor;s__Acetatifactor sp900554205	MGYG000003661	d__Bacteria;p__Bacillota_A;c__Clostridia;o__Lachnospirales;f__Lachnospiraceae;g__Acetatifactor;s__Acetatifactor sp900554205	GCA_900554205.1	92.09	4.94	NS	No	No	0.0363673	0.00565308	0.000298282	0.00155284	0.000788654	0.00107658	0.00142402	0.000807847	0.000576802	0.000272252	0.000809946	0.000424793	0.0012337	0.0014819	0.000997464	0.000177897	0.00631794	0.00144444	0.00250459	0.0188161	0.13506	0.108344	0.000396304	0.00449991	0.00248148	0.513731	0.0113959	0.00234545	0.00789758	0.00378806	0.00174034	0.00492911	0.00236585	0.00346912	0.00336018	0.0015401	0.00138975	0.0055517	0.00367495	0.00342826	0.00388075
d__Bacteria;p__Firmicutes_A;c__Clostridia;o__Peptostreptococcales;f__Peptostreptococcaceae;g__Intestinibacter;s__Intestinibacter bartlettii	MGYG000000062	d__Bacteria;p__Bacillota_A;c__Clostridia;o__Peptostreptococcales;f__Peptostreptococcaceae;g__Intestinibacter;s__Intestinibacter bartlettii	GCA_025148965.1	100	0	RS	No	No	0.0360107	0.0173843	0.000172247	0.000309684	0.000651497	0.00017808	0.000423944	0.00196524	0.0030117	0.000369218	0.00750576	0.000130706	0.133066	0.00643182	0.00198685	0.0997196	0.085138	0.00284254	0.0680648	0.00808596	0.0232865	0.00923743	0.0070631	0.00342335	0.000433131	0.0175032	0.048481	0.0384451	0.0180168	4.8065e-05	0.0237764	0.00160453	0.00754148	0.0464006	0.00164569	0.000254522	0.00397855	0.0375389	0.0206351	0.00548161	0.0149845
d__Bacteria;p__Firmicutes_A;c__Clostridia;o__Lachnospirales;f__Lachnospiraceae;g__TF01-11;s__TF01-11 sp001414325	MGYG000000250	d__Bacteria;p__Bacillota_A;c__Clostridia;o__Lachnospirales;f__Lachnospiraceae;g__Butyribacter;s__Butyribacter intestini	GCA_001414325.1	98.66	0.17	RS	Yes	No	0.0359621	0.00324285	0.00664623	0.239231	0.00102011	0.0147928	0.00918545	0.012343	0.00391433	0.00739183	0.0821309	0.0032799	0.00234143	0.00387137	0.00207973	0.00172237	0.00485996	0.051969	0.00516614	0.0226444	0.00882711	0.0182049	0.000611123	0.00925637	0.00452983	0.00401409	0.004682	0.00395073	0.00105477	0.0175074	0.0120537	0.0247931	0.0128235	0.165218	0.0877179	0.00531551	0.00341952	0.0625115	0.0190928	0.0887288	0.0149537
d__Bacteria;p__Firmicutes_A;c__Clostridia;o__Lachnospirales;f__Lachnospiraceae;g__Blautia_A;s__Blautia_A sp900066505	MGYG000000050	d__Bacteria;p__Bacillota_A;c__Clostridia;o__Lachnospirales;f__Lachnospiraceae;g__Blautia_A;s__Blautia_A sp900066505	GCF_013304385.1	99.37	0.63	NS	No	Yes	0.0357354	0.0228007	0.00302483	0.011476	0.00655783	0.00595355	0.0314371	0.0162036	0.00873569	0.0109609	0.0116852	0.00821404	0.00367071	0.0174102	0.0154102	0.0230418	0.028641	0.0202569	0.0131441	0.0154971	0.00929355	0.01157	0.00240375	0.0164728	0.0146723	0.138058	0.0399233	0.0115638	0.0384397	0.0537901	0.0234406	0.0183927	0.0278914	0.410457	0.0359751	0.0138031	0.0143364	0.0182915	0.0342254	0.0431463	0.0111106
d__Bacteria;p__Firmicutes_A;c__Clostridia;o__Lachnospirales;f__Lachnospiraceae;g__Bariatricus;s__Bariatricus sp900554415	MGYG000002234	d__Bacteria;p__Bacillota_A;c__Clostridia;o__Lachnospirales;f__Lachnospiraceae;g__Bariatricus;s__Bariatricus sp900554415	GCA_900554415.1	75.55	1.75	NS	No	No	0.0356301	0.0138084	0.00141999	0.0271062	0.00285887	0.015327	0.00691355	0.00572872	0.00637124	0.0121283	0.00694352	0.00417033	0.00252388	0.012526	0.00439772	0.0109043	0.022767	0.0173526	0.0473468	0.00582827	0.00453393	0.00604018	0.00319636	0.00804399	0.00393427	0.0078723	0.00893397	0.00372964	0.00750204	0.0048591	0.00988929	0.00809163	0.00901732	0.0192246	0.03645	0.00552879	0.00609322	0.0059129	0.00541955	0.00244933	0.00983991
d__Bacteria;p__Firmicutes_A;c__Clostridia;o__Oscillospirales;f__Oscillospiraceae;g__Dysosmobacter;s__Dysosmobacter sp900550685	MGYG000004784	d__Bacteria;p__Bacillota_A;c__Clostridia;o__Oscillospirales;f__Oscillospiraceae;g__Dysosmobacter;s__Dysosmobacter sp900550685	GCA_900550685.1	85.55	1.4	NS	No	No	0.035563	0.0334539	0.00115952	0.00623792	0.00486051	0.00635827	0.00207624	0.000803963	0.00420053	0.000589258	0.00186759	0.00776882	0.000295394	0.0648706	0.00838354	0.00171024	0.0199959	0.00280392	0.0742729	0.0921481	0.113985	0.0795853	0.00187411	0.0573241	0.118642	0.036195	0.0529265	0.134839	0.0542481	0.0324221	0.00696993	0.0267795	0.140263	0.027811	0.00318291	0.00548755	0.0224607	0.0554332	0.0174013	0.024425	0.0631466
d__Bacteria;p__Firmicutes_A;c__Clostridia;o__Oscillospirales;f__Ruminococcaceae;g__Gemmiger;s__Gemmiger variabilis_B	MGYG000004866	d__Bacteria;p__Bacillota_A;c__Clostridia;o__Oscillospirales;f__Ruminococcaceae;g__Gemmiger;s__Gemmiger variabilis_B	GCA_004554775.1	98.64	0	RS	Yes	No	0.0348986	0.0148119	0.00167626	0.00631755	0.000544343	0.00822407	0.00325748	0.00341782	0.00321864	0.00684359	0.00736815	0.00215256	0.00267592	0.0116404	0.0115375	0.0117129	0.00990683	0.0179512	0.0233261	0.069743	0.0567945	0.0242367	0.0343043	0.0625308	0.0490025	0.0551938	0.0138417	0.04316	0.0212074	0.00390959	0.00451752	0.0148964	0.00650636	0.00801454	0.0109034	0.00283981	0.00431815	0.0130152	0.00231011	0.00202319	0.00430775
d__Bacteria;p__Firmicutes_A;c__Clostridia;o__Oscillospirales;f__Ruminococcaceae;g__Angelakisella;s__Angelakisella sp004557855	MGYG000003311	d__Bacteria;p__Bacillota_A;c__Clostridia;o__Oscillospirales;f__Ruminococcaceae;g__Angelakisella;s__Angelakisella sp004557855	GCA_004557855.1	88.37	0	NS	Yes	No	0.0345516	0.0245405	0.000323489	0.000955596	0.000342893	0.00175247	0.00143126	0.000446646	0.000312618	0.000585528	0.00126996	0.000845502	0.000108601	0.0115746	0.00246741	0.000881401	0.0661748	0.00119726	0.017639	0.0123559	0.0273641	0.0267759	0.000988907	0.0137613	0.04385	0.0301983	0.0154705	0.0145725	0.0153798	0.00296733	0.00591715	0.00660423	0.0125828	0.00849122	0.002749	0.00147411	0.0034156	0.00413484	0.00381922	0.00827065	0.00112838
d__Bacteria;p__Firmicutes_A;c__Clostridia;o__Lachnospirales;f__Lachnospiraceae;g__Blautia_A;s__Blautia_A sp003474435	MGYG000000216	d__Bacteria;p__Bacillota_A;c__Clostridia;o__Lachnospirales;f__Lachnospiraceae;g__Blautia_A;s__Blautia_A sp003474435	GCF_003474435.1	96.68	0.32	NS	No	No	0.0342502	0.0526437	0.0482503	0.0298579	0.0104154	0.0224422	0.0223893	0.0361046	0.0112058	0.044336	0.0232643	0.0233514	0.00531709	0.0266173	0.0159675	0.0171307	0.0284494	0.0440053	0.0143229	0.0336752	0.0142989	0.0200777	0.0148151	0.0167973	0.00640673	0.0444912	0.0528405	0.00805045	0.00521451	0.0113841	0.0339035	0.010861	0.0124419	0.0200127	0.0291515	0.0101255	0.00385447	0.018503	0.0134328	0.0428287	0.00943692
d__Bacteria;p__Firmicutes_A;c__Clostridia;o__Oscillospirales;f__Acutalibacteraceae;g__UBA1081;s__UBA1081 sp900543395	MGYG000002258	d__Bacteria;p__Bacillota_A;c__Clostridia;o__Oscillospirales;f__Acutalibacteraceae;g__UBA1081;s__UBA1081 sp900543395	GCA_900543395.1	93.06	0	NS	No	No	0.0341013	0.00102982	5.4615e-05	5.30886e-05	0.000158588	0.000194269	0	8.15615e-05	9.24645e-05	0.000100696	0.000408905	0.000273665	0	0.000473508	0.00160725	0.00032345	0.00239727	7.72429e-05	0.000794791	0.000957064	0.00232213	0.00399023	0	0.00217072	0.00125428	0.0228764	0.00518192	0.00103815	0.00202384	0.000900538	0.000137266	0.000245493	0.000148336	0.00031463	0.000169332	5.42038e-05	0.000128003	0.000119735	0.000334991	0.000875409	1.88636e-05
d__Bacteria;p__Firmicutes_A;c__Clostridia;o__Lachnospirales;f__Lachnospiraceae;g__Anaerostipes;s__Anaerostipes sp900066705	MGYG000000065	d__Bacteria;p__Bacillota_A;c__Clostridia;o__Lachnospirales;f__Lachnospiraceae;g__Anaerostipes;s__Anaerostipes sp900066705	GCA_902362875.1	99.33	2.68	NS	Yes	No	0.0340537	0.00939988	0.00118473	0.0120732	0.0175304	0.0180266	0.0191717	0.0312847	0.0207957	0.0151715	0.0147088	0.00605739	0.0191876	0.00519982	0.0111013	0.0686158	0.0149958	0.0300204	1.52948	0.00900622	0.00110339	0.00587568	0.00218523	0.00352145	0.00124525	0.0166312	0.00314463	0.00445058	0.00541887	0.0064271	0.0112289	0.00520508	0.0286847	0.0108229	0.14503	0.00576799	0.00318572	0.0267208	0.00472469	0.00583941	0.0298764
d__Bacteria;p__Firmicutes_A;c__Clostridia;o__Oscillospirales;f__Oscillospiraceae;g__CAG-83;s__MGYG000004004	MGYG000004004	d__Bacteria;p__Bacillota_A;c__Clostridia;o__Oscillospirales;f__Oscillospiraceae;g__Vescimonas;s__Vescimonas sp934623575	GCA_934623575.1	74.31	2.01	NS	Yes	No	0.0338804	0.0222617	0.000752007	0.00345961	0.000664356	0.00251741	0.00080803	0.000244685	0.000612027	0.000361759	0.00248095	0.00147044	0.000125977	0.00581363	0.00467637	0.00117251	0.0240054	0.00438353	0.0169411	0.0288653	0.0373598	0.0526787	0.00449638	0.108964	0.0364507	0.0994073	0.0225714	0.0450489	0.0133099	0.0109933	0.00502124	0.0124688	0.00769627	0.0144446	0.00155706	0.00308373	0.027475	0.00849718	0.00361027	0.00820733	0.00131873
d__Bacteria;p__Firmicutes_A;c__Clostridia;o__Oscillospirales;f__Oscillospiraceae;g__ER4;s__ER4 sp900550165	MGYG000004276	d__Bacteria;p__Bacillota_A;c__Clostridia;o__Oscillospirales;f__Oscillospiraceae;g__ER4;s__ER4 sp900550165	GCA_900550165.1	90.14	2.01	NS	Yes	No	0.0337931	0.0409651	0.00167626	0.0240226	0.000480051	0.123737	0.00219944	0.000547627	0.000246572	0.000451267	0.0105529	0.00150312	0.000178105	0.130039	0.0252354	0.000909703	0.0600345	0.00199673	0.027063	0.0195278	0.0431826	0.0584784	0.00216671	0.0241068	0.0454878	0.0326925	0.0221092	0.0359795	0.0230533	0.0271758	0.0761949	0.0215921	0.0696555	0.0301754	0.0205447	0.0188959	0.0133437	0.0370559	0.00566499	0.0188449	0.0116491
d__Bacteria;p__Firmicutes_A;c__Clostridia;o__Lachnospirales;f__Lachnospiraceae;g__Coprococcus;s__Coprococcus sp000433075	MGYG000002289	d__Bacteria;p__Bacillota_A;c__Clostridia;o__Lachnospirales;f__Lachnospiraceae;g__Coprococcus;s__Coprococcus sp000433075	GCF_003482105.1	99.33	0	NS	Yes	No	0.033759	0.00452684	0.000957864	0.00268982	0.000295745	0.00469484	0.019592	0.00593069	0.00690401	0.00466931	0.00174178	0.002512	0.0019635	0.00546726	0.0024553	0.0041442	0.00190193	0.015773	0.00405744	0.051841	0.00160995	0.0211027	0.00130002	0.0397244	0.00292363	0.0194664	0.00198891	0.0307647	0.00233368	0.00882582	0.00675178	0.00510079	0.00323759	0.00849563	0.0113466	0.00384494	0.0014642	0.00779274	0.015131	0.0014091	0.00644619
d__Bacteria;p__Firmicutes_A;c__Clostridia;o__Oscillospirales;f__Acutalibacteraceae;g__UBA1691;s__UBA1691 sp900544715	MGYG000002228	d__Bacteria;p__Bacillota_A;c__Clostridia;o__Oscillospirales;f__Acutalibacteraceae;g__Fimivicinus;s__Fimivicinus sp900544715	GCA_900544715.1	97.99	1.34	NS	No	No	0.0335028	0.000473281	0.000130236	7.52089e-05	4.71478e-05	0.000283309	0.000130444	0.000163123	0.000127689	0.00014545	0.000880718	0.000159298	0.00031277	0.000885635	0.00071882	4.44744e-05	0.00188791	0.000274212	0.000270496	0.000355831	0.000882711	0.000873127	4.07415e-05	0.00043515	0.00053239	0.00109608	0.000510666	0.00048543	0.000263692	0.000332827	0.000278209	0.000784614	0.000242927	0.000183481	0.00011377	0.00428681	9.1431e-05	0.00222707	0.000131011	0.000375893	0.000102892
d__Bacteria;p__Firmicutes_A;c__Clostridia;o__Oscillospirales;f__Oscillospiraceae;g__CAG-110;s__CAG-110 sp900549495	MGYG000003824	d__Bacteria;p__Bacillota_A;c__Clostridia;o__Oscillospirales;f__Oscillospiraceae;g__Faecousia;s__Faecousia sp900549495	GCA_900549495.1	85.48	0.67	NS	No	No	0.0334912	0.00136287	7.14196e-05	0.000256595	0.000150016	0.000214506	0.000474672	0.000528208	0.000325827	0.000238687	0.000106158	0.00026958	0.000104257	0.00128023	0.000242299	0.00012938	0.00204679	0.000548424	0.00114543	0.0330064	0.00946407	0.0073098	0.000840756	0.0167445	0.00619016	0.0136401	0.00455837	0.0103959	0.00223479	0.00167321	0.000248795	0.00253676	0.000933011	0.00263999	0.000231508	0.000329936	0.000676589	0.00187784	0.00214261	0.000473384	0.000516175
d__Bacteria;p__Firmicutes_A;c__Clostridia;o__Lachnospirales;f__Lachnospiraceae;g__Enterocloster;s__Enterocloster sp900541315	MGYG000001246	d__Bacteria;p__Bacillota_A;c__Clostridia;o__Lachnospirales;f__Lachnospiraceae;g__Enterocloster;s__Enterocloster sp900541315	GCA_900541315.1	98.94	0.63	NS	No	No	0.0331643	0.00439099	0.0152712	0.049921	0.0293388	0.00641089	0.0105696	0.0166541	0.0467562	0.0248234	0.0283638	0.0168488	0.0224499	0.0269768	0.00484598	0.0604083	0.0127247	0.0135252	0.115562	0.0105706	0.0123279	0.0169058	0.104239	0.016586	0.00442155	0.0145072	0.0184592	0.0110111	0.0315969	0.0112744	0.0241282	0.0109156	0.0156043	0.0199434	0.0940863	0.0571273	0.00660654	0.0081719	0.0208076	0.0193575	0.0210757
d__Bacteria;p__Firmicutes_A;c__Clostridia;o__Peptostreptococcales;f__Anaerovoracaceae;g__UMGS973;s__UMGS973 sp900547295	MGYG000001191	d__Bacteria;p__Bacillota_A;c__Clostridia;o__Peptostreptococcales;f__Anaerovoracaceae;g__UMGS973;s__UMGS973 sp900547295	GCA_900547295.1	95.77	1.77	NS	Yes	No	0.0331333	0.00990384	0.00285679	0.000729969	4.28617e-05	0.000186175	0.000130444	0.000155355	0.00336835	0.000108155	0.000161203	0.000212397	5.21284e-05	0.000403359	0.000242299	0.000121294	0.00143929	0.000366904	0.000904993	0.0578287	0.130466	0.155881	0.000407415	0.0541674	0.0624837	0.33866	0.16766	0.0184367	0.198455	0.00115809	0.000283111	0.0083644	0.000580445	0.00533609	0.000190498	0.00037707	0.0123562	0.00159447	0.00198673	0.00116989	0.000305247
d__Bacteria;p__Firmicutes_A;c__Clostridia;o__Lachnospirales;f__Lachnospiraceae;g__Eubacterium_F;s__Eubacterium_F sp900539115	MGYG000003949	d__Bacteria;p__Bacillota_A;c__Clostridia;o__Lachnospirales;f__Lachnospiraceae;g__Eubacterium_F;s__Eubacterium_F sp900539115	GCA_900539115.1	98.66	0	NS	Yes	No	0.0331117	0.000477663	0.000743605	0.00065476	0.000132871	0.000874212	0.00244945	0.00125061	0.000515159	0.0006452	0.000672334	0.00017972	6.08164e-05	0.0009514	0.0025401	8.49056e-05	0.000238325	0.00502465	0.0284021	0.0476323	0.0379867	0.0304118	0.000192596	0.068218	0.00765649	0.0326778	0.0120517	0.0221424	0.00281491	0.00523999	0.0492221	0.0516128	0.00565074	0.0104717	0.0024315	0.00707242	0.00518152	0.0215942	0.0448838	0.00459112	0.0032754
d__Bacteria;p__Firmicutes_A;c__Clostridia;o__Lachnospirales;f__Lachnospiraceae;g__Ruminococcus_A;s__Ruminococcus_A faecicola	MGYG000004296	d__Bacteria;p__Bacillota_A;c__Clostridia;o__Lachnospirales;f__Lachnospiraceae;g__Oliverpabstia;s__Oliverpabstia faecicola	GCA_004123145.1	99.37	1.9	RS	No	No	0.0330574	0.016876	0.000600765	0.00906489	0.00104582	0.14195	0.00961302	0.0382601	0.00572839	0.00434111	0.0279628	0.000931278	0.000382275	0.0351317	0.0166055	0.00490835	0.0251503	0.00252584	0.00287527	0.0486998	0.0191839	0.0229206	0.000481491	0.0332098	0.0622626	0.027972	0.0627743	0.00542144	0.000606492	0.00959758	0.070018	0.011068	0.0677304	0.012507	0.0305935	0.0174489	0.00529777	0.0171021	0.0111691	0.00651983	0.0354446
d__Bacteria;p__Firmicutes_A;c__Clostridia;o__Oscillospirales;f__Oscillospiraceae;g__CAG-83;s__CAG-83 sp900550585	MGYG000002156	d__Bacteria;p__Bacillota_A;c__Clostridia;o__Oscillospirales;f__Oscillospiraceae;g__Vescimonas;s__Vescimonas sp900550585	GCA_900550585.1	86.2	1.46	NS	Yes	No	0.0329854	0.0229015	0.000126035	0.00103523	0.000334321	0.0013437	0.000434814	0.000621421	0.000189332	0.000727248	0.00187546	0.00148269	0.00029105	0.00654143	0.00188185	0.00121698	0.0213932	0.00172252	0.00875939	0.0703319	0.0384983	0.0841956	0.00154447	0.383858	0.0238628	0.0608106	0.0381548	0.0375415	1.76731	0.00561	0.0029169	0.00458253	0.00327844	0.00783485	0.000412746	0.00152595	0.00661438	0.00420269	0.00389551	0.00573488	0.000895161
d__Bacteria;p__Firmicutes_A;c__Clostridia;o__Lachnospirales;f__Lachnospiraceae;g__Eubacterium_F;s__Eubacterium_F sp000433735	MGYG000001848	d__Bacteria;p__Bacillota_A;c__Clostridia;o__Lachnospirales;f__Lachnospiraceae;g__Eubacterium_F;s__Eubacterium_F sp000433735	GCA_000433735.1	95.75	0	NS	Yes	No	0.0329758	0.00106926	0.000126035	0.000703425	0.000214308	0.000303546	0.00312704	0.000271872	0.000242169	0.000492291	0.000676266	0.000404371	7.38485e-05	0.000534889	0.000411908	0.000250674	0.000962645	0.00245632	0.00419102	0.0226198	0.046553	0.0447109	0.000129632	0.0277515	0.141246	0.00997191	0.0099123	0.0535271	0.00288084	0.00554652	0.406021	0.191885	0.0107608	0.68799	0.00143535	0.00149178	0.10336	0.0921858	0.742439	0.0143915	0.00535382
d__Bacteria;p__Firmicutes_A;c__Clostridia;o__Oscillospirales;f__Oscillospiraceae;g__ER4;s__ER4 sp900546295	MGYG000004482	d__Bacteria;p__Bacillota_A;c__Clostridia;o__Oscillospirales;f__Oscillospiraceae;g__ER4;s__ER4 sp900546295	GCA_900546295.1	94.63	1.17	NS	Yes	No	0.0329659	0.0783455	0.000684788	0.012467	0.00014573	0.012587	0.00131894	6.6026e-05	7.48522e-05	0.000317006	0.00497763	0.00022465	0.00129452	0.0505514	0.00861372	0.000161725	0.0237904	0.00152168	0.0162799	0.011859	0.0284223	0.0411509	0.000722236	0.0141084	0.0288619	0.021985	0.0127828	0.0196239	0.0129011	0.0157045	0.036161	0.0154259	0.0275077	0.0181571	0.0104139	0.00774761	0.00669014	0.00847922	0.00498672	0.0090345	0.0108963
d__Bacteria;p__Firmicutes_A;c__Clostridia;o__Lachnospirales;f__Lachnospiraceae;g__CAG-590;s__CAG-590 sp000431135	MGYG000000690	d__Bacteria;p__Bacillota_A;c__Clostridia;o__Lachnospirales;f__Lachnospiraceae;g__CAG-590;s__CAG-590 sp000431135	GCA_000431135.1	98.1	0	NS	Yes	No	0.0326792	0.000946562	0.000722599	0.000942323	0.00066007	0.00236361	0.00668165	0.00239247	0.00370298	0.00163351	0.00115987	0.00045747	0.00143353	0.00488853	0.00122765	0.000533692	0.00139724	0.0031322	0.00126899	0.00248469	0.00522605	0.00848241	0.000288894	0.00596131	0.0014934	0.00611857	0.0123097	0.0275734	0.000896553	0.00615594	0.0043104	0.0128811	0.00277754	0.00644329	0.00393961	0.00299417	0.00210291	0.00594683	0.00576118	0.00213475	0.00411225
d__Bacteria;p__Firmicutes_A;c__Clostridia;o__Lachnospirales;f__Lachnospiraceae;g__Coprococcus;s__Coprococcus sp900548215	MGYG000001745	d__Bacteria;p__Bacillota_A;c__Clostridia;o__Lachnospirales;f__Lachnospiraceae;g__Coprococcus;s__Coprococcus sp900548215	GCA_900548215.1	90.93	1.17	NS	No	No	0.0326712	0.0023664	0.000184851	0.000429133	0	0.00447224	0.00119936	0.0020973	0.0234948	0.00107782	0.00569321	0.000171551	0	0.000227985	0.000343257	0.000396226	0.0115471	0.0702833	0.000400735	0.0257058	0.00235724	0.0058335	0.000374081	0.0207866	0.00217017	0.015501	0.00241894	0.0453036	0.000270284	0.00137484	0.00229185	0.00545379	0.000232178	0.0472758	0.000816232	0.000380605	0.000523769	0.0962428	0.157071	0.000117592	0.000188636
d__Bacteria;p__Firmicutes_A;c__Clostridia;o__Oscillospirales;f__Ruminococcaceae;g__Ruminococcus_C;s__Ruminococcus_C sp000437175	MGYG000004275	d__Bacteria;p__Bacillota_A;c__Clostridia;o__Oscillospirales;f__Ruminococcaceae;g__Ruminococcus_C;s__Ruminococcus_C sp000437175	GCF_020709055.1	98.66	0.67	NS	No	No	0.032289	0.00494754	0.00965006	0.000920203	0.000184305	0.00216934	0.00419958	0.00107972	0.00262863	0.00230855	0.00130928	0.00125804	0.00106429	0.0268584	0.00344064	0.000230458	0.0428517	0.00794443	0.00329604	0.0225033	0.0170072	0.0234521	0.00129262	0.0468679	0.00462006	0.14763	0.0231842	0.0450585	0.00458165	0.00625117	0.00350151	0.00290419	0.00594848	0.00709714	0.00243811	0.00462971	0.00436126	0.00691469	0.00147097	0.0177685	0.00169772
d__Bacteria;p__Firmicutes_A;c__Clostridia;o__Lachnospirales;f__Lachnospiraceae;g__CAG-411;s__CAG-411 sp000437275	MGYG000001076	d__Bacteria;p__Bacillota_A;c__Clostridia;o__Lachnospirales;f__Lachnospiraceae;g__CAG-411;s__CAG-411 sp000437275	GCA_000437275.1	97.99	0.67	NS	Yes	No	0.0319541	0.007498	0.00778894	0.0238589	0.0251212	0.0207747	0.00832669	0.0100903	0.0549547	0.0153356	0.01268	0.00754008	0.0245525	0.033926	0.0135728	0.0412439	0.00514034	0.0388532	0.0376123	0.039982	0.0129698	0.051118	0.0326895	0.0257393	0.0139279	0.0179562	0.0163091	0.0239879	0.00966432	0.0125413	0.0929794	0.195006	0.0417404	0.0940415	0.294742	0.0385012	0.0734935	0.0784822	0.223646	0.0442689	0.0554125
d__Bacteria;p__Firmicutes_A;c__Clostridia_A;o__Christensenellales;f__CAG-74;g__SFMI01;s__SFMI01 sp004556155	MGYG000004052	d__Bacteria;p__Bacillota_A;c__Clostridia;o__Christensenellales;f__CAG-74;g__SFMI01;s__SFMI01 sp004556155	GCA_004556155.1	96.37	1.08	NS	No	No	0.0317358	0.00176166	0	0	0	4.85673e-05	0.000173926	0	0	0	0.000460018	0	0	0	0.000218069	0	0.00414966	0.000104278	0.00877275	0.0519759	0.186949	0.130821	0.000200004	0.0514232	0.0581975	0.193821	0.0768741	0.103474	0.00611107	0.000567711	0.000133589	0.000401132	0.000190257	0.00103594	9.92179e-05	3.88853e-05	0.00875909	0.000377165	0.00892369	0.00040906	6.5165e-05
d__Bacteria;p__Firmicutes_A;c__Clostridia;o__TANB77;f__CAG-508;g__CAG-269;s__CAG-269 sp003525075	MGYG000003481	d__Bacteria;p__Bacillota_A;c__Clostridia;o__TANB77;f__CAG-508;g__CAG-269;s__CAG-269 sp003525075	GCA_003525075.1	76.22	1.79	NS	No	No	0.0315732	0.000135849	0.0146746	0.0175237	0.000128585	0.000623281	0.00821074	0.000939899	0.000563593	0.00226752	0.00237086	0.00498724	0.0375411	0.00626521	0.000230184	0.015841	0.00128508	0.000181521	0.00502922	0.0285954	0.00342051	0.0173613	5.18528e-05	0.000897969	0.00040606	0.00714158	0.00530555	0.00433523	0.000408723	0.138376	0.00155282	0.00298602	0.00182733	0.00819866	0.00674285	0.00486774	0.202418	0.0335417	0.0378141	0.000122618	0.0116148
d__Bacteria;p__Firmicutes_A;c__Clostridia;o__Lachnospirales;f__Lachnospiraceae;g__CAG-95;s__CAG-95 sp000436115	MGYG000003486	d__Bacteria;p__Bacillota_A;c__Clostridia;o__Lachnospirales;f__Lachnospiraceae;g__CAG-95;s__CAG-95 sp000436115	GCA_000436115.1	95.23	1.76	NS	Yes	No	0.0315074	0.00552161	0.0137966	0.00998509	0.00469335	0.00259835	0.00413798	0.00264104	0.0161945	0.00350944	0.00852409	0.0069274	0.039548	0.00932986	0.00961119	0.0118868	0.00990683	0.0253743	0.00610453	0.0115216	0.111583	0.0751986	0.00584826	0.0158364	0.00508478	0.0839306	0.166649	0.0249732	0.0376421	0.0225307	0.00425525	0.0115285	0.026106	0.0116249	0.00623617	0.0236034	0.0104793	0.017603	0.0184941	0.0156317	0.0223173
d__Bacteria;p__Firmicutes_A;c__Clostridia;o__Oscillospirales;f__Acutalibacteraceae;g__UBA737;s__UBA737 sp002431945	MGYG000004194	d__Bacteria;p__Bacillota_A;c__Clostridia;o__Oscillospirales;f__Acutalibacteraceae;g__UBA737;s__UBA737 sp002431945	GCA_002431945.1	94.76	0.67	NS	No	No	0.0313189	0.200851	0.000105029	0.000115025	8.14371e-05	0.00131537	9.42097e-05	0.000124284	7.48522e-05	0.000317006	0.000460018	0.000118452	0	0.000911941	0.000444215	0.000105121	0.00335524	0.000336006	0.00619803	0.00850314	0.00322992	0.00625108	4.07415e-05	0.167523	0.179912	0.00368283	0.0115249	0.024829	0.00400153	0.0445381	0.000536808	0.0380401	0.000939461	0.272554	0.00020505	0.000117834	0.000714468	0.0593685	0.00315754	0.00352475	7.71691e-05
d__Bacteria;p__Firmicutes_A;c__Clostridia_A;o__Christensenellales;f__CAG-138;g__RUG472;s__RUG472 sp900545265	MGYG000003961	d__Bacteria;p__Bacillota_A;c__Clostridia;o__Christensenellales;f__CAG-138;g__RUG472;s__RUG472 sp900545265	GCA_900545265.1	94.6	0.81	NS	Yes	No	0.0313076	0.000600366	0.000428518	6.19367e-05	0.000107154	4.45201e-05	0	0	0	0.000130532	0.000172998	0	0	0.000179758	8.07663e-05	0	0.00314028	6.95186e-05	0.000313909	0.0846695	0.0365222	0.0377765	0.000118521	0.135787	0.00086175	0.216079	0.0116754	0.0155866	0.131055	0.000406285	8.82425e-05	0.000438036	5.58947e-05	0.000692942	9.65721e-05	5.65605e-05	0.000156739	0.0003612	0.000220563	0.000217093	0.000663654
d__Bacteria;p__Firmicutes_A;c__Clostridia;o__Oscillospirales;f__Oscillospiraceae;g__CAG-83;s__CAG-83 sp900552475	MGYG000004071	d__Bacteria;p__Bacillota_A;c__Clostridia;o__Oscillospirales;f__Oscillospiraceae;g__Vescimonas;s__Vescimonas sp900552475	GCA_900552475.1	93.62	4.13	NS	Yes	No	0.0312791	0.0294486	0.0129438	0.261594	0.000317176	0.0488304	0.000340604	0.000132052	0.000220154	0.000197662	0.114018	0.00157255	0.00026933	0.00377491	0.00236241	0.000222372	0.052324	0.0794829	0.0860611	0.0435464	0.0576671	0.0372661	0.118854	0.0265014	0.037353	0.053557	0.0419768	0.0579296	0.0527846	0.0339529	0.00232372	0.0158399	0.0504482	0.0199749	0.0195684	0.0364061	0.0175208	0.0388998	0.00373465	0.0127351	0.0285217
d__Bacteria;p__Firmicutes_A;c__Clostridia;o__Oscillospirales;f__Acutalibacteraceae;g__Eubacterium_R;s__Eubacterium_R sp900539325	MGYG000004392	d__Bacteria;p__Bacillota_A;c__Clostridia;o__Oscillospirales;f__Acutalibacteraceae;g__Eubacterium_R;s__Eubacterium_R sp900539325	GCA_900539325.1	98.66	0.13	NS	No	No	0.0310684	0.00326476	0.0014368	8.84811e-05	0.000432903	0.000558524	0.000547141	0.00209341	0.000378664	0.00114868	0.00195802	0	0	0.00500253	0.000856123	6.06468e-05	0.00385525	0.000946225	0.00164301	0.0159695	0.00730745	0.207484	4.81491e-05	0.000950791	0.0756987	0.156467	0.123587	0.218501	0.00131846	0.000200422	5.02492e-05	0.00104294	0.000270874	0.000824721	0.000240769	0.000136688	0.000318702	0.000682488	0.000225538	0.000112567	0.00327883
d__Bacteria;p__Firmicutes_A;c__Clostridia;o__Oscillospirales;f__Oscillospiraceae;g__Lawsonibacter;s__Lawsonibacter sp000177015	MGYG000001356	d__Bacteria;p__Bacillota_A;c__Clostridia;o__Oscillospirales;f__Oscillospiraceae;g__Lawsonibacter;s__Lawsonibacter sp000177015	GCF_008727735.1	99.33	0	NS	Yes	No	0.0308162	0.0282347	0.00941479	0.00462314	0.00677214	0.0123563	0.00980144	0.00985341	0.00381746	0.00803703	0.00407725	0.00422751	0.00434403	0.0600478	0.00975657	0.00502965	0.01372	0.0143903	0.00548673	0.00574852	0.0126188	0.00757132	0.0100557	0.0234503	0.0124841	0.00824253	0.0099123	0.00644998	0.0106729	0.088474	0.0179108	0.0172118	0.0091936	0.065547	0.0164358	0.0158204	0.0371092	0.0259585	0.0350845	0.0288593	0.00794498
d__Bacteria;p__Firmicutes_A;c__Clostridia;o__Lachnospirales;f__Lachnospiraceae;g__Roseburia;s__Roseburia sp003483745	MGYG000000546	d__Bacteria;p__Bacillota_A;c__Clostridia;o__Lachnospirales;f__Lachnospiraceae;g__Roseburia;s__Roseburia sp003483745	GCA_003483745.1	93.96	0.6	NS	Yes	No	0.0306739	0.00728327	0.00153342	0.0213593	0.000338607	0.0231221	0.00763461	0.0278863	0.0162649	0.0194604	0.0225016	0.000669867	0.00188096	0.0209747	0.0122563	0.0118423	0.00272905	0.156479	0.00882284	0.172701	0.00297915	0.0186141	0.00105558	0.044916	0.013797	0.0020314	0.0015105	0.00264824	0.000639453	0.00165325	0.0242765	0.00998016	0.362282	0.0101167	0.0916707	0.0847689	0.0499331	0.0313047	0.0407909	0.00133372	0.176079
d__Bacteria;p__Firmicutes_A;c__Clostridia;o__Lachnospirales;f__Lachnospiraceae;g__Blautia;s__Blautia hansenii	MGYG000001704	d__Bacteria;p__Bacillota_A;c__Clostridia;o__Lachnospirales;f__Lachnospiraceae;g__Blautia;s__Blautia hansenii	GCA_002222595.2	99.36	0	RS	No	No	0.0305877	0.00844894	0.0025417	0.00425594	0.0179933	0.00545573	0.00552939	0.012409	0.00472009	0.0176516	0.00508772	0.00435413	0.00705036	0.00389767	0.00262894	0.0162331	0.003916	0.00275371	0.000988479	0.00372396	0.00194598	0.00320568	0.00710384	0.00307372	0.00131293	0.00502736	0.00293499	0.00111024	0.00245893	0.00154352	0.0153517	0.00253515	0.00379224	0.00739474	0.0479117	0.00353739	0.00242031	0.00312907	0.0119452	0.00475796	0.00239396
d__Bacteria;p__Firmicutes_A;c__Clostridia;o__Oscillospirales;f__Oscillospiraceae;g__CAG-170;s__CAG-170 sp900553545	MGYG000002034	d__Bacteria;p__Bacillota_A;c__Clostridia;o__Oscillospirales;f__Oscillospiraceae;g__CAG-170;s__CAG-170 sp900553545	GCA_900553545.1	75.75	1.14	NS	No	No	0.0301907	0.0322138	9.24254e-05	0.00016369	0.000270028	0.00559334	0.000123197	6.21421e-05	8.80614e-05	0.0360305	0.00146262	0.000453385	0	0.000635728	0.0380692	4.85175e-05	0.0746424	0.000444146	0.00927701	0.0214296	0.0792534	0.0465288	0.000322228	0.0854982	0.0720035	0.0623549	0.0413855	0.0891365	0.0108575	0.0846941	0.0717093	0.0448818	0.000616991	0.0467733	0.000362476	0.000987452	0.0363869	0.0507496	0.00473464	0.0144648	0.0096187
d__Bacteria;p__Firmicutes_A;c__Clostridia_A;o__Christensenellales;f__CAG-74;g__Firm-11;s__Firm-11 sp900548145	MGYG000004088	d__Bacteria;p__Bacillota_A;c__Clostridia;o__Christensenellales;f__CAG-74;g__Limiplasma;s__Limiplasma sp900548145	GCA_900548145.1	94.76	1.88	NS	No	No	0.0301163	0.0451589	0.000424317	0.000619367	5.57202e-05	0.000967299	0.000336981	0.000769008	0.000268587	0.00043262	0.000601562	0.0022996	0.000108601	0.0019861	0.0138312	0.000691374	0.429555	0.00191176	0.0263383	0.0400372	0.0371942	0.0239541	0.000959277	0.0351289	0.0608369	0.0912817	0.104407	0.0281357	0.142097	0.00116535	0.000973118	0.0109365	0.00170694	0.00272763	0.000634994	0.00209156	0.00660393	0.00411289	0.0059635	0.092338	0.000926029
d__Bacteria;p__Firmicutes_A;c__Clostridia_A;o__Christensenellales;f__CAG-74;g__SFFH01;s__SFFH01 sp900542445	MGYG000003224	d__Bacteria;p__Bacillota_A;c__Clostridia;o__Christensenellales;f__CAG-74;g__Ventricola;s__Ventricola sp900542445	GCA_900542445.1	94.15	0	NS	No	No	0.0300022	0.00600366	0.00449104	0.028982	4.28617e-05	0.000481626	0.000394956	0.000252452	5.72399e-05	7.45896e-05	0.000562244	7.76065e-05	0	0.0942763	0.0527444	0	0.0249026	8.88293e-05	0.0384204	0.0445219	0.0121624	0.021689	0.00016667	0.018143	0.0122224	0.0921634	0.0200934	0.0195133	0.00161511	0.0301912	0.00086159	0.0308615	0.00137587	0.068076	0.00141948	0.00953044	0.0235239	0.0321628	0.0135074	0.00726257	0.00144735
d__Bacteria;p__Firmicutes_A;c__Clostridia;o__Oscillospirales;f__Oscillospiraceae;g__Intestinimonas;s__Intestinimonas butyriciproducens	MGYG000002340	d__Bacteria;p__Bacillota_A;c__Clostridia;o__Oscillospirales;f__Oscillospiraceae;g__Intestinimonas;s__Intestinimonas butyriciproducens	GCA_004154955.1	98.66	0	RS	Yes	Yes	0.029635	0.0348343	0.00271815	0.00597247	0.015936	0.0081755	0.0452171	0.00151471	0.0105189	0.0270275	0.00393571	0.033383	0.00238922	0.0179188	0.031511	0.070225	0.0542866	0.00711021	0.0161095	0.00857676	0.0200165	0.0108571	0.014004	0.0174613	0.0154529	0.0163876	0.0139385	0.0132941	0.0722187	0.0147124	0.0999162	0.0103139	0.0270638	0.0352272	0.00340516	0.00630414	0.0129244	0.0141447	0.00520065	0.0125	0.00618039
d__Bacteria;p__Firmicutes_A;c__Clostridia;o__Oscillospirales;f__Oscillospiraceae;g__CAG-110;s__CAG-110 sp900546415	MGYG000002238	d__Bacteria;p__Bacillota_A;c__Clostridia;o__Oscillospirales;f__Oscillospiraceae;g__Faecousia;s__Faecousia sp900546415	GCA_900546415.1	91.95	0.67	NS	No	No	0.0293516	0.00200268	7.14196e-05	0.000101753	5.57202e-05	0.000323782	0.000141315	0	0.000127689	0.000365489	0.000220179	4.08455e-05	4.77843e-05	0.00169674	0.000516904	9.29918e-05	0.00304215	0.000142899	0.00182	0.0145584	0.397075	0.218982	0.000570381	0.0264762	0.00504868	0.00825715	0.10037	0.242701	0.0676238	0.000868797	0.00172563	0.000540725	0.000860993	0.00093317	0.000465663	0.000388853	0.000364418	0.00116741	0.00173631	0.000534693	0.000120041
d__Bacteria;p__Firmicutes_A;c__Clostridia;o__Lachnospirales;f__Lachnospiraceae;g__UBA9502;s__UBA9502 sp003478505	MGYG000000194	d__Bacteria;p__Bacillota_A;c__Clostridia;o__Lachnospirales;f__Lachnospiraceae;g__Ventrimonas;s__Ventrimonas sp003478505	GCF_003478505.1	98.73	1.9	NS	No	No	0.0291349	0.00520171	0.0208755	0.0146259	0.00609493	0.00593736	0.0100587	0.00551511	0.00606743	0.0282433	0.0561654	0.0129603	0.00224152	0.00900104	0.0026249	0.0125256	0.00945355	0.0179281	0.0227784	0.0146995	0.0107731	0.011608	0.0107558	0.0393421	0.0125608	0.0128315	0.00796639	0.00615199	0.0212074	0.0305394	0.00682531	0.0292409	0.0317041	0.0670823	0.312296	0.146065	0.0612627	0.0295925	0.0172404	0.0181353	0.031912
d__Bacteria;p__Firmicutes_A;c__Clostridia;o__Oscillospirales;f__Oscillospiraceae;g__UBA1777;s__UBA1777 sp900549865	MGYG000001192	d__Bacteria;p__Bacillota_A;c__Clostridia;o__Oscillospirales;f__Oscillospiraceae;g__Limivicinus;s__Limivicinus sp900549865	GCA_900549865.1	87.79	1.34	NS	No	No	0.0289569	0.00304127	7.14196e-05	0.000159266	0.000137157	0.000424964	6.52221e-05	0	0.000140898	0.000152909	0.000231975	0.000200143	0.000117289	0.00195103	0.000860161	5.66037e-05	0.00432723	0.00037849	0.00189347	0.0316629	0.0752662	0.220433	0.000629641	0.00857472	0.0062804	0.682074	0.091549	0.0695944	0.00547161	0.00149364	0.00164964	0.000588861	0.00167039	0.00316458	0.000219602	0.000463089	0.00081243	0.00161243	0.000383083	0.00100104	0.000154338
d__Bacteria;p__Firmicutes_A;c__Clostridia;o__Lachnospirales;f__Lachnospiraceae;g__Coprococcus_A;s__Coprococcus_A sp900548825	MGYG000004581	d__Bacteria;p__Bacillota_A;c__Clostridia;o__Lachnospirales;f__Lachnospiraceae;g__Coprococcus_A;s__Coprococcus_A catus	GCA_019734885.1	99.33	1.68	RS	Yes	Yes	0.0289092	0.0122571	0.011738	0.00984352	0.000334321	0.0641615	0.00475035	0.000679679	0.00164235	0.00877173	0.00728951	0.000743389	0.000173761	0.0091238	0.00328719	0.000420485	0.0768107	0.00289275	0.0614393	0.0206812	0.0379967	0.0489078	0.0149818	0.167545	0.0124254	0.128724	0.0529749	0.0184127	0.229762	0.00678895	0.0182662	0.0268838	0.0255632	0.0146728	0.0285867	0.0184458	0.00300547	0.0180121	0.00747759	0.00517808	0.0324916
d__Bacteria;p__Firmicutes_A;c__Clostridia;o__Oscillospirales;f__Oscillospiraceae;g__UBA1777;s__MGYG000003978	MGYG000003978	d__Bacteria;p__Bacillota_A;c__Clostridia;o__Oscillospirales;f__Oscillospiraceae;g__Limivicinus;s__Limivicinus sp934591725	GCA_934591725.1	87.65	0	NS	No	No	0.0289059	0.0121914	6.72185e-05	0.000203506	0.000330035	0.000829692	0.00102544	8.15615e-05	0.000127689	0.000335653	0.00296849	0.000191974	0.000399651	0.000214832	0.00242299	0	0.0430854	0.00032442	0.00387711	0.025534	0.223426	0.157542	0.000151855	0.139618	0.0110448	0.0766672	0.067338	0.104497	0.0455396	0.0180697	0.000818694	0.00329249	0.000511651	0.00935188	9.12804e-05	0.000247452	0.0095467	0.0153121	0.00228855	0.00331771	0.000814562
d__Bacteria;p__Firmicutes_A;c__Clostridia;o__Oscillospirales;f__Oscillospiraceae;g__Evtepia;s__Evtepia gabavorous	MGYG000002448	d__Bacteria;p__Bacillota_A;c__Clostridia;o__Oscillospirales;f__Oscillospiraceae;g__Evtepia;s__Evtepia gabavorous	GCA_003425665.1	98.32	0.67	RS	Yes	Yes	0.0285151	0.0627886	0.0122716	0.00108832	0.00248169	0.0244294	0.0103884	0.00137878	0.00103472	0.00122327	0.00166314	0.00212805	0.000638572	0.122148	0.0775235	0.00423719	0.157561	0.00462299	0.00320922	0.00165646	0.00346565	0.00298213	0.00104076	0.00262599	0.00183178	0.00389231	0.00299949	0.0020042	0.00446958	0.00257374	0.101193	0.00986784	0.00238735	0.048139	0.0285192	0.018229	0.00190176	0.00327674	0.00555222	0.00146638	0.00762773
d__Bacteria;p__Firmicutes_A;c__Clostridia;o__Oscillospirales;f__Oscillospiraceae;g__CAG-83;s__MGYG000004028	MGYG000004028	d__Bacteria;p__Bacillota_A;c__Clostridia;o__Oscillospirales;f__Oscillospiraceae;g__Vescimonas;s__Vescimonas sp934565655	GCA_934565655.1	85.23	1.01	NS	Yes	No	0.0284713	0.0232916	0.00231064	0.00145994	0.00077151	0.00129108	0.000340604	0.000112633	0.000378664	0.000492291	0.0118425	0.00318595	0.000125977	0.00352939	0.00574652	0.000222372	0.0153416	0.00163369	0.00841877	0.0180124	0.241141	0.0700062	0.00128151	0.02709	0.0161928	0.134984	0.0226467	0.0325142	0.0145492	0.00617227	0.007318	0.0061662	0.00364605	0.0324327	0.00146975	0.00881401	0.00902163	0.00804418	0.00295521	0.00529567	0.00117468
d__Bacteria;p__Firmicutes_A;c__Clostridia;o__Peptostreptococcales;f__Anaerovoracaceae;g__UBA1191;s__UBA1191 sp900549125	MGYG000004016	d__Bacteria;p__Bacillota_A;c__Clostridia;o__Peptostreptococcales;f__Anaerovoracaceae;g__Lentihominibacter;s__Lentihominibacter faecis	GCA_014306095.1	94.29	1.65	RS	Yes	No	0.0284272	0.0515745	0	0.0181342	0.0114483	0.0135746	0.0123995	0.000287407	0.00778903	0.000119343	0.00778099	0.000142959	4.77843e-05	0.000548042	0.000133264	0.023062	0.0602681	0.010787	0.0182835	0.0197425	0.0243648	0.00713265	0.00939647	0.0398678	0.0319299	0.0417437	0.0717298	0.0101844	0.00406745	0.00427053	0.015918	0.017515	0.00834658	0.013845	0.00325567	0.000522006	0.00487719	0.0127897	0.00421558	0.00266442	0.0103509
d__Bacteria;p__Firmicutes_A;c__Clostridia;o__Oscillospirales;f__Ruminococcaceae;g__Ruminococcus_C;s__Ruminococcus_C sp000980705	MGYG000001021	d__Bacteria;p__Bacillota_A;c__Clostridia;o__Oscillospirales;f__Ruminococcaceae;g__Ruminococcus_C;s__Ruminococcus_C sp000980705	GCA_000980705.1	87.25	0.73	NS	No	No	0.0284159	0.064077	0.476398	0.000137146	0.000205736	0.00190222	0.142032	0.000652492	0.161584	0.000846592	0.000404973	6.94374e-05	0	0.0214482	0.0848288	6.87331e-05	0.000616841	0.236784	0.00129237	0.00788351	0.00356094	0.00653369	0.000103706	0.00175318	0.000627138	0.0105029	0.00516042	0.0134671	0.00285447	0.00317501	0.000307623	0.0397425	7.84675e-05	0.00126672	0.000433913	5.06688e-05	0.0015073	0.000582709	0.000192371	0.0934717	0.000137189
d__Bacteria;p__Firmicutes_A;c__Clostridia;o__Oscillospirales;f__Ruminococcaceae;g__Ruminiclostridium_E;s__Ruminiclostridium_E sp003512525	MGYG000001887	d__Bacteria;p__Bacillota_A;c__Clostridia;o__Oscillospirales;f__Ruminococcaceae;g__Ruminiclostridium_E;s__Ruminiclostridium_E sp003512525	GCA_003512525.1	95.97	0	NS	No	No	0.0283953	0.00204212	5.04139e-05	0	0.000132871	0.000433059	0.000873252	0.000186426	0.000127689	0.0006452	0.000216248	0	0.000125977	0.000482277	0.000411908	0	0.0119817	0.000629529	0.00633495	0.0220063	0.00249767	0.0034672	9.25943e-05	0.00158465	0.157966	0.122941	0.0221092	0.00101412	0.0122155	1.00315	0.00503595	0.00877676	0.00572598	0.0695136	0.000924711	0.000313439	0.00233802	0.00150866	0.00172802	0.00197193	0.00230821
d__Bacteria;p__Firmicutes_A;c__Clostridia;o__Lachnospirales;f__Lachnospiraceae;g__Clostridium_Q;s__Clostridium_Q symbiosum	MGYG000001367	d__Bacteria;p__Bacillota_A;c__Clostridia;o__Lachnospirales;f__Lachnospiraceae;g__Clostridium_Q;s__Clostridium_Q symbiosum	GCA_000466485.1	99.37	0	RS	Yes	Yes	0.0283359	0.00347511	0.00823427	0.00111929	0.146831	0.00238385	0.002935	0.00842025	0.00234243	0.00295375	0.00384135	0.0478424	0.00620327	0.00983845	0.00290355	0.0182183	0.00115891	0.00587432	0.00373351	0.00224542	0.00146951	0.00157753	0.0032371	0.00269391	0.00213858	0.00214345	0.00237594	0.00105257	0.0315969	0.00608521	0.00496732	0.00251108	0.00964828	0.00357946	0.0041354	0.00684264	0.00176331	0.00337652	0.0014461	0.00212772	0.00329941
d__Bacteria;p__Firmicutes_A;c__Clostridia_A;o__Christensenellales;f__CAG-74;g__SFHK01;s__SFHK01 sp004556395	MGYG000001156	d__Bacteria;p__Bacillota_A;c__Clostridia;o__Christensenellales;f__CAG-74;g__SFHK01;s__SFHK01 sp004556395	GCA_004556395.1	95.97	2.69	NS	No	No	0.0280311	0.000968473	0	4.42405e-05	0	0	0.000112327	0	0	0	0	0	0	0	0.000141341	0	0.00132247	0	0.000447487	0.0149572	0.206309	0.0325883	0.000174077	0.30505	0.00160168	0.0550964	0.260725	0.0151349	0.444071	0.000224001	9.80472e-05	0.000266351	0.000477255	0.000693572	5.82078e-05	2.23885e-05	0.000109717	0.000179602	0.00109618	0.000143724	3.08676e-05
d__Bacteria;p__Firmicutes_A;c__Clostridia;o__Oscillospirales;f__Oscillospiraceae;g__CAG-110;s__MGYG000002115	MGYG000002115	d__Bacteria;p__Bacillota_A;c__Clostridia;o__Oscillospirales;f__Oscillospiraceae;g__Faecousia;s__	MGYG000002115	86.65	1.95	NS	No	No	0.0278141	0.0395452	0.00106709	0.00752089	0.00106726	0.00990369	0.00364882	0.00109914	0.000651654	0.00193933	0.00486754	0.00167058	0.00525628	0.0415196	0.0127207	0.00129784	0.0797921	0.00596315	0.0218334	0.0163376	0.0343856	0.0323605	0.00909276	0.0321106	0.0416528	0.0296234	0.0237487	0.0187299	0.0334823	0.0307344	0.0269017	0.0156169	0.0549004	0.0549202	0.00742811	0.00692513	0.0126149	0.0307419	0.0160298	0.0271568	0.00720073
d__Bacteria;p__Firmicutes_A;c__Clostridia;o__Oscillospirales;f__Oscillospiraceae;g__CAG-110;s__CAG-110 sp900554705	MGYG000002250	d__Bacteria;p__Bacillota_A;c__Clostridia;o__Oscillospirales;f__Oscillospiraceae;g__Faecousia;s__Faecousia sp900554705	GCA_900554705.1	88.64	4.68	NS	No	No	0.027755	0.00373366	5.04139e-05	9.29051e-05	0	0.000319735	0.000141315	0	7.48522e-05	0.000149179	0.000239838	4.90146e-05	0	0.000267444	0.00102169	5.25606e-05	0.0052852	0.000695186	0.00304225	0.00974242	0.0580032	0.0143117	0.0014741	0.0103606	0.0126736	0.0287807	0.011326	0.020489	0.0159863	0.000983972	0.00373315	0.00138631	0.00417705	0.0018014	0.000265904	0.000240382	0.000607363	0.00130711	0.000487561	0.00137995	0.00019721
d__Bacteria;p__Firmicutes_A;c__Clostridia;o__Lachnospirales;f__Lachnospiraceae;g__Blautia_A;s__Blautia_A caecimuris	MGYG000000133	d__Bacteria;p__Bacillota_A;c__Clostridia;o__Lachnospirales;f__Lachnospiraceae;g__Blautia_A;s__Blautia_A caecimuris	GCA_024622975.1	99.37	0.16	RS	No	Yes	0.0276625	0.00201144	0.000886444	0.00272964	0.122713	0.00346042	0.0127147	0.00783379	0.00739716	0.00713449	0.00439966	0.00496273	0.00953515	0.00462986	0.00364256	0.00617789	0.00411227	0.00690937	0.00563366	0.00619024	0.00125887	0.00402398	0.00193707	0.00231409	0.00119111	0.0046961	0.00452074	0.00206668	0.00208317	0.0200259	0.0223768	0.00247899	0.00557872	0.0137346	0.0212181	0.00597302	0.00275207	0.00851714	0.00470645	0.00173976	0.00469702
d__Bacteria;p__Firmicutes_A;c__Clostridia;o__Oscillospirales;f__Ruminococcaceae;g__UMGS1668;s__UMGS1668 sp900553955	MGYG000000466	d__Bacteria;p__Bacillota_A;c__Clostridia;o__Oscillospirales;f__Ruminococcaceae;g__UMGS1668;s__UMGS1668 sp900553955	GCA_900553955.1	81.7	2.68	NS	No	No	0.0275502	0.00138917	4.20116e-05	8.4057e-05	0	6.07092e-05	7.2469e-05	0.000116516	7.92553e-05	0.000190203	9.04309e-05	4.08455e-05	0.000104257	0.000372668	0.000314989	4.85175e-05	0.0171033	0.000231729	0.000237101	0.0202026	0.151495	0.0632827	0.000125928	0.00764154	0.0212324	0.0499618	0.00756323	0.029097	0.000566938	0.000137847	8.08889e-05	0.000139594	0.000260125	0.000436951	4.36559e-05	4.71337e-05	0.000130616	0.000484926	0.000210613	0.000378908	4.28717e-05
d__Bacteria;p__Firmicutes_A;c__Clostridia;o__Lachnospirales;f__Lachnospiraceae;g__COE1;s__COE1 sp900753305	MGYG000001814	d__Bacteria;p__Bacillota_A;c__Clostridia;o__Lachnospirales;f__Lachnospiraceae;g__COE1;s__COE1 sp900753305	GCA_900753305.1	94.14	1.34	NS	Yes	No	0.0271353	0.00740597	0.00238626	0.0156611	0.00519483	0.00807837	0.00679397	0.0100049	0.00479494	0.00539656	0.00513097	0.00377821	0.00582969	0.0117588	0.00490251	0.00786792	0.0120564	0.0199441	0.00992487	0.0865836	0.0116207	0.00774426	0.00179633	0.0120056	0.017059	0.0252001	0.0143202	0.00667106	0.0131912	0.0270025	0.0243353	0.0294992	0.0283451	0.0215367	0.0276831	0.0151087	0.0461753	0.0463015	0.0247711	0.00603539	0.0202166
d__Bacteria;p__Firmicutes_A;c__Clostridia;o__Lachnospirales;f__Lachnospiraceae;g__Enterocloster;s__Enterocloster sp001517625	MGYG000001531	d__Bacteria;p__Bacillota_A;c__Clostridia;o__Lachnospirales;f__Lachnospiraceae;g__Enterocloster;s__Enterocloster sp001517625	GCF_001517625.2	99.37	0	NS	No	No	0.0270477	0.00226123	0.00300803	0.00445945	0.969008	0.00298284	0.00778317	0.0317857	0.0712505	0.0294442	0.00302354	0.00377004	0.0678798	0.0040029	0.00285105	0.243335	0.00381787	0.0238101	0.00609117	0.00289573	0.00122376	0.00225663	0.00346303	0.00231158	0.00100162	0.00216781	0.00290273	0.000711324	0.00186562	0.00411364	0.00483373	0.00345936	0.0400561	0.00351137	0.00568981	0.00894245	0.0032667	0.00885638	0.00968819	0.00123824	0.0070121
d__Bacteria;p__Firmicutes_A;c__Clostridia;o__Oscillospirales;f__Oscillospiraceae;g__Dysosmobacter;s__Dysosmobacter sp900542115	MGYG000002617	d__Bacteria;p__Bacillota_A;c__Clostridia;o__Oscillospirales;f__Oscillospiraceae;g__Dysosmobacter;s__Dysosmobacter sp900542115	GCA_900542115.1	96.31	0.34	NS	No	No	0.0268563	0.0219331	0.00131916	0.0134226	0.00342893	0.0187996	0.00510544	0.000621421	0.00804881	0.0105544	0.00552415	0.0637354	0.000143353	0.0463906	0.0121028	0.030376	0.014435	0.0282245	0.0558724	0.0165891	0.0375002	0.0183947	0.00260005	0.0182159	0.0502883	0.0173571	0.0211523	0.0474809	0.0216755	0.0362047	0.0167011	0.0506036	0.172891	0.0453231	0.00305459	0.0468073	0.0255928	0.111794	0.0271956	0.0303006	0.126684
d__Bacteria;p__Firmicutes_A;c__Clostridia;o__Lachnospirales;f__Lachnospiraceae;g__GCA-900066135;s__GCA-900066135 sp900543575	MGYG000003335	d__Bacteria;p__Bacillota_A;c__Clostridia;o__Lachnospirales;f__Lachnospiraceae;g__Limivivens;s__Limivivens sp900543575	GCA_018223435.1	99.37	0.21	NS	No	Yes	0.026233	0.0137032	0.000256271	0.0447051	0.000955815	0.0264611	0.0255236	0.0181921	0.0216323	0.0193075	0.0112409	0.000829164	0.000738485	0.0362541	0.0258775	0.000929918	0.0164444	0.0502233	0.00224411	0.015675	0.0122827	0.013544	0.0054964	0.0204546	0.00955144	0.0468197	0.0272749	0.0190712	0.00121298	0.0147315	0.0621227	0.0337753	0.0310205	0.0252341	0.166456	0.00692277	0.00949445	0.0363076	0.0169817	0.0407985	0.0495957
d__Bacteria;p__Firmicutes_A;c__Clostridia;o__Oscillospirales;f__Oscillospiraceae;g__Dysosmobacter;s__Dysosmobacter sp004553545	MGYG000004683	d__Bacteria;p__Bacillota_A;c__Clostridia;o__Oscillospirales;f__Oscillospiraceae;g__Dysosmobacter;s__Dysosmobacter sp004553545	GCA_004553545.1	92.06	4.99	NS	Yes	No	0.0262023	0.0578498	0.00021846	0.000738817	0.000274315	0.00116966	0.00030437	0.00020973	0.000206944	0.000201392	0.00164348	0.00125396	0.000152041	0.00495868	0.157446	0.000254717	0.0162995	0.000513665	0.0180832	0.0517857	0.145672	0.0589888	0.00084446	0.115991	0.088088	0.144293	0.111374	0.0933036	0.0783166	0.00136758	0.00304191	0.0138808	0.00333218	0.00260972	0.000500058	0.000780063	0.0118103	0.0154458	0.00933164	0.00159704	0.000495597
d__Bacteria;p__Firmicutes_A;c__Clostridia;o__Oscillospirales;f__Oscillospiraceae;g__UBA1777;s__UBA1777 sp900549485	MGYG000003668	d__Bacteria;p__Bacillota_A;c__Clostridia;o__Oscillospirales;f__Oscillospiraceae;g__Limivicinus;s__Limivicinus sp900549485	GCA_900549485.1	86.91	0.94	NS	No	No	0.0261465	0.0450844	0.000630173	0.00206161	0.00135443	0.00553668	0.00161968	0.000508788	0.00132973	0.000880157	0.00167887	0.00642092	0.000721109	0.00582678	0.00666726	0.00116442	0.0377862	0.00858554	0.00568709	0.02208	0.112786	0.0394426	0.0073668	0.146085	0.0126781	0.0825325	0.0113207	0.0219741	0.012354	0.00499876	0.00334831	0.00770975	0.00297747	0.0145543	0.000836076	0.00292583	0.0060671	0.00996593	0.0101293	0.0165815	0.00159997
d__Bacteria;p__Firmicutes_A;c__Clostridia;o__Oscillospirales;f__CAG-272;g__CAG-841;s__CAG-841 sp900544285	MGYG000003465	d__Bacteria;p__Bacillota_A;c__Clostridia;o__Oscillospirales;f__CAG-272;g__CAG-841;s__CAG-841 sp900544285	GCA_900544285.1	91.83	0	NS	No	No	0.0261139	0.00700719	0.000205857	0.000207931	0.00014573	0.000226648	0.000173926	8.93293e-05	5.28368e-05	8.95075e-05	0.00164741	0.000114367	0	0.0009514	0.00114688	6.87331e-05	0.00507024	0.00016221	0.106145	0.0047301	0.00776886	0.0421843	0.000300006	0.0171947	0.0181328	0.0132066	0.00457449	0.00470531	0.567762	0.00145374	0.00040567	0.0019848	0.0015414	0.00329258	0.000156103	0.000126083	0.00558643	0.00063659	0.00295687	0.00229054	0.000154338
d__Bacteria;p__Firmicutes_A;c__Clostridia;o__Lachnospirales;f__Lachnospiraceae;g__Acetatifactor;s__MGYG000000621	MGYG000000621	d__Bacteria;p__Bacillota_A;c__Clostridia;o__Lachnospirales;f__Lachnospiraceae;g__Acetatifactor;s__Acetatifactor sp934394665	GCA_934394665.1	96.43	2.98	NS	No	No	0.0260537	0.0113631	0.00215099	0.00273849	0.000437189	0.0170593	0.031024	0.00483155	0.00883696	0.00414718	0.00438	0.00400286	0.00139009	0.0121578	0.0068934	0.000654986	0.0117901	0.0101265	0.0060511	0.0184787	0.00341048	0.0062553	0.00707421	0.0273994	0.0221799	0.00286443	0.00524642	0.0116599	0.00379057	0.103295	0.0252986	0.0515968	0.0617367	0.0111318	0.0239988	0.0182066	0.00518675	0.0412047	0.0804442	0.0151593	0.0181039
d__Bacteria;p__Firmicutes_A;c__Clostridia;o__Oscillospirales;f__Ruminococcaceae;g__Ruminococcus_D;s__Ruminococcus_D sp900539095	MGYG000001202	d__Bacteria;p__Bacillota_A;c__Clostridia;o__Oscillospirales;f__Ruminococcaceae;g__Ruminococcus_D;s__Ruminococcus_D sp900539095	GCA_900539095.1	98.63	0	NS	No	No	0.0258855	0.0201276	0.0206361	0	4.28617e-05	0.00690466	0.000938474	0.00215167	0.00061643	0.0292578	0.00313363	0.007536	0	0.000184142	0.0522921	4.44744e-05	0.00406554	0.0844998	0.00138254	0.0461906	0.000662034	0.00491819	0.000122225	0.0306089	0.178933	0.00169527	0.00115572	0.0392141	0.000639453	0.00927019	0.00170847	0.0106781	0.010132	0.00814065	0.000157426	0.019002	0.0151841	0.0520866	0.00291873	0.0345751	0.00537954
d__Bacteria;p__Firmicutes_A;c__Clostridia;o__Lachnospirales;f__Lachnospiraceae;g__Clostridium_Q;s__Clostridium_Q sp000435655	MGYG000003074	d__Bacteria;p__Bacillota_A;c__Clostridia;o__Lachnospirales;f__Lachnospiraceae;g__Clostridium_Q;s__Clostridium_Q sp000435655	GCA_018223375.1	99.37	0	NS	Yes	No	0.0257314	0.000771273	0.000113431	0.00215451	0.000981532	0.000522099	0.0161352	0.000722402	0.0161857	0.0292279	0.000845332	0.000445216	0.0300216	0.0237499	0.000734973	0.000594339	0.000588802	0.00153713	0.000323927	0.000251536	0.000215662	0.000392274	0.000100002	0.000646437	0.000225589	0.000677135	0.000688055	0.000283568	0.000593307	0.000525087	0.000427731	0.00030486	0.000778226	0.000608452	0.000758025	0.00101691	7.18386e-05	0.000582709	0.00028524	0.00024222	0.000857434
d__Bacteria;p__Firmicutes_A;c__Clostridia;o__Lachnospirales;f__Lachnospiraceae;g__Acetatifactor;s__Acetatifactor sp900771995	MGYG000002247	d__Bacteria;p__Bacillota_A;c__Clostridia;o__Lachnospirales;f__Lachnospiraceae;g__Acetatifactor;s__Acetatifactor sp900771995	GCA_900771995.1	91.14	3.06	NS	Yes	No	0.0255886	0.00469775	0.00139898	0.00114141	0.000754365	0.0104582	0.0274404	0.00709197	0.00537175	0.00226379	0.00296849	0.00439089	0.000725453	0.0145341	0.00366275	0.000553908	0.00792079	0.00528727	0.00619469	0.0132394	0.00490507	0.0118737	0.00422971	0.0170991	0.0182772	0.00501275	0.00345103	0.00905015	0.00209635	0.129151	0.0374651	0.120506	0.0587389	0.00642879	0.0319534	0.0212349	0.00423587	0.0581293	0.0975702	0.013699	0.0186681
d__Bacteria;p__Firmicutes_A;c__Clostridia;o__Oscillospirales;f__Oscillospiraceae;g__CAG-110;s__CAG-110 sp900544405	MGYG000003293	d__Bacteria;p__Bacillota_A;c__Clostridia;o__Oscillospirales;f__Oscillospiraceae;g__Faecousia;s__Faecousia sp900544405	GCA_900544405.1	91.72	0	NS	No	No	0.0252579	0.0291637	0	0.000915779	0.000240025	0.0031933	0.000268135	0.000135936	0.000312618	0.000234957	0.00252813	0.000106198	0.00026933	0.00135476	0.00130438	9.29918e-05	0.012005	0.00143672	0.0245517	0.0278223	0.00889231	0.0464698	0.00694087	0.0108637	0.169936	0.0132309	0.0188355	0.0121069	0.0198033	0.0263079	0.000210801	0.00798252	0.00251419	0.0190594	0.000478892	0.00199965	0.00120036	0.00797434	0.00638141	0.0101481	0.00118497
d__Bacteria;p__Firmicutes_A;c__Clostridia;o__Peptostreptococcales;f__Peptostreptococcaceae;g__Intestinibacter;s__Intestinibacter sp900540355	MGYG000001007	d__Bacteria;p__Bacillota_A;c__Clostridia;o__Peptostreptococcales;f__Peptostreptococcaceae;g__Intestinibacter;s__Intestinibacter sp900540355	GCF_015667935.1	99.3	0.7	NS	No	Yes	0.0252493	0.0216351	0.000163845	0.000252171	0.000102868	0.000194269	0.000286253	0.000838918	0.000466725	0.000317006	0.000609425	0.000122537	0.0049826	0.00062696	0.000278644	0.00549865	0.0038646	0.00235205	0.0104993	0.00500005	0.0172229	0.0105071	0.00104817	0.00102625	0.000266195	0.0162756	0.0373109	0.0362871	0.00460802	8.25267e-05	0.00744791	0.00229287	0.00340635	0.0795408	0.00356391	0.000307548	0.000624343	0.0321448	0.0342254	0.0194057	0.00109752
d__Bacteria;p__Firmicutes_A;c__Clostridia;o__Lachnospirales;f__Lachnospiraceae;g__Sellimonas;s__Sellimonas intestinalis	MGYG000000159	d__Bacteria;p__Bacillota_A;c__Clostridia;o__Lachnospirales;f__Lachnospiraceae;g__Sellimonas;s__Sellimonas intestinalis	GCA_001280875.1	98.83	0.88	RS	No	No	0.0251653	0.00132782	0.000714196	0.00140685	0.00210022	0.000979441	0.00156533	0.0110263	0.00323185	0.00192441	0.00116381	0.0441254	0.00428321	0.00235	0.000880353	0.0048194	0.000789743	0.012494	0.00226081	0.000889579	0.000747295	0.000987013	0.000781496	0.00114447	0.000600067	0.000969423	0.000903073	0.000427755	0.00104158	0.000653865	0.00147806	0.00105578	0.00123828	0.00162611	0.00445158	0.00154952	0.000701406	0.00172817	0.000900495	0.000869378	0.00515832
d__Bacteria;p__Firmicutes_A;c__Clostridia;o__Oscillospirales;f__Ruminococcaceae;g__Gemmiger;s__Gemmiger sp900554145	MGYG000002059	d__Bacteria;p__Bacillota_A;c__Clostridia;o__Oscillospirales;f__Ruminococcaceae;g__Gemmiger;s__Gemmiger sp900554145	GCF_024462815.1	98.64	0.34	NS	Yes	No	0.0250076	0.0130766	0.00227283	0.00650336	8.57233e-05	0.00751175	0.00202189	0.000252452	0.000792553	0.00683613	0.00604707	0.000743389	0.00298869	0.0129732	0.0144087	0.0111833	0.00542072	0.0162442	0.00697946	0.281009	0.252862	0.142957	0.0120002	0.0479772	0.0161477	0.013075	0.0258451	0.233694	0.00205021	0.00282858	0.00357872	0.00438357	0.00476825	0.00605426	0.00615283	0.00207742	0.00354491	0.00917967	0.000963513	0.0015086	0.00322224
d__Bacteria;p__Firmicutes_A;c__Clostridia;o__Lachnospirales;f__Lachnospiraceae;g__UBA9502;s__UBA9502 sp003480315	MGYG000000259	d__Bacteria;p__Bacillota_A;c__Clostridia;o__Lachnospirales;f__Lachnospiraceae;g__Ventrimonas;s__Ventrimonas sp003480315	GCF_003480315.1	99.37	0	NS	No	Yes	0.0249898	0.0112054	0.00868799	0.028513	0.00105868	0.0289623	0.0205848	0.00560444	0.0246396	0.00559422	0.0303533	0.00876953	0.00427887	0.0188	0.00472483	0.0209717	0.0103274	0.0487866	0.0171848	0.0257119	0.0111894	0.00952426	0.0195448	0.022497	0.00860848	0.0107221	0.00793414	0.00727184	0.0325594	0.0470166	0.0067003	0.0575833	0.0150679	0.0756227	0.0581086	0.0165051	0.0223928	0.0242443	0.00871141	0.0257246	0.0330318
d__Bacteria;p__Firmicutes_A;c__Clostridia;o__Oscillospirales;f__Ruminococcaceae;g__Angelakisella;s__Angelakisella sp900552845	MGYG000002102	d__Bacteria;p__Bacillota_A;c__Clostridia;o__Oscillospirales;f__Ruminococcaceae;g__Angelakisella;s__Angelakisella sp900552845	GCA_900552845.1	81.4	1.9	NS	Yes	No	0.0248087	0.0120336	9.24254e-05	0.00249959	0.000115726	0.00114133	0.000126821	0.000271872	0.000180526	9.69664e-05	0.000743106	0.000130706	4.34403e-05	0.030607	0.00358602	0.000222372	0.0312439	0.000563873	0.131999	0.0427427	0.0553099	0.0754854	0.00161855	0.0280257	0.198293	0.0263498	0.195504	0.0339321	0.0975002	0.00278868	0.00226244	0.00442047	0.00226373	0.00630079	0.000758025	0.000415955	0.0018887	0.00458385	0.0018922	0.00421221	0.00110095
d__Bacteria;p__Firmicutes_A;c__Clostridia_A;o__Christensenellales;f__QALW01;g__UMGS1338;s__UMGS1338 sp900550805	MGYG000003967	d__Bacteria;p__Bacillota_A;c__Clostridia;o__Christensenellales;f__QALW01;g__UMGS1338;s__UMGS1338 sp900550805	GCA_022009755.1	90.36	0.34	NS	No	No	0.0247683	0.00658211	0.000138638	0.000283139	0.000801513	0.000396633	0.000427567	0.000221381	0.000955466	0.000339383	0.000585835	0.000657613	0.00022589	0.00195541	0.0025926	0.000727762	0.0269634	0.000579322	0.00206044	0.014632	0.0228251	0.0556903	0.000174077	0.0072416	0.0369109	0.00724388	0.00204266	0.0138948	0.0178849	0.00097581	0.000682654	0.00188371	0.000253676	0.00175537	0.000322789	0.00185353	0.00136493	0.00249248	0.0075887	0.00336394	0.000238367
d__Bacteria;p__Firmicutes_A;c__Clostridia;o__Lachnospirales;f__Lachnospiraceae;g__TF01-11;s__TF01-11 sp001916135	MGYG000002297	d__Bacteria;p__Bacillota_A;c__Clostridia;o__Lachnospirales;f__Lachnospiraceae;g__Butyribacter;s__Butyribacter huaianensis	GCA_014384985.1	98.66	0	RS	Yes	No	0.0247278	0.00137602	0.000878042	0.00188465	0.000454334	0.00238789	0.00354736	0.00635015	0.00199899	0.00440451	0.0020288	0.000702543	0.00210685	0.00323564	0.000799586	0.000481132	0.00201875	0.00496672	0.00246786	0.0106381	0.00442359	0.00670241	0.00133336	0.0053199	0.00280182	0.0033808	0.0025157	0.00622408	0.00122617	0.00713992	0.00866737	0.021544	0.00546693	0.484118	0.0567897	0.00339245	0.00503132	0.0168866	0.806414	0.00303629	0.00329598
d__Bacteria;p__Firmicutes_A;c__Clostridia;o__Lachnospirales;f__Lachnospiraceae;g__Mediterraneibacter_A;s__Mediterraneibacter_A butyricigenes	MGYG000000164	d__Bacteria;p__Bacillota_A;c__Clostridia;o__Lachnospirales;f__Lachnospiraceae;g__Mediterraneibacter_A;s__Mediterraneibacter_A butyricigenes	GCA_003574295.1	98.64	0.15	RS	Yes	No	0.0246103	0.0450362	0.0138932	0.0374408	0.10736	0.0241663	0.0230017	0.02328	0.026141	0.0257371	0.0279117	0.0217952	0.0228235	0.0576189	0.0359773	0.0508382	0.112433	0.0620222	0.0107898	0.00684055	0.00407251	0.00404929	0.00349636	0.007307	0.0041734	0.00853969	0.0100736	0.00444577	0.00663845	0.00901354	0.0170394	0.0224698	0.0112391	0.0165707	0.0285099	0.0188075	0.00745554	0.0172199	0.00964508	0.00771686	0.012949
d__Bacteria;p__Firmicutes_A;c__Clostridia;o__Lachnospirales;f__Lachnospiraceae;g__Lachnospira;s__Lachnospira sp900545725	MGYG000004385	d__Bacteria;p__Bacillota_A;c__Clostridia;o__Lachnospirales;f__Lachnospiraceae;g__Lachnospira;s__Lachnospira sp900545725	GCA_900545725.1	95.72	1.17	NS	No	No	0.0245518	0.00182301	0.00114271	0.00365427	0.000844375	0.00582808	0.00731213	0.00468008	0.00503711	0.00310666	0.00244557	0.00151128	0.00294091	0.0025473	0.00117515	0.00304043	0.0038132	0.0101883	0.00176657	0.0154296	0.00156982	0.0211449	0.000459268	0.00395408	0.00234613	0.00205089	0.0015965	0.0129576	0.00144371	0.00595008	0.00550903	0.0066283	0.00430067	0.00855364	0.00934897	0.00665882	0.00154257	0.0122429	0.00698008	0.00205837	0.00420143
d__Bacteria;p__Firmicutes_A;c__Clostridia;o__Oscillospirales;f__Oscillospiraceae;g__Dysosmobacter;s__Dysosmobacter sp900763685	MGYG000002114	d__Bacteria;p__Bacillota_A;c__Clostridia;o__Oscillospirales;f__Oscillospiraceae;g__Dysosmobacter;s__Dysosmobacter sp900763685	GCA_900763685.1	60.07	0.89	NS	No	No	0.0244412	0.0912249	7.56208e-05	0.000340652	0.000480051	0.000623281	0.000257265	0.000466066	0.000211347	7.83191e-05	0.000361723	0.000559584	0.000403995	0.00206064	0.0273394	0.00122911	0.0070703	0.000544562	0.0067624	0.0351966	0.0648091	0.0616166	0.00122225	0.0254525	0.055346	0.197012	0.0448204	0.113048	0.230632	0.00125241	0.000893455	0.00276299	0.00475427	0.00223709	0.000522547	0.000666942	0.0403563	0.089863	0.00326367	0.00171464	0.000442436
d__Bacteria;p__Firmicutes_A;c__Clostridia;o__Lachnospirales;f__Lachnospiraceae;g__UMGS2037;s__MGYG000004039	MGYG000004039	d__Bacteria;p__Bacillota_A;c__Clostridia;o__Lachnospirales;f__Lachnospiraceae;g__UMGS2037;s__UMGS2037 sp934371505	GCA_934371505.1	92.13	2.29	NS	Yes	No	0.0243808	0.00197639	0.000487334	0.009932	0.000831516	0.00585236	0.0030908	0.0124828	0.00142219	0.00424042	0.00211923	0.000902686	0.00451345	0.00228424	0.00212415	0.0011159	0.00242531	0.00468478	0.190366	0.00804915	0.0140482	0.0345919	0.00209634	0.459058	0.0144603	0.0589302	0.933164	0.00910302	0.582588	0.00763508	0.00442683	0.00547785	0.00524765	0.00563307	0.0194441	0.00273729	0.00912351	0.00560758	0.0045771	0.00111461	0.00322738
d__Bacteria;p__Firmicutes_A;c__Clostridia;o__Oscillospirales;f__CAG-272;g__UMGS874;s__UMGS874 sp900546315	MGYG000002872	d__Bacteria;p__Bacillota_A;c__Clostridia;o__Oscillospirales;f__CAG-272;g__Flemingibacterium;s__Flemingibacterium sp900546315	GCA_900546315.1	91.25	0.5	NS	No	No	0.0242385	0.0546245	0	0	0	0.00046139	7.2469e-05	5.43743e-05	0	0	0.000184794	0	0	4.82277e-05	4.84598e-05	7.27762e-05	0.0183136	6.17943e-05	0.144689	0.0644116	0.0776485	0.165409	0.000100002	0.0425391	0.174755	0.142062	0.0176852	0.234891	0.0179838	0.0255234	0.012251	0.0159394	0.000292372	0.0373501	0.000149488	0.000318153	0.00636882	0.0541141	0.0220182	0.0390366	0.00368182
d__Bacteria;p__Firmicutes_A;c__Clostridia;o__Lachnospirales;f__Lachnospiraceae;g__CAG-81;s__CAG-81 sp000435795	MGYG000000087	d__Bacteria;p__Bacillota_A;c__Clostridia;o__Lachnospirales;f__Lachnospiraceae;g__Copromonas;s__Copromonas sp000435795	GCA_014385265.1	93.25	0	NS	Yes	No	0.0237861	0.00610883	0.00270554	0.0032561	0.00285887	0.0136596	0.0422676	0.00597341	0.011131	0.0391744	0.0717431	0.0520699	0.000786269	0.00427911	0.00331142	0.00193666	0.0064815	0.085531	0.00355318	0.0025399	0.0017253	0.00180109	0.00202226	0.00269642	0.00120013	0.00246984	0.00212867	0.00117753	0.00245893	0.0288725	0.0157476	0.00543132	0.0876224	0.00820811	0.0393948	0.011186	0.00444224	0.00752932	0.0105074	0.00275789	0.00747511
d__Bacteria;p__Firmicutes_A;c__Clostridia;o__Clostridiales;f__Clostridiaceae;g__Clostridium_P;s__Clostridium_P perfringens	MGYG000002372	d__Bacteria;p__Bacillota_A;c__Clostridia;o__Clostridiales;f__Clostridiaceae;g__Sarcina;s__Sarcina perfringens	GCA_000013285.1	99.19	0	RS	Yes	No	0.0236204	0.000140231	0.000571357	0.00053531	0.000732934	7.68983e-05	0.000289876	0.000279639	0.00438986	9.69664e-05	0.000165135	0.000355356	0.000781925	0.000122761	0.000145379	0.000800538	0.0106218	0.000401663	0.000103523	0.000650313	0.000300924	0.000556777	0.000118521	0.000342083	0	0.000438433	0.00135998	0.000312406	0.000184584	0.000255742	0.000115205	0.000267956	0.000196706	0.00708579	0.000374382	6.24522e-05	3.39601e-05	0.000496899	0.000311773	7.63847e-05	0.000475019
d__Bacteria;p__Firmicutes_A;c__Clostridia;o__Oscillospirales;f__Oscillospiraceae;g__Dysosmobacter;s__Dysosmobacter sp014297375	MGYG000001576	d__Bacteria;p__Bacillota_A;c__Clostridia;o__Oscillospirales;f__Oscillospiraceae;g__Dysosmobacter;s__Dysosmobacter faecalis	GCA_018408705.1	99.33	0	RS	Yes	No	0.0235507	0.00628412	0.00361299	0.00105292	0.0419487	0.00307593	0.0204653	0.00831539	0.0152831	0.0106327	0.00411264	0.00443991	0.000121633	0.0889888	0.0187822	0.0258477	0.00901428	0.0050401	0.00668225	0.00225769	0.00731246	0.00299478	0.00165188	0.00577517	0.00414633	0.00343926	0.00265546	0.00318654	0.00480579	0.0311379	0.0289129	0.0184007	0.0909482	0.031637	0.000886346	0.0487304	0.00389104	0.040199	0.00387727	0.0186469	0.00173545
d__Bacteria;p__Firmicutes_A;c__Clostridia;o__Lachnospirales;f__Lachnospiraceae;g__Coprococcus;s__Coprococcus sp900767685	MGYG000000364	d__Bacteria;p__Bacillota_A;c__Clostridia;o__Lachnospirales;f__Lachnospiraceae;g__Coprococcus;s__Coprococcus sp900767685	GCA_900767685.1	82.38	6.21	NS	Yes	No	0.0233901	0.000872064	0.000344495	0.000460102	0.000162874	0.00253764	0.000786289	0.000609769	0.0111178	0.000335653	0.00253206	7.76065e-05	0.000104257	0.00042528	0.000181724	0.000109164	0.00622916	0.0295145	0.000364001	0.0304052	0.00109837	0.00461028	0	0.0156579	0.00669548	0.00612831	0.00152662	0.0147744	0.000270284	0.000355499	0.000756189	0.011145	0.000360091	0.04105	0.0010279	0.000299299	0.000693569	0.0787875	0.423435	0.000119602	0.00125528
d__Bacteria;p__Firmicutes_A;c__Clostridia;o__Lachnospirales;f__Lachnospiraceae;g__CAG-127;s__CAG-127 sp900553925	MGYG000000501	d__Bacteria;p__Bacillota_A;c__Clostridia;o__Lachnospirales;f__Lachnospiraceae;g__Wujia;s__Wujia sp900553925	GCA_900553925.1	81.49	2.57	NS	No	No	0.023373	0.00225685	0.00184431	0.000154842	0.000325749	0.0036466	0.127194	0.00891739	0.000299409	0.000462455	0.000747038	0.000126621	0.000338834	0.139663	0.00831489	0.000359838	0.00961243	0.0110959	0.00985474	0.0166136	0.00724225	0.0382953	0.00022593	0.022995	0.0169237	0.0339347	0.00416059	0.000581555	0.0733526	0.163942	0.00131506	0.142597	0.000376214	0.116465	0.00114167	0.000836624	0.0520229	0.000884042	0.00295687	0.000152769	0.0013033
d__Bacteria;p__Firmicutes_A;c__Clostridia;o__Lachnospirales;f__Lachnospiraceae;g__CAG-603;s__CAG-603 sp900066105	MGYG000000030	d__Bacteria;p__Bacillota_A;c__Clostridia;o__Lachnospirales;f__Lachnospiraceae;g__CAG-603;s__CAG-603 sp900066105	GCA_902362455.1	99.33	0	NS	Yes	No	0.0232264	0.00595545	0.00150401	0.00893659	0.00208736	0.00600616	0.00762737	0.00478106	0.00381306	0.00547487	0.00817416	0.0021158	0.00163336	0.00687902	0.00220896	0.0056442	0.00865913	0.00965922	0.00244448	0.0193069	0.00202121	0.00531047	0.00122965	0.00544567	0.00385306	0.00406768	0.00500453	0.00256653	0.00384331	0.0252976	0.0133504	0.0196266	0.0234134	0.0315897	0.0216533	0.00908621	0.00513711	0.0180221	0.0204643	0.00475997	0.0136401
d__Bacteria;p__Firmicutes_A;c__Clostridia;o__Oscillospirales;f__Acutalibacteraceae;g__Clostridium_A;s__Clostridium_A leptum	MGYG000000069	d__Bacteria;p__Bacillota_A;c__Clostridia;o__Oscillospirales;f__Acutalibacteraceae;g__Clostridium_A;s__Clostridium_A leptum	GCA_000154345.1	99.33	0	RS	No	No	0.0231232	0.00326476	0.0429484	0.00114583	0.00402042	0.050846	0.017023	0.061241	0.0149044	0.0757233	0.00458838	0.550667	0.000199825	0.178192	0.0229174	0.00448787	0.0247764	0.0102076	0.0012523	0.00405525	0.0018557	0.0136031	0.000644457	0.00454267	0.00476444	0.00736567	0.0110788	0.00535896	0.00313794	0.00349151	0.0582118	0.00171363	0.00273669	0.00428628	0.0100395	0.00522006	0.0138988	0.00705238	0.000796017	0.000930687	0.000670514
d__Bacteria;p__Firmicutes_A;c__Clostridia;o__Oscillospirales;f__Oscillospiraceae;g__UBA9475;s__UBA9475 sp900549885	MGYG000002673	d__Bacteria;p__Bacillota_A;c__Clostridia;o__Oscillospirales;f__Oscillospiraceae;g__Enterenecus;s__Enterenecus sp900549885	GCA_900549885.1	94.41	2.68	NS	Yes	No	0.0230455	0.0212056	0.000302483	0.00122104	0.00165446	0.000926827	0.00212697	0.00119235	0.00486099	0.00206986	0.0183457	0.000992546	0.000399651	0.00259991	0.0150225	0.00260377	0.00679927	0.00107754	0.00108198	0.0014356	0.00326503	0.00234521	0.00358896	0.00232164	0.00201677	0.00287417	0.00205342	0.0020763	0.0033423	0.00803773	0.00400768	0.00362463	0.0115777	0.00462613	0.0013745	0.015276	0.00146812	0.00817589	0.00151409	0.00700327	0.000432147
d__Bacteria;p__Firmicutes_A;c__Clostridia;o__Lachnospirales;f__Lachnospiraceae;g__Enterocloster;s__Enterocloster aldenensis	MGYG000000179	d__Bacteria;p__Bacillota_A;c__Clostridia;o__Lachnospirales;f__Lachnospiraceae;g__Enterocloster;s__Enterocloster aldenensis	GCA_003434055.1	99.37	0	RS	No	No	0.0229971	0.00554352	0.00536067	0.00303932	0.0268314	0.00375992	0.00892094	0.00461793	0.00421814	0.00290526	0.00189118	0.00453794	0.00306689	0.0037793	0.0331505	0.0242345	0.00184585	0.0215121	0.00570379	0.00203069	0.00098302	0.00104607	0.00221115	0.00643922	0.000857238	0.000935323	0.00748798	0.000720936	0.132017	0.00256105	0.00143639	0.00112798	0.00671489	0.0304825	0.0038351	0.00911802	0.000781082	0.00609849	0.00230845	0.000830181	0.00517376
d__Bacteria;p__Firmicutes_A;c__Clostridia;o__Oscillospirales;f__Oscillospiraceae;g__Lawsonibacter;s__Lawsonibacter sp900066645	MGYG000000059	d__Bacteria;p__Bacillota_A;c__Clostridia;o__Oscillospirales;f__Oscillospiraceae;g__Lawsonibacter;s__Lawsonibacter sp900066645	GCA_902362775.1	99.33	0	NS	Yes	No	0.0229538	0.0123272	0.00697812	0.000977716	0.0195192	0.0102194	0.0132256	0.00265657	0.00439426	0.00734334	0.0108478	0.0323619	0.00110773	0.0211807	0.0117071	0.00378032	0.00637869	0.00619102	0.00393388	0.00155216	0.00254783	0.0022735	0.00955203	0.00342586	0.00209347	0.00314697	0.00246195	0.00239831	0.0045355	0.0179437	0.0183238	0.0135213	0.004162	0.0213778	0.00559721	0.0462417	0.00636229	0.00818587	0.0129535	0.00411874	0.0133931
d__Bacteria;p__Firmicutes_A;c__Clostridia;o__Oscillospirales;f__Oscillospiraceae;g__CAG-110;s__MGYG000000710	MGYG000000710	d__Bacteria;p__Bacillota_A;c__Clostridia;o__Oscillospirales;f__Oscillospiraceae;g__Faecousia;s__Faecousia sp934667815	GCA_934667815.1	92.41	0.67	NS	No	No	0.0229293	0.0107496	0	0.000473374	6.00063e-05	0.000275215	0.000188419	0.000151471	8.80614e-05	0.00014545	0.000220179	0.00027775	0.000147697	0.00234123	0.000508828	7.68193e-05	0.00625252	0.000351455	0.00215729	0.0103375	0.0175439	0.0436564	0.00022593	0.0677551	0.0464849	0.0560317	0.00777288	0.0166632	0.0855417	0.00189811	0.000459596	0.00363907	0.000859918	0.00306118	0.000161394	0.000157898	0.00305902	0.00130511	0.00149253	0.00178599	0.000125185
d__Bacteria;p__Firmicutes_A;c__Clostridia;o__Oscillospirales;f__Oscillospiraceae;g__ER4;s__ER4 sp900763705	MGYG000002116	d__Bacteria;p__Bacillota_A;c__Clostridia;o__Oscillospirales;f__Oscillospiraceae;g__ER4;s__ER4 sp900763705	GCA_900763705.1	85.07	2.48	NS	No	No	0.0226987	0.027722	0.000562955	0.0151878	0.00115298	0.0162053	0.000507283	0.000100981	7.92553e-05	5.22127e-05	0.00439179	0.000265496	0	0.0681764	0.0121028	0.00111186	0.0435761	0.000710634	0.0242511	0.0135584	0.0327406	0.0437534	0.00101483	0.0158063	0.0294168	0.0239725	0.0170562	0.0283712	0.0187221	0.0177713	0.0441114	0.0147087	0.0248914	0.0215733	0.00935029	0.0137642	0.00803678	0.0158549	0.00313266	0.0124597	0.0070361
d__Bacteria;p__Firmicutes_A;c__Clostridia;o__Oscillospirales;f__Acutalibacteraceae;g__CAG-964;s__CAG-964 sp000435335	MGYG000003932	d__Bacteria;p__Bacillota_A;c__Clostridia;o__Oscillospirales;f__Acutalibacteraceae;g__CAG-964;s__CAG-964 sp000435335	GCA_000435335.1	97.76	0	NS	No	No	0.0225596	0.00366354	0.000365501	0.000486646	0.00025717	0.000190222	0.000405827	0.0011807	0.000576802	0.000451267	0.0027719	0.000208312	0.000112945	0.00106101	0.00140937	0.000113207	0.00374777	0.000505941	0.0014894	0.116529	0.000937881	0.00294839	9.25943e-05	0.0024952	0.0029507	0.132514	0.00123097	0.00048543	1.12871	0.00937992	0.000678977	0.00101567	0.00122108	0.00329636	0.00308369	0.000465446	0.000306947	0.00262618	0.00070149	0.0010925	0.0021916
d__Bacteria;p__Firmicutes_A;c__Clostridia;o__Oscillospirales;f__Acutalibacteraceae;g__UMGS403;s__UMGS403 sp900540275	MGYG000002194	d__Bacteria;p__Bacillota_A;c__Clostridia;o__Oscillospirales;f__Acutalibacteraceae;g__Scatavimonas;s__Scatavimonas sp900540275	GCA_900540275.1	96.64	0	NS	No	No	0.0225557	0.000972855	0.000151242	0	7.28648e-05	4.45201e-05	0.000170302	0	8.80614e-05	0	0.000562244	0	0	0.00042528	0.000452291	0	0.000191594	7.33807e-05	0.000390716	0.000392642	0.000496525	0.000565213	0.000233338	0.000457788	0.000365454	0.000623549	0.000446161	0.000341243	0.000382354	0.000379985	0.000107852	0.000104294	4.51457e-05	0.000403533	4.63017e-05	8.95541e-05	7.57571e-05	0.000167629	9.78438e-05	6.23138e-05	2.22933e-05
d__Bacteria;p__Firmicutes_A;c__Clostridia;o__TANB77;f__CAG-508;g__CAG-354;s__CAG-354 sp001915925	MGYG000001256	d__Bacteria;p__Bacillota_A;c__Clostridia;o__TANB77;f__CAG-508;g__Merdicola;s__Merdicola sp018371855	GCA_018371855.1	80	2.13	NS	No	No	0.0225125	0	0.000142839	0	4.28617e-05	0	0.000710197	0	0	7.45896e-05	9.04309e-05	0	5.64724e-05	0	0.00028672	7.68193e-05	0	0	0.000270496	0.000386507	0.000155478	0.000383838	0	2.51532e-05	0	0.00036536	0.000204266	5.76749e-05	0.000210954	6.3482e-05	0.000120108	0.000308069	0	0.000163305	0.000281779	0	4.04909e-05	3.39249e-05	0.000852402	1.00506e-05	3.25825e-05
d__Bacteria;p__Firmicutes_A;c__Clostridia;o__Peptostreptococcales;f__Anaerovoracaceae;g__UBA1191;s__UBA1191 sp900066305	MGYG000000040	d__Bacteria;p__Bacillota_A;c__Clostridia;o__Peptostreptococcales;f__Anaerovoracaceae;g__Lentihominibacter;s__Lentihominibacter sp900066305	GCA_902362435.1	98.58	2.13	NS	Yes	No	0.0225091	0.0116436	0.00021846	0.00134491	0.00748365	0.00367898	0.00072469	0.000574814	0.000885017	0.00085778	0.00192264	0.00108241	0.000386619	0.0374028	0.0029197	0.0117048	0.0464359	0.00364973	0.00868593	0.00766265	0.00408756	0.00515018	0.000455564	0.00705798	0.00517952	0.00988909	0.0101972	0.00441694	0.00563642	0.00179382	0.00609608	0.00254157	0.00387931	0.00279699	0.00621765	0.00362812	0.00126828	0.0048333	0.00121061	0.00342927	0.00369726
d__Bacteria;p__Firmicutes_A;c__Clostridia_A;o__Christensenellales;f__CAG-138;g__CAG-1024;s__CAG-1024 sp000432015	MGYG000000875	d__Bacteria;p__Bacillota_A;c__Clostridia;o__Christensenellales;f__CAG-138;g__CAG-1024;s__CAG-1024 sp000432015	GCA_000432015.1	85.61	0.7	NS	No	No	0.0221787	0.00166087	0	9.73292e-05	0.00011144	0.00031164	0.000123197	0	0	0	9.82944e-05	0.000249158	0	0.00100401	0.00045633	0	0.00121966	0	0.000454166	0.000601232	0.00134914	0.0271597	0.000214819	0.000980974	0.00098808	0.193651	0.102176	0.00359987	0.00101521	0.000259369	0.000268404	0.000192543	0.000249376	0.000395336	5.5562e-05	3.53503e-05	0.000151514	0.000534815	0.000200663	0.000780933	0.000106322
d__Bacteria;p__Firmicutes_A;c__Clostridia;o__Oscillospirales;f__Oscillospiraceae;g__CAG-170;s__MGYG000004702	MGYG000004702	d__Bacteria;p__Bacillota_A;c__Clostridia;o__Oscillospirales;f__Oscillospiraceae;g__CAG-170;s__	MGYG000004702	82.22	2.01	NS	No	No	0.0221434	0.0205527	0.000285679	0.000544159	0.00177447	0.000586855	0.00180448	0.000167007	0.00118883	0.000727248	0.000833537	0.00131114	0.00505211	0.00111801	0.00129226	0.00125741	0.0434078	0.00136334	0.016724	0.0141964	0.0355843	0.312124	0.000340747	0.0958789	0.0649155	0.0564117	0.0290058	0.0495764	0.0210229	0.00399665	0.00183348	0.00403699	0.00170479	0.0142113	0.00513949	0.00315678	0.00143285	0.00280778	0.00184908	0.00480017	0.00102892
d__Bacteria;p__Firmicutes_A;c__Clostridia;o__Oscillospirales;f__Ruminococcaceae;g__SFJ001;s__SFJ001 sp004555865	MGYG000002105	d__Bacteria;p__Bacillota_A;c__Clostridia;o__Oscillospirales;f__Ruminococcaceae;g__SFJ001;s__SFJ001 sp004555865	GCA_004555865.1	89.8	0.68	NS	Yes	No	0.0219236	0.00108241	0.000142839	0.000243323	6.42925e-05	0.000250931	0.000184796	0.000194194	9.24645e-05	0.000275981	0.000283088	0.000257327	0.000199825	0.000675187	0.000104996	0.000230458	0.00160752	0.000556149	0.00221406	0.169118	0.252611	0.232707	0.00318895	0.133951	0.228391	0.112638	0.185818	0.26294	0.00249848	0.00139751	0.000627502	0.000784614	0.00116304	0.000770496	0.000900898	0.00056914	0.0401225	0.0260303	0.000208955	0.000735705	0.000788839
d__Bacteria;p__Firmicutes_A;c__Clostridia;o__Lachnospirales;f__Lachnospiraceae;g__Agathobacter;s__Agathobacter sp900543445	MGYG000001637	d__Bacteria;p__Bacillota_A;c__Clostridia;o__Lachnospirales;f__Lachnospiraceae;g__Agathobacter;s__Agathobacter sp900543445	GCA_900543445.1	92.93	0	NS	Yes	No	0.0218384	0.00479854	0.00149561	0.002942	0.00127299	0.00433463	0.00836293	0.0074687	0.00350925	0.00657134	0.00170639	0.000633106	0.000708077	0.00734814	0.000977272	0.000363881	0.000883204	0.529318	0.00342294	0.0300923	0.0110038	0.0126034	0.000500009	0.0433264	0.00373124	0.0125635	0.00232756	0.0141496	0.0005142	0.00205954	0.0101687	0.008151	0.0137178	0.00912111	0.0457752	0.00140223	0.0015282	0.00932934	0.00761523	0.0022041	0.010459
d__Bacteria;p__Firmicutes_A;c__Clostridia;o__TANB77;f__CAG-508;g__CAG-245;s__CAG-245 sp000434195	MGYG000004534	d__Bacteria;p__Bacillota_A;c__Clostridia;o__TANB77;f__CAG-508;g__CAG-245;s__CAG-245 sp000434195	GCA_000434195.1	77.54	0.22	NS	No	No	0.0217847	0.00126646	0.0151704	5.30886e-05	8.14371e-05	0.000190222	0.00285166	0.000201962	0.000123286	0.000171556	0.000251634	0	5.64724e-05	8.33023e-05	0.000488636	9.7035e-05	0.00133649	0.000146761	0.0013792	0.053479	0.000511571	0.0043572	0	0.000641406	0.000333872	0.00100352	0.000978329	0.000711324	0.0195396	0.00681072	0.00105768	0.0020554	5.05202e-05	0.00166079	0.000202404	4.35987e-05	0.00803809	0.000458983	0.00032504	0.0302232	9.60326e-05
d__Bacteria;p__Firmicutes_A;c__Clostridia;o__Oscillospirales;f__Ruminococcaceae;g__Ruminococcus_C;s__MGYG000000605	MGYG000000605	d__Bacteria;p__Bacillota_A;c__Clostridia;o__Oscillospirales;f__Ruminococcaceae;g__Ruminococcus_C;s__	MGYG000000605	96.64	0	NS	No	No	0.0216692	0.00520171	0.00573038	0.000411437	0.000214308	0.00923589	0.0969056	0.0505604	0.00155869	0.0750483	0.000157271	0.00169509	0.00135099	0.00472193	0.00178897	0.000602425	0.00930401	0.0764434	0.0588112	0.00839271	0.00567242	0.0257045	0.00127039	0.0171645	0.000730909	0.00612831	0.012858	0.0011583	0.00546502	0.00157345	0.0173078	0.00196073	0.00335906	0.00523017	0.0044529	0.0163224	0.00162486	0.0363774	0.00279104	0.00283226	0.00131702
d__Bacteria;p__Firmicutes_A;c__Clostridia;o__Oscillospirales;f__Ruminococcaceae;g__UMGS1826;s__UMGS1826 sp900555435	MGYG000000537	d__Bacteria;p__Bacillota_A;c__Clostridia;o__Oscillospirales;f__Ruminococcaceae;g__Merdivicinus;s__Merdivicinus sp900555435	GCA_900555435.1	86.36	4.92	NS	No	No	0.0215203	0.115073	5.4615e-05	0.000398165	9.85818e-05	0.000603044	0.000289876	8.54454e-05	0.00017172	0.000361759	0.000574039	0.000175636	7.81925e-05	0.000578732	0.00040787	0.000380054	0.011276	0.000625667	0.016891	0.0638902	0.0183865	0.0892572	0.000940758	0.0787094	0.0372538	0.0983843	0.157231	0.0900401	0.00359281	0.00266715	0.00113612	0.00308069	0.00119099	0.0861486	0.00125808	0.00302363	0.0305275	0.00214126	0.0165704	0.00129351	0.000185206
d__Bacteria;p__Firmicutes_A;c__Clostridia;o__TANB77;f__CAG-508;g__UMGS1781;s__UMGS1781 sp900555075	MGYG000001883	d__Bacteria;p__Bacillota_A;c__Clostridia;o__TANB77;f__CAG-508;g__UMGS1781;s__UMGS1781 sp900555075	GCA_900555075.1	71.77	1.68	NS	No	No	0.02146	0.00125332	0	9.73292e-05	0	0	0.0162476	0	0	0	0	0	0.000143353	0	0.000928812	0	0.0049394	0	9.68442e-05	0.000687123	0.000787419	0.00293151	0	5.5337e-05	0.00100613	0.000896351	0.00115034	0.000100931	0.000323023	0.000598545	0.000297818	0.0139273	0	0.00501642	0	0	4.04909e-05	2.19514e-05	0.00029519	0	0
d__Bacteria;p__Firmicutes_A;c__Clostridia;o__Oscillospirales;f__Oscillospiraceae;g__F23-B02;s__F23-B02 sp900556535	MGYG000002716	d__Bacteria;p__Bacillota_A;c__Clostridia;o__Oscillospirales;f__Oscillospiraceae;g__F23-B02;s__F23-B02 sp900556535	GCA_900556535.1	78.09	4.25	NS	No	No	0.0214494	0.0142335	0.000134437	0.000853842	0.000141443	0.00104825	0.000695703	0.000135936	0.000189332	0.000727248	0.000416768	0	0	0.000434049	0.000553249	7.27762e-05	0.00688805	0.00448009	0.00147938	0.0037301	0.0230057	0.036258	0.000522232	0.00338813	0.0142482	0.0102057	0.00339727	0.00346049	0.00605833	0.00110096	0.0019205	0.000765359	0.00145864	0.00825856	0.000174623	0.000291051	0.000960025	0.0034763	0.00170978	0.00753997	0.00120555
d__Bacteria;p__Firmicutes_A;c__Clostridia;o__Lachnospirales;f__Lachnospiraceae;g__UBA7182;s__MGYG000000359	MGYG000000359	d__Bacteria;p__Bacillota_A;c__Clostridia;o__Lachnospirales;f__Lachnospiraceae;g__Choladocola;s__Choladocola sp018223365	GCA_018223365.1	99.37	1.27	NS	No	No	0.0213476	0.00742788	0.00197874	0.0136836	0.0076851	0.0085519	0.00389521	0.00282358	0.00779784	0.00584409	0.00879932	0.00175636	0.000721109	0.00645374	0.00302066	0.00175472	0.0106171	0.00335234	0.0232693	0.0141842	0.0293552	0.0349926	0.0130262	0.0434622	0.0239801	0.048705	0.0252645	0.0160577	0.062673	0.0122765	0.00474794	0.0452958	0.0340313	0.0148727	0.00602319	0.0215943	0.0310774	0.0461717	0.0228523	0.013495	0.0723554
d__Bacteria;p__Firmicutes_A;c__Clostridia;o__Lachnospirales;f__Lachnospiraceae;g__GCA-900066135;s__GCA-900066135 sp900066135	MGYG000002271	d__Bacteria;p__Bacillota_A;c__Clostridia;o__Lachnospirales;f__Lachnospiraceae;g__Limivivens;s__Limivivens sp900066135	GCF_003463065.1	99.37	0	NS	No	Yes	0.0210074	0.0156665	0.00198295	0.0244252	0.00241311	0.011474	0.0159577	0.00835034	0.00507674	0.00881276	0.0141858	0.00438681	0.00505645	0.0104259	0.00594036	0.00339218	0.0122247	0.0129073	0.0115011	0.0201474	0.0178298	0.0463727	0.0115928	0.0249872	0.00503515	0.0733936	0.0513408	0.0298708	0.0154458	0.028323	0.0134496	0.0150473	0.00859058	0.0375557	0.0737625	0.00560185	0.00772331	0.019419	0.0081343	0.00940235	0.0364855
d__Bacteria;p__Firmicutes_A;c__Clostridia;o__Lachnospirales;f__Lachnospiraceae;g__Clostridium_Q;s__Clostridium_Q saccharolyticum_A	MGYG000002483	d__Bacteria;p__Bacillota_A;c__Clostridia;o__Lachnospirales;f__Lachnospiraceae;g__Clostridium_Q;s__Clostridium_Q saccharolyticum_A	GCA_020736365.1	100	0	RS	Yes	No	0.0209771	0.00917639	0.00354157	0.00999394	0.00502339	0.00940183	0.00490615	0.00496748	0.00375582	0.00888362	0.00663291	0.00383539	0.00195916	0.015902	0.0190972	0.00252291	0.00943953	0.0115864	0.0023443	0.00830682	0.00208139	0.00283028	0.00168151	0.00321961	0.00258976	0.0030057	0.00285435	0.0016149	0.00299291	0.0129449	0.0279606	0.0258152	0.0302164	0.0206666	0.0144316	0.0331421	0.00957152	0.0256552	0.0150298	0.015494	0.00875955
d__Bacteria;p__Firmicutes_A;c__Clostridia;o__Lachnospirales;f__Lachnospiraceae;g__Blautia_A;s__Blautia_A schinkii	MGYG000004269	d__Bacteria;p__Bacillota_A;c__Clostridia;o__Lachnospirales;f__Lachnospiraceae;g__Blautia_A;s__Blautia_A schinkii	GCA_013304825.1	99.37	0.32	RS	No	Yes	0.0209505	0.0167094	0.00667144	0.0563049	0.0109469	0.0276146	0.0198638	0.0334519	0.0104309	0.0121506	0.0213574	0.0276075	0.00440485	0.0303747	0.0143441	0.0170175	0.0310757	0.0372504	0.00833862	0.0098958	0.0056975	0.0103721	0.00899646	0.0084892	0.00313118	0.0167384	0.021878	0.00412856	0.00321704	0.00694403	0.017032	0.0059913	0.0086325	0.0125719	0.0349564	0.00744949	0.00359324	0.0128735	0.0078159	0.0220732	0.012299
d__Bacteria;p__Firmicutes_A;c__Clostridia_A;o__Christensenellales;f__CAG-138;g__UBA1685;s__UBA1685 sp002320595	MGYG000001132	d__Bacteria;p__Bacillota_A;c__Clostridia;o__Christensenellales;f__CAG-138;g__UBA1685;s__UBA1685 sp002320595	GCA_002320595.1	97.58	0	NS	Yes	No	0.0209342	0.0121037	0.000121834	0.00139358	6.42925e-05	0.00501053	0.000239148	0.0013982	0	0.00330059	0.00266181	0.000110283	0.000130321	0.000578732	0.00134072	0.000113207	0.00259821	0.00342186	0.00030723	0.000730068	0.00278857	0.00272061	0.000262968	0.00223612	0.00128135	0.00778461	0.00496152	0.00083148	0.0015426	0.0025946	0.000281886	0.000593675	0.000357941	0.00129824	0.00128322	0.000530255	0.000419276	0.000466966	0.00144112	0.00504742	8.57434e-05
d__Bacteria;p__Firmicutes_A;c__Clostridia;o__Oscillospirales;f__CAG-272;g__UMGS1312;s__UMGS1312 sp900550625	MGYG000003973	d__Bacteria;p__Bacillota_A;c__Clostridia;o__Oscillospirales;f__CAG-272;g__UMGS1312;s__UMGS1312 sp900550625	GCA_900550625.1	84.03	1.01	NS	No	No	0.0208391	0.0547472	0	0	0	0.000441153	4.71049e-05	0	7.04491e-05	0.000234957	0.000208384	0	0	0.00065765	0.000391716	0	0.187973	0.00016221	0.000778093	0.000963199	0.023763	0.0139658	0.000366674	0.134263	0.0344068	0.0108342	0.00264471	0.0484854	0.023462	0.000568618	0.000257374	0.0221746	0.000380514	0.0149931	0.000191821	0.000308726	0.00397202	0.000602665	0.0154328	0.000994006	0.000135475
d__Bacteria;p__Firmicutes_A;c__Clostridia;o__Lachnospirales;f__Lachnospiraceae;g__CAG-127;s__CAG-127 sp900539705	MGYG000003552	d__Bacteria;p__Bacillota_A;c__Clostridia;o__Lachnospirales;f__Lachnospiraceae;g__Wujia;s__Wujia sp900539705	GCF_018918185.1	98.66	0	NS	Yes	No	0.0207612	0.0027126	0.00188632	0.000995412	0.000784368	0.00393395	0.1296	0.0136596	0.00410806	0.00446046	0.00129749	0.000375779	0.000395307	0.113116	0.00866622	0.00117251	0.0101592	0.00963605	0.0136884	0.0084602	0.00306441	0.0127679	0.00120743	0.025855	0.0176997	0.00961629	0.00293499	0.00325863	0.0305817	0.142322	0.00671011	0.128303	0.0039481	0.088776	0.0428542	0.00523656	0.0501081	0.00709429	0.0302901	0.00782038	0.00150222
d__Bacteria;p__Firmicutes_A;c__Clostridia;o__Lachnospirales;f__Lachnospiraceae;g__Acetatifactor;s__Acetatifactor sp900766575	MGYG000000583	d__Bacteria;p__Bacillota_A;c__Clostridia;o__Lachnospirales;f__Lachnospiraceae;g__Acetatifactor;s__Acetatifactor sp900766575	GCA_900766575.1	73.44	3.85	NS	Yes	No	0.0207011	0.00765137	0.00113011	0.00203064	0.000240025	0.00922779	0.0162005	0.00853289	0.00446471	0.00179015	0.00320047	0.00188706	0.00148566	0.00735253	0.00372736	0.000760107	0.00816379	0.00549583	0.00376023	0.00619024	0.00266318	0.00510379	0.00189633	0.013213	0.0118931	0.00295698	0.00348328	0.00757464	0.00417952	0.040293	0.0167587	0.0280712	0.0210809	0.00625981	0.0197033	0.010532	0.00933118	0.0283632	0.0400347	0.0108446	0.0137601
d__Bacteria;p__Firmicutes_A;c__Clostridia;o__Lachnospirales;f__Lachnospiraceae;g__CAG-95;s__MGYG000000325	MGYG000000325	d__Bacteria;p__Bacillota_A;c__Clostridia;o__Lachnospirales;f__Lachnospiraceae;g__CAG-95;s__CAG-95 sp021628825	GCA_021628825.1	88.23	1.55	NS	Yes	No	0.0205904	0.00295362	0.00111331	0.000995412	0.000171447	0.000943016	0.00471773	0.00199243	0.00132092	0.00104052	0.00158451	0.000445216	0.000920934	0.00547165	0.00100554	0.000335579	0.00984141	0.00534521	0.119536	0.0130921	0.0134313	0.00949473	0.000459268	0.121643	0.0139369	0.223898	0.0357036	0.0176966	0.0457044	0.0769176	0.00336057	0.0090736	0.00611294	0.0127018	0.0040084	0.00195841	0.0499579	0.0065036	0.00443116	0.00387451	0.00419457
d__Bacteria;p__Firmicutes_A;c__Clostridia;o__Oscillospirales;f__Oscillospiraceae;g__CAG-170;s__MGYG000001841	MGYG000001841	d__Bacteria;p__Bacillota_A;c__Clostridia;o__Oscillospirales;f__Oscillospiraceae;g__CAG-170;s__CAG-170 sp934613505	GCA_934613505.1	58.15	0.67	NS	No	No	0.0203509	0.0183922	0.000235265	0.00124758	0.00031289	0.00238789	0.000742808	0.000201962	0.000277393	0.000343112	0.000868923	0.000208312	7.81925e-05	0.00421335	0.0015386	0.00025876	0.02494	0.000363041	0.0105326	0.0262824	0.080753	0.0622198	0.000581492	0.0723079	0.0581208	0.0409106	0.0267912	0.0448086	0.00675052	0.00836603	0.00275268	0.0230587	0.00491228	0.0332744	0.00169067	0.000731751	0.00384924	0.00444017	0.00633829	0.0084003	0.000382416
d__Bacteria;p__Firmicutes_A;c__Clostridia;o__Oscillospirales;f__Oscillospiraceae;g__Lawsonibacter;s__Lawsonibacter sp902363045	MGYG000000086	d__Bacteria;p__Bacillota_A;c__Clostridia;o__Oscillospirales;f__Oscillospiraceae;g__Lawsonibacter;s__Lawsonibacter sp902363045	GCA_902363045.1	98.66	0.67	NS	Yes	No	0.0202137	0.00743664	0.00370542	0.00241553	0.0387855	0.00479602	0.00534097	0.0132596	0.00804001	0.00467677	0.00944806	0.0096518	0.010291	0.0158538	0.00757184	0.0380296	0.0110844	0.00530272	0.00422107	0.00179756	0.00372645	0.00291886	0.00592974	0.00382077	0.00321239	0.00285468	0.00335427	0.00234064	0.0246486	0.00797516	0.0107227	0.0172262	0.00850674	0.0286515	0.0145427	0.00844283	0.00202324	0.00912978	0.00548257	0.0030574	0.00313306
d__Bacteria;p__Firmicutes_A;c__Clostridia;o__Oscillospirales;f__Acutalibacteraceae;g__HGM12814;s__HGM12814 sp900770165	MGYG000003581	d__Bacteria;p__Bacillota_A;c__Clostridia;o__Oscillospirales;f__Acutalibacteraceae;g__HGM12814;s__HGM12814 sp900770165	GCA_900770165.1	82.89	3.36	NS	No	No	0.0201786	0.00630165	0.00296181	0.00254383	0.000895809	0.00544764	0.00296761	0.00230703	0.00734872	0.00371083	0.00373912	0.00626162	0.00176802	0.0157222	0.00488636	0.0260781	0.00539268	0.0192373	0.0126732	0.0148468	0.00474457	0.0231737	0.00494824	0.00662283	0.00431326	0.0474433	0.00907373	0.0082379	0.0179179	0.0404299	0.00796756	0.017239	0.00799724	0.0292549	0.0130756	0.0118624	0.057544	0.0333142	0.0779467	0.00809276	0.0171504
d__Bacteria;p__Firmicutes_A;c__Clostridia;o__Lachnospirales;f__Lachnospiraceae;g__CAG-81;s__MGYG000004582	MGYG000004582	d__Bacteria;p__Bacillota_A;c__Clostridia;o__Lachnospirales;f__Lachnospiraceae;g__Copromonas;s__	MGYG000004582	100	0.17	NS	Yes	No	0.0200634	0.00149872	0.0158216	0.0111619	0.00375039	0.0242837	0.00417059	0.0098301	0.00224997	0.00840624	0.00553201	0.00673951	0.0100825	0.00558564	0.00136495	0.00639622	0.001958	0.0128262	0.0575756	0.008951	0.00898259	0.00929648	0.0279153	0.0233497	0.00549986	0.00952373	0.00948226	0.0080841	0.00708013	0.024962	0.00274777	0.0206342	0.10704	0.0214137	0.0239261	0.0276758	0.01855	0.017593	0.00890213	0.00902847	0.0441407
d__Bacteria;p__Firmicutes_A;c__Clostridia;o__Oscillospirales;f__Oscillospiraceae;g__Intestinimonas;s__Intestinimonas massiliensis	MGYG000001502	d__Bacteria;p__Bacillota_A;c__Clostridia;o__Oscillospirales;f__Oscillospiraceae;g__Intestinimonas;s__Intestinimonas massiliensis	GCA_001244995.1	99.33	0	RS	Yes	No	0.0200452	0.0167664	0.00114692	0.00193774	0.0180919	0.0100211	0.00462352	0.00326246	0.0028664	0.0026815	0.00397503	0.00276116	0.00384012	0.0132538	0.0525546	0.0184407	0.0126546	0.00285026	0.00652864	0.00694485	0.0085613	0.00764303	0.00681494	0.00953809	0.0113832	0.00786256	0.00600973	0.00532051	0.0390726	0.0135997	0.0128123	0.00892759	0.0104706	0.0277183	0.00809882	0.00598127	0.00618073	0.0237474	0.00971805	0.019057	0.00380701
d__Bacteria;p__Firmicutes_A;c__Clostridia;o__Oscillospirales;f__Oscillospiraceae;g__CAG-83;s__CAG-83 sp900550615	MGYG000001733	d__Bacteria;p__Bacillota_A;c__Clostridia;o__Oscillospirales;f__Oscillospiraceae;g__Vescimonas;s__Vescimonas sp900550615	GCA_900550615.1	86.63	1.54	NS	No	No	0.0199566	0.00886087	0.000163845	0.000871539	0.000192877	0.00099563	0.000307993	7.37937e-05	0.000418292	0.000369218	0.00155305	0.000584091	0.000125977	0.0038626	0.00213627	0.000307277	0.0232297	0.00103505	0.0253164	0.0135584	0.104175	0.0763839	0.0063853	0.476135	0.398905	0.0380657	0.103945	0.0464427	0.304993	0.00280137	0.00421113	0.00249504	0.00844547	0.00251893	0.00136921	0.00211277	0.00300155	0.00649561	0.00348921	0.00211163	0.0135269
d__Bacteria;p__Firmicutes_A;c__Clostridia;o__Oscillospirales;f__Oscillospiraceae;g__UMGS1766;s__UMGS1766 sp900554855	MGYG000002776	d__Bacteria;p__Bacillota_A;c__Clostridia;o__Oscillospirales;f__Oscillospiraceae;g__UMGS1766;s__UMGS1766 sp900554855	GCA_900554855.1	69.13	1.03	NS	No	No	0.0199489	0.00392648	0.00107129	0.00304817	0.00119584	0.00303141	0.000894993	0.00125449	0.00153667	0.00142093	0.000853196	0.00707036	0.000951343	0.00962361	0.00355372	0.000780323	0.00781331	0.00439512	0.00334614	0.0403317	0.0876743	0.0169437	0.00959648	0.182688	0.0169011	0.00954322	0.0362035	0.0529071	0.00843156	0.0117269	0.00656671	0.00826813	0.00340528	0.0218595	0.00539084	0.00524127	0.00515801	0.0034304	0.00328025	0.00208148	0.00319823
d__Bacteria;p__Firmicutes_A;c__Clostridia;o__Peptostreptococcales;f__Anaerovoracaceae;g__CAG-238;s__CAG-238 sp900542245	MGYG000001577	d__Bacteria;p__Bacillota_A;c__Clostridia;o__Peptostreptococcales;f__Anaerovoracaceae;g__CAG-238;s__CAG-238 sp900542245	GCA_900542245.1	94.49	0	NS	Yes	No	0.0199317	0.0159163	5.88162e-05	0.00152187	9.00095e-05	0.00653231	0.000847888	0.000489369	0.000145301	7.45896e-05	0.00717942	0.000110283	0.000156385	0.00270952	0.000222107	0.0119959	0.00679927	0.000208556	0.0972249	0.0258101	0.0406348	0.0169733	0.0544306	0.134109	0.0590727	0.023539	0.0182227	0.0251655	0.0380574	0.0253928	0.000193643	0.00510079	0.00276141	0.00477934	0.000834753	0.00740825	0.00766714	0.00955883	0.00302984	0.0147131	0.0167766
d__Bacteria;p__Firmicutes_A;c__Clostridia;o__Lachnospirales;f__Lachnospiraceae;g__VUNI01;s__MGYG000000356	MGYG000000356	d__Bacteria;p__Bacillota_A;c__Clostridia;o__Lachnospirales;f__Lachnospiraceae;g__Roseburia_A;s__Roseburia_A sp934364805	GCA_934364805.1	98.49	0.54	NS	Yes	No	0.0198952	0.00422447	0.00625552	0.00483549	0.000900095	0.0072163	0.00868904	0.00880087	0.00398918	0.00402784	0.00478104	0.000788319	0.00082971	0.0076112	0.00135284	0.0006469	0.00238325	0.0160742	0.0111605	1.01616	0.0420141	0.030028	0.00141114	0.141567	0.00496747	0.00743387	0.00514429	0.00543586	0.00261714	0.0116018	0.0251405	0.0461895	0.0168393	0.0249686	0.0614754	0.00791022	0.0101345	0.029343	0.0124527	0.00646858	0.0107762
d__Bacteria;p__Firmicutes_A;c__Clostridia;o__Lachnospirales;f__Lachnospiraceae;g__Agathobacter;s__Agathobacter sp900550545	MGYG000004403	d__Bacteria;p__Bacillota_A;c__Clostridia;o__Lachnospirales;f__Lachnospiraceae;g__Agathobacter;s__Agathobacter sp900550545	GCA_900550545.1	92.82	2.76	NS	No	No	0.0197844	0.00366354	0.00270554	0.00437981	0.00112726	0.00605878	0.0120915	0.0228605	0.00106995	0.0184199	0.00218607	0.000820995	0.0021807	0.00284105	0.00213223	0.000743935	0.00241596	0.034234	0.00318918	0.0425525	0.00696138	0.0577867	0.0170707	0.00939472	0.0219363	0.00856892	0.00538081	0.0149955	0.00173378	0.00420795	0.0211954	0.0792829	0.2515	0.0204957	0.274299	0.00217522	0.0142175	0.0567743	0.0150613	0.0463806	0.0298044
d__Bacteria;p__Firmicutes_A;c__Clostridia;o__Oscillospirales;f__Oscillospiraceae;g__CAG-110;s__CAG-110 sp900553805	MGYG000004201	d__Bacteria;p__Bacillota_A;c__Clostridia;o__Oscillospirales;f__Oscillospiraceae;g__Faecousia;s__Faecousia sp900553805	GCA_900553805.1	69.04	0	NS	No	No	0.0197311	0.00250225	6.72185e-05	0.00037162	0.000124299	0.00110895	0.000771795	6.21421e-05	0.000110077	0.000156638	0.000570108	0.000232819	0.000260642	0.00579171	0.00111054	7.27762e-05	0.0050422	0.000552287	0.00229755	0.0264604	0.0257591	0.0144214	0.00131854	0.061492	0.0113336	0.0717471	0.026947	0.0990278	0.0257957	0.00285125	0.00180407	0.00296356	0.00494668	0.00241931	0.000705108	0.000697579	0.000983536	0.00273594	0.000726366	0.00151865	0.00058134
d__Bacteria;p__Firmicutes_A;c__Clostridia;o__Oscillospirales;f__Ruminococcaceae;g__Gemmiger;s__Gemmiger variabilis_A	MGYG000000573	d__Bacteria;p__Bacillota_A;c__Clostridia;o__Oscillospirales;f__Ruminococcaceae;g__Gemmiger;s__Gemmiger variabilis_A	GCA_004552305.1	95.15	0	RS	No	No	0.0197204	0.00650761	0.000718398	0.00333574	0	0.00310831	0.000644974	5.43743e-05	0.000246572	0.00321854	0.00254779	0.00017972	0.000556036	0.00553741	0.00757588	0.0089353	0.00257017	0.00675875	0.0137018	0.0270002	0.0204929	0.145407	0.0104039	0.0143071	0.0274497	0.0321566	0.0168197	0.0652255	0.00149645	0.0010402	0.00090326	0.00228805	0.00192837	0.00339724	0.00394358	0.000695223	0.00219826	0.00633996	0.00106301	0.00246341	0.0011421
d__Bacteria;p__Firmicutes_A;c__Clostridia;o__Oscillospirales;f__Ruminococcaceae;g__UMGS1889;s__UMGS1889 sp900556055	MGYG000000517	d__Bacteria;p__Bacillota_A;c__Clostridia;o__Oscillospirales;f__Ruminococcaceae;g__UMGS1889;s__UMGS1889 sp900556055	GCA_900556055.1	68.84	2.01	NS	No	No	0.0196958	0.000464516	0.000138638	0	0	7.68983e-05	0.000242771	6.6026e-05	0	8.20485e-05	0.000275224	0.000747473	0	0.000407743	0.000508828	0	0.000163556	0.000363041	0.000267157	0.000638043	0.00061188	0.0041927	7.03717e-05	0.000825025	0.00104673	0.0896692	0.00102671	0.000269149	0.0269625	6.3482e-05	5.51516e-05	0.00302293	0.000126838	0.00635628	8.06972e-05	4.94904e-05	6.53078e-05	0.000335257	0.000789384	0.000122618	8.40285e-05
d__Bacteria;p__Firmicutes_A;c__Clostridia;o__Lachnospirales;f__Lachnospiraceae;g__Oribacterium;s__Oribacterium sp004554245	MGYG000000539	d__Bacteria;p__Bacillota_A;c__Clostridia;o__Lachnospirales;f__Lachnospiraceae;g__Oribacterium;s__Oribacterium sp004554245	GCA_004554245.1	96.72	0	NS	No	No	0.0196677	0.000495192	8.82243e-05	0.0003495	6.00063e-05	0.000105229	4.71049e-05	0.000306827	0.000145301	0.000190203	7.86355e-05	0.000122537	9.99127e-05	4.82277e-05	5.65364e-05	8.89487e-05	0.000364497	0.000293523	0.000390716	0.0573195	0.0854425	0.398703	0.000400007	0.119837	0.0438049	0.182734	0.249694	0.304105	0.000237323	0.000140567	0.000118882	0.00021982	8.3842e-05	0.000560533	0.000374382	0.000308726	0.000151514	0.000211532	0.000169154	6.33189e-05	8.40285e-05
d__Bacteria;p__Firmicutes_A;c__Clostridia;o__Oscillospirales;f__Ruminococcaceae;g__UBA1394;s__UBA1394 sp900538575	MGYG000001756	d__Bacteria;p__Bacillota_A;c__Clostridia;o__Oscillospirales;f__Ruminococcaceae;g__UBA1394;s__UBA1394 sp900538575	GCA_900538575.1	99.33	0	NS	No	No	0.0196439	0.00476348	9.66266e-05	4.42405e-05	0.00127728	0.000117371	0.000279006	0.000633073	0.000198138	0.000343112	8.64991e-05	0.000400286	6.95045e-05	0.00029375	0.000722858	0.00012938	0.000752359	0.000969398	0.000537653	0.000638043	0.000175539	0.000776113	0.000100002	0.000646437	0.000473737	0.000716107	0.000408533	0.000158606	0.000402131	0.000130592	0.00128932	0.000146012	0.000304196	0.00105864	0.000112447	0.000119013	0.000100574	0.00250246	0.000656714	0.000344736	0.000277809
d__Bacteria;p__Firmicutes_A;c__Clostridia;o__Oscillospirales;f__Oscillospiraceae;g__ER4;s__MGYG000004206	MGYG000004206	d__Bacteria;p__Bacillota_A;c__Clostridia;o__Oscillospirales;f__Oscillospiraceae;g__ER4;s__ER4 sp934572465	GCA_934572465.1	85.43	0.67	NS	Yes	No	0.019485	0.0390369	0.0018275	0.0247128	0.000128585	0.0351304	0.00230089	0.000295175	0.000158511	0.000186474	0.0117521	0.00110691	0.000152041	0.222461	0.0291001	0.000501347	0.0508894	0.00117795	0.0148873	0.013859	0.0475962	0.0815087	0.00211485	0.0158817	0.0341813	0.070383	0.0909093	0.0216041	0.0259078	0.00905345	0.0375288	0.00746426	0.0257717	0.0116873	0.00618326	0.00610264	0.0064707	0.010367	0.00272802	0.0062545	0.00439178
d__Bacteria;p__Firmicutes_A;c__Clostridia;o__Lachnospirales;f__Lachnospiraceae;g__Eubacterium_G;s__Eubacterium_G sp000435815	MGYG000000204	d__Bacteria;p__Bacillota_A;c__Clostridia;o__Lachnospirales;f__Lachnospiraceae;g__Eubacterium_G;s__Eubacterium_G sp000435815	GCF_003460505.1	99.33	0	NS	Yes	No	0.0194343	0.206438	0.0642357	0.00476471	0.0110369	0.00229885	0.0472353	0.0304341	0.00647692	0.219525	0.0279628	0.00164607	0.00981751	0.00204748	0.0481084	0.000650943	0.000883204	0.0213654	0.012002	0.0107424	0.00735258	0.00563104	0.000614826	0.00463322	0.00467421	0.00277674	0.00355854	0.00165815	0.000922922	0.0376911	0.0298554	0.0404309	0.100959	0.158109	0.00320275	0.00357038	0.00306163	0.0307639	0.00574128	0.0300755	0.00779065
d__Bacteria;p__Firmicutes_A;c__Clostridia;o__Oscillospirales;f__Butyricicoccaceae;g__Agathobaculum;s__Agathobaculum sp900544475	MGYG000001115	d__Bacteria;p__Bacillota_A;c__Clostridia;o__Oscillospirales;f__Butyricicoccaceae;g__Agathobaculum;s__Agathobaculum sp900544475	GCA_900544475.1	91.61	0	NS	Yes	No	0.0194021	0.0106532	0.0103264	0.00331804	0.00109297	0.0326656	0.00305095	0.00106807	0.00169959	0.00365489	0.00184007	0.00627796	0.00173761	0.0595699	0.0136253	0.00521967	0.0143229	0.0145178	0.0104258	0.0209388	0.0467988	0.0130674	0.00772607	0.145896	0.281738	0.0343536	0.0141481	0.0223923	0.0091633	0.0491886	0.0126052	0.00410438	0.013777	0.00441869	0.0253561	0.0115914	0.0120754	0.00764706	0.0060431	0.00646456	0.044638
d__Bacteria;p__Firmicutes_A;c__Clostridia;o__Lachnospirales;f__Lachnospiraceae;g__MGYG000000378;s__MGYG000000378	MGYG000000378	d__Bacteria;p__Bacillota_A;c__Clostridia;o__Lachnospirales;f__Lachnospiraceae;g__JAGTTR01;s__JAGTTR01 sp018223385	GCA_018223385.1	99.98	0.32	NS	Yes	No	0.0193875	0.0109293	0.00079822	0.0123254	0.00301746	0.00983084	0.00225379	0.0125838	0.00133853	0.00314395	0.0129985	0.000285919	0.000608164	0.0193525	0.00487828	0.000485175	0.0113041	0.0117641	0.0182802	0.0188223	0.0402737	0.0360302	0.0121558	0.067071	0.0504913	0.0380706	0.0437829	0.0314328	0.0244377	0.0195307	0.21338	0.0403554	0.0363853	0.0387083	0.0261141	0.00239557	0.00541271	0.0146575	0.00700495	0.01529	0.0170475
d__Bacteria;p__Firmicutes_A;c__Clostridia_A;o__Christensenellales;f__CAG-74;g__SFFH01;s__SFFH01 sp900548125	MGYG000001658	d__Bacteria;p__Bacillota_A;c__Clostridia;o__Christensenellales;f__CAG-74;g__Ventricola;s__Ventricola sp900548125	GCA_900548125.1	85.15	0	NS	No	No	0.0193547	0.00638929	0.000184851	0.00113256	4.28617e-05	0.000125466	0.000206537	0.000326246	7.48522e-05	0.000108155	0.000518995	8.16911e-05	9.55687e-05	0.00231931	0.00155879	0.000109164	0.012706	0.000393939	0.022932	0.0215339	0.022464	0.0122111	0.000781496	0.0378002	0.0356521	0.0368771	0.0199912	0.011386	0.00181948	0.00229079	0.00118392	0.0132935	0.0388672	0.00490671	0.0316862	0.00176752	0.00660132	0.0340187	0.00831672	0.0149744	0.0422441
d__Bacteria;p__Firmicutes_A;c__Clostridia;o__Oscillospirales;f__Acutalibacteraceae;g__UBA1227;s__UBA1227 sp900545655	MGYG000003307	d__Bacteria;p__Bacillota_A;c__Clostridia;o__Oscillospirales;f__Acutalibacteraceae;g__UBA1227;s__UBA1227 sp900545655	GCA_900545655.1	94.97	1.01	NS	No	No	0.0192257	0.00060913	0.000277276	0.000123873	0	0.000141655	3.9858e-05	7.37937e-05	6.60461e-05	7.45896e-05	0.000998671	0	6.95045e-05	0.0014556	0.000133264	0	0.00139724	0.000440284	0.000173652	0.000319021	0.000426309	0.000780331	4.44453e-05	0.000347114	0.000248148	0.000867122	0.000413908	0.000182637	0.000290061	0.00028839	7.59866e-05	0.000157244	2.68724e-05	0.000284365	4.63017e-05	0.000121369	0.000202454	7.5832e-05	0.000205638	0.000101511	0.000140619
d__Bacteria;p__Firmicutes_A;c__Clostridia;o__Lachnospirales;f__Lachnospiraceae;g__TF01-11;s__TF01-11 sp003149875	MGYG000002633	d__Bacteria;p__Bacillota_A;c__Clostridia;o__Lachnospirales;f__Lachnospiraceae;g__Butyribacter;s__Butyribacter hominis	GCA_014384965.1	88.59	0	RS	Yes	No	0.0192099	0.00157322	0.00163845	0.0369055	0.000844375	0.0177918	0.518168	0.0182931	0.00862561	0.0308018	0.0133523	0.0012948	0.00974366	0.00745337	0.00161936	0.0011159	0.0075563	0.116308	0.00635165	0.00491416	0.00219675	0.00311289	0.00142966	0.00354408	0.00274767	0.00142734	0.00267159	0.00587803	0.00101521	0.00311788	0.00486927	0.0191211	0.0151722	0.0489366	0.0585385	0.0148271	0.003012	0.0274372	0.0107645	0.00189555	0.176686
d__Bacteria;p__Firmicutes_A;c__Clostridia;o__Lachnospirales;f__Lachnospiraceae;g__Coprococcus;s__Coprococcus sp900548315	MGYG000003165	d__Bacteria;p__Bacillota_A;c__Clostridia;o__Lachnospirales;f__Lachnospiraceae;g__Coprococcus;s__Coprococcus sp900548315	GCA_900548315.1	85.37	0.11	NS	No	No	0.0191525	0.00158199	0.000100828	0.000455678	0.0089838	0.00435892	0.00326111	0.00417129	0.0173833	0.0025808	0.00566962	0.00361483	0	0.00103032	0.000355372	0.00100674	0.00889279	0.0465118	0.000190349	0.0205891	0.00330515	0.00334066	5.92604e-05	0.0140707	0.00274767	0.00637189	0.000881571	0.0108188	0.000131846	0.000347337	0.00121701	0.00724283	0.001062	0.0306477	0.0026511	0.00255465	0.000583852	0.0539944	0.295709	0.000150759	0.000372126
d__Bacteria;p__Firmicutes_A;c__Clostridia;o__Oscillospirales;f__Acutalibacteraceae;g__UMGS1532;s__UMGS1532 sp900552605	MGYG000000935	d__Bacteria;p__Bacillota_A;c__Clostridia;o__Oscillospirales;f__Acutalibacteraceae;g__UMGS1532;s__UMGS1532 sp900552605	GCA_900552605.1	79.22	1.34	NS	No	No	0.0190322	0.00255922	0.00620091	0.00701212	0.0161117	0.0046058	0.00816001	0.000403924	0.00656938	0.00831301	0.008414	0.00716431	0.037072	0.00519982	0.00689744	0.0170054	0.00591139	0.017426	0.000504258	0.000674853	0.000882711	0.00496459	0.00102224	0.00452506	0.0015701	0.00141273	0.00165026	0.000937217	0.00431796	0.00503957	0.00122804	0.00658337	0.00285278	0.00601012	0.0116125	0.033399	0.000889493	0.00978633	0.00600661	0.00153473	0.0181845
d__Bacteria;p__Firmicutes_A;c__Clostridia;o__Oscillospirales;f__Oscillospiraceae;g__CAG-110;s__CAG-110 sp900548795	MGYG000002795	d__Bacteria;p__Bacillota_A;c__Clostridia;o__Oscillospirales;f__Oscillospiraceae;g__Faecousia;s__Faecousia sp900548795	GCA_900548795.1	90.59	1.34	NS	No	No	0.0189719	0.00276957	0	0.000137146	0	0.000206411	0.000822524	0	0	0	8.64991e-05	0.000290003	0	0.000403359	0.000500751	0	0.00456088	0	0.00102521	0.00318408	0.0487748	0.0284758	0.000303709	0.00523438	0.0037899	0.00489096	0.0128419	0.0298131	0.009249	0.000795339	0.00040567	0.00100283	0.000702983	0.00102964	0.000273841	0.000120191	0.000283436	0.00092994	0.000434493	0.000779928	6.00204e-05
d__Bacteria;p__Firmicutes_A;c__Clostridia;o__Peptostreptococcales;f__Anaerovoracaceae;g__CAG-238;s__CAG-238 sp900551415	MGYG000000668	d__Bacteria;p__Bacillota_A;c__Clostridia;o__Peptostreptococcales;f__Anaerovoracaceae;g__CAG-238;s__CAG-238 sp900551415	GCA_900551415.1	90.85	2.88	NS	Yes	No	0.0188451	0.0910759	9.66266e-05	9.29051e-05	0.000454334	0.00121014	0.000235524	0.000283523	0.000299409	0.000272252	0.00279942	0.000175636	0.000130321	0.0023237	0.000177686	0.00246226	0.00286457	0.00166458	0.02183	0.0107179	0.0381422	0.0201916	0.010915	0.0316201	0.0834138	0.0692772	0.0559851	0.0389498	0.0110289	0.0347174	0.00159204	0.00539281	0.0020767	0.00191489	0.00039158	0.00226242	0.029719	0.00247452	0.016446	0.00273477	0.00394248
d__Bacteria;p__Firmicutes_A;c__Clostridia;o__Lachnospirales;f__Lachnospiraceae;g__Eisenbergiella;s__Eisenbergiella massiliensis	MGYG000003684	d__Bacteria;p__Bacillota_A;c__Clostridia;o__Lachnospirales;f__Lachnospiraceae;g__Eisenbergiella;s__Eisenbergiella porci	GCA_009696275.1	98.85	2.4	RS	Yes	Yes	0.0187803	0.00618771	0.000302483	0.00134934	0.00314605	0.00248908	0.0020545	0.00547627	0.00202541	0.00578069	0.00222145	0.0399102	0.00123805	0.0111669	0.0028349	0.00216307	0.00773387	0.00624895	0.0023443	0.000901849	0.00111844	0.00115152	0.00410378	0.00210532	0.00123623	0.00153451	0.00117722	0.000682486	0.165711	0.0074936	0.00487295	0.00344492	0.0138124	0.0103985	0.00496222	0.00590114	0.00181817	0.00611446	0.00254394	0.00220812	0.0376688
d__Bacteria;p__Firmicutes_A;c__Clostridia;o__Oscillospirales;f__Oscillospiraceae;g__UBA1777;s__MGYG000000746	MGYG000000746	d__Bacteria;p__Bacillota_A;c__Clostridia;o__Oscillospirales;f__Oscillospiraceae;g__Limivicinus;s__Limivicinus sp934573855	GCA_934573855.1	87.56	0	NS	No	No	0.0187702	0.00872502	0.000168046	0.000420285	0.000291459	0.000700179	0.000510907	0.000302943	0.000321424	0.000369218	0.000613357	0.000980293	0.000230234	0.00174935	0.00167186	0.000185984	0.0103975	0.00105437	0.00287861	0.00542336	0.416685	0.0456726	0.00168151	0.00894447	0.00653757	0.0248737	0.00733209	0.00714207	0.00859636	0.002542	0.000919193	0.00335025	0.000911513	0.00411667	0.000298977	0.000678726	0.00108542	0.00368983	0.00181094	0.00303328	0.000291528
d__Bacteria;p__Firmicutes_A;c__Clostridia;o__Lachnospirales;f__Lachnospiraceae;g__AM51-8;s__AM51-8 sp003478275	MGYG000000280	d__Bacteria;p__Bacillota_A;c__Clostridia;o__Lachnospirales;f__Lachnospiraceae;g__Pararoseburia;s__Pararoseburia lenta	GCA_014287435.1	98.43	0.97	RS	Yes	No	0.0187566	0.00222179	0.000869639	0.245247	0.00101582	0.0316578	0.0372672	0.322094	0.022918	0.00237568	0.0754272	0.00119677	0.00122936	0.00417827	0.0191739	0.00464151	0.00438798	0.0213847	0.0176924	0.0161658	0.00412768	0.0090898	0.000625938	0.00515389	0.0019536	0.0025965	0.00226843	0.0127894	0.00106136	0.00487905	0.0295073	0.00524199	0.00579585	0.0300991	0.0119022	0.00381076	0.00182339	0.0061424	0.00581424	0.00141312	0.00758486
d__Bacteria;p__Firmicutes_A;c__Clostridia;o__Lachnospirales;f__Lachnospiraceae;g__Eubacterium_G;s__Eubacterium_G sp000432355	MGYG000000169	d__Bacteria;p__Bacillota_A;c__Clostridia;o__Lachnospirales;f__Lachnospiraceae;g__Eubacterium_G;s__Eubacterium_G sp000432355	GCF_003479405.1	99.33	0.67	NS	Yes	No	0.0187065	0.0141195	0.00115532	0.0044329	0.006815	0.0664927	0.0766976	0.0541335	0.00781105	0.00794752	0.00500122	0.0807353	0.00615115	0.00452025	0.0285267	0.0043787	0.00584129	0.0243161	0.0234931	0.00884671	0.00125887	0.0041463	0.00163707	0.00497279	0.00870323	0.00364873	0.0100951	0.0025425	0.00374443	0.0836775	0.0103354	0.128606	0.0332358	0.0422676	0.0196544	0.00727392	0.0282156	0.101447	0.0208606	0.0330645	0.00805817
d__Bacteria;p__Firmicutes_A;c__Clostridia;o__Lachnospirales;f__Lachnospiraceae;g__Agathobacter;s__Agathobacter sp900552085	MGYG000000543	d__Bacteria;p__Bacillota_A;c__Clostridia;o__Lachnospirales;f__Lachnospiraceae;g__Agathobacter;s__Agathobacter sp900552085	GCA_900552085.1	85.24	2.15	NS	Yes	No	0.0186536	0.0061658	0.0032559	0.00632197	0.00105868	0.0100089	0.0190702	0.0280572	0.0037338	0.0204077	0.00610998	0.000980293	0.00119461	0.00462986	0.00690552	0.00207008	0.00172435	0.0645017	0.00699616	0.0237916	0.00324998	0.0285053	0.00230375	0.00751326	0.0259743	0.00703928	0.00469813	0.00710362	0.00112069	0.00533884	0.0173458	0.0464206	0.151294	0.0170966	0.17234	0.00661051	0.00763318	0.041979	0.0160961	0.0270482	0.0349284
d__Bacteria;p__Firmicutes_A;c__Clostridia_A;o__Christensenellales;f__CAG-74;g__UMGS1600;s__UMGS1600 sp900553315	MGYG000001103	d__Bacteria;p__Bacillota_A;c__Clostridia;o__Christensenellales;f__CAG-74;g__Egerieenecus;s__Egerieenecus sp900553315	GCA_900553315.1	78.43	1.57	NS	No	No	0.0186149	0.0402683	0.00127295	0.00515402	0.000445761	0.00437106	0.00178274	0.00121565	0.000493144	0.000160368	0.0012621	0.00100888	0.00167245	0.00956662	0.00349314	0.000820754	0.0590999	0.00195424	0.021269	0.0213376	0.0620807	0.0563272	0.00422971	0.0487167	0.252985	0.0587061	0.0448257	0.0377963	0.0324407	0.00381164	0.00884508	0.0120468	0.00741679	0.0126495	0.00156367	0.00222707	0.00968907	0.0354874	0.0102587	0.0047258	0.0013153
d__Bacteria;p__Firmicutes_A;c__Clostridia;o__Lachnospirales;f__Lachnospiraceae;g__Eubacterium_G;s__Eubacterium_G sp900550135	MGYG000001645	d__Bacteria;p__Bacillota_A;c__Clostridia;o__Lachnospirales;f__Lachnospiraceae;g__Eubacterium_G;s__Eubacterium_G sp900550135	GCA_900550135.1	96.2	3.19	NS	Yes	No	0.0185772	0.0134929	0.00412554	0.0121131	0.0178905	0.0168205	0.0368722	0.0205613	0.00973519	0.0166596	0.00498549	0.0114	0.00470024	0.0113817	0.0125632	0.0027938	0.00349076	0.0152902	0.00598765	0.0111473	0.00414273	0.0646831	0.000811126	0.00336298	0.0297417	0.0199243	0.0410199	0.0122223	0.00464098	0.0229778	0.0390289	0.0226607	0.0183442	0.0678869	0.0397043	0.0645084	0.00572227	0.0393508	0.01232	0.00566654	0.111825
d__Bacteria;p__Firmicutes_A;c__Clostridia;o__Peptostreptococcales;f__Anaerovoracaceae;g__CAG-238;s__CAG-238 sp000435615	MGYG000004308	d__Bacteria;p__Bacillota_A;c__Clostridia;o__Peptostreptococcales;f__Anaerovoracaceae;g__CAG-238;s__CAG-238 sp000435615	GCA_000435615.1	95.39	0.78	NS	Yes	No	0.0185569	0.00282654	6.30173e-05	0.000610519	0.000321462	0.000283309	0.000181173	5.82582e-05	9.24645e-05	0.000727248	0.00339705	0	0	0.00404674	0.000625939	0.000428571	0.0049394	0.000196969	0.00761396	0.021945	0.076505	0.0146449	0.000544455	0.0375638	0.0578004	0.0767695	0.0255763	0.0298804	0.023818	0.00374272	0.00169622	0.000904953	0.00171231	0.00217908	0.000853274	0.00041242	0.000607363	0.000460979	0.00608124	0.000975915	0.000277809
d__Bacteria;p__Firmicutes_A;c__Clostridia;o__Oscillospirales;f__Oscillospiraceae;g__UBA1777;s__MGYG000004062	MGYG000004062	d__Bacteria;p__Bacillota_A;c__Clostridia;o__Oscillospirales;f__Oscillospiraceae;g__Limivicinus;s__Limivicinus sp934572335	GCA_934572335.1	90.18	0.81	NS	No	No	0.018549	0.00438661	8.82243e-05	0.000132722	0.000115726	0.000307593	0.000108704	0.000194194	9.24645e-05	4.10243e-05	0.000444291	0	0	0.00116185	0.000714782	0	0.00505622	0.000169934	0.00109534	0.0135952	0.258599	0.329793	0.00130373	0.143836	0.0151506	0.0994657	0.0206954	0.072531	0.00193154	0.000523273	0.000284337	0.000458895	0.000515951	0.000835439	0.00075141	0.00016379	0.000574709	0.00281576	0.000311773	0.000369863	0.000296672
d__Bacteria;p__Firmicutes_A;c__Clostridia;o__Oscillospirales;f__Oscillospiraceae;g__CAG-110;s__CAG-110 sp900544705	MGYG000000715	d__Bacteria;p__Bacillota_A;c__Clostridia;o__Oscillospirales;f__Oscillospiraceae;g__Faecousia;s__Faecousia sp900544705	GCA_900544705.1	91.39	0	NS	No	No	0.0185453	0.031184	0.000310886	0.00170326	0.000621494	0.00356565	0.00288427	0.000322362	0.000479935	0.00610516	0.00161596	0.00145002	0.000182449	0.00473508	0.00333161	0.000974393	0.0328468	0.00261081	0.00574387	0.0191904	0.0375604	0.0923364	0.00104446	0.0574423	0.137492	0.0546092	0.0256838	0.0399158	0.0224929	0.00468135	0.00150748	0.00447663	0.00341602	0.00856436	0.000273841	0.00176516	0.00242031	0.00755327	0.00221558	0.00483636	0.000440721
d__Bacteria;p__Firmicutes_A;c__Clostridia_A;o__Christensenellales;f__CAG-74;g__Firm-11;s__Firm-11 sp900540045	MGYG000003875	d__Bacteria;p__Bacillota_A;c__Clostridia;o__Christensenellales;f__CAG-74;g__Limiplasma;s__Limiplasma merdipullorum	GCA_900540045.1	98.79	0.34	RS	No	No	0.0185045	0.0365785	0.000420116	0.00151303	0.000227167	0.00120204	0.000347851	0.000318478	0.000220154	0.000193933	0.00187153	0.00091494	0.000121633	0.0027139	0.0267983	0.000149596	0.00879465	0.00171479	0.00130573	0.00125768	0.00322491	0.00224398	0.00151484	0.00300581	0.00307252	0.0034149	0.00447774	0.00182157	0.00552435	0.0132151	0.0379381	0.00143124	0.00274529	0.00366017	0.000549006	0.00129853	0.00156086	0.00287763	0.00122056	0.00401623	0.000675658
d__Bacteria;p__Firmicutes_A;c__Clostridia;o__Lachnospirales;f__Lachnospiraceae;g__CAG-317;s__CAG-317 sp000433215	MGYG000000229	d__Bacteria;p__Bacillota_A;c__Clostridia;o__Lachnospirales;f__Lachnospiraceae;g__CAG-317;s__CAG-317 sp000433215	GCF_003435815.1	95.91	0.19	NS	No	No	0.0184664	0.0330289	0.00126455	0.0150285	0.0524884	0.0110005	0.00663816	0.00589962	0.00457919	0.00814145	0.0252695	0.00164607	0.00376627	0.00816801	0.00466829	0.00525202	0.106097	0.0104355	0.0784372	0.0120921	0.00899764	0.0575252	0.024819	0.010177	0.0126465	0.0461913	0.07431	0.0137987	0.028815	0.00675812	0.0303407	0.00582443	0.0164266	0.0175921	0.0106467	0.00230602	0.00354099	0.0114726	0.00788555	0.00769274	0.0219846
d__Bacteria;p__Firmicutes_A;c__Clostridia;o__Lachnospirales;f__Lachnospiraceae;g__Dorea_A;s__Dorea_A sp900550865	MGYG000002992	d__Bacteria;p__Bacillota_A;c__Clostridia;o__Lachnospirales;f__Lachnospiraceae;g__Dorea_A;s__Dorea_A sp900550865	GCA_900550865.1	88.07	1.95	NS	No	No	0.0183733	0.00932977	0.0104735	0.0165017	0.00157731	0.00957586	0.00783753	0.00129722	0.0190257	0.0145524	0.0128137	0.00889616	0.0110469	0.0285289	0.0152406	0.0176806	0.0359123	0.0162712	0.047427	0.0127915	0.00868668	0.0218577	0.0238301	0.0217726	0.0123172	0.0206015	0.0185936	0.0084686	0.0161446	0.0044773	0.0320381	0.00979563	0.0103534	0.00893636	0.0220541	0.0118094	0.00571705	0.00372774	0.00663016	0.00382727	0.00931345
d__Bacteria;p__Firmicutes_A;c__Clostridia;o__Lachnospirales;f__Lachnospiraceae;g__Eubacterium_G;s__Eubacterium_G sp000434315	MGYG000000139	d__Bacteria;p__Bacillota_A;c__Clostridia;o__Lachnospirales;f__Lachnospiraceae;g__Eubacterium_G;s__Eubacterium_G sp000434315	GCA_902363805.1	100	0.67	NS	Yes	No	0.0183556	0.0703479	0.00162585	0.00466295	0.00396042	0.0822852	0.0277846	0.128661	0.00406844	0.00783191	0.0424553	0.002222	0.00489138	0.00280597	0.0371686	0.00141509	0.0392488	0.215832	0.00375021	0.00250923	0.0019209	0.00285559	0.000807423	0.00193428	0.0025266	0.00168066	0.00895547	0.000817061	0.00116025	0.00421067	0.0321117	0.146017	0.00359661	0.0707765	0.0408434	0.00366229	0.102917	0.0244379	0.0135721	0.00201213	0.00624727
d__Bacteria;p__Firmicutes_A;c__Clostridia;o__Oscillospirales;f__Acutalibacteraceae;g__Eubacterium_R;s__Eubacterium_R sp900542875	MGYG000001230	d__Bacteria;p__Bacillota_A;c__Clostridia;o__Oscillospirales;f__Acutalibacteraceae;g__Eubacterium_R;s__Eubacterium_R sp900542875	GCA_900542875.1	95.3	0.34	NS	No	No	0.0183344	0.00214291	0.00260052	0	0	0.00046139	0.0002935	0.00208953	0.000418292	0.000689954	0.00482822	4.49301e-05	0.000134665	0.00200364	0.00217261	0	0.00353281	0.00106595	0.237806	0.020129	0.112496	0.0212967	0.000355562	0.0417593	0.0751076	0.00291801	0.0090576	0.0013121	0.00243915	0.00028839	0.00075864	0.00147456	7.52428e-05	0.000474782	0.000199759	7.1879e-05	0.000431032	0.000738365	0.000318407	0.000128648	0.00396649
d__Bacteria;p__Firmicutes_A;c__Clostridia;o__Oscillospirales;f__Oscillospiraceae;g__MGYG000002726;s__MGYG000002726	MGYG000002726	d__Bacteria;p__Bacillota_A;c__Clostridia;o__Oscillospirales;f__Oscillospiraceae;g__Pseudoscilispira;s__Pseudoscilispira sp018369915	GCA_020555865.1	100	0.67	NS	Yes	Yes	0.0182061	0.0167051	0.00256271	0.0232705	0.0119498	0.0141048	0.0158381	0.0307098	0.0192458	0.0041621	0.0132894	0.0158276	0.0395654	0.0270163	0.0071882	0.0234946	0.0128275	0.0175225	0.00729003	0.00852768	0.0085613	0.00880719	0.0232486	0.0133664	0.0126059	0.00878327	0.0071332	0.00788223	0.0130923	0.0150987	0.0187626	0.00573618	0.00907644	0.0220632	0.0183275	0.0144488	0.00856578	0.0235239	0.00379601	0.0157081	0.0153738
d__Bacteria;p__Firmicutes_A;c__Clostridia;o__Lachnospirales;f__Lachnospiraceae;g__Eubacterium_I;s__Eubacterium_I ramulus_A	MGYG000002278	d__Bacteria;p__Bacillota_A;c__Clostridia;o__Lachnospirales;f__Lachnospiraceae;g__Eubacterium_I;s__Eubacterium_I ramulus_A	GCA_003122485.1	97.13	1.54	RS	Yes	No	0.0182056	0.0567499	0.0291728	0.0235183	0.00518197	0.0145014	0.0274332	0.00744152	0.0507674	0.0346543	0.0377057	0.0132748	0.00244134	0.00800579	0.0545092	0.153635	0.0164538	0.0108874	0.0165437	0.0263254	0.00704163	0.00969298	0.0017667	0.0328677	0.00957851	0.00824253	0.00439173	0.00669029	0.00288084	0.0114649	0.0081612	0.00568323	0.0126032	0.109845	0.0134738	0.00411949	0.00549631	0.0133744	0.00338971	0.00925963	0.0247816
d__Bacteria;p__Firmicutes_A;c__Clostridia;o__Oscillospirales;f__Oscillospiraceae;g__UBA1777;s__UBA1777 sp900546515	MGYG000002802	d__Bacteria;p__Bacillota_A;c__Clostridia;o__Oscillospirales;f__Oscillospiraceae;g__Limivicinus;s__Limivicinus sp900546515	GCA_900546515.1	88.5	0	NS	No	No	0.0181279	0.0166393	0.000466328	0.000752089	0.000162874	0.00124656	0.000735561	0.000501021	0.0010083	0.000634011	0.000920036	0.000731135	0.000204169	0.00373984	0.00892467	0.00037601	0.0209539	0.00171093	0.0050526	0.0224358	0.0503296	0.138119	0.00159633	0.0126521	0.0115953	0.0207622	0.0186205	0.0138612	0.0142526	0.0041218	0.00288994	0.00335346	0.00201758	0.00696725	0.00744663	0.0012349	0.00440959	0.00715815	0.00170812	0.00229255	0.00121241
d__Bacteria;p__Firmicutes_A;c__Clostridia;o__TANB77;f__CAG-508;g__CAG-354;s__CAG-354 sp900552655	MGYG000000982	d__Bacteria;p__Bacillota_A;c__Clostridia;o__TANB77;f__CAG-508;g__Merdicola;s__Merdicola sp900552655	GCA_900552655.1	78.68	1.23	NS	No	No	0.0181268	0.000639806	0.0054699	0.000858266	0.000154302	6.07092e-05	0.00489166	0.000143704	9.68675e-05	0.000220039	4.32495e-05	0.000379863	0.0023675	0.00542342	0.000424023	0.00538948	0.000953299	0.000135175	0.000350643	0.00117179	0.000591818	0.00172938	0.000448157	0.000231409	0.000157912	0.00104737	0.000833192	0.000499849	0.000988845	0.000708278	0.00122069	0.00142322	2.47226e-05	0.00124213	0.000252675	0.000236847	0.000198536	9.37923e-05	0.000867327	0.000115582	0.00212987
d__Bacteria;p__Firmicutes_A;c__Clostridia;o__Peptostreptococcales;f__Peptostreptococcaceae;g__Terrisporobacter;s__Terrisporobacter sp900557165	MGYG000004232	d__Bacteria;p__Bacillota_A;c__Clostridia;o__Peptostreptococcales;f__Peptostreptococcaceae;g__Terrisporobacter;s__Terrisporobacter sp900557165	GCA_900557165.1	62.07	1.72	NS	No	No	0.0181174	0.000398783	0	0.00303048	0.000115726	0.00072851	0.000213784	0.0148558	0.00138256	0.00110393	0.0004207	6.94374e-05	0.00135099	0.000587501	0.000153456	0.000561994	0.00102807	0.0180015	0.0183269	0.00746019	0.0340095	0.0141261	0.00365562	0.00323218	0.000640673	0.0387233	0.0854479	0.0484613	0.00706036	9.06886e-05	0.0068057	0.000494194	0.000328919	0.0162655	0.00102922	0.00014258	0.000963944	0.00800028	0.0810561	0.00125532	0.000914025
d__Bacteria;p__Firmicutes_A;c__Clostridia;o__Oscillospirales;f__Ruminococcaceae;g__Ruminococcus;s__Ruminococcus sp002438605	MGYG000001940	d__Bacteria;p__Bacillota_A;c__Clostridia;o__Oscillospirales;f__Ruminococcaceae;g__Ruminococcus;s__Ruminococcus sp002438605	GCA_002438605.1	97.99	0	NS	No	No	0.0180778	0.00629288	0.000693191	0.000145994	0.000107154	0.000141655	0.00138416	0.000361201	0.000435904	0.00388612	0.0004207	0.00103339	0.000125977	0.00202556	0.0019182	0.000177897	0.000929934	0.00171093	0.000611121	0.0556263	0.00092785	0.0805175	0.000185189	0.152833	0.000961009	0.00972346	0.01804	0.00186482	0.0288743	0.00321491	0.00237152	0.00432901	0.000820147	0.00538717	0.00285086	0.00315796	0.000423195	0.0073597	0.0100995	0.00249858	0.000270949
d__Bacteria;p__Firmicutes_A;c__Clostridia;o__Oscillospirales;f__Ruminococcaceae;g__Negativibacillus;s__Negativibacillus sp000435195	MGYG000001057	d__Bacteria;p__Bacillota_A;c__Clostridia;o__Oscillospirales;f__Ruminococcaceae;g__Negativibacillus;s__Negativibacillus sp000435195	GCA_000435195.1	90.16	0.67	NS	No	No	0.0178746	0.000232258	0	0.000101753	0.0911753	0.000174033	0.037818	0.000431111	0.00017172	0.000164097	0.085292	0.00068212	0.000156385	0.00183704	0.000674399	0.000283019	0.46585	0.000444146	0.000374019	0.000558287	0.000386186	0.000354312	0.000455564	0.000357175	0.000424107	0.000477404	0.000349403	0.000317212	0.000441684	0.000246673	0.000120108	7.70173e-05	5.58947e-05	0.000463432	0.000175946	0.000133153	9.66556e-05	0.000403107	0.000160862	0.00108044	8.05988e-05
d__Bacteria;p__Firmicutes_A;c__Clostridia;o__Oscillospirales;f__Oscillospiraceae;g__HGM13006;s__MGYG000004686	MGYG000004686	d__Bacteria;p__Bacillota_A;c__Clostridia;o__Oscillospirales;f__Oscillospiraceae;g__HGM13006;s__HGM13006 sp905202605	GCA_905202605.1	92.52	0.73	NS	No	No	0.0178594	0.0114771	0.0021678	0.00643257	0.00150016	0.00537074	0.00610189	0.00268376	0.00328469	0.00725384	0.00880718	0.00887573	0.0249738	0.011807	0.00742646	0.00160108	0.0263466	0.0540159	0.0204542	0.00652767	0.0138325	0.0172854	0.0574048	0.0630641	0.0167342	0.0188526	0.0108261	0.00905496	0.0518419	0.00646519	0.00391944	0.0046435	0.00313118	0.00590104	0.00778265	0.0194309	0.00305118	0.0153081	0.00196185	0.00327349	0.00325482
d__Bacteria;p__Firmicutes_A;c__Clostridia;o__Oscillospirales;f__Oscillospiraceae;g__F23-B02;s__F23-B02 sp004556755	MGYG000002667	d__Bacteria;p__Bacillota_A;c__Clostridia;o__Oscillospirales;f__Oscillospiraceae;g__F23-B02;s__F23-B02 sp004556755	GCA_004556755.1	90.94	0.67	NS	No	No	0.0177816	0.00511844	7.14196e-05	4.42405e-05	0.000137157	0.000437106	0.000141315	4.66066e-05	7.48522e-05	6.34011e-05	0.000868923	0.000110283	0	0.00183265	0.000492674	0.000101078	0.00354216	0.000177659	0.00153281	0.0037301	0.00321488	0.012228	0.000440749	0.00312403	0.00269353	0.00586038	0.00536468	0.00355662	0.00525407	0.0020151	0.000253697	0.00154676	0.000706208	0.00200127	0.000238123	0.000683439	0.000881656	0.00241066	0.000436151	0.00141915	0.000144049
d__Bacteria;p__Firmicutes_A;c__Clostridia;o__Oscillospirales;f__Oscillospiraceae;g__ER4;s__ER4 sp900768135	MGYG000000753	d__Bacteria;p__Bacillota_A;c__Clostridia;o__Oscillospirales;f__Oscillospiraceae;g__ER4;s__ER4 sp900768135	GCA_900768135.1	95.97	2.08	NS	Yes	No	0.0175983	0.0199479	0.000520943	0.0100426	0.000432903	0.011988	0.000757301	0.000349549	0.000356649	0.00071606	0.00407332	0.000151128	0.000256298	0.0521867	0.0134072	0.00050539	0.0257905	0.0012243	0.00862582	0.0149511	0.394111	0.175064	0.000385192	0.0113793	0.0182547	0.0578098	0.0304411	0.0153415	0.0142987	0.00674089	0.0161214	0.00504463	0.00781021	0.0100291	0.00391448	0.00302363	0.00383749	0.00565547	0.00301989	0.00578915	0.00251057
d__Bacteria;p__Firmicutes_A;c__Clostridia;o__TANB77;f__CAG-508;g__CAG-269;s__CAG-269 sp900554175	MGYG000000382	d__Bacteria;p__Bacillota_A;c__Clostridia;o__TANB77;f__CAG-508;g__CAG-269;s__CAG-269 sp900554175	GCA_900554175.1	74.1	1.34	NS	No	No	0.0175239	0.000144614	0	9.29051e-05	0	7.2851e-05	0.00788825	0.000128168	0.000101271	9.69664e-05	0	0	0	5.69963e-05	0.000488636	8.49056e-05	0.00148135	5.02079e-05	0.00079813	0.00115952	0.00080748	0.0025308	0	0.000231409	0.000166936	0.000979166	0.00191365	0.000437368	0.000263692	0.00070193	0.0009339	0.00158367	0	0.00359018	3.04268e-05	1.41401e-05	0.000509401	0.000435036	2.40998	7.73897e-05	5.48758e-05
d__Bacteria;p__Firmicutes_A;c__Clostridia;o__Lachnospirales;f__Lachnospiraceae;g__CAG-317;s__CAG-317 sp000433535	MGYG000001687	d__Bacteria;p__Bacillota_A;c__Clostridia;o__Lachnospirales;f__Lachnospiraceae;g__CAG-317;s__CAG-317 sp000433535	GCA_000433535.1	93.95	0	NS	No	No	0.0175133	0.00322094	0.00018065	0.00191119	0.0314433	0.00899305	0.00155084	0.00196913	0.00490062	0.000742166	0.00192657	0.000379863	0.00056038	0.0308087	0.00171628	0.0293167	0.00114957	0.00217825	0.00157956	0.000613503	0.000275847	0.000746587	0.000377785	0.00086527	0.000424107	0.00236754	0.000843943	0.000514268	0.000421907	0.000505136	0.00417681	0.00881366	0.00833368	0.00293949	0.00205315	0.00104166	0.00068312	0.00060067	0.00138971	0.0011508	0.000987764
d__Bacteria;p__Firmicutes_A;c__Clostridia_A;o__Christensenellales;f__CAG-74;g__Firm-11;s__Firm-11 sp004556545	MGYG000003417	d__Bacteria;p__Bacillota_A;c__Clostridia;o__Christensenellales;f__CAG-74;g__Limiplasma;s__Limiplasma sp004556545	GCA_004556545.1	96.64	4.7	NS	No	No	0.0175058	0.140823	0.000121834	0.00130067	0.00020145	0.000489721	0.00070295	0.000155355	0.000704491	0.000339383	0.000935763	0.000653528	0.000238922	0.00223163	0.00707513	0.000400269	0.157621	0.00113547	0.00395392	0.00812891	0.045585	0.0122153	0.00161114	0.0372468	0.012245	0.0490265	0.0967847	0.0109054	0.0217414	0.00423516	0.00197075	0.00291863	0.00439311	0.0120436	0.000547683	0.0108325	0.00417709	0.00353816	0.0025257	0.0081611	0.000951752
d__Bacteria;p__Firmicutes_A;c__Clostridia;o__Lachnospirales;f__UBA1390;g__NSJ-32;s__MGYG000004775	MGYG000004775	d__Bacteria;p__Bacillota_A;c__Clostridia;o__Lachnospirales;f__Bianqueaceae;g__Bianquea;s__Bianquea sp019423265	GCA_019423265.1	71.18	1.96	NS	No	No	0.0174787	0.0360614	0.00352477	0.00480895	0.00656212	0.0157237	0.0121857	0.00246626	0.00608504	0.00323346	0.00544944	0.00787502	0.00324933	0.0263937	0.0108308	0.00576145	0.0387582	0.0066622	0.00512607	0.00656448	0.00863151	0.00736042	0.00189633	0.0123879	0.00724141	0.0100937	0.00797714	0.00466205	0.0131055	0.0225887	0.00792712	0.0158864	0.0656042	0.0352549	0.00496751	0.0059636	0.0069579	0.0206902	0.0129983	0.0376426	0.00898077
d__Bacteria;p__Firmicutes_A;c__Clostridia;o__Oscillospirales;f__Acutalibacteraceae;g__CAG-488;s__CAG-488 sp900554995	MGYG000003488	d__Bacteria;p__Bacillota_A;c__Clostridia;o__Oscillospirales;f__Acutalibacteraceae;g__CAG-488;s__CAG-488 sp900554995	GCA_900554995.1	71.98	1.68	NS	No	No	0.0174108	0.00607377	0.000348696	0.000243323	0.00073722	0.000619234	0.00160881	0.000683563	0.000347843	0.00130905	0.000298815	0.000265496	9.99127e-05	0.00167482	0.000783433	0.000222372	0.00465434	0.00179976	0.00328269	0.214793	0.0215813	0.0130674	0.00282228	0.00626566	0.00270707	0.136625	0.00466588	0.0102757	0.00321704	0.00140567	0.00584606	0.00234903	0.00278613	0.00560343	0.000853274	0.000464267	0.00202193	0.00129912	0.00136815	0.00185735	0.00108037
d__Bacteria;p__Firmicutes_A;c__Clostridia;o__Oscillospirales;f__Ruminococcaceae;g__Anaerotruncus;s__Anaerotruncus colihominis	MGYG000000004	d__Bacteria;p__Bacillota_A;c__Clostridia;o__Oscillospirales;f__Ruminococcaceae;g__Anaerotruncus;s__Anaerotruncus colihominis	GCA_025146135.1	96.64	0.22	RS	Yes	No	0.0174037	0.018699	0.00176869	0.00472489	0.011907	0.00560143	0.0116603	0.0214779	0.0202629	0.00880903	0.00408118	0.0183396	0.00168114	0.0215446	0.0242258	0.0166981	0.0256737	0.00734193	0.0234129	0.00447243	0.0102665	0.00551293	0.0447675	0.0103279	0.00647441	0.00793563	0.0110143	0.0043881	0.0468317	0.00896457	0.0354196	0.0112477	0.0137125	0.0152971	0.00781308	0.00985802	0.00745816	0.0140968	0.00608622	0.00932597	0.00740309
d__Bacteria;p__Firmicutes_A;c__Clostridia;o__Lachnospirales;f__Lachnospiraceae;g__UBA2882;s__UBA2882 sp900549665	MGYG000000515	d__Bacteria;p__Bacillota_A;c__Clostridia;o__Lachnospirales;f__Lachnospiraceae;g__UBA2882;s__UBA2882 sp900549665	GCA_900549665.1	93.6	2.42	NS	Yes	No	0.0173631	0.0043165	0.00515482	0.00313223	0.000372896	0.0037235	0.00425393	0.00623363	0.00644169	0.00163724	0.00168673	0.00110283	0.00182884	0.00447202	0.00131649	0.00289488	0.00193464	0.0029893	0.0049424	0.00938659	0.00765351	0.0506372	0.000833349	0.00766921	0.00277475	0.319798	0.0250656	0.0731029	0.0050563	0.0301957	0.00531906	0.00575704	0.0136684	0.00856562	0.00898649	0.0054899	0.00237851	0.00713021	0.00859035	0.00102717	0.0135406
d__Bacteria;p__Firmicutes_A;c__Clostridia_A;o__Christensenellales;f__CAG-552;g__UBA10677;s__UBA10677 sp003533505	MGYG000000406	d__Bacteria;p__Bacillota_A;c__Clostridia;o__Christensenellales;f__Pumilibacteraceae;g__UBA10677;s__UBA10677 sp003533505	GCA_003533505.1	57.49	0	NS	No	No	0.0172632	4.82045e-05	0	0	0	0	0	0	0	0	0	0	0	0	0	0	0.000168229	0	0.00104525	0.0105645	0.0086917	0.00284294	0	0.062473	0.00162875	0.00350259	0.00326826	0.00496004	0.00277536	0.000330107	0	0.000935439	0.000828746	0.000644392	0	2.23885e-05	0.0487288	0.000107761	0.687426	0.000108547	4.28717e-05
d__Bacteria;p__Firmicutes_A;c__Clostridia;o__Oscillospirales;f__Acutalibacteraceae;g__Eubacterium_R;s__Eubacterium_R sp003526845	MGYG000004643	d__Bacteria;p__Bacillota_A;c__Clostridia;o__Oscillospirales;f__Acutalibacteraceae;g__Eubacterium_R;s__Eubacterium_R sp003526845	GCA_003526845.1	97.09	0	NS	No	No	0.0172436	0.00502642	0.00316347	0.000398165	8.57233e-05	0.000647565	0.000250018	0.00200408	0.00106554	0.000264793	0.00308644	9.39447e-05	0.000112945	0.00388452	0.00309739	0.000218329	0.0013692	0.000563873	0.00400735	0.0404605	0.0168167	0.0219885	0.000103706	0.00178839	0.00211151	0.00290827	0.441436	0.0191192	0.00184584	0.000486998	0.000203448	0.00207305	0.000145111	0.00150316	0.000537099	0.000715255	0.00150077	0.248655	0.246026	0.000743746	0.0288852
d__Bacteria;p__Firmicutes_A;c__Clostridia;o__Oscillospirales;f__Oscillospiraceae;g__Lawsonibacter;s__Lawsonibacter sp900549405	MGYG000004832	d__Bacteria;p__Bacillota_A;c__Clostridia;o__Oscillospirales;f__Oscillospiraceae;g__Lawsonibacter;s__Lawsonibacter sp900549405	GCA_900549405.1	90	1.51	NS	No	No	0.0172405	0.00602118	0.00139478	0.00414534	0.00134586	0.00868141	0.0136133	0.000100981	0.000193735	0.000488562	0.00128962	0.000600429	5.21284e-05	0.0253984	0.0011388	0.000869271	0.00506557	0.01188	0.0134113	0.0102639	0.0222584	0.00533578	0.00134447	0.0117717	0.0115321	0.0175714	0.0316075	0.0473174	0.00709991	0.00302719	0.00732903	0.0207754	0.0727222	0.0442865	0.00231508	0.00555825	0.0296236	0.0226099	0.0232188	0.00258502	0.00210414
d__Bacteria;p__Firmicutes_A;c__Clostridia;o__Lachnospirales;f__Lachnospiraceae;g__CAG-127;s__CAG-127 sp900767585	MGYG000003458	d__Bacteria;p__Bacillota_A;c__Clostridia;o__Lachnospirales;f__Lachnospiraceae;g__Wujia;s__Wujia sp900767585	GCA_900767585.1	94.04	0.34	NS	Yes	No	0.0172259	0.00426829	0.00647398	0.0015263	0.000351466	0.00770197	0.223694	0.0205535	0.0010039	0.000854051	0.00161596	0.000747473	0.000421371	0.252086	0.0143522	0.00057008	0.0180426	0.0221648	0.0112306	0.00817185	0.0037766	0.0160622	0.00187411	0.0258701	0.0180832	0.0198513	0.00369292	0.00185521	0.0217546	0.109533	0.0020786	0.0814682	0.00394917	0.0872728	0.0089521	0.000655159	0.0328982	0.0121631	0.00288888	0.00153875	0.00373155
d__Bacteria;p__Firmicutes_A;c__Clostridia;o__Oscillospirales;f__Ruminococcaceae;g__UBA3818;s__MGYG000002708	MGYG000002708	d__Bacteria;p__Bacillota_A;c__Clostridia;o__Oscillospirales;f__Ruminococcaceae;g__UBA3818;s__UBA3818 sp904397845	GCA_904397845.1	87.92	0.13	NS	No	No	0.0171827	0.0175202	0.0021804	0.00674668	0.00328749	0.00923589	0.00810929	0.00266823	0.00584728	0.00642962	0.0093419	0.00722557	0.00219374	0.0235395	0.00840373	0.0125094	0.0107527	0.025579	0.00972784	0.00668718	0.00388192	0.00687535	0.0246968	0.00999588	0.0100613	0.00607473	0.004596	0.00375367	0.00638135	0.00588025	0.0147512	0.00869974	0.00547875	0.0104578	0.0150242	0.00627821	0.00486152	0.0188882	0.00441955	0.00468761	0.00596946
d__Bacteria;p__Firmicutes_A;c__Clostridia;o__Oscillospirales;f__Acutalibacteraceae;g__Acutalibacter;s__Acutalibacter sp900755895	MGYG000001081	d__Bacteria;p__Bacillota_A;c__Clostridia;o__Oscillospirales;f__Acutalibacteraceae;g__Acutalibacter;s__Acutalibacter sp900755895	GCA_900755895.1	92.62	2.01	NS	No	No	0.0170862	0.011946	0.00111331	0.0029066	0.00379326	0.00385706	0.0021632	0.0015186	0.00212668	0.00723146	0.00309431	0.00951701	0.00192006	0.0182608	0.0105117	0.00866037	0.0213371	0.00454574	0.00386041	0.00358899	0.00477968	0.00795516	0.00489639	0.00819491	0.0130932	0.0078041	0.00396169	0.00336917	0.00956543	0.012457	0.00999101	0.00704066	0.00755116	0.0166243	0.00186265	0.00442115	0.0038819	0.0087586	0.00526864	0.00816512	0.00211272
d__Bacteria;p__Firmicutes_A;c__Clostridia;o__Lachnospirales;f__Lachnospiraceae;g__Marvinbryantia;s__Marvinbryantia sp900066075	MGYG000002277	d__Bacteria;p__Bacillota_A;c__Clostridia;o__Lachnospirales;f__Lachnospiraceae;g__Marvinbryantia;s__Marvinbryantia sp900066075	GCA_003435055.1	97.45	0.63	NS	No	No	0.0169445	0.00730518	0.00205016	0.00704309	0.0272857	0.00556096	0.00799333	0.00568212	0.00597056	0.00281203	0.00448616	0.00247115	0.00337531	0.00481838	0.00969599	0.00327089	0.00535997	0.00557694	0.00589414	0.0321353	0.027334	0.06621	0.00316673	0.0145939	0.00327555	0.094794	0.0543187	0.0241562	0.00442344	0.0153037	0.0128025	0.0241225	0.00932151	0.0765237	0.0174544	0.00375656	0.00350311	0.00741158	0.00429684	0.0037539	0.00585799
d__Bacteria;p__Firmicutes_A;c__Clostridia;o__Oscillospirales;f__Oscillospiraceae;g__F23-B02;s__F23-B02 sp004557075	MGYG000001166	d__Bacteria;p__Bacillota_A;c__Clostridia;o__Oscillospirales;f__Oscillospiraceae;g__F23-B02;s__F23-B02 sp004557075	GCA_004557075.1	94.97	1.8	NS	No	No	0.0168992	0.0364821	0.00896527	0.0109495	0.00920668	0.00826454	0.00273208	0.000334014	0.00254938	0.0018349	0.00323192	0.0495089	0.000134665	0.0525725	0.0104552	0.025221	0.0202763	0.00135947	0.00760728	0.00697552	0.0102866	0.024089	0.000551862	0.00906521	0.0102282	0.0103324	0.00681605	0.00943465	0.00721198	0.0287365	0.0518179	0.0134058	0.140657	0.0341786	0.00472806	0.0127992	0.00366508	0.0318714	0.00476118	0.0139492	0.00425459
d__Bacteria;p__Firmicutes_A;c__Clostridia;o__TANB77;f__CAG-465;g__CAG-465;s__CAG-465 sp000433755	MGYG000004000	d__Bacteria;p__Bacillota_A;c__Clostridia;o__TANB77;f__CAG-465;g__CAG-465;s__CAG-465 sp000433755	GCA_000433755.1	76.67	1.4	NS	No	No	0.0168481	0.000241023	0	0.000415861	0	0.000206411	0.00560548	4.27227e-05	5.72399e-05	0.000208851	0.000330269	0	0	7.01493e-05	0.000141341	0	0.000126172	0	6.34497e-05	0.0373746	0.000341048	0.00240004	0	0.000163496	9.02356e-05	0.00441843	0.00103208	0.000173025	0.00381694	0.000152357	9.31448e-05	0.00424397	0.00015371	0.00134805	0.000552974	4.35987e-05	5.61647e-05	0.000221509	0.000154228	0.000167845	1.71487e-05
d__Bacteria;p__Firmicutes_A;c__Clostridia;o__Oscillospirales;f__Ruminococcaceae;g__Ruminococcus_D;s__Ruminococcus_D sp000434695	MGYG000004282	d__Bacteria;p__Bacillota_A;c__Clostridia;o__Oscillospirales;f__Ruminococcaceae;g__Ruminococcus_D;s__Ruminococcus_D sp000434695	GCF_020559915.1	97.32	0.89	NS	No	No	0.0167983	0.208169	0.00350797	0.00018581	0	0.00161891	0.000297123	0.000702983	0.000250975	0.00715687	0.000621221	0.0019565	9.12246e-05	0.000486661	0.0131245	9.29918e-05	0.00135051	0.0144946	0.000728002	0.0376875	0.000386186	0.00128649	0.000174077	0.0030536	0.00124074	0.00139811	0.000806315	0.000730549	0.000626269	0.00175301	0.000469401	0.00288013	0.00194771	0.00118412	4.36559e-05	0.00287869	0.00213557	0.00996792	0.000900495	0.00437302	0.000823137
d__Bacteria;p__Firmicutes_A;c__Clostridia;o__Clostridiales;f__Clostridiaceae;g__Clostridium;s__Clostridium sp001916075	MGYG000002190	d__Bacteria;p__Bacillota_A;c__Clostridia;o__Clostridiales;f__Clostridiaceae;g__Clostridium;s__Clostridium sp001916075	GCF_014287815.1	99.17	0.16	NS	Yes	No	0.0165208	0.000350578	0.000701593	0.000145994	0	0	0.0393869	0.000186426	0.00698767	0	0.00161989	8.57756e-05	7.81925e-05	0.000333209	7.6728e-05	0.00310916	0.00632262	0.00776677	0.000280514	0.034485	0.0067056	0.0398433	0.000203708	0.0110146	0.000518855	0.0284397	0.16136	0.0256942	0.0002571	1.17895e-05	0.00107239	0.000279188	0.000913663	0.000918668	0.000480215	6.59872e-05	0.0124973	0.0403686	0.00250082	0.0013508	8.57434e-05
d__Bacteria;p__Firmicutes_A;c__Clostridia;o__Monoglobales;f__Monoglobaceae;g__UMGS1820;s__UMGS1820 sp900545865	MGYG000004036	d__Bacteria;p__Bacillota_A;c__Clostridia;o__Monoglobales;f__Monoglobaceae;g__UMGS1820;s__UMGS1820 sp900545865	GCA_900545865.1	96.42	1.34	NS	No	Yes	0.0164263	0.000477663	0	0	9.42956e-05	0	0.00165229	6.99099e-05	0	0	0.00291738	0.000142959	0	0	0	0	0.121821	0.0739021	0.059823	0.0527244	0.00776385	0.0142147	0	0.0671037	0.174922	0.0480473	0.0130247	0.00914147	0.00139098	0.000120616	0.000109078	0.0189398	0.000256901	0.0337587	0.000152134	2.94586e-05	0.00230145	0.030251	0.00290546	9.64859e-05	2.74379e-05
d__Bacteria;p__Firmicutes_A;c__Clostridia;o__Oscillospirales;f__UBA644;g__UBA644;s__UBA644 sp900547165	MGYG000004145	d__Bacteria;p__Bacillota_A;c__Clostridia;o__Oscillospirales;f__UBA644;g__UBA644;s__UBA644 sp900547165	GCA_900547165.1	93.74	1.34	NS	No	No	0.0160297	0.193151	0	0	0	0.00367898	7.2469e-05	0	0	0	0.000684129	0.000114367	0	7.45337e-05	0.000145379	4.04312e-05	0.173117	0	0.000597763	0.00696325	0.0148306	0.0310909	0.00013704	0.0149963	0.0115682	0.00859815	0.0142718	0.00604625	0.00169422	0.00057678	5.63771e-05	0.00750598	3.65465e-05	0.00846158	9.65721e-05	1.41401e-05	0.00413007	0.0156733	0.00127363	0.00391873	0.000799129
d__Bacteria;p__Firmicutes_A;c__Clostridia;o__Oscillospirales;f__Oscillospiraceae;g__NK3B98;s__NK3B98 sp900545815	MGYG000004252	d__Bacteria;p__Bacillota_A;c__Clostridia;o__Oscillospirales;f__Oscillospiraceae;g__Onthomonas;s__Onthomonas sp900545815	GCA_900545815.1	93.96	0.84	NS	Yes	No	0.01591	0.000363725	0.00014704	0.000517614	0.000115726	0.00101182	9.42097e-05	0.000147587	0.00055919	0.000160368	8.25673e-05	0.000600429	0	0.000565579	0.0004321	8.89487e-05	0.082423	0.0278576	0.00380698	0.0412335	0.0169019	0.212891	0.000662975	0.0116183	0.00406511	0.161738	0.104305	0.0135248	0.0447881	0.00113996	0.000314977	0.0034738	0.000359016	0.0191993	0.000281779	0.000295764	0.00876039	0.000472953	0.000819235	0.00729775	0.000156053
d__Bacteria;p__Firmicutes_A;c__Clostridia;o__Lachnospirales;f__Lachnospiraceae;g__CAG-95;s__MGYG000002657	MGYG000002657	d__Bacteria;p__Bacillota_A;c__Clostridia;o__Lachnospirales;f__Lachnospiraceae;g__CAG-95;s__CAG-95 sp934408585	GCA_934408585.1	96.94	2.15	NS	Yes	No	0.0158135	0.00355399	0.00135277	0.00769343	0.000912953	0.0105553	0.00639539	0.00604332	0.00567115	0.00384509	0.00415982	0.00169917	0.0033449	0.00494991	0.002003	0.00104313	0.0107199	0.0032751	0.0105126	0.0089326	0.00489504	0.00631857	0.00165929	0.00717117	0.0040606	0.0125733	0.00893397	0.00666626	0.00378398	0.0239763	0.00423074	0.00864679	0.00363745	0.0122806	0.0193065	0.00552407	0.0056439	0.00631801	0.00420231	0.00483937	0.0058014
d__Bacteria;p__Firmicutes_A;c__Clostridia;o__Oscillospirales;f__Acutalibacteraceae;g__UMGS1071;s__UMGS1071 sp900542375	MGYG000004236	d__Bacteria;p__Bacillota_A;c__Clostridia;o__Oscillospirales;f__Acutalibacteraceae;g__UMGS1071;s__UMGS1071 sp900542375	GCA_900542375.1	94.3	0	NS	No	No	0.0156941	0.00380378	0.000138638	0	0.0284944	6.07092e-05	0.0137329	0.0371144	0.0141118	0.0263003	0.000117953	0.112558	0.00470458	0.058373	0.00227357	0.0269919	0.0904933	0.027008	0.000113542	0.000233131	0.00012037	0.000244644	3.70377e-05	0.00019368	9.02356e-05	0.000141273	0.000397782	0.000346049	0.000520792	0.00566078	0.0380055	0.000685133	0.00795854	0.025176	0.0615323	0.0163978	0.000111023	0.0211412	0.000139303	0.0001588	0.02449
d__Bacteria;p__Firmicutes_A;c__Clostridia;o__Lachnospirales;f__Lachnospiraceae;g__Eubacterium_I;s__Eubacterium_I sp900557275	MGYG000004740	d__Bacteria;p__Bacillota_A;c__Clostridia;o__Lachnospirales;f__Lachnospiraceae;g__Eubacterium_I;s__Eubacterium_I sp900557275	GCA_900557275.1	61.4	1.75	NS	Yes	No	0.0156829	0.0575299	0.00502878	0.0618483	0.00255455	0.0186094	0.0161099	0.0251326	0.00775381	0.0136723	0.0522179	0.0282488	0.00807555	0.00991298	0.0119211	0.00943261	0.0301925	0.0266835	0.00635833	0.0135339	0.00688114	0.00590099	0.0025556	0.00675615	0.00483212	0.0106734	0.010724	0.00916069	0.00714606	0.0033446	0.00971648	0.0114194	0.0196889	0.0226691	0.0672287	0.00554057	0.00528994	0.024392	0.00598671	0.00432478	0.0167045
d__Bacteria;p__Firmicutes_A;c__Clostridia;o__Oscillospirales;f__Oscillospiraceae;g__UBA5446;s__UBA5446 sp900544295	MGYG000002152	d__Bacteria;p__Bacillota_A;c__Clostridia;o__Oscillospirales;f__Oscillospiraceae;g__Scatomorpha;s__Scatomorpha intestinigallinarum	GCA_900544295.1	94.3	0.49	RS	No	No	0.015659	0.00328229	0.000163845	0.000230051	0.000861519	0.000420917	0.00134792	0.000559279	0.000893823	0.000779461	0.000452154	0.00032268	0.000673325	0.00291558	0.00383236	0.0013787	0.00322907	0.0013672	0.000584405	0.00100614	0.00209644	0.00180109	0.00072594	0.00176324	0.0026439	0.00200218	0.00124172	0.00136497	0.00193814	0.00292199	0.0108894	0.00391184	0.000609467	0.00409208	0.00130835	0.00094621	0.000966556	0.0015785	0.00122719	0.00152166	0.000375556
d__Bacteria;p__Firmicutes_A;c__Clostridia;o__Lachnospirales;f__Lachnospiraceae;g__CAG-882;s__CAG-882 sp900545175	MGYG000003925	d__Bacteria;p__Bacillota_A;c__Clostridia;o__Lachnospirales;f__Lachnospiraceae;g__CAG-882;s__CAG-882 sp900545175	GCA_900545175.1	95.75	1.01	NS	No	No	0.0155458	0.00122702	0.00083603	0.00162805	0.000192877	0.00329448	0.00282267	0.00434995	0.00202982	0.00140601	0.00161203	0.000919024	0.00119895	0.0026306	0.00106208	0.000586253	0.00104676	0.00514051	0.00338621	0.00901235	0.00144945	0.00513753	0.000485194	0.0139248	0.00302741	0.00352695	0.00276835	0.00193211	0.00362577	0.0155341	0.00488888	0.0576057	0.0057421	0.0177403	0.00939527	0.00367761	0.00359846	0.0398936	0.0302885	0.00148548	0.00323939
d__Bacteria;p__Firmicutes_A;c__Clostridia;o__Oscillospirales;f__Acutalibacteraceae;g__Hydrogeniiclostridium;s__Hydrogeniiclostridium sp900752115	MGYG000001749	d__Bacteria;p__Bacillota_A;c__Clostridia;o__Oscillospirales;f__Acutalibacteraceae;g__Caccousia;s__Caccousia sp900752115	GCA_900752115.1	59.97	0	NS	Yes	No	0.0152592	0.020075	0.000432719	0.00499033	0.000844375	0.00381658	0.00254366	0.000155355	0.000488741	0.00169691	0.00210743	0.00115593	0.000104257	0.0424097	0.0220411	0.000497304	0.124999	0.00175341	0.0100451	0.00823934	0.0218622	0.0146576	0.000551862	0.0151875	0.0134045	0.0201289	0.0117722	0.0101508	0.0204559	0.0110958	0.0114531	0.0104792	0.0186076	0.016408	0.00271989	0.00244153	0.00944613	0.0164077	0.00606963	0.0154176	0.0128289
d__Bacteria;p__Firmicutes_A;c__Clostridia;o__Lachnospirales;f__Lachnospiraceae;g__CAG-127;s__MGYG000000625	MGYG000000625	d__Bacteria;p__Bacillota_A;c__Clostridia;o__Lachnospirales;f__Lachnospiraceae;g__Wujia;s__Wujia sp022174665	GCF_022174665.1	98.66	0	NS	Yes	No	0.0152034	0.00141108	0.0010797	0.000946747	4.28617e-05	0.00296665	0.0734329	0.00728616	0.0010039	0.000697413	0.00132501	0.000130706	0.000104257	0.0923867	0.00552441	0.000659029	0.00461229	0.0049281	0.00819169	0.0189818	0.00151465	0.00656322	0.000388896	0.0150089	0.0100477	0.023612	0.00147824	0.0013073	0.0134219	0.0551985	0.00104175	0.0453937	0.000331068	0.0670539	0.00573479	0.000282802	0.0192044	0.00114945	0.00128524	0.00016684	0.000565907
d__Bacteria;p__Firmicutes_A;c__Clostridia;o__Oscillospirales;f__Ruminococcaceae;g__UMGS966;s__UMGS966 sp900547185	MGYG000002689	d__Bacteria;p__Bacillota_A;c__Clostridia;o__Oscillospirales;f__Ruminococcaceae;g__Avimicrobium;s__Avimicrobium caecorum	GCA_016901815.1	94.63	0	RS	No	No	0.0150908	0.0306449	0.00385666	0.000172538	0.000150016	0.0547759	0.0272013	0.000442762	0.0279419	0.0200497	0.0281987	0.0283427	0.00972194	0.0162133	0.0289022	0.000319407	0.065815	0.0379262	0.00377025	0.000417182	0.000682095	0.000468199	0.000237041	0.00370003	0.000843703	0.000652777	0.000548294	0.000567136	0.0183727	0.000804408	0.0210777	0.000328928	0.0214163	0.0208456	0.00280985	0.0485478	0.00781343	0.0223924	0.000218905	0.0116065	0.00226877
d__Bacteria;p__Firmicutes_A;c__Clostridia;o__Oscillospirales;f__Acutalibacteraceae;g__RUG806;s__RUG806 sp900313475	MGYG000003484	d__Bacteria;p__Bacillota_A;c__Clostridia;o__Oscillospirales;f__Acutalibacteraceae;g__RUG806;s__RUG806 sp900313475	GCA_900313475.1	81.53	2.01	NS	No	No	0.0149689	0.0131204	0.00275596	0.00016369	0.000180019	0.0002226	0.000550765	0.000466066	0.000290603	0.000477373	0.00266181	0.000326764	0.000160729	0.000455971	0.00534673	0.000307277	0.0119162	0.00166845	0.00266155	0.0037485	0.00702157	0.0161845	0.00136299	0.00665805	0.0052833	0.0754835	0.00457987	0.00453709	0.00872821	0.00311334	0.00162881	0.0017361	0.00195524	0.00854355	0.000493444	0.00180404	0.000922147	0.00179004	0.00229684	0.00338806	0.000325825
d__Bacteria;p__Firmicutes_A;c__Clostridia;o__Oscillospirales;f__Acutalibacteraceae;g__UBA5905;s__UBA5905 sp900549155	MGYG000002031	d__Bacteria;p__Bacillota_A;c__Clostridia;o__Oscillospirales;f__Acutalibacteraceae;g__UBA5905;s__UBA5905 sp900549155	GCA_900549155.1	86.69	0.78	NS	No	No	0.0149035	0.00300183	0.000201655	8.84811e-05	0.000732934	0.00026712	0.000173926	0.000275756	0	0.000123073	0.000188725	0.00106607	0	0.000412127	0.000209992	0.000101078	0.00367301	0.000208556	0.0234897	0.0048528	0.0433482	0.00605706	0.000174077	0.020447	0.636567	0.0175714	0.0385849	0.0535175	0.00435092	0.000944976	0.00149645	0.000656251	0.00283773	0.00196218	0.000125676	0.000305191	0.000653078	0.000393129	0.000663348	0.00182419	2.40082e-05
d__Bacteria;p__Firmicutes_A;c__Clostridia;o__Lachnospirales;f__Lachnospiraceae;g__Agathobacter;s__Agathobacter sp900548765	MGYG000000489	d__Bacteria;p__Bacillota_A;c__Clostridia;o__Lachnospirales;f__Lachnospiraceae;g__Agathobacter;s__Agathobacter sp900548765	GCA_900548765.1	88.71	0.97	NS	No	No	0.0148924	0.00232696	0.00198295	0.00358791	0.000377183	0.00332686	0.00560548	0.00447423	0.00505913	0.00330059	0.00493045	0.00101297	0.00082971	0.00438872	0.00074305	0.000626684	0.00145799	0.0053761	0.00504592	0.0251781	0.0388192	0.0238191	0.000737051	0.00831564	0.010147	0.0109511	0.0101381	0.0147792	0.000758115	0.00459973	0.0132462	0.0122169	0.00931829	0.0138885	0.0309943	0.0029435	0.00113113	0.0118019	0.00280264	0.00292674	0.0174882
d__Bacteria;p__Firmicutes_A;c__Clostridia;o__Clostridiales;f__Clostridiaceae;g__Clostridium;s__Clostridium saudiense	MGYG000000149	d__Bacteria;p__Bacillota_A;c__Clostridia;o__Clostridiales;f__Clostridiaceae;g__Clostridium;s__Clostridium saudiense	GCA_000577815.1	99.19	1.77	RS	Yes	No	0.0148722	0.0418634	0.00068899	0.00123873	0.00020145	0	0.000340604	0.000147587	0.0002862	7.45896e-05	0.00664863	8.16911e-05	0.000147697	0.000986475	0.000355372	0.000566037	0.000247671	0.00479292	0.000133578	0.00303684	0.00710181	0.0118652	0.000351858	0.00243483	0.000338384	0.0298475	0.0302744	0.0113908	0.000303246	1.54171e-05	0.00434839	0.00141198	0.00581842	0.0140448	0.00114431	0.00038414	0.000450624	0.0310712	0.0104345	0.000135683	0.00090545
d__Bacteria;p__Firmicutes_A;c__Clostridia;o__Oscillospirales;f__QAMX01;g__QAMX01;s__QAMX01 sp004555605	MGYG000002061	d__Bacteria;p__Bacillota_A;c__Clostridia;o__Oscillospirales;f__QAMX01;g__QAMX01;s__QAMX01 sp004555605	GCA_905205975.1	96.09	0.67	NS	No	No	0.0148473	0.00661279	0	0	5.1434e-05	4.04728e-05	0	0	0	0.000361759	0.000125817	4.08455e-05	0	0.000460355	0.000214031	0	0.00978534	0.000104278	0.000400735	0.000981604	0.0783457	0.0276701	0.000237041	0.00274924	0.00232357	0.0775392	0.0103746	0.0114389	0.0773079	0.000922303	0.000340714	0.000616138	0.000269799	0.00693509	4.10101e-05	0.000167325	0.000589077	0.00055078	0.000263681	0.000813095	3.60122e-05
d__Bacteria;p__Firmicutes_A;c__Clostridia;o__Oscillospirales;f__Acutalibacteraceae;g__UMGS856;s__UMGS856 sp900546265	MGYG000002711	d__Bacteria;p__Bacillota_A;c__Clostridia;o__Oscillospirales;f__Acutalibacteraceae;g__UMGS856;s__UMGS856 sp900546265	GCA_900546265.1	96.31	1.45	NS	No	Yes	0.0148397	0.0313592	0.00177709	0.000278715	0.00691359	0.000254979	0.0019784	0.0022177	0.000964272	0.0279748	0.004553	0.00036761	0.000221546	0.0110091	0.080839	0.00171833	0.0545483	0.00330986	0.000293872	0.000711663	0.00112345	0.0014763	0.000148151	0.0025128	0.180273	0.00152477	0.000838568	0.000725742	0.00791736	0.00227447	0.160464	0.0046082	0.104914	0.0100379	0.00024606	0.00125729	0.00939519	0.0244379	0.00735155	0.0156307	7.20245e-05
d__Bacteria;p__Firmicutes_A;c__Clostridia;o__Oscillospirales;f__Oscillospiraceae;g__ER4;s__ER4 sp900552375	MGYG000004831	d__Bacteria;p__Bacillota_A;c__Clostridia;o__Oscillospirales;f__Oscillospiraceae;g__ER4;s__ER4 sp900552375	GCF_021531315.1	96.64	0	NS	Yes	No	0.014838	0.0367406	0.000319288	0.00438424	0.000227167	0.00525337	0.000735561	0.000365085	0.000352246	0.00287543	0.00204452	0.000506485	0.00022589	0.0204003	0.0111417	0.000181941	0.0460574	0.000830361	0.0280047	0.0179879	0.0614989	0.0371606	0.00081483	0.035627	0.0373846	0.067845	0.0298767	0.02927	0.075205	0.00358946	0.00220974	0.00572495	0.00843042	0.00570053	0.000885023	0.00152478	0.00845475	0.00738963	0.00401989	0.00511878	0.0011301
d__Bacteria;p__Firmicutes_A;c__Clostridia;o__Oscillospirales;f__CAG-272;g__CAG-390;s__CAG-390 sp900753295	MGYG000000647	d__Bacteria;p__Bacillota_A;c__Clostridia;o__Oscillospirales;f__CAG-272;g__CAG-390;s__CAG-390 sp900753295	GCA_900753295.1	80.93	1.34	NS	No	No	0.0147549	0.00155131	0	0	0	4.45201e-05	3.62345e-05	0	0	0	0	0	0	0.000109608	5.24981e-05	0	0.000775724	7.72429e-05	0.000484221	0.0090737	0.11406	0.059689	0.000203708	0.03654	0.00316727	0.082513	0.0221038	0.00322018	0.192871	0.000224908	0.000904485	0.00103332	2.04231e-05	0.000824721	0.000384965	2.23885e-05	0.00079545	0.00034324	0.000398009	0.0011518	2.74379e-05
d__Bacteria;p__Firmicutes_A;c__Clostridia;o__TANB77;f__CAG-508;g__CAG-793;s__CAG-793 sp000433915	MGYG000004452	d__Bacteria;p__Bacillota_A;c__Clostridia;o__TANB77;f__CAG-508;g__CAG-793;s__CAG-793 sp000433915	GCA_000433915.1	74.6	0.67	NS	No	No	0.0146738	0	7.9822e-05	0.00016369	0.00051434	0.000206411	0.00120661	0	0.000295006	0.000130532	0.000251634	0.000428878	0.000668981	7.01493e-05	0.000351333	0.000295148	0.000467303	0.000251039	0.000176991	0.0277364	0.0025378	0.0141261	0	0.00232667	8.12121e-05	0.0187503	0.00102133	0.0018456	0.000224138	0.000286576	0.000256148	0.000850399	1.18239e-05	0.00132535	7.93743e-05	0.000467802	0.000227271	0.000197562	0.00190878	0.000113572	0.000958611
d__Bacteria;p__Firmicutes_A;c__Clostridia;o__Oscillospirales;f__Ruminococcaceae;g__Gemmiger;s__MGYG000000724	MGYG000000724	d__Bacteria;p__Bacillota_A;c__Clostridia;o__Oscillospirales;f__Ruminococcaceae;g__Gemmiger;s__Gemmiger sp934502625	GCA_934502625.1	86.81	0	NS	Yes	No	0.0146426	0.00877761	0.000621771	0.00403031	0.00031289	0.00317711	0.000800783	0.00227595	0.000352246	0.00190576	0.00274831	0.00140509	0.00208513	0.00636605	0.0049752	0.00671158	0.00513099	0.0139037	0.0216497	0.114246	0.0673719	0.103008	0.0228078	0.0118044	0.222756	0.0499911	0.0271083	0.0444721	0.00510904	0.00182103	0.00256393	0.0019864	0.0034558	0.00479889	0.00711194	0.00051965	0.00283958	0.0047415	0.000963513	0.000717614	0.0014765
d__Bacteria;p__Firmicutes_A;c__Clostridia;o__Oscillospirales;f__Oscillospiraceae;g__Dysosmobacter;s__MGYG000002229	MGYG000002229	d__Bacteria;p__Bacillota_A;c__Clostridia;o__Oscillospirales;f__Oscillospiraceae;g__Dysosmobacter;s__	MGYG000002229	91.53	2.75	NS	No	No	0.0146181	0.00401851	0.000201655	0.000557431	0.000934384	0.0010361	0.000764548	0.000811731	0.000343439	0.000421431	0.000758833	0.00109466	0.000182449	0.00579171	0.00124784	0.00115229	0.00336459	0.00127451	0.00732677	0.0050614	0.0152268	0.00368232	0.000522232	0.00549849	0.00613151	0.00668366	0.00692893	0.00774766	0.00433774	0.00448183	0.00153076	0.00236026	0.0122678	0.00522954	0.00118268	0.00153774	0.00243076	0.00782267	0.00128358	0.00371772	0.000783695
d__Bacteria;p__Firmicutes_A;c__Clostridia;o__Oscillospirales;f__Ruminococcaceae;g__Negativibacillus;s__Negativibacillus sp900547015	MGYG000002129	d__Bacteria;p__Bacillota_A;c__Clostridia;o__Oscillospirales;f__Ruminococcaceae;g__Negativibacillus;s__Negativibacillus sp900547015	GCA_900547015.1	87.36	0	NS	No	No	0.0145986	0.00327353	0.000205857	0.00193774	0.000124299	0.00151368	0.000641351	0.000229149	0.000880614	0.00239433	0.00146262	0.000543245	0.000451779	0.00527435	0.00352141	0.00281401	0.00290663	0.00506713	0.00256136	0.00592643	0.0146099	0.00642824	0.0054001	0.00649455	0.0131744	0.00665443	0.00323601	0.00448903	0.00289402	0.00365294	0.00200752	0.00500452	0.00398142	0.00441301	0.00626263	0.0067307	0.00268546	0.00778077	0.00157213	0.00852996	0.00398878
d__Bacteria;p__Firmicutes_A;c__Clostridia;o__Oscillospirales;f__Oscillospiraceae;g__NK3B98;s__NK3B98 sp900752305	MGYG000003860	d__Bacteria;p__Bacillota_A;c__Clostridia;o__Oscillospirales;f__Oscillospiraceae;g__Onthomonas;s__Onthomonas sp900752305	GCA_900752305.1	84.2	2.87	NS	Yes	No	0.0145423	0.0110607	0.000722599	0.00172538	0.000852947	0.00361422	0.000623234	0.000201962	0.000642848	0.00014545	0.000723447	0.00508118	0.000130321	0.0145165	0.004216	0.000424528	0.0134724	0.00232887	0.00610453	0.0295095	0.0159339	0.0238613	0.000377785	0.0187819	0.0138873	0.0185554	0.0269793	0.00744487	0.0500092	0.00866348	0.00248795	0.0046788	0.0168275	0.0088235	0.00110595	0.00130678	0.0094396	0.0515738	0.0131724	0.0203203	0.00133074
d__Bacteria;p__Firmicutes_A;c__Clostridia;o__Oscillospirales;f__Oscillospiraceae;g__F23-B02;s__F23-B02 sp003533405	MGYG000004486	d__Bacteria;p__Bacillota_A;c__Clostridia;o__Oscillospirales;f__Oscillospiraceae;g__F23-B02;s__F23-B02 sp003533405	GCA_003533405.1	73.74	2.68	NS	No	No	0.0144772	0.00884334	0.000155443	0.000207931	0.000235739	0.00032783	0.000376839	0.000116516	0.000127689	0.00021631	0.000798151	8.98602e-05	6.95045e-05	0.000863714	0.00104592	0.000121294	0.0129116	0.00183452	0.00515946	0.0203867	0.00660529	0.194922	0.000503713	0.0111881	0.00651501	0.0490801	0.0139869	0.0174563	0.00535295	0.0019099	0.00130893	0.00165748	0.000533149	0.00643698	0.00079242	0.000665764	0.00064916	0.00780072	0.00110116	0.00197193	0.000348118
d__Bacteria;p__Firmicutes_A;c__Clostridia;o__Lachnospirales;f__Lachnospiraceae;g__Enterocloster;s__Enterocloster citroniae	MGYG000000198	d__Bacteria;p__Bacillota_A;c__Clostridia;o__Lachnospirales;f__Lachnospiraceae;g__Enterocloster;s__Enterocloster citroniae	GCA_000233455.1	99.37	0	RS	No	Yes	0.0144617	0.0024672	0.01015	0.0154621	0.0199435	0.00357375	0.00921444	0.00654046	0.00972198	0.00695548	0.00222932	0.00948025	0.00442222	0.0118552	0.0412998	0.0108194	0.0106826	0.00745394	0.015278	0.00130676	0.0013341	0.00260673	0.00033334	0.0019041	0.00277926	0.00106685	0.00375743	0.000648842	0.0152019	0.00488449	0.0032282	0.0135599	0.00861853	0.0241767	0.00518182	0.0201025	0.00120297	0.00382353	0.00185074	0.000731685	0.00657481
d__Bacteria;p__Firmicutes_A;c__Clostridia;o__Peptostreptococcales;f__Anaerovoracaceae;g__CAG-145;s__CAG-145 sp000435715	MGYG000002876	d__Bacteria;p__Bacillota_A;c__Clostridia;o__Peptostreptococcales;f__Anaerovoracaceae;g__Fimisoma;s__Fimisoma sp000435715	GCA_000435715.1	97.61	0.71	NS	Yes	No	0.0144565	0.000661717	0.000302483	0.000221203	0.00962244	0.00026712	0.00997536	0.00837753	7.48522e-05	0.000443808	0.000200521	0.000245073	0	0.00068834	0.0184834	0.000214286	0.0117574	0.0337513	0.000450827	0.000417182	0.000511571	0.000704407	0.000407415	0.00113189	0.000464713	0.000789179	0.000752561	0.000264343	0.000777892	0.00285125	0.0179218	0.00108466	0.000193482	0.00508578	8.59888e-05	0.000185	0.00100835	0.000862091	0.000592038	0.000367853	0.000282953
d__Bacteria;p__Firmicutes_A;c__Clostridia;o__Lachnospirales;f__Lachnospiraceae;g__UBA9502;s__UBA9502 sp900538475	MGYG000000909	d__Bacteria;p__Bacillota_A;c__Clostridia;o__Lachnospirales;f__Lachnospiraceae;g__Ventrimonas;s__Ventrimonas sp900538475	GCA_900538475.1	99.37	0	NS	No	Yes	0.0144263	0.00380816	0.000470529	0.00201294	0.0241011	0.00215315	0.00168853	0.00335567	0.0308171	0.00192814	0.00317688	0.00258961	0.00203735	0.00671242	0.00386063	0.00352156	0.00912176	0.00748483	0.000851561	0.000871174	0.000636957	0.000860473	0.000866683	0.00113944	0.000672255	0.000862251	0.0012256	0.000471012	0.000863592	0.00341261	0.00313628	0.00321387	0.00268832	0.00450381	0.0102552	0.0224828	0.00122126	0.00401511	0.00195522	0.00158197	0.00205098
d__Bacteria;p__Firmicutes_A;c__Clostridia;o__Oscillospirales;f__CAG-272;g__UMGS911;s__UMGS911 sp900545935	MGYG000002723	d__Bacteria;p__Bacillota_A;c__Clostridia;o__Oscillospirales;f__CAG-272;g__UMGS911;s__UMGS911 sp900545935	GCA_900545935.1	89.71	0	NS	No	No	0.0143855	0.437228	5.88162e-05	7.52089e-05	0	0.00900924	0	0	0.000713297	0.000253605	0.00131321	4.08455e-05	0	0.000223601	0.000189801	8.08625e-05	0.272008	0.000139037	0.00131909	0.0177793	0.00555707	0.00283028	0.000122225	0.0585742	0.0220581	0.0111167	0.0144868	0.00164854	0.0307465	0.000623938	2.81886e-05	0.000486172	0.00010319	0.000453344	0.000140228	2.59236e-05	0.00813213	0.000413085	0.000759533	0.00873298	3.60122e-05
d__Bacteria;p__Firmicutes_A;c__Clostridia;o__Oscillospirales;f__CAG-272;g__CAG-724;s__CAG-724 sp003524145	MGYG000000508	d__Bacteria;p__Bacillota_A;c__Clostridia;o__Oscillospirales;f__CAG-272;g__CAG-724;s__CAG-724 sp003524145	GCA_003524145.1	86.13	0	NS	No	No	0.0143318	0.00344443	0.000184851	4.42405e-05	0	7.68983e-05	6.88456e-05	5.43743e-05	0	0.000369218	0.000165135	9.80293e-05	0	0.000254291	0.000189801	9.29918e-05	0.00260755	4.63457e-05	0.00685924	0.033534	0.0191087	0.0111524	0.000240745	0.0151699	0.064902	0.0194274	0.011025	0.00403724	0.0103235	0.000889655	0.000140943	0.001205	5.69696e-05	0.00323646	0.000108478	0.000115478	0.00510054	0.000852113	0.00432337	0.00147945	2.5723e-05
d__Bacteria;p__Firmicutes_A;c__Clostridia;o__Oscillospirales;f__CAG-272;g__UMGS1696;s__UMGS1696 sp900554225	MGYG000000468	d__Bacteria;p__Bacillota_A;c__Clostridia;o__Oscillospirales;f__CAG-272;g__UMGS1696;s__UMGS1696 sp900554225	GCA_900554225.1	84.15	3.37	NS	No	No	0.0143111	0.00216044	5.4615e-05	0.000252171	0.000158588	0.000145702	0.000228277	0.000423343	0.000118883	0.000193933	0.000349928	0.000228735	4.34403e-05	0.000447202	0.000395755	0.000202156	0.0285149	0.000440284	0.0254099	0.00647859	0.0079444	0.181669	0.000133336	0.20772	0.00751212	0.00892941	0.00145674	0.0352153	0.00300609	0.000248487	0.000156876	0.00644217	0.000475105	0.00083607	0.000191821	0.000102516	0.0290241	0.00111154	0.0149353	0.000767867	0.00013033
d__Bacteria;p__Firmicutes_A;c__Clostridia;o__Oscillospirales;f__Oscillospiraceae;g__CAG-83;s__MGYG000002090	MGYG000002090	d__Bacteria;p__Bacillota_A;c__Clostridia;o__Oscillospirales;f__Oscillospiraceae;g__Vescimonas;s__Vescimonas sp934561335	GCA_934561335.1	61.71	0	NS	No	No	0.0142342	0.0204913	0.000352897	0.0017475	0.000540057	0.00158653	0.000605116	0.000248568	0.0002862	0.000313276	0.00250454	0.00175636	7.81925e-05	0.00653266	0.00262894	0.000339622	0.0110611	0.000872844	0.0122692	0.0122271	0.0504851	0.0329131	0.00105187	0.0339845	0.0217062	0.0336424	0.017411	0.0175956	0.0161511	0.00742377	0.00442438	0.00707436	0.0145412	0.0140846	0.0012647	0.00263242	0.00658042	0.00848521	0.00331176	0.00593489	0.000999768
d__Bacteria;p__Firmicutes_A;c__Clostridia;o__Oscillospirales;f__Butyricicoccaceae;g__AM07-15;s__AM07-15 sp003477405	MGYG000000220	d__Bacteria;p__Bacillota_A;c__Clostridia;o__Oscillospirales;f__Butyricicoccaceae;g__Pseudobutyricicoccus;s__Pseudobutyricicoccus sp003477405	GCA_003477405.1	95.97	0.67	NS	No	No	0.014208	0.00708607	0.000739403	0.00331362	0.00287602	0.00537883	0.00368143	0.00548792	0.0101623	0.0040614	0.0127861	0.00401512	0.00179843	0.110836	0.0622102	0.0040876	0.0151032	0.00276916	0.0168175	0.0135891	0.0307043	0.010448	0.00492231	0.0477005	0.0241606	0.0076677	0.0142718	0.0104007	0.0271998	0.00471399	0.0169168	0.00530617	0.00601728	0.0152472	0.00403486	0.0057515	0.00297804	0.0139192	0.00248258	0.00611278	0.00323424
d__Bacteria;p__Firmicutes_A;c__Clostridia_A;o__Christensenellales;f__CAG-74;g__UMGS1633;s__UMGS1633 sp900553645	MGYG000004044	d__Bacteria;p__Bacillota_A;c__Clostridia;o__Christensenellales;f__CAG-74;g__Fimadaptatus;s__Fimadaptatus sp900553645	GCA_900553645.1	77.35	1.51	NS	No	No	0.0140236	0.00472404	0	0	0	0.000186175	3.62345e-05	0.00020973	0	0.000108155	0	0	0	7.8918e-05	0.00374352	0	0.0243325	8.49672e-05	0.00990149	0.0138345	0.0862399	0.0896959	0.000122225	0.0660095	0.123339	0.166887	0.124581	0.0507875	0.0581903	0.000142381	0.000268404	0.00140236	7.84675e-05	0.0105814	0.000293685	8.83758e-05	0.00113113	0.00280179	0.0014063	0.000100506	0
d__Bacteria;p__Firmicutes_A;c__Clostridia;o__Oscillospirales;f__Butyricicoccaceae;g__UBA4644;s__UBA4644 sp900763355	MGYG000002091	d__Bacteria;p__Bacillota_A;c__Clostridia;o__Oscillospirales;f__Butyricicoccaceae;g__UBA4644;s__UBA4644 sp900763355	GCA_900763355.1	79.31	1.72	NS	No	No	0.0140024	0.00800633	0.000205857	0.000296412	0.000107154	0.000388539	0.00019929	0.000167007	0.000198138	0.000100696	0.000192657	5.71837e-05	6.95045e-05	0.00039459	0.000145379	8.49056e-05	0.00368702	0.00016221	0.00748038	0.0266137	0.0139478	0.0990472	0.000507417	0.0137739	0.0563973	0.0569183	0.0411059	0.0707767	0.0908881	0.000541411	0.000384835	0.000576025	0.000376214	0.00111728	0.000185207	0.000117834	0.00175025	0.000650559	0.00892369	0.000233174	3.08676e-05
d__Bacteria;p__Firmicutes_A;c__Clostridia;o__Lachnospirales;f__Lachnospiraceae;g__V9D3004;s__V9D3004 sp002349525	MGYG000001652	d__Bacteria;p__Bacillota_A;c__Clostridia;o__Lachnospirales;f__Lachnospiraceae;g__V9D3004;s__V9D3004 sp002349525	GCA_002349525.1	96.4	1.01	NS	No	No	0.0139737	0.00053025	0.000659581	0.00222972	0.000222881	0.000866118	0.00683745	0.00133606	0.000814568	0.00119716	0.00144689	0.000616767	0.00022589	0.00446325	0.000908621	0.00300404	0.000901896	0.00250267	0.0112339	0.0168529	0.00505051	0.00140038	0.000218523	0.00534505	0.0228431	0.0509361	0.0595813	0.012948	0.158664	0.00513026	0.00452733	0.00175856	0.00249914	0.00603723	0.00266168	0.00665411	0.000796756	0.00387542	0.00631341	0.00221415	0.0102772
d__Bacteria;p__Firmicutes_A;c__Clostridia;o__Oscillospirales;f__Ruminococcaceae;g__Ruminococcus;s__Ruminococcus sp900540005	MGYG000001757	d__Bacteria;p__Bacillota_A;c__Clostridia;o__Oscillospirales;f__Ruminococcaceae;g__Ruminococcus;s__Ruminococcus sp900540005	GCA_900540005.1	97.07	0	NS	No	No	0.0139324	0.00406671	0.000810823	7.07849e-05	0	0.000522099	0.00201464	0.000869989	0.000435904	0.00201765	0.000137612	0.000159298	0	0.00797072	0.00125592	0	0.0010047	0.00867051	0.00190015	0.0654607	0.00886222	0.0888565	4.07415e-05	0.10515	0.0288619	0.0682688	0.020776	0.0524745	0.00506289	0.00161698	0.000348068	0.000661065	0.000791125	0.0129023	5.42391e-05	0.00364697	0.00397464	0.00344238	0.00967327	0.00191464	0.000125185
d__Bacteria;p__Firmicutes_A;c__Clostridia;o__Oscillospirales;f__Oscillospiraceae;g__CAG-170;s__MGYG000004818	MGYG000004818	d__Bacteria;p__Bacillota_A;c__Clostridia;o__Oscillospirales;f__Oscillospiraceae;g__CAG-170;s__CAG-170 sp905214155	GCA_905214155.1	79.5	0.67	NS	No	No	0.0137535	0.0168891	5.4615e-05	7.07849e-05	0	0.000934921	0.000123197	0	0	0.00229736	0.000251634	8.98602e-05	0	0.000569963	0.00624323	0	0.0168837	5.407e-05	0.0141894	0.0178345	0.0918873	0.0255695	0.000218523	0.0825503	0.125026	0.0385918	0.0344135	0.0522823	0.0110817	0.0124552	0.011447	0.00877837	0.00119744	0.0191243	6.21765e-05	0.000139045	0.011344	0.0202831	0.00220895	0.00298905	0.00143192
d__Bacteria;p__Firmicutes_A;c__Clostridia;o__Oscillospirales;f__Oscillospiraceae;g__Dysosmobacter;s__MGYG000002704	MGYG000002704	d__Bacteria;p__Bacillota_A;c__Clostridia;o__Oscillospirales;f__Oscillospiraceae;g__Dysosmobacter;s__Dysosmobacter sp944387015	GCA_944387015.1	92.73	0	NS	Yes	No	0.0137353	0.0245142	0.000298282	0.000424709	0.031019	0.00157844	0.00548953	0.000178659	0.00118443	0.00246891	0.00142723	0.00593894	0.000117289	0.00610738	0.00241895	0.00187601	0.00566839	0.00276529	0.017275	0.00709822	0.0270732	0.00542435	0.00247042	0.0522633	0.00451178	0.0108147	0.0172498	0.00767076	0.004285	0.0109742	0.00216929	0.00335186	0.00322469	0.0187101	0.000768608	0.00287045	0.0117019	0.00838543	0.0226467	0.0101873	0.000934603
d__Bacteria;p__Firmicutes_A;c__Clostridia;o__Oscillospirales;f__Oscillospiraceae;g__HGM13006;s__HGM13006 sp900756575	MGYG000004897	d__Bacteria;p__Bacillota_A;c__Clostridia;o__Oscillospirales;f__Oscillospiraceae;g__HGM13006;s__HGM13006 sp900756575	GCA_900756575.1	97.59	2.85	NS	No	No	0.0137055	0.0217183	0.00537748	0.00167229	0.000394327	0.00939373	0.000985579	0.00252452	0.000537175	0.0512878	0.0806722	0.00195242	0.000299738	0.00422211	0.00795952	0.00139892	0.0132714	0.0068862	0.00315245	0.00950929	0.0213606	0.00502364	0.00782978	0.00822509	0.00480956	0.0052076	0.00482176	0.00322018	0.010284	0.0110323	0.00198791	0.0117885	0.00166502	0.00847608	0.0836896	0.00388029	0.0104532	0.0147633	0.00314593	0.000737715	0.00126729
d__Bacteria;p__Firmicutes_A;c__Clostridia;o__Lachnospirales;f__Lachnospiraceae;g__Oribacterium;s__Oribacterium sp900770445	MGYG000003597	d__Bacteria;p__Bacillota_A;c__Clostridia;o__Lachnospirales;f__Lachnospiraceae;g__Oribacterium;s__Oribacterium sp900770445	GCA_900770445.1	94.28	1.27	NS	No	No	0.013636	0.00109556	0.000789817	0.000199082	0.000338607	0.000169986	9.05863e-05	0.000244685	0.000435904	0.000902534	0.000212316	8.98602e-05	0.000156385	0.000210448	0.000129226	0.000133423	0.00131312	0.00148693	0.000607781	0.0784854	0.0711987	0.238102	0.000474083	0.112633	0.0172801	0.0619359	0.181561	0.140501	0.000566938	0.000657493	0.000490236	0.000508635	0.000921187	0.00148929	0.00398856	0.00275143	0.000245557	0.0010836	0.000383083	0.000188952	0.000471589
d__Bacteria;p__Firmicutes_A;c__Clostridia;o__Lachnospirales;f__Lachnospiraceae;g__UMGS2037;s__MGYG000004169	MGYG000004169	d__Bacteria;p__Bacillota_A;c__Clostridia;o__Lachnospirales;f__Lachnospiraceae;g__UMGS2037;s__UMGS2037 sp900557385	GCA_900557385.1	63.71	2.35	NS	No	No	0.0135403	0.032858	0.00650759	0.00387989	0.0165917	0.00441153	0.0339409	0.00348384	0.00624355	0.0124192	0.0204767	0.00495048	0.0192614	0.0120745	0.00170013	0.00528436	0.00916382	0.028464	0.0103623	0.00247855	0.00263309	0.00701876	0.00205559	0.0193428	0.0152092	0.00571911	0.0248237	0.00218684	0.0181684	0.0162215	0.00338631	0.0283135	0.0039309	0.0143645	0.0117196	0.0192801	0.0060462	0.0246773	0.00664177	0.0110617	0.0450479
d__Bacteria;p__Firmicutes_A;c__Clostridia;o__Oscillospirales;f__Oscillospiraceae;g__UBA738;s__MGYG000000735	MGYG000000735	d__Bacteria;p__Bacillota_A;c__Clostridia;o__Oscillospirales;f__Oscillospiraceae;g__UBA738;s__UBA738 sp934533005	GCA_934533005.1	80.35	3.39	NS	No	No	0.0135191	0.0114683	9.24254e-05	0.0011591	4.71478e-05	0.00227052	0.000554388	0	5.72399e-05	0.000171556	0.000829605	4.49301e-05	0	0.00925094	0.00201512	4.04312e-05	0.00985543	0.000420974	0.00863917	0.0173621	0.244346	0.0796486	0.000248153	0.0379033	0.00855434	0.0525145	0.0316398	0.0357873	0.00330274	0.0134147	0.00456042	0.0031192	0.00220139	0.00402083	0.00100012	0.00146704	0.0014642	0.00558164	0.000643447	0.00301116	0.000653365
d__Bacteria;p__Firmicutes_A;c__Clostridia;o__Lachnospirales;f__Lachnospiraceae;g__Anaerosacchariphilus;s__Anaerosacchariphilus sp900553635	MGYG000001178	d__Bacteria;p__Bacillota_A;c__Clostridia;o__Lachnospirales;f__Lachnospiraceae;g__Merdisoma;s__Merdisoma sp900553635	GCA_900553635.1	86.81	3.38	NS	No	No	0.0134749	0.00214291	0.000184851	0.0100514	0.00129014	0.0252226	0.000507283	0.000326246	0.000585608	0.00028344	0.00209957	0.000245073	0.000160729	0.00078918	0.000698628	0.00217924	0.00130845	0.00128223	0.0140157	0.00425157	0.00841585	0.0058335	0.00163336	0.0166917	0.00637966	0.00338567	0.00669779	0.00567136	0.00141075	0.00912146	0.000806438	0.0288943	0.0273142	0.137593	0.00270799	0.00272904	0.0320048	0.0297541	0.0325787	0.00328153	0.00145078
d__Bacteria;p__Firmicutes_A;c__Clostridia;o__Lachnospirales;f__Lachnospiraceae;g__UMGS1375;s__UMGS1375 sp900551235	MGYG000004140	d__Bacteria;p__Bacillota_A;c__Clostridia;o__Lachnospirales;f__Lachnospiraceae;g__Hominisplanchenecus;s__Hominisplanchenecus sp900551235	GCA_900551235.1	91.77	2.91	NS	No	No	0.0134333	0.0033787	0.0032559	0.00544601	0.00375039	0.00763721	0.00532647	0.0075658	0.00283558	0.00401665	0.0115673	0.00278566	0.00513464	0.0153013	0.00390101	0.0047062	0.00782266	0.0201681	0.00613124	0.0101903	0.00863151	0.0085035	0.00165559	0.0069121	0.00330262	0.0639137	0.0059506	0.00284529	0.00409382	0.00383976	0.0157133	0.0788127	0.0104158	0.0175026	0.04296	0.0063772	0.014228	0.0253578	0.0062819	0.00531979	0.00535382
d__Bacteria;p__Firmicutes_A;c__Clostridia;o__Oscillospirales;f__Oscillospiraceae;g__UBA1777;s__UBA1777 sp900549645	MGYG000003825	d__Bacteria;p__Bacillota_A;c__Clostridia;o__Oscillospirales;f__Oscillospiraceae;g__Limivicinus;s__Limivicinus sp900549645	GCA_900549645.1	82.86	0.28	NS	No	No	0.0134278	0.0232916	0.000197454	0.000407013	6.00063e-05	0.000926827	0.000391333	8.15615e-05	0.000638445	0.000689954	0.00166314	0.000375779	0.000256298	0.00376614	0.00137303	0.000165768	0.00610298	0.00156803	0.00143263	0.106246	0.0581035	0.0311753	0.000488898	0.00751829	0.0241922	0.0379098	0.031113	0.0128231	0.00372465	0.00086789	0.00048901	0.00178905	0.00110714	0.00338463	0.000336018	0.00137395	0.00075104	0.00368384	0.00259037	0.00292071	0.0005882
d__Bacteria;p__Firmicutes_A;c__Clostridia;o__Lachnospirales;f__Lachnospiraceae;g__Blautia_A;s__MGYG000001758	MGYG000001758	d__Bacteria;p__Bacillota_A;c__Clostridia;o__Lachnospirales;f__Lachnospiraceae;g__Blautia_A;s__Blautia_A sp905206915	GCF_020537505.1	99.37	0	NS	No	Yes	0.0134233	0.00671796	0.00204176	0.00515845	0.00140158	0.00463818	0.00826872	0.00794642	0.0100654	0.00942812	0.00486754	0.00853671	0.00235012	0.0176557	0.015709	0.00449191	0.0117387	0.0114126	0.00276173	0.0134357	0.0121222	0.00639871	0.000759273	0.0129564	0.00875286	0.022818	0.0215017	0.00795913	0.00504311	0.00519283	0.0477147	0.00566719	0.0175961	0.0716946	0.0237435	0.00436458	0.00274815	0.0136039	0.00718074	0.00678718	0.0113387
d__Bacteria;p__Firmicutes_A;c__Clostridia;o__TANB77;f__CAG-508;g__CAG-245;s__MGYG000000732	MGYG000000732	d__Bacteria;p__Bacillota_A;c__Clostridia;o__TANB77;f__CAG-508;g__CAG-245;s__CAG-245 sp934119935	GCA_934119935.1	79.46	1.34	NS	No	No	0.0133504	0.00106926	4.62127e-05	0	0	0.0123361	0.0587072	0.00116905	0.00407284	4.47537e-05	0	0	0	6.13807e-05	0.000327103	0	0.0540951	0	0.00924696	0.00287119	0.000636957	0.0168931	0.000251857	0.00124005	0.00259427	0.00102788	0.00454224	0.00373926	0.0055639	0.017161	0.040621	0.0552214	0	0.00561478	2.38123e-05	0	0.011549	0.000199558	0.0221741	0.000159805	0
d__Bacteria;p__Firmicutes_A;c__Clostridia;o__Oscillospirales;f__Acutalibacteraceae;g__UBA737;s__UBA737 sp900549055	MGYG000001244	d__Bacteria;p__Bacillota_A;c__Clostridia;o__Oscillospirales;f__Acutalibacteraceae;g__UBA737;s__UBA737 sp900549055	GCA_900549055.1	90.38	1.45	NS	No	No	0.0130726	0.00825612	0	0	0	0.0223774	0.000221031	0	0.00106995	0	0	5.30992e-05	0	0	0.00204743	0	0.00285055	0	0.01274	0.00647859	0.0064799	0.014067	9.25943e-05	0.0163798	0.0151325	0.0091194	0.00490239	0.00362871	0.0225852	0.00320131	0.000574802	0.00156923	4.08461e-05	0.0873586	1.32291e-05	0	0.00249476	0.00460979	0.0150116	0.0115492	3.08676e-05
d__Bacteria;p__Firmicutes_A;c__Clostridia;o__Oscillospirales;f__Ruminococcaceae;g__Gemmiger;s__Gemmiger sp900556255	MGYG000001015	d__Bacteria;p__Bacillota_A;c__Clostridia;o__Oscillospirales;f__Ruminococcaceae;g__Gemmiger;s__Gemmiger sp900556255	GCA_900556255.1	58.04	0	NS	No	No	0.0130702	0.00317712	0.00127295	0.00139358	0	0.00164319	0.00070295	0.000143704	0.000590011	0.00347214	0.00137612	0.000167467	0.00183318	0.0020431	0.00892871	0.00404312	0.00157949	0.00328282	0.00216731	0.050209	0.0273691	0.0861274	0.00431119	0.0201553	0.0673519	0.0363558	0.0294144	0.152228	0.000560346	0.00159431	0.00298799	0.00606832	0.00313333	0.00737141	0.00252146	0.00464503	0.00167449	0.0113189	0.000573796	0.00466148	0.000732249
d__Bacteria;p__Firmicutes_A;c__Clostridia;o__Oscillospirales;f__CAG-382;g__UBA1752;s__UBA1752 sp900554405	MGYG000000615	d__Bacteria;p__Bacillota_A;c__Clostridia;o__Oscillospirales;f__CAG-382;g__UBA1752;s__UBA1752 sp900554405	GCA_900554405.1	77.32	2.18	NS	No	No	0.0130028	0.00418503	0	0	0	0.000141655	4.71049e-05	0	0	0	0	0	0	7.45337e-05	0.000270567	0	0.00220567	0.000100416	0.00166639	0.00392642	0.00259296	0.0455882	0.000229634	0.481585	0.00402902	0.00426741	0.0268933	0.0458371	0.00521451	0.000832522	9.68216e-05	0.000351391	9.78157e-05	0.00206685	4.49788e-05	0.000102516	0.000720999	0.000870073	0.000893861	0.000489465	7.37393e-05
d__Bacteria;p__Firmicutes_A;c__Clostridia;o__Lachnospirales;f__Lachnospiraceae;g__Roseburia;s__Roseburia sp900753715	MGYG000003892	d__Bacteria;p__Bacillota_A;c__Clostridia;o__Lachnospirales;f__Lachnospiraceae;g__Roseburia;s__Roseburia sp900753715	GCA_900753715.1	92.91	6.72	NS	No	No	0.0129518	0.00119197	0.000596564	0.00531771	0.000347179	0.0042375	0.00269585	0.00426062	0.00201661	0.00273744	0.00205239	0.00036761	0.00147263	0.00262183	0.00079151	0.000962263	0.00108414	0.00798305	0.00259142	0.00630681	0.0276098	0.00288512	0.000848164	0.00337304	0.00169192	0.00360489	0.00239207	0.00184079	0.0012855	0.00659306	0.00255903	0.00456969	0.0127193	0.00393634	0.0144858	0.0259648	0.00154257	0.00528629	0.00318904	0.0022634	0.0620645
d__Bacteria;p__Firmicutes_A;c__Clostridia;o__Lachnospirales;f__Lachnospiraceae;g__UBA9502;s__UBA9502 sp003506385	MGYG000000274	d__Bacteria;p__Bacillota_A;c__Clostridia;o__Lachnospirales;f__Lachnospiraceae;g__Ventrimonas;s__Ventrimonas sp003506385	GCF_003481985.1	95.99	1.27	NS	No	Yes	0.012845	0.027424	0.0112381	0.0596539	0.0290516	0.0161405	0.0409196	0.0180989	0.0294609	0.0553716	0.0207952	0.0163668	0.0232319	0.0297346	0.0137868	0.0727156	0.0359637	0.14736	0.00436801	0.00398163	0.00181558	0.00415895	0.00378896	0.00576763	0.00268	0.0032103	0.00396169	0.00214358	0.00502334	0.00691954	0.0150821	0.0123212	0.0143682	0.0211874	0.0184479	0.0272209	0.0034796	0.0127557	0.00478771	0.00367953	0.00806503
d__Bacteria;p__Firmicutes_A;c__Clostridia;o__Oscillospirales;f__Acutalibacteraceae;g__Eubacterium_R;s__Eubacterium_R coprostanoligenes	MGYG000001569	d__Bacteria;p__Bacillota_A;c__Clostridia;o__Oscillospirales;f__Acutalibacteraceae;g__Eubacterium_R;s__Eubacterium_R coprostanoligenes	GCA_900167205.1	97.99	0	RS	No	No	0.0128141	0.00627535	0.00264253	0	0	0.000263073	0.000568882	0.00227984	0.00610266	0.00389358	0.0044547	6.53528e-05	6.51604e-05	0.00466055	0.00133668	7.27762e-05	0.000556091	0.000390076	0.0012189	0.114191	0.0453694	0.0182724	0	0.00537524	0.0102823	0.0148629	0.0135676	0.0203688	0.00112069	0.000831615	8.94681e-05	0.00183558	2.90222e-05	0.000264819	0.000387611	6.95223e-05	0.00227271	0.000315302	7.79434e-05	0.000371873	0.0549735
d__Bacteria;p__Firmicutes_A;c__Clostridia;o__Lachnospirales;f__Lachnospiraceae;g__AM51-8;s__AM51-8 sp900546435	MGYG000004548	d__Bacteria;p__Bacillota_A;c__Clostridia;o__Lachnospirales;f__Lachnospiraceae;g__Pararoseburia;s__Pararoseburia sp900546435	GCA_900546435.1	94.52	1.18	NS	Yes	No	0.012763	0.00285721	0.00131916	0.0140552	0.000698645	0.257897	0.00368505	0.0111118	0.00425777	0.00242416	0.00414802	0.00114776	0.00417461	0.00273582	0.00182128	0.00132614	0.0104022	0.001877	0.00944064	0.131382	0.024415	0.00444578	0.00161114	0.00453512	0.00483663	0.00298621	0.00203729	0.00188885	0.00123935	0.00240597	0.00765258	0.0115253	0.00281838	0.00479511	0.00814909	0.00216226	0.00221263	0.0147194	0.0109021	0.00296091	0.00720588
d__Bacteria;p__Firmicutes_A;c__Clostridia;o__Oscillospirales;f__CAG-272;g__UMGS1865;s__UMGS1865 sp900547725	MGYG000003456	d__Bacteria;p__Bacillota_A;c__Clostridia;o__Oscillospirales;f__CAG-272;g__UMGS1865;s__UMGS1865 sp900547725	GCA_900547725.1	94.07	1.59	NS	No	No	0.0127539	0.0107584	0	0	4.71478e-05	0.000214506	0.000130444	0.000143704	0	5.96717e-05	0	0	0	4.38433e-05	9.69195e-05	0	0.0171547	0	0.0349708	0.00300003	0.0170674	0.0145352	0	0.017079	0.018205	0.0282058	0.00890172	0.0344367	0.0032566	0.0014356	0.000192418	0.0482882	4.40708e-05	0.00687015	0.00112447	1.64968e-05	0.0827385	0.000233483	0.0440679	0.302093	3.25825e-05
d__Bacteria;p__Firmicutes_A;c__Clostridia;o__Lachnospirales;f__Lachnospiraceae;g__CAG-303;s__CAG-303 sp000437755	MGYG000001141	d__Bacteria;p__Bacillota_A;c__Clostridia;o__Lachnospirales;f__Lachnospiraceae;g__CAG-303;s__CAG-303 sp000437755	GCA_000437755.1	97.3	1.51	NS	No	No	0.0127364	0.0403121	0.000827628	0.00329592	0.000677214	0.00504696	0.101826	0.23929	0.0021487	0.00173794	0.00416768	0.00614725	0.00101216	0.0157968	0.0283894	0.00323046	0.00654225	0.016978	0.00539656	0.00572398	0.00738769	0.00340815	0.00200745	0.00558652	0.00523367	0.00192423	0.00316075	0.00142265	0.00163489	0.00780376	0.046679	0.188532	0.0204134	0.00311855	0.0193038	0.0104484	0.0017176	0.0272756	0.0219933	0.00418005	0.00786267
d__Bacteria;p__Firmicutes_A;c__Clostridia;o__Oscillospirales;f__Ruminococcaceae;g__UBA3818;s__UBA3818 sp900557155	MGYG000002684	d__Bacteria;p__Bacillota_A;c__Clostridia;o__Oscillospirales;f__Ruminococcaceae;g__UBA3818;s__UBA3818 sp900557155	GCA_934875375.1	97.99	0.67	NS	No	No	0.0126922	0.0274328	0.0011007	0.000933475	0.000192877	0.00100372	0.000648598	0.000586466	0.000708894	0.00650794	0.00218214	0.00072705	0.00275846	0.00170112	0.0119211	0.000481132	0.0108368	0.00152555	0.00478878	0.00502459	0.00319481	0.00449639	0.000688902	0.0153636	0.0162199	0.00646444	0.0114174	0.00168699	0.00216887	0.0317247	0.037432	0.0151708	0.00610649	0.0417751	0.00279133	0.00269016	0.00626433	0.0179782	0.010927	0.0175645	0.00141305
d__Bacteria;p__Firmicutes_A;c__Clostridia_A;o__Christensenellales;f__CAG-74;g__SFFH01;s__MGYG000002098	MGYG000002098	d__Bacteria;p__Bacillota_A;c__Clostridia;o__Christensenellales;f__CAG-74;g__Ventricola;s__Ventricola sp934643825	GCA_934643825.1	85.09	0.47	NS	No	No	0.0126003	0.00593354	0.000105029	0.000809602	0	0.000234742	0.000771795	0.000248568	0.000347843	0	0.000998671	0	0	0.00201679	0.00193031	0.000173854	0.00775257	0.000231729	0.0133545	0.0119326	0.0278706	0.00825464	0.000170374	0.0206608	0.0117126	0.0304272	0.0146588	0.0154136	0.00163489	0.00163602	0.000558869	0.00426483	0.00906354	0.00321439	0.0068963	0.00256525	0.0134377	0.00963666	0.00326201	0.00488862	0.01079
d__Bacteria;p__Firmicutes_A;c__Clostridia;o__Oscillospirales;f__Oscillospiraceae;g__MGYG000004811;s__MGYG000004811	MGYG000004811	d__Bacteria;p__Bacillota_A;c__Clostridia;o__Oscillospirales;f__Oscillospiraceae;g__Lawsonibacter;s__Lawsonibacter sp905215425	GCA_905215425.1	53.76	0	NS	No	No	0.0125973	0.0541687	0.000504139	0.0037516	0.00160731	0.00681562	0.00080803	0.0262434	0.0012857	0.000675036	0.00406153	0.00795671	0.000343178	0.0146788	0.00655418	0.00142722	0.0319168	0.00371538	0.0417132	0.0291414	0.0228652	0.0244897	0.000674087	0.0330714	0.0285866	0.0338762	0.0352736	0.0451835	0.0367389	0.0035033	0.00485946	0.00793278	0.0121259	0.0129143	0.00257305	0.00134449	0.00217867	0.0106025	0.00704973	0.0015498	0.00058134
d__Bacteria;p__Firmicutes_A;c__Clostridia;o__Lachnospirales;f__Lachnospiraceae;g__Lachnoclostridium_B;s__Lachnoclostridium_B sp900066765	MGYG000000067	d__Bacteria;p__Bacillota_A;c__Clostridia;o__Lachnospirales;f__Lachnospiraceae;g__Lachnoclostridium_B;s__Lachnoclostridium_B sp900066765	GCA_902362865.1	95.32	0.58	NS	No	No	0.0124796	0.0105524	0.00276856	0.0054991	0.071909	0.00593736	0.0112617	0.0239869	0.0058825	0.0053257	0.00675872	0.00634331	0.00583838	0.00798826	0.0164965	0.0144178	0.00536464	0.0199248	0.00435799	0.00272395	0.00165508	0.0025772	0.00238523	0.00413015	0.00156108	0.00424792	0.00885871	0.00132652	0.00367191	0.00891469	0.0156606	0.00482642	0.00853469	0.0108941	0.0199243	0.0083627	0.00656605	0.0145757	0.00451408	0.00332575	0.0180095
d__Bacteria;p__Firmicutes_A;c__Clostridia;o__Lachnospirales;f__Lachnospiraceae;g__Blautia_A;s__Blautia_A sp900763175	MGYG000000623	d__Bacteria;p__Bacillota_A;c__Clostridia;o__Lachnospirales;f__Lachnospiraceae;g__Blautia_A;s__Blautia_A sp900763175	GCA_900763175.1	96.2	2.74	NS	No	No	0.0124364	0.00785296	0.00160484	0.00434442	0.00315033	0.00612353	0.00628307	0.0052044	0.00633162	0.00600819	0.00365655	0.0059757	0.00162467	0.0154986	0.0115173	0.00405121	0.0110097	0.00653088	0.0111805	0.0139879	0.010743	0.0107643	0.00119261	0.0119905	0.00596006	0.0386357	0.0245281	0.0109054	0.00361258	0.0202054	0.038307	0.00947633	0.0121291	0.0436913	0.0209707	0.0021929	0.00253264	0.0129513	0.00335322	0.00359209	0.00663311
d__Bacteria;p__Firmicutes_A;c__Clostridia;o__Oscillospirales;f__CAG-272;g__UMGS1696;s__UMGS1696 sp900763885	MGYG000002123	d__Bacteria;p__Bacillota_A;c__Clostridia;o__Oscillospirales;f__CAG-272;g__UMGS1696;s__UMGS1696 sp900763885	GCA_900763885.1	87.56	0.67	NS	No	No	0.0123586	0.00135849	0	0.000482222	6.00063e-05	0.000376397	0.000391333	7.37937e-05	6.1643e-05	0	0.000172998	0.000122537	0	0.000403359	0.000690552	0.000125337	0.00286924	0.000220142	0.00216731	0.00415341	0.00963459	0.0533282	9.25943e-05	0.0143096	0.00192202	0.00996216	0.00213942	0.00326344	0.00412678	0.000861542	0.000191192	0.000848795	0.000300971	0.00214629	0.000269873	0.000189713	0.0029062	0.000989808	0.00165339	0.00115281	0.000246941
d__Bacteria;p__Firmicutes_A;c__Clostridia;o__Oscillospirales;f__CAG-272;g__UMGS911;s__UMGS911 sp900546695	MGYG000002810	d__Bacteria;p__Bacillota_A;c__Clostridia;o__Oscillospirales;f__CAG-272;g__UMGS911;s__UMGS911 sp900546695	GCA_900546695.1	88.03	0	NS	No	No	0.0123342	0.0186639	0.000113431	0.000115025	0	0.000380444	0.000282629	0	0	4.84832e-05	9.04309e-05	0.000690289	0	0	0.000492674	0	0.0158416	0	0.00160294	0.00185891	0.00235724	0.0299141	0.000107409	0.0447526	0.00359138	0.00512479	0.00248345	0.00156683	0.0217019	0.0017512	2.81886e-05	0.00060972	3.43967e-05	0.000295084	4.36559e-05	5.42038e-05	0.00106974	0.00166831	0.000577113	0.00114778	0.000128615
d__Bacteria;p__Firmicutes_A;c__Clostridia;o__Oscillospirales;f__Ruminococcaceae;g__CAG-353;s__CAG-353 sp900768995	MGYG000000424	d__Bacteria;p__Bacillota_A;c__Clostridia;o__Oscillospirales;f__Ruminococcaceae;g__CAG-353;s__CAG-353 sp900768995	GCA_900768995.1	91.28	0	NS	No	No	0.0122478	0.000324285	0.000361299	5.30886e-05	0	9.30874e-05	7.60925e-05	7.37937e-05	0	0.000656388	7.47038e-05	5.71837e-05	0	0.000407743	0.000347295	0	0.00010748	0.000274212	0.000143597	0.020675	0.0302429	0.152131	4.44453e-05	0.0739554	0.00110087	0.052193	0.0269417	0.00100931	0.000837223	0.00286576	0.000223057	0.0128924	6.66437e-05	0.0185379	0.000125676	8.71974e-05	0.000342213	0.000666524	0.0116384	0.000351772	3.08676e-05
d__Bacteria;p__Firmicutes_A;c__Clostridia;o__Lachnospirales;f__Lachnospiraceae;g__Bariatricus;s__MGYG000004689	MGYG000004689	d__Bacteria;p__Bacillota_A;c__Clostridia;o__Lachnospirales;f__Lachnospiraceae;g__Bariatricus;s__Bariatricus sp905216215	GCA_905216215.1	90.85	1.07	NS	No	No	0.0122384	0.0115516	0.00167626	0.00894544	0.00270886	0.003938	0.00650772	0.00921257	0.00361492	0.00466931	0.0131715	0.00751966	0.0016377	0.00623014	0.00227357	0.0052601	0.0135144	0.00857782	0.0013792	0.00304297	0.00403239	0.00186858	0.000607419	0.0109794	0.000767003	0.00316646	0.00494002	0.00148993	0.00103499	0.00509489	0.00878013	0.00335346	0.00639564	0.00920371	0.0231614	0.00321452	0.00100705	0.0105446	0.0021194	0.0029589	0.0124208
d__Bacteria;p__Firmicutes_A;c__Clostridia;o__Lachnospirales;f__Lachnospiraceae;g__Lachnospira;s__Lachnospira sp900547255	MGYG000000638	d__Bacteria;p__Bacillota_A;c__Clostridia;o__Lachnospirales;f__Lachnospiraceae;g__Lachnospira;s__Lachnospira sp900547255	GCA_900547255.1	96.48	1.89	NS	No	No	0.0122362	0.00072745	0.000273075	0.00051319	0.000338607	0.00103206	0.00128633	0.00191864	0.000907032	0.00107782	0.00136826	0.00077198	0.000734141	0.00215271	0.00125188	0.00495687	0.000752359	0.00452257	0.00104525	0.0107731	0.000406248	0.0043108	0.000300006	0.00146895	0.00101966	0.000711235	0.00081169	0.00040853	0.0021425	0.00513751	0.00175382	0.00461783	0.00329134	0.0059168	0.00306649	0.00185471	0.000731448	0.00474549	0.01598	0.000753796	0.0017766
d__Bacteria;p__Firmicutes_A;c__Clostridia;o__Oscillospirales;f__Acutalibacteraceae;g__DTU089;s__DTU089 sp002440045	MGYG000001037	d__Bacteria;p__Bacillota_A;c__Clostridia;o__Oscillospirales;f__Acutalibacteraceae;g__DTU089;s__DTU089 sp002440045	GCA_002440045.1	78.76	1.34	NS	No	No	0.0121994	0.00234449	0.00021846	0	0	0	4.34814e-05	6.99099e-05	0	0.000108155	0.000979012	0	0	0.000995244	0.000399793	7.27762e-05	0.000757032	0.000220142	0.000454166	0.000766878	0.000787419	0.096761	0	0.000855208	0.000884309	0.00167579	0.00406383	0.000466205	0.000560346	0.00063482	0.000235313	0.000423595	3.1172e-05	0.000430645	5.5562e-05	0.0011371	0.000160657	0.000221509	0.000313432	0.000309559	0.000118326
d__Bacteria;p__Firmicutes_A;c__Clostridia;o__Oscillospirales;f__Oscillospiraceae;g__Dysosmobacter;s__MGYG000002691	MGYG000002691	d__Bacteria;p__Bacillota_A;c__Clostridia;o__Oscillospirales;f__Oscillospiraceae;g__Dysosmobacter;s__Dysosmobacter sp944387035	GCA_944387035.1	97.15	0.78	NS	No	No	0.0121742	0.00851906	0.000848633	0.00188465	0.00468907	0.00923994	0.00444598	0.00679679	0.00289722	0.00256215	0.0103917	0.00309201	0.00275846	0.0214569	0.0106369	0.0109649	0.0132808	0.010227	0.00622141	0.00267487	0.00773877	0.00379199	0.00195189	0.00365727	0.004787	0.00482276	0.0040262	0.00613276	0.0122353	0.0131925	0.0196278	0.00399367	0.0716366	0.00988341	0.00346866	0.0407695	0.00388843	0.017617	0.00807128	0.0227074	0.00110952
d__Bacteria;p__Firmicutes_A;c__Clostridia;o__Oscillospirales;f__CAG-272;g__UMGS1696;s__UMGS1696 sp900753285	MGYG000003963	d__Bacteria;p__Bacillota_A;c__Clostridia;o__Oscillospirales;f__CAG-272;g__UMGS1696;s__UMGS1696 sp900753285	GCA_900753285.1	90.74	0.34	NS	No	No	0.0121646	0.0136769	7.9822e-05	0	0	6.47565e-05	0.000376839	0.000248568	0	0.000149179	0.000169066	0.000126621	0	0.000135914	0.000266529	0.000238544	0.00122901	0.000166072	0.00112206	0.00553379	0.0301376	0.0196264	0.000200004	0.0276459	0.00301838	0.0261306	0.00163413	0.00947791	0.00227434	0.0494797	0.000364	0.0390269	0.000551422	0.00072762	0.000370413	0.000266306	0.0225364	0.000492908	0.0194062	0.000311569	0.00064822
d__Bacteria;p__Firmicutes_A;c__Clostridia;o__Oscillospirales;f__CAG-272;g__CAG-390;s__CAG-390 sp000437015	MGYG000000405	d__Bacteria;p__Bacillota_A;c__Clostridia;o__Oscillospirales;f__CAG-272;g__CAG-390;s__CAG-390 sp000437015	GCA_905210995.1	86.8	0.67	NS	No	No	0.0121644	0.00213853	0	7.07849e-05	0	0.000105229	0.000224654	0	0	8.5778e-05	3.93178e-05	0	0	0.000127146	0.000419985	0	0.0011963	4.24836e-05	0.000901653	0.040258	0.00393208	0.0128944	8.51868e-05	0.0042031	0.257311	0.0156082	0.00289198	0.0777361	0.0473723	0.000583128	0.000121333	0.000590466	0.000128988	0.00102712	6.87911e-05	0.000524363	0.000986148	0.000658541	0.00103482	0.000932697	9.0888e-05
d__Bacteria;p__Firmicutes_A;c__Clostridia;o__Oscillospirales;f__CAG-272;g__UMGS1225;s__UMGS1225 sp900549725	MGYG000003979	d__Bacteria;p__Bacillota_A;c__Clostridia;o__Oscillospirales;f__CAG-272;g__UMGS1225;s__UMGS1225 sp900549725	GCA_900549725.1	92.39	2.24	NS	No	No	0.0121214	0.322528	5.04139e-05	0	0	0.000275215	0.000246395	0	0.000409486	0.000100696	0.000102226	0	0	0.000403359	0.00171628	0.000141509	0.00383656	0.000274212	0.000768075	0.00426384	0.007162	0.0449428	0.000403711	0.0111982	0.023159	0.0265057	0.0142503	0.0170862	0.0105806	0.000228535	0.000276983	0.00050703	0.000178433	0.00161161	0.000136259	5.65605e-05	0.00578366	0.00207939	0.00051907	0.000241215	0.000161198
d__Bacteria;p__Firmicutes_A;c__Clostridia;o__TANB77;f__CAG-508;g__CAG-273;s__CAG-273 sp000438355	MGYG000004319	d__Bacteria;p__Bacillota_A;c__Clostridia;o__TANB77;f__CAG-508;g__CAG-273;s__CAG-273 sp000438355	GCA_000438355.1	75.19	0.22	NS	No	No	0.0121162	0.000113938	0	0	0	0	0.00105442	4.66066e-05	6.1643e-05	0.00960714	3.93178e-05	0	8.68806e-05	0	7.26897e-05	0	0.000135518	0	8.68259e-05	0.000251536	0.000195601	0.000911089	5.92604e-05	2.76685e-05	0	0.000423818	0.000569796	0.000177831	0.000210954	0.17248	0.000278209	0.000418781	2.25729e-05	0.000419296	6.34994e-05	0	0.000144983	3.99116e-05	0.000552237	0	0
d__Bacteria;p__Firmicutes_A;c__Clostridia;o__Oscillospirales;f__Ruminococcaceae;g__Ruminococcus_C;s__Ruminococcus_C sp900765125	MGYG000003337	d__Bacteria;p__Bacillota_A;c__Clostridia;o__Oscillospirales;f__Ruminococcaceae;g__Ruminococcus_C;s__Ruminococcus_C sp900765125	GCA_900765125.1	89.56	0.17	NS	No	No	0.0121066	0.0367275	0.0187119	0.00433115	0.00490766	0.00654445	0.0237988	0.0123469	0.00927727	0.0361983	0.00282302	0.00670684	0.00166811	0.0101717	0.0218796	0.000849056	0.00835539	0.0552711	0.0012356	0.00596938	0.00170524	0.00419692	0.000818534	0.00567707	0.00186788	0.00465226	0.00798789	0.00153319	0.00258418	0.00865714	0.00178446	0.00642132	0.00228308	0.018722	0.000279133	0.0115289	0.0047936	0.019405	0.00223051	0.0172559	0.00135989
d__Bacteria;p__Firmicutes_A;c__Clostridia;o__Lachnospirales;f__Lachnospiraceae;g__Eubacterium_J;s__MGYG000000626	MGYG000000626	d__Bacteria;p__Bacillota_A;c__Clostridia;o__Lachnospirales;f__Lachnospiraceae;g__W0P33-017;s__W0P33-017 sp934351445	GCA_934351445.1	87.5	0.74	NS	No	No	0.0120989	0.00149872	0.000516742	0.00138915	0.0004029	0.00140036	0.00100007	0.00250122	0.000545981	0.000507209	0.000424632	0.000441132	0.000399651	0.00210448	0.000763241	0.000877358	0.000990683	0.00257219	0.0270028	0.0823566	0.012047	0.121419	0.00103706	0.105002	0.10956	0.100922	0.0145029	0.0178648	0.0476096	0.0028703	0.000911839	0.00532221	0.00595493	0.00254352	0.0156209	0.000690509	0.0011677	0.00309514	0.00224377	0.000773897	0.00123813
d__Bacteria;p__Firmicutes_A;c__Clostridia_A;o__Christensenellales;f__CAG-917;g__CAG-475;s__CAG-475 sp000434435	MGYG000000705	d__Bacteria;p__Bacillota_A;c__Clostridia;o__Christensenellales;f__CAG-917;g__CAG-475;s__CAG-475 sp000434435	GCA_000434435.1	84.79	0.34	NS	No	No	0.0120154	0	0	0	0	0	9.78332e-05	6.21421e-05	0.000176123	4.10243e-05	0	0	0	0	0	0	0.000238325	0	7.01286e-05	0.000116565	0.00131905	0.000531469	0	0.00066656	0.000356431	0.000803793	0.000279523	0.000177831	0.144279	0.000373637	1.34815e-05	0.000436431	0.000596568	0.013978	0	0.000236847	0.00284481	0	0.294624	1.6081e-05	0
d__Bacteria;p__Firmicutes_A;c__Clostridia;o__Lachnospirales;f__Lachnospiraceae;g__Roseburia;s__Roseburia sp900756925	MGYG000004719	d__Bacteria;p__Bacillota_A;c__Clostridia;o__Lachnospirales;f__Lachnospiraceae;g__Roseburia;s__Roseburia sp900756925	GCA_900756925.1	62.86	0.48	NS	No	No	0.0119904	0.00258552	0.000941059	0.0179307	0.00031289	0.329185	0.00132981	0.0164987	0.00462322	0.00349452	0.00883863	0.00108241	0.00649432	0.00306465	0.00140533	0.00107143	0.00278046	0.0209985	0.0100885	0.0124234	0.0302028	0.0193817	0.000748162	0.0211086	0.0307568	0.00491044	0.0039832	0.0039315	0.000474646	0.00192351	0.0021215	0.0049997	0.007836	0.00159963	0.0101612	0.00580334	0.00115987	0.0682947	0.00288059	0.000892495	0.00503657
d__Bacteria;p__Firmicutes_A;c__Clostridia;o__TANB77;f__CAG-508;g__CAG-273;s__CAG-273 sp000435755	MGYG000004794	d__Bacteria;p__Bacillota_A;c__Clostridia;o__TANB77;f__CAG-508;g__CAG-273;s__CAG-273 sp000435755	GCA_000435755.1	75.21	0	NS	No	No	0.011954	0.000184054	5.4615e-05	0	0	0	0.000206537	0	0	0	0	0	0	0	6.4613e-05	0	0.000140191	0	9.68442e-05	0.0426016	0.00590313	0.0829007	0	2.76685e-05	6.76767e-05	0.0171963	0.0159274	0.0146494	0.150595	0.000781736	8.70169e-05	0.000295233	1.28988e-05	0.0411421	0	0	0.00249476	4.19072e-05	0.00925038	0	0
d__Bacteria;p__Firmicutes_A;c__Clostridia;o__Oscillospirales;f__Acutalibacteraceae;g__Acutalibacter;s__Acutalibacter sp000435395	MGYG000004129	d__Bacteria;p__Bacillota_A;c__Clostridia;o__Oscillospirales;f__Acutalibacteraceae;g__Acutalibacter;s__Acutalibacter ornithocaccae	GCA_000435395.1	94.41	0.67	RS	No	No	0.0119229	0.000433841	0	4.42405e-05	0.000150016	0	0.000768172	0.00020973	0.000167317	0.000619093	0.00013368	8.57756e-05	0	0.000355131	0.00026249	7.27762e-05	0.000532726	0.000243315	0.000213725	0.000245401	0.000842588	0.000472417	6.29641e-05	0.000437665	0.000464713	0.000574834	0.000360154	0.000384499	0.000613084	0.000193167	0.00127584	7.54128e-05	8.27671e-05	0.000197353	9.7895e-05	0.00259707	0.000112329	0.000169624	0.000252072	0.000108547	5.1446e-05
d__Bacteria;p__Firmicutes_A;c__Clostridia;o__Oscillospirales;f__CAG-382;g__UBA1206;s__UBA1206 sp000433115	MGYG000001764	d__Bacteria;p__Bacillota_A;c__Clostridia;o__Oscillospirales;f__CAG-382;g__UBA1206;s__UBA1206 sp000433115	GCA_000433115.1	88.1	0	NS	No	No	0.0118697	0.00237079	0	0	0	0.000101182	7.2469e-05	6.99099e-05	0	5.96717e-05	0	0	0	0.000206064	0.000189801	0	0.00164024	6.56564e-05	0.00293204	0.0173069	0.0255134	0.0168509	0.000296302	0.0920657	0.0221258	0.0173863	0.0272803	0.0274821	0.0818566	0.000419888	0.000147071	0.000280792	4.72955e-05	0.00309207	1.85207e-05	7.1879e-05	0.0269604	0.000472953	0.00210613	0.000464338	3.60122e-05
d__Bacteria;p__Firmicutes_A;c__Clostridia;o__Oscillospirales;f__Acutalibacteraceae;g__UBA5905;s__MGYG000003296	MGYG000003296	d__Bacteria;p__Bacillota_A;c__Clostridia;o__Oscillospirales;f__Acutalibacteraceae;g__UBA5905;s__UBA5905 sp934630515	GCA_934630515.1	93.29	0.67	NS	No	No	0.0118053	0.00202021	7.9822e-05	0.000274291	0.000120013	0.000518052	0.000365969	5.82582e-05	9.68675e-05	0	4.71813e-05	0.000788319	0	0.00361269	0.000739012	0	0.00233184	0.000224004	0.00085824	0.00142333	0.00304937	0.00501943	0.000281487	0.00400187	0.00244087	0.00301057	0.00210179	0.0135344	0.00182607	0.00160791	0.000259825	0.000415572	0.00138554	0.000682223	0.000642932	0.000222707	0.000297804	0.00122928	0.000270314	0.000515597	7.03096e-05
d__Bacteria;p__Firmicutes_A;c__Clostridia;o__Lachnospirales;f__Lachnospiraceae;g__MGYG000003970;s__MGYG000003970	MGYG000003970	d__Bacteria;p__Bacillota_A;c__Clostridia;o__Lachnospirales;f__Lachnospiraceae;g__14-2;s__	MGYG000003970	67.97	2.77	NS	Yes	Yes	0.0117663	0.011889	0.000840231	0.00253056	0.00105011	0.00346852	0.00422132	0.00642394	0.00512517	0.00391222	0.00158057	0.00255285	0.000725453	0.017305	0.00613016	0.0015	0.0106826	0.00784401	0.00449491	0.00588349	0.00687111	0.00733933	0.00998908	0.00849675	0.00574801	0.0093922	0.00504753	0.00361429	0.0083063	0.0204866	0.00688904	0.0166229	0.0240605	0.0312297	0.0421279	0.00775114	0.0053683	0.0213128	0.0113233	0.00997021	0.00709784
d__Bacteria;p__Firmicutes_A;c__Clostridia;o__Oscillospirales;f__Oscillospiraceae;g__CAG-83;s__MGYG000002095	MGYG000002095	d__Bacteria;p__Bacillota_A;c__Clostridia;o__Oscillospirales;f__Oscillospiraceae;g__Vescimonas;s__Vescimonas sp934591705	GCA_934591705.1	88.41	0.67	NS	Yes	No	0.0117363	0.00415435	0.000155443	0.000119449	0.000128585	0.000190222	9.05863e-05	5.82582e-05	8.36583e-05	7.45896e-05	0.000188725	7.76065e-05	0	0.000341978	0.000835931	8.49056e-05	0.00471042	0.000397801	0.00272834	0.00331905	0.0109837	0.00806904	0.00033334	0.00695989	0.00434033	0.00787717	0.00355316	0.00519555	0.00452232	0.00143832	0.00125133	0.000734873	0.00123506	0.00180581	0.00030956	0.000285159	0.00175417	0.00151664	0.000388058	0.000802039	0.000204069
d__Bacteria;p__Firmicutes_A;c__Clostridia;o__Oscillospirales;f__Acutalibacteraceae;g__UBA5905;s__UBA5905 sp900763035	MGYG000002093	d__Bacteria;p__Bacillota_A;c__Clostridia;o__Oscillospirales;f__Acutalibacteraceae;g__UBA5905;s__UBA5905 sp900763035	GCA_900763035.1	73.15	0.67	NS	No	No	0.0117116	0.000578454	0	7.52089e-05	0	4.85673e-05	0	0	6.1643e-05	7.08601e-05	4.32495e-05	0	0	7.8918e-05	0.000730935	0	0.000373843	0	0.0086158	0.00836204	0.00577273	0.0082926	0.000122225	0.00165005	0.00286949	0.0558076	0.0123474	0.0610345	0.00441025	0.00038724	4.7798e-05	0.000146012	2.79473e-05	0.00043632	4.49788e-05	5.18471e-05	0.000193311	0.000273394	0.00016252	0.000126638	0
d__Bacteria;p__Firmicutes_A;c__Clostridia;o__Oscillospirales;f__Acutalibacteraceae;g__UMGS1279;s__UMGS1279 sp900550315	MGYG000001116	d__Bacteria;p__Bacillota_A;c__Clostridia;o__Oscillospirales;f__Acutalibacteraceae;g__UMGS1279;s__UMGS1279 sp900550315	GCA_900550315.1	80.36	0.16	NS	No	No	0.0116977	0.00143299	0	4.86646e-05	4.71478e-05	0.000186175	3.9858e-05	0.000310711	0	6.71306e-05	0.00146655	8.16911e-05	0	0.000780411	0.000226146	0	0.000943953	4.63457e-05	0.000574387	0.000515342	0.000892742	0.00390165	0.00016667	0.0322137	0.00244539	0.00144196	0.00166101	0.000744967	0.00144371	0.000582221	0.000198546	0.00192704	0.000151561	0.00119799	0.000119061	0.000212102	0.000327845	0.00414482	0.0003864	0.0005759	6.85947e-05
d__Bacteria;p__Firmicutes_A;c__Clostridia;o__Lachnospirales;f__Lachnospiraceae;g__Eisenbergiella;s__Eisenbergiella tayi	MGYG000002330	d__Bacteria;p__Bacillota_A;c__Clostridia;o__Lachnospirales;f__Lachnospiraceae;g__Eisenbergiella;s__Eisenbergiella tayi	GCA_001881565.1	98.85	3.74	RS	Yes	Yes	0.0116175	0.00288351	0.00141999	0.00140242	0.064091	0.00235552	0.00167041	0.0024818	0.00302931	0.00192814	0.00310217	0.0504973	0.000403995	0.00377053	0.0028349	0.00940026	0.0411367	0.00549969	0.00322258	0.00158897	0.000902773	0.00149739	0.00133336	0.00251783	0.000654208	0.00170989	0.00153737	0.00110063	0.00210294	0.00700298	0.0452856	0.0145338	0.0125785	0.035376	0.00550725	0.00869853	0.00153343	0.0331685	0.00358871	0.00269055	0.00552702
d__Bacteria;p__Firmicutes_A;c__Clostridia;o__Lachnospirales;f__Lachnospiraceae;g__CAG-882;s__CAG-882 sp000435595	MGYG000004369	d__Bacteria;p__Bacillota_A;c__Clostridia;o__Lachnospirales;f__Lachnospiraceae;g__CAG-882;s__CAG-882 sp000435595	GCA_000435595.1	94.76	1.34	NS	No	No	0.0116026	0.00127961	0.00068899	0.00237572	0.000171447	0.00365874	0.00409088	0.00247015	0.00181406	0.00131651	0.00247309	0.00120494	0.000855774	0.00149067	0.00127611	0.00128976	0.00127574	0.00729559	0.00131909	0.0121596	0.00143441	0.00476635	0.000192596	0.0120786	0.00303643	0.00269392	0.00208029	0.00186482	0.00403449	0.0041744	0.00661451	0.0306224	0.0080972	0.0161615	0.00886346	0.00283392	0.00148118	0.0435476	0.0323631	0.00218299	0.0106133
d__Bacteria;p__Firmicutes_A;c__Clostridia;o__Oscillospirales;f__Oscillospiraceae;g__F23-B02;s__F23-B02 sp004558025	MGYG000004672	d__Bacteria;p__Bacillota_A;c__Clostridia;o__Oscillospirales;f__Oscillospiraceae;g__F23-B02;s__F23-B02 sp004558025	GCA_004558025.1	90.92	0	NS	No	No	0.0115816	0.00920707	0.00174768	0.000101753	0	0.000582808	0.000159432	0.000198078	9.24645e-05	8.95075e-05	0.000330269	0.000114367	0	0.000552426	0.00902563	4.44744e-05	0.0164771	0.000293523	0.0109267	0.0106995	0.0278656	0.0230134	0.000148151	0.0123276	0.0134541	0.0241722	0.0215824	0.012203	0.0396329	0.00179473	0.000321105	0.00222387	0.000798649	0.0197277	0.010185	0.000785955	0.00940433	0.00162041	0.278006	0.00182419	0.00019378
d__Bacteria;p__Firmicutes_A;c__Clostridia;o__Lachnospirales;f__Lachnospiraceae;g__UBA5416;s__UBA5416 sp900539175	MGYG000003192	d__Bacteria;p__Bacillota_A;c__Clostridia;o__Lachnospirales;f__Lachnospiraceae;g__Novisyntrophococcus;s__Novisyntrophococcus sp900539175	GCA_900539175.1	99.37	0.16	NS	No	No	0.0115395	0.00539453	0.0201824	0.0151347	0.00825944	0.0113364	0.00267411	0.0027459	0.0231822	0.0107819	0.00865384	0.00558767	0.0677408	0.00516036	0.0128136	0.0272992	0.00616373	0.0223695	0.00337953	0.00198775	0.00103317	0.0017336	0.0024519	0.00542806	0.00101966	0.00240651	0.00222543	0.00122079	0.0109234	0.00417621	0.00973609	0.0125281	0.0156043	0.0150612	0.00661717	0.0465422	0.00495033	0.0215104	0.00628025	0.00507657	0.0301422
d__Bacteria;p__Firmicutes_A;c__Clostridia;o__Oscillospirales;f__Acutalibacteraceae;g__UMGS1474;s__UMGS1474 sp900547105	MGYG000003916	d__Bacteria;p__Bacillota_A;c__Clostridia;o__Oscillospirales;f__Acutalibacteraceae;g__UMGS1474;s__UMGS1474 sp900547105	GCA_900547105.1	90.6	0.67	NS	No	No	0.0115302	0.169846	9.66266e-05	0.000132722	0.000120013	0.000145702	0.00194217	9.32132e-05	0	0.00092864	0.000404973	0.000314511	0	0.346297	0.00687321	9.7035e-05	0.775794	0.0017341	0.00164635	0.00244174	0.0033854	0.0033027	0.000148151	0.00289513	0.0062804	0.00293263	0.00474113	0.00148993	0.0011998	0.00487723	0.00059196	0.000912976	0.00084057	0.00358009	0.00114299	0.000320509	0.000318702	0.00134303	0.00111608	0.000427151	0.000209214
d__Bacteria;p__Firmicutes_A;c__Clostridia;o__Oscillospirales;f__Acutalibacteraceae;g__UBA737;s__UBA737 sp900549755	MGYG000000457	d__Bacteria;p__Bacillota_A;c__Clostridia;o__Oscillospirales;f__Acutalibacteraceae;g__UBA737;s__UBA737 sp900549755	GCA_900549755.1	91.36	2.01	NS	No	No	0.0115226	0.00869434	0.000134437	0	0.000192877	0.00398252	0.000155808	0.000586466	0.00038747	0	0.000770628	0.000228735	0.000186793	0.000179758	0.00106612	0	0.00250007	0.000119726	0.0476741	0.0300739	0.0229054	0.0227941	0	0.15387	0.0490792	0.0116672	0.017368	0.0133998	0.0428961	0.00153445	0.000471852	0.000601697	0.000564321	0.0164181	4.49788e-05	0.000302834	0.000590383	0.00175012	0.00383415	0.00191364	7.37393e-05
d__Bacteria;p__Firmicutes_A;c__Clostridia;o__TANB77;f__CAG-508;g__CAG-269;s__CAG-269 sp000437215	MGYG000004494	d__Bacteria;p__Bacillota_A;c__Clostridia;o__TANB77;f__CAG-508;g__CAG-269;s__CAG-269 sp000437215	GCA_000437215.1	73.87	2.46	NS	No	No	0.01148	6.13512e-05	0.000361299	0	5.1434e-05	0.00516028	0.0538046	8.93293e-05	0.000167317	0	0.000986876	0	0	8.76867e-05	0.000904582	0.000117251	0.000112153	8.49672e-05	0.000534313	0.000638043	0.000326001	0.00126962	0	5.5337e-05	0.000117306	0.00113018	0.00210179	0.000182637	0.000191177	0.000541411	0.229133	0.0228244	0	0.00144831	8.99575e-05	0	0.00551068	0.00015366	0.000993363	2.21114e-05	0
d__Bacteria;p__Firmicutes_A;c__Clostridia;o__Oscillospirales;f__Ruminococcaceae;g__Negativibacillus;s__Negativibacillus sp900547455	MGYG000004644	d__Bacteria;p__Bacillota_A;c__Clostridia;o__Oscillospirales;f__Ruminococcaceae;g__Negativibacillus;s__Negativibacillus faecipullorum	GCA_900547455.1	93.29	1.34	RS	No	No	0.0114797	0.0132738	0	7.9633e-05	0.000150016	0.00110895	0.00159794	0.000116516	0.000325827	0.0207807	0.000251634	0.000392117	0	0.00101278	0.000428061	0.000185984	0.00492538	0.0254052	0.00049424	0.00112884	0.00315971	0.00155644	0.0005889	0.00125514	0.00236417	0.00234805	0.000951452	0.00157164	0.000323023	0.00520281	0.000438761	0.000325719	0.000325694	0.00691744	0.000272518	0.000699936	0.000278211	0.00111553	0.000716416	0.000408055	0.0016497
d__Bacteria;p__Firmicutes_A;c__Clostridia;o__Lachnospirales;f__Lachnospiraceae;g__CAG-317;s__CAG-317 sp900543415	MGYG000001072	d__Bacteria;p__Bacillota_A;c__Clostridia;o__Lachnospirales;f__Lachnospiraceae;g__CAG-317;s__CAG-317 sp900543415	GCA_900543415.1	92.98	0	NS	No	No	0.0114764	0.00312453	0.00440281	0.0181077	0.00317176	0.0020034	0.00636278	0.00542967	0.0033023	0.00575832	0.00216248	0.0280936	0.00921803	0.00398974	0.00338411	0.0041442	0.0057712	0.00794443	0.00278177	0.000950929	0.00124382	0.00244223	0.00675568	0.00208017	0.000798585	0.00204115	0.00153737	0.00128807	0.00455528	0.00363389	0.0104849	0.00762631	0.000914738	0.00603975	0.00654838	0.00895423	0.00548847	0.00548984	0.00139469	0.00294785	0.0280124
d__Bacteria;p__Firmicutes_A;c__Clostridia;o__Oscillospirales;f__Ruminococcaceae;g__Ruminiclostridium_E;s__MGYG000003927	MGYG000003927	d__Bacteria;p__Bacillota_A;c__Clostridia;o__Oscillospirales;f__Ruminococcaceae;g__Ruminiclostridium_E;s__	MGYG000003927	96.98	0	NS	No	No	0.0114074	0.000591601	0.000151242	0.000318532	0.000171447	0.000801361	0.00137329	0.000563163	0.000378664	0.000827944	0.000345996	0.000575922	0.000173761	0.000727799	0.00109438	0.000262803	0.0119443	0.00132085	0.00767073	0.0200493	0.00101311	0.0020373	0	0.00112435	0.00639771	0.0232272	0.000881571	0.000567136	0.0148261	0.0141238	0.00578111	0.00533184	0.000543898	0.0420128	0.00046434	0.000306369	0.00124477	0.00025743	0.00114262	0.000509566	0.0021333
d__Bacteria;p__Firmicutes_A;c__Clostridia;o__Oscillospirales;f__Oscillospiraceae;g__CAG-110;s__CAG-110 sp900752285	MGYG000001754	d__Bacteria;p__Bacillota_A;c__Clostridia;o__Oscillospirales;f__Oscillospiraceae;g__Faecousia;s__Faecousia sp900752285	GCA_900752285.1	70.47	0.67	NS	No	No	0.0114004	0.00359343	0.000117632	0.000358348	0.000180019	0.000344019	0.00172114	0.00110691	0.000123286	0.000496021	0.000369587	0.000514654	8.25366e-05	0.00142052	0.000961119	0.000343665	0.00445808	0.000629529	0.00163633	0.0100737	0.030935	0.0760928	0.00111113	0.103478	0.0642748	0.0320104	0.0103208	0.0259345	0.00315112	0.00353776	0.00131506	0.00309353	0.00270229	0.00193948	0.000883701	0.00120191	0.00136363	0.00336255	0.00152902	0.00182218	0.00091574
d__Bacteria;p__Firmicutes_A;c__Clostridia;o__TANB77;f__CAG-508;g__CAG-245;s__CAG-245 sp900761475	MGYG000004350	d__Bacteria;p__Bacillota_A;c__Clostridia;o__TANB77;f__CAG-508;g__CAG-245;s__CAG-245 sp900761475	GCA_900761475.1	65.38	2.8	NS	No	No	0.0113928	0.000394401	0	0.000110601	0.000364324	0.0116845	0.0577361	0.000936015	0.00393194	0.000272252	7.47038e-05	0.000130706	0.000330146	0.00013153	0.000529019	0.000392183	0.0540016	0.000139037	0.00926699	0.00379145	0.00112847	0.00905606	0	0.00412764	0.00268451	0.00185603	0.00233831	0.00372003	0.0055639	0.0168409	0.0437916	0.0528756	0.000177358	0.00198362	0.000666744	6.00955e-05	0.0120232	0.000185589	0.0228026	0.000202017	0.000342974
d__Bacteria;p__Firmicutes_A;c__Clostridia;o__Lachnospirales;f__Lachnospiraceae;g__Roseburia;s__Roseburia sp900550935	MGYG000000389	d__Bacteria;p__Bacillota_A;c__Clostridia;o__Lachnospirales;f__Lachnospiraceae;g__Roseburia;s__Roseburia sp900550935	GCA_900550935.1	93.89	3.2	NS	Yes	No	0.0113812	0.00116129	0.000483133	0.00346846	0.000342893	0.00348066	0.00198928	0.00313429	0.00159831	0.00187966	0.0011874	0.00104973	0.00155951	0.0025473	0.00106612	0.000889487	0.00385058	0.0428582	0.00310236	0.0802216	0.023758	0.0367599	0.000466675	0.00429113	0.002107	0.00208012	0.0040907	0.00126885	0.000850407	0.0042796	0.00225509	0.00434345	0.0107748	0.416176	0.0117395	0.00284688	0.00175025	0.00353816	0.00319734	0.000702538	0.00400765
d__Bacteria;p__Firmicutes_A;c__Clostridia;o__Oscillospirales;f__Oscillospiraceae;g__CAG-110;s__CAG-110 sp000435995	MGYG000004341	d__Bacteria;p__Bacillota_A;c__Clostridia;o__Oscillospirales;f__Oscillospiraceae;g__Faecousia;s__Faecousia sp000435995	GCA_900545515.1	97.09	1.34	NS	No	No	0.0113449	0.0289359	0.000470529	0.00018581	0.000218594	0.000250931	0.017465	0.000186426	0.0163134	0.00197289	0.000864991	8.57756e-05	6.95045e-05	0.000311288	0.108905	0.000270889	0.0017851	0.000193107	0.000537653	0.000883444	0.00138425	0.00158175	0.000337043	0.00123754	0.00203481	0.00275238	0.00127935	0.00128327	0.000876776	0.00111638	0.000416701	0.000409154	0.000253676	0.122987	0.000140228	0.000337006	0.000134534	0.000646568	0.00274128	0.000148749	0.000164627
d__Bacteria;p__Firmicutes_A;c__Clostridia;o__Oscillospirales;f__Oscillospiraceae;g__CAG-170;s__CAG-170 sp900555665	MGYG000000883	d__Bacteria;p__Bacillota_A;c__Clostridia;o__Oscillospirales;f__Oscillospiraceae;g__CAG-170;s__CAG-170 sp900555665	GCA_900555665.1	77.3	3.36	NS	No	No	0.0113312	0.0653215	0	0.0035127	0	0.00247693	0.000561635	0	0	0.00218175	0.00102226	0.000314511	0	0.00606792	0.00461176	0	0.0923999	0.000992571	0.00713642	0.016221	0.0513026	0.0240004	0.000207411	0.0412638	0.0362341	0.0333842	0.0461696	0.040978	0.00321045	0.00686604	0.00579459	0.0199475	0.0010276	0.0115221	0.00233493	0.000742356	0.00598612	0.0104309	0.00116915	0.00511476	0.00275922
d__Bacteria;p__Firmicutes_A;c__Clostridia;o__Oscillospirales;f__Acutalibacteraceae;g__Ruminococcus_E;s__Ruminococcus_E sp900755995	MGYG000001082	d__Bacteria;p__Bacillota_A;c__Clostridia;o__Oscillospirales;f__Acutalibacteraceae;g__Ruminococcus_E;s__Ruminococcus_E sp900755995	GCA_900755995.1	98.04	0.67	NS	No	No	0.0113066	0.0326169	0.00251229	0.000986564	0.00197164	0.00159867	0.00176824	0.000858338	0.000493144	0.00217802	0.00395144	0.00253242	5.64724e-05	0.00198172	0.00847642	0.000371967	0.0129116	0.00219756	0.00129571	0.00481599	0.00520599	0.00572805	0.000355562	0.00812448	0.00638417	0.013304	0.00550982	0.00159567	0.0079635	0.0183527	0.00289117	0.0164223	0.0091377	0.0106879	0.0111693	0.0141389	0.00178813	0.00387741	0.0174494	0.0085189	0.000879727
d__Bacteria;p__Firmicutes_A;c__Clostridia;o__Oscillospirales;f__Oscillospiraceae;g__Dysosmobacter;s__MGYG000000474	MGYG000000474	d__Bacteria;p__Bacillota_A;c__Clostridia;o__Oscillospirales;f__Oscillospiraceae;g__Dysosmobacter;s__Dysosmobacter sp934636905	GCA_934636905.1	86.77	0	NS	No	No	0.0112629	0.00867682	0.000226862	0.000526462	0.00104582	0.00152178	0.00154721	0.000302943	0.000246572	0.000227498	0.000825673	0.000645359	4.77843e-05	0.00691848	0.00673995	0.000529649	0.00947691	0.00609446	0.0100317	0.0109326	0.0347818	0.0238233	0.000548158	0.0170765	0.0177809	0.0208694	0.0171369	0.0177014	0.0184782	0.00949601	0.00180162	0.00517781	0.0223761	0.00766019	0.00167347	0.00383551	0.00498038	0.0142125	0.00612104	0.00610776	0.00209042
d__Bacteria;p__Firmicutes_A;c__Clostridia;o__Lachnospirales;f__Lachnospiraceae;g__TF01-11;s__TF01-11 sp900759665	MGYG000001254	d__Bacteria;p__Bacillota_A;c__Clostridia;o__Lachnospirales;f__Lachnospiraceae;g__Butyribacter;s__Butyribacter sp900759665	GCA_900759665.1	93.96	0	NS	Yes	No	0.0111887	0.000815095	0.00136958	0.000517614	0.000188591	0.00109277	0.00531923	0.000687447	0.00239967	0.00226006	0.000428564	0.000318595	0.000186793	0.000811102	0.000367487	0.000663072	0.00073834	0.00340255	0.000721323	0.0132394	0.00847102	0.00539483	0.000218523	0.00489481	0.00171899	0.00212396	0.00312313	0.0152646	0.00074493	0.00717619	0.00881077	0.0157163	0.0052326	0.0188456	0.00590809	0.0028292	0.00170453	0.00333861	0.0436765	0.00065932	0.00077855
d__Bacteria;p__Firmicutes_A;c__Clostridia_A;o__Christensenellales;f__CAG-74;g__SFFS01;s__MGYG000000727	MGYG000000727	d__Bacteria;p__Bacillota_A;c__Clostridia;o__Christensenellales;f__CAG-74;g__Aphodomonas;s__Aphodomonas sp934615235	GCA_934615235.1	89.11	1.66	NS	No	No	0.0111536	0.000920268	0	9.73292e-05	0	0.000105229	0.000141315	0	0	0	4.71813e-05	0	0	7.45337e-05	0.000177686	0	0.00121499	0	0.000457506	0.0254849	0.0962607	0.0577107	8.88906e-05	0.0553295	0.0324217	0.093352	0.0275975	0.00609431	0.00544524	0.000131499	7.96634e-05	0.000147616	9.67408e-05	0.000469738	4.63017e-05	1.88535e-05	0.000278211	0.000209536	0.000416251	0.000115582	2.91528e-05
d__Bacteria;p__Firmicutes_A;c__Clostridia;o__Oscillospirales;f__Oscillospiraceae;g__UBA738;s__MGYG000000709	MGYG000000709	d__Bacteria;p__Bacillota_A;c__Clostridia;o__Oscillospirales;f__Oscillospiraceae;g__UBA738;s__	MGYG000000709	55.89	0.38	NS	No	No	0.0111535	0.0334539	0	0.000269867	0	0.00161486	0	0.000116516	0	0	0.000743106	0	0	0.000955785	0.000940927	0	0.013706	0.00027035	0.0212423	0.00474851	0.0522254	0.119188	7.03717e-05	0.0275402	0.0155431	0.048856	0.0433099	0.0527773	0.0082206	0.0246646	0.0046266	0.00412845	0.00015371	0.00524908	2.51352e-05	8.71974e-05	0.00206503	0.0106724	0.000517411	0.002185	0
d__Bacteria;p__Firmicutes_A;c__Clostridia;o__Oscillospirales;f__Butyricicoccaceae;g__Agathobaculum;s__Agathobaculum sp900555465	MGYG000002138	d__Bacteria;p__Bacillota_A;c__Clostridia;o__Oscillospirales;f__Butyricicoccaceae;g__Agathobaculum;s__Agathobaculum intestinigallinarum	GCA_900555465.1	80.77	3.8	RS	Yes	No	0.0110632	0.0108679	0.000722599	0.00486203	0.004029	0.0052048	0.00151823	0.00038062	0.000748522	0.00684359	0.00461984	0.000465639	0.00148566	0.0112195	0.011804	0.00868059	0.00409825	0.0178856	0.00625814	0.0074786	0.0043283	0.0061836	0.0125484	0.00718375	0.00975447	0.0063524	0.00308012	0.00499368	0.00112728	0.00270071	0.00566713	0.00524038	0.00535729	0.012466	0.0121033	0.00353857	0.00437563	0.00996593	0.00227031	0.00147141	0.00317937
d__Bacteria;p__Firmicutes_A;c__Clostridia;o__Lachnospirales;f__Lachnospiraceae;g__Eubacterium_G;s__Eubacterium_G sp900548465	MGYG000004055	d__Bacteria;p__Bacillota_A;c__Clostridia;o__Lachnospirales;f__Lachnospiraceae;g__Eubacterium_G;s__Eubacterium_G sp900548465	GCA_900548465.1	97.54	2.68	NS	Yes	No	0.0110184	0.00375995	0.00302903	0.00521154	0.00768938	0.00375992	0.0210849	0.00429946	0.00551705	0.00837641	0.00284661	0.00250383	0.00949171	0.00232808	0.00279048	0.00559973	0.00308888	0.0162712	0.00493572	0.00355218	0.00738268	0.00680364	0.0380266	0.00102625	0.0036365	0.0067275	0.0388644	0.000980473	0.00238641	0.00278323	0.00491094	0.00937846	0.00638274	0.00595716	0.00391448	0.00393685	0.00235892	0.0070005	0.00312768	0.00414588	0.0140619
d__Bacteria;p__Firmicutes_A;c__Clostridia_A;o__Christensenellales;f__CAG-74;g__UMGS1603;s__UMGS1603 sp900553265	MGYG000001823	d__Bacteria;p__Bacillota_A;c__Clostridia;o__Christensenellales;f__CAG-74;g__Faecivicinus;s__Faecivicinus sp900553265	GCA_900553265.1	90.52	4	NS	No	No	0.0109991	0.00705101	0	4.42405e-05	0	7.68983e-05	0.000340604	9.32132e-05	4.40307e-05	0.000152909	0.000397109	5.71837e-05	4.34403e-05	9.2071e-05	0.000549211	0	0.040847	0.000212418	0.000661212	0.0249511	0.0519646	0.0290663	0.00013704	0.0172802	0.0250314	0.0482568	0.0462932	0.0199171	0.0139098	0.002844	0.000169131	0.00214044	0.00650206	0.00676927	7.40827e-05	5.53822e-05	0.00162486	0.000299337	0.0011592	0.00187243	0.000101177
d__Bacteria;p__Firmicutes_A;c__Clostridia;o__Lachnospirales;f__Lachnospiraceae;g__Eubacterium_I;s__Eubacterium_I sp900546495	MGYG000000969	d__Bacteria;p__Bacillota_A;c__Clostridia;o__Lachnospirales;f__Lachnospiraceae;g__Eubacterium_I;s__Eubacterium_I sp900546495	GCA_900546495.1	95.55	1.44	NS	Yes	No	0.0108933	0.00511406	0.00521363	0.00750762	0.0119155	0.00472317	0.00685919	0.00168172	0.010902	0.0100584	0.00960926	0.00563668	0.0238096	0.00523051	0.00787067	0.0191118	0.00428985	0.0130463	0.0282151	0.0220063	0.00678083	0.0237347	0.0011778	0.00737492	0.0129804	0.0353669	0.00335427	0.0113427	0.0026567	0.00273154	0.00300024	0.00671494	0.00439526	0.00752589	0.00667009	0.0216344	0.00219565	0.00981426	0.0090348	0.00128346	0.0125888
d__Bacteria;p__Firmicutes_A;c__Clostridia;o__Lachnospirales;f__Lachnospiraceae;g__Oribacterium;s__Oribacterium sp900772695	MGYG000002658	d__Bacteria;p__Bacillota_A;c__Clostridia;o__Lachnospirales;f__Lachnospiraceae;g__Oribacterium;s__Oribacterium sp900772695	GCA_900772695.1	88.34	1.58	NS	No	No	0.0108222	0.000390018	0.000138638	0.000455678	0	0.000149749	0.000141315	0.00026022	7.48522e-05	0.000548233	5.89766e-05	4.49301e-05	0.000217201	7.45337e-05	5.65364e-05	0.000145552	0.000355151	0.000158348	0.000200367	0.0155952	0.0192943	0.0786321	0.000296302	0.0284633	0.00820693	0.0341636	0.0542811	0.0596358	0.000217546	0.000848846	0.000145845	0.00037225	0.000337518	0.000153216	0.000547683	0.000279267	0.000342213	0.000407098	0.000107794	0.000214078	0.000406424
d__Bacteria;p__Firmicutes_A;c__Clostridia;o__Oscillospirales;f__Oscillospiraceae;g__Lawsonibacter;s__Lawsonibacter sp900754605	MGYG000002006	d__Bacteria;p__Bacillota_A;c__Clostridia;o__Oscillospirales;f__Oscillospiraceae;g__Lawsonibacter;s__Lawsonibacter sp900754605	GCA_900754605.1	87.71	3.36	NS	Yes	Yes	0.010777	0.00526744	0.00149561	0.00289333	0.0298917	0.00132751	0.0121639	0.00222935	0.00547742	0.00346842	0.00155698	0.00912081	0.00245003	0.0403052	0.00448253	0.0229892	0.00645813	0.00400118	0.0051628	0.00147241	0.00253278	0.00192341	0.00217782	0.00245244	0.00294168	0.00244061	0.00198891	0.00229258	0.00247211	0.0151187	0.165088	0.00257847	0.00249591	0.00310531	0.00776281	0.00862548	0.00124999	0.00680892	0.00219402	0.00279809	0.00197896
d__Bacteria;p__Firmicutes_A;c__Clostridia;o__Lachnospirales;f__Lachnospiraceae;g__1XD42-69;s__1XD42-69 sp014287635	MGYG000003215	d__Bacteria;p__Bacillota_A;c__Clostridia;o__Lachnospirales;f__Lachnospiraceae;g__1XD42-69;s__1XD42-69 sp014287635	GCF_014287635.1	99.03	2.5	NS	Yes	No	0.0107668	0.00268192	0.00131076	0.00882156	0.000231453	0.00339971	0.00244583	0.00369357	0.00269028	0.0020997	0.00295276	0.000486062	0.00238922	0.00564264	0.000674399	0.000650943	0.00301411	0.00268419	0.00720655	0.0525526	0.00468439	0.0280286	0.000603715	0.0470692	0.00333872	0.014098	0.020389	0.00733913	0.021214	0.0420242	0.0125353	0.00948436	0.0451618	0.0441043	0.0146525	0.0111896	0.00567786	0.0336674	0.0329419	0.0239215	0.00142849
d__Bacteria;p__Firmicutes_A;c__Clostridia;o__TANB77;f__CAG-508;g__CAG-492;s__CAG-492 sp000434015	MGYG000002583	d__Bacteria;p__Bacillota_A;c__Clostridia;o__TANB77;f__CAG-508;g__CAG-492;s__CAG-492 sp000434015	GCA_000434015.1	78.51	1.9	NS	No	No	0.0107028	0.000731832	0	0	5.57202e-05	0.00032783	0.00281542	3.88388e-05	0.000202541	0.00209597	4.71813e-05	0.00017972	0.00520849	0	0.00107823	0	0.000869185	0.00164914	0.000517616	0.00238652	0.000722218	0.00267	0	0.000148404	0.000212054	0.00504685	0.00154275	0.000509462	0.00999393	0.000535063	0.000697361	0.0465762	1.0749e-05	0.0023304	5.15933e-05	1.17834e-05	0.000335682	0.000213527	0.00139469	0.000145734	0
d__Bacteria;p__Firmicutes_A;c__Clostridia;o__Lachnospirales;f__Lachnospiraceae;g__CAG-632;s__CAG-632 sp000431515	MGYG000001855	d__Bacteria;p__Bacillota_A;c__Clostridia;o__Lachnospirales;f__Lachnospiraceae;g__CAG-632;s__CAG-632 sp000431515	GCA_000431515.1	95.62	0.67	NS	Yes	No	0.0106973	0.000696775	0.00028988	0.000437981	0.000115726	0.000202364	0.00224292	0.000384504	0.000431501	0.000481103	0.000267361	0.000281834	8.68806e-05	0.000333209	0.000254414	0.000355795	0.000317766	0.00166845	0.000407414	0.0127424	0.00581787	0.0175216	0.000144447	0.17037	0.0301387	0.0733595	0.00418746	0.0375079	0.000870184	0.00205772	0.000631179	0.00249985	0.000860993	0.00132472	0.00163114	0.000670478	0.000668752	0.00516257	0.00157213	0.000896515	0.000886587
d__Bacteria;p__Firmicutes_A;c__Clostridia;o__Lachnospirales;f__Lachnospiraceae;g__Blautia_A;s__MGYG000001189	MGYG000001189	d__Bacteria;p__Bacillota_A;c__Clostridia;o__Lachnospirales;f__Lachnospiraceae;g__Blautia_A;s__Blautia_A sp905209435	GCA_905209435.1	65.89	0	NS	No	No	0.0106608	0.00385636	0.00102928	0.00331804	0.00252455	0.00531003	0.00674324	0.00411691	0.00495345	0.00365489	0.00519781	0.00759318	0.00258904	0.00847492	0.00651784	0.00401078	0.016865	0.00526024	0.00770747	0.00765651	0.00140933	0.00274592	0.00081483	0.0031693	0.00146633	0.012281	0.00673004	0.00225413	0.000738338	0.00838961	0.011735	0.0037931	0.00770164	0.00708327	0.00686455	0.00326873	0.000995292	0.00730582	0.0095406	0.00250361	0.00348461
d__Bacteria;p__Firmicutes_A;c__Clostridia;o__Peptostreptococcales;f__Anaerovoracaceae;g__CAG-238;s__CAG-238 sp900754805	MGYG000004809	d__Bacteria;p__Bacillota_A;c__Clostridia;o__Peptostreptococcales;f__Anaerovoracaceae;g__CAG-238;s__CAG-238 sp900754805	GCA_900754805.1	74.82	0.35	NS	Yes	No	0.0106477	0.00898795	0.00165105	0.00124758	0.000227167	0.00290999	0.00966375	0.00157297	0.000682476	0.00300969	0.00209564	0.000355356	0.000486531	0.0105969	0.00103785	0.000885444	0.00792547	0.00252584	0.0456804	0.0111289	0.0478921	0.0354608	0.00124817	0.0276559	0.0149205	0.0229446	0.0454009	0.00902131	0.0628774	0.00588116	0.00413514	0.00167352	0.00799939	0.0121161	0.00458916	0.00153892	0.0015073	0.00360601	0.00227694	0.00156187	0.00159826
d__Bacteria;p__Firmicutes_A;c__Clostridia;o__Lachnospirales;f__Anaerotignaceae;g__Anaerotignum;s__Anaerotignum sp001304995	MGYG000000016	d__Bacteria;p__Bacillota_A;c__Clostridia;o__Lachnospirales;f__Anaerotignaceae;g__Anaerotignum;s__Anaerotignum sp001304995	GCA_001304995.1	95.84	0	NS	No	Yes	0.0105968	0.000390018	0	0.000199082	0.00121298	0.000137607	0.000188419	0.000617537	0.000246572	0.000119343	0.000802082	0.00261003	0.00516071	0.000284982	0.000686513	0.000266846	0.000574783	0.000571597	0.000190349	0.000165646	7.52311e-05	0.000215118	0.000155558	0.000357175	0.000915892	0.000112044	0.000166638	0.000110544	0.000164808	0.000905073	0.00270243	0.000518262	0.00088894	0.00105927	0.00244341	0.000565605	0.000208985	0.000518851	0.000587063	0.000346746	0.000661939
d__Bacteria;p__Firmicutes_A;c__Clostridia;o__Oscillospirales;f__CAG-272;g__UMGS902;s__UMGS902 sp003343845	MGYG000002047	d__Bacteria;p__Bacillota_A;c__Clostridia;o__Oscillospirales;f__CAG-272;g__UMGS902;s__UMGS902 sp003343845	GCA_003343845.1	86.13	0	NS	No	No	0.0105768	0.00169154	0	4.42405e-05	5.1434e-05	0.000117371	9.78332e-05	6.99099e-05	0	0.000156638	6.68402e-05	0	0	5.2612e-05	0.000246337	0	0.00136453	0.000239453	0.000768075	0.0212211	0.0218922	0.00790032	0.000100002	0.0121591	0.0366041	0.0338762	0.00885871	0.100215	0.00165467	0.000445281	0.000133589	0.157385	6.77186e-05	0.000441995	0.000120384	0.000157898	0.00152167	0.000197562	0.024325	0.000159805	0.00013033
d__Bacteria;p__Firmicutes_A;c__Clostridia;o__Lachnospirales;f__Lachnospiraceae;g__Enterocloster;s__Enterocloster sp900543885	MGYG000000774	d__Bacteria;p__Bacillota_A;c__Clostridia;o__Lachnospirales;f__Lachnospiraceae;g__Enterocloster;s__Enterocloster sp900543885	GCA_900543885.1	98.73	1.27	NS	No	No	0.0105279	0.00837882	0.00794018	0.0353084	0.0168146	0.00670634	0.0288644	0.00418294	0.0241376	0.0700732	0.0581942	0.0121556	0.012059	0.0101804	0.00610189	0.0165606	0.00245802	0.00470795	0.0127434	0.00172394	0.00136921	0.00288512	0.0104817	0.00282219	0.00158364	0.00365848	0.0028006	0.00139381	0.00441025	0.00276963	0.00411308	0.00254799	0.00409536	0.00336256	0.0205632	0.0177211	0.00193181	0.00675903	0.00255223	0.00293076	0.00851261
d__Bacteria;p__Firmicutes_A;c__Clostridia;o__Oscillospirales;f__Ruminococcaceae;g__Gemmiger;s__Gemmiger variabilis	MGYG000001322	d__Bacteria;p__Bacillota_A;c__Clostridia;o__Oscillospirales;f__Ruminococcaceae;g__Gemmiger;s__Gemmiger variabilis	GCA_025152575.1	97.96	0	RS	Yes	No	0.0104972	0.011832	0.000739403	0.0026854	0.00252455	0.00543549	0.00759476	0.00501409	0.00152346	0.00576577	0.013022	0.0145002	0.00325802	0.00990421	0.00569402	0.00462129	0.00548147	0.00843492	0.00446485	0.00375464	0.00386688	0.00375402	0.00500009	0.00457033	0.0063571	0.00481302	0.00222543	0.00358546	0.00214909	0.00448818	0.0109568	0.00626086	0.00281516	0.0147069	0.00762655	0.0065021	0.00438085	0.0118498	0.00614426	0.0117703	0.00239567
d__Bacteria;p__Firmicutes_A;c__Clostridia;o__Oscillospirales;f__Oscillospiraceae;g__CAG-103;s__MGYG000002753	MGYG000002753	d__Bacteria;p__Bacillota_A;c__Clostridia;o__Oscillospirales;f__Oscillospiraceae;g__CAG-103;s__	MGYG000002753	68.35	1.97	NS	No	No	0.0104072	0.00466269	0.000226862	0.000106177	0.000377183	0.00163915	0.00423944	0.000454414	0.00245691	0.00626925	0.00215461	0.000510569	0.000616852	0.000355131	0.00211204	0.000262803	0.00993955	0.00334462	0.0092336	0.0182578	0.00759332	0.0680027	0.00135188	0.00527211	0.00689851	0.0405258	0.0752937	0.0373253	0.00555072	0.00245948	0.000428957	0.00402094	0.00920005	0.00378249	0.00229392	0.00903436	0.00139889	0.0204487	0.00157048	0.0282221	0.000282953
[truncated: 1,339 more rows]
[truncated: 111 more columns]
