# Supplementary material for: A genomic atlas of gut clostridia: phylogeny, butyrate, and propionate production
Source: Front Microbiol. 2026 Apr 10;17:1761627. doi: 10.3389/fmicb.2026.1761627 (PMC13106387; doi:10.3389/fmicb.2026.1761627)
Supplement: Supplementary file 3 [file Data_Sheet_2.xlsx]

## Sheet: AAI matrix
Supplementary Spreadsheet 2: Matrix of the pairwise AAI calculated between the 411 species. Species, family and attributed genus are reported for each analyzed genome. AAI values are reported in shades of gray for AAI < 65% or pink for AAI ≥ 65. Borders are yellows for genera with consistency between POCP, AAI and GTDB taxonomy, or purple for genera with discrepancies between these criteria. Cyan…
Species	Family	Min AAI family	Attributed genus	Min AAI genus	GCA_000154825	GCA_002441855	GCA_000807675	GCA_900142645	GCA_900605495	GCA_900542565	GCA_900086585	GCA_004555725	GCA_900104645	GCA_900155555	GCA_009695865	GCA_014982745	GCA_014333425	GCA_902363595	GCA_900543485	GCA_014385065	GCA_900542385	GCA_014306095	GCA_001693775	GCA_000147675	GCA_000381525	GCA_900110295	GCA_003012055	GCA_008151785	GCA_001299635	GCA_001077535	GCA_025148965	GCA_020748185	GCA_000808015	GCA_900106845	GCA_015668515	GCA_000953675	GCA_012922555	GCA_002266425	GCA_000751555	GCA_900130025	GCA_001457835	GCA_000312505	GCA_003096635	GCA_900120165	GCA_001299475	GCA_900155585	GCA_000146345	GCA_000311865	GCA_000378725
Anaerofustis stercorihominis	Anaerofustaceae		Anaerofustis		100	49.0972	49.2212	49.3365	46.5848	45.9511	47.6801	45.2386	44.9608	45.3166	45.3861	46.4658	47.2728	47.5131	46.6343	47.3175	46.726	46.6458	44.7662	45.7902	45.7453	46.0513	46.0211	47.0082	47.0647	47.1338	47.2442	46.061	46.4204	45.8438	46.1631	46.2163	45.735	46.0526	46.2251	46.0254	44.3725	43.9331	43.3405	43.0532	44.0459	43.79	44.4595	45.1313	44.4729
Eubacterium maltosivorans	Eubacteriaceae	91.8364	Eubacterium	91.8364	49.0972	100	91.8364	91.9504	47.7343	45.7762	48.3997	45.3168	45.1842	44.8401	44.666	46.3307	47.9307	48.2304	46.5709	48.076	46.0501	46.3607	45.8566	45.959	45.6281	45.8202	45.9204	46.7058	46.759	47.938	47.1076	45.9013	46.0788	45.5657	45.6918	45.9713	45.4857	45.2926	45.9785	45.7783	43.2582	43.1028	42.845	42.768	43.7366	43.9764	43.9374	44.7087	44.2621
Eubacterium limosum	Eubacteriaceae				49.2212	91.8364	100	95.2132	47.897	45.5839	46.8226	45.2294	44.52	44.7789	44.6374	46.3694	46.3286	47.4667	46.3963	46.6887	46.0262	46.2761	44.7867	45.9174	45.5475	45.7577	45.8795	46.6468	46.778	46.8575	47.126	45.8598	46.1319	45.5861	45.9231	45.9034	45.5737	45.1369	46.1339	45.8476	43.3233	43.0673	42.6496	42.7636	43.604	44.2931	43.8603	44.8574	44.0849
Eubacterium callanderi	Eubacteriaceae				49.3365	91.9504	95.2132	100	47.9976	45.6207	48.382	45.5928	48.1614	44.6857	44.4944	46.5293	46.8449	47.5456	46.348	47.8099	45.9249	46.2684	46.6257	47.7056	46.5882	46.3344	46.0028	46.7654	46.6871	47.4727	47.0711	45.9843	46.1937	45.7496	45.7766	45.8537	45.6221	45.0639	46.2538	46.0554	43.9397	44.5265	43.445	43.2479	44.1287	45.5063	44.9499	45.7926	45.617
Bacilliculturomica massiliensis	Anaerovoracaceae	49.3107	Bacilliculturomica		46.5848	47.7343	47.897	47.9976	100	53.2617	54.3758	50.7628	49.3107	49.5252	49.4413	54.4542	55.5383	55.2251	54.0932	54.4831	54.2519	54.6557	44.5208	46.2695	46.3811	46.0924	46.321	47.1074	46.8657	46.9289	46.5296	46.1405	46.6481	45.7035	45.7862	45.8788	45.765	46.2546	46.7433	46.7675	43.8466	44.1388	43.1098	43.0628	43.712	43.9324	44.3609	44.694	44.3473
Fimisoma avicola	Anaerovoracaceae		Fimisoma		45.9511	45.7762	45.5839	45.6207	53.2617	100	58.8737	52.8743	50.6989	51.4219	51.3457	54.5629	56.2544	54.9668	55.6276	55.3163	55.1106	54.8129	44.8182	45.6932	45.7945	45.4492	45.2901	46.5496	45.5415	45.3417	45.752	45.2638	45.5816	44.7072	45.1792	45.1106	45.119	45.5969	45.5609	46.1409	43.3029	43.334	42.7384	42.2826	43.5341	43.7813	43.9394	44.5618	44.0054
Emergencia timonensis	Anaerovoracaceae		Emergencia		47.6801	48.3997	46.8226	48.382	54.3758	58.8737	100	55.7196	52.8553	52.2078	52.3363	55.8196	55.8806	56.6058	55.0726	56.5771	55.1443	55.9442	45.5311	46.2917	45.9681	46.1281	46.6326	46.7306	45.7662	47.1243	46.539	45.5765	45.7456	45.1438	45.0882	45.0538	45.1673	45.9771	45.8553	46.0083	43.9686	45.6969	44.3321	43.1314	43.8203	44.2367	45.3967	44.7016	45.7574
Eubacterium T saphenum A	Anaerovoracaceae		Eubacterium T		45.2386	45.3168	45.2294	45.5928	50.7628	52.8743	55.7196	100	51.4808	54.3223	54.4826	52.6833	52.4117	51.9707	52.6734	52.3125	52.6325	53.3227	43.5625	45.6184	45.6992	45.874	45.5969	46.6773	45.3245	45.3095	45.6994	45.4661	45.8187	44.658	44.9694	45.5577	45.1912	44.95	45.3488	45.5963	43.8156	44.289	42.9995	43.1396	43.7176	44.4117	44.5016	44.5131	43.7922
Alterileibacterium massiliense	Anaerovoracaceae		Alterileibacterium		44.9608	45.1842	44.52	48.1614	49.3107	50.6989	52.8553	51.4808	100	57.2745	57.2192	51.3089	50.1839	50.1651	50.4413	51.0314	50.3081	50.7667	47.5596	48.5345	49.3259	47.5243	46.3186	45.8528	45.5726	46.4011	45.4107	45.6668	45.7153	45.1683	45.0826	44.9462	45.3381	45.1045	45.8082	46.5226	45.4798	45.9622	45.3928	44.7515	44.904	47.1535	46.4532	47.2238	47.9345
Baileyella timonense	Anaerovoracaceae		Baileyella	78.3911	45.3166	44.8401	44.7789	44.6857	49.5252	51.4219	52.2078	54.3223	57.2745	100	78.391	51.7281	50.6322	50.688	51.6792	51.1179	51.319	51.6792	43.7675	45.5994	45.2957	45.6181	45.3879	46.0212	44.8434	45.0011	45.2978	44.3505	44.9881	44.2891	44.3689	44.4563	44.1672	44.47	44.366	45.0197	43.219	43.425	42.6027	42.5881	42.9219	43.9454	43.5927	44.0012	43.7825
Baileyella intestinalis	Anaerovoracaceae				45.3861	44.666	44.6374	44.4944	49.4413	51.3457	52.3363	54.4826	57.2192	78.391	100	51.6956	50.4949	50.6575	51.6172	51.299	51.073	51.3284	44.3348	45.415	45.474	45.6262	45.4613	46.0833	44.7469	44.939	44.9921	44.7527	44.7842	44.7484	44.4974	44.6879	44.4683	44.3599	44.4082	45.2668	43.4957	43.6352	42.6498	42.6046	43.0293	43.9298	44.134	44.0935	43.772
Gallibacter intestinalis	Anaerovoracaceae		Gallibacter		46.4658	46.3307	46.3694	46.5293	54.4542	54.5629	55.8196	52.6833	51.3089	51.7281	51.6956	100	57.9842	56.9685	57.3204	56.8949	56.986	56.3882	45.324	47.6803	47.2632	47.2841	47.694	48.1269	47.5107	47.6157	47.7478	47.1952	47.267	46.8513	46.8382	47.1462	47.1853	46.456	47.2003	47.6063	44.4579	44.727	43.7658	44.0534	44.977	45.0389	45.0831	45.3628	45.0676
Zhenpiania hominis	Anaerovoracaceae		Zhenpiania	72.1597	47.2728	47.9307	46.3286	46.8449	55.5383	56.2544	55.8806	52.4117	50.1839	50.6322	50.4949	57.9842	100	72.1597	62.8665	63.4239	62.4119	61.7229	46.1491	46.3254	46.3804	45.8068	46.2238	47.1581	45.6777	46.0526	46.5721	46.0573	46.0715	45.3106	45.434	45.4083	45.3703	45.1241	46.4232	46.4976	44.0421	44.2369	43.4164	43.4405	44.3341	44.2723	44.1725	44.7621	44.345
Zhenpiania massiliensis	Anaerovoracaceae				47.5131	48.2304	47.4667	47.5456	55.2251	54.9668	56.6058	51.9707	50.1651	50.688	50.6575	56.9685	72.1597	100	62.1333	63.1612	62.1468	62.159	45.5517	46.3375	46.0961	45.9723	46.1801	46.8125	46.0726	46.8279	46.4256	45.7937	45.9542	45.0785	45.3479	45.3022	45.3081	45.2942	46.4615	46.6033	44.0445	44.0003	43.5274	43.4623	44.0887	43.845	43.7235	44.7404	44.7912
Lentihominibacter excrementipullorum	Anaerovoracaceae		Lentihominibacter	67.6218	46.6343	46.5709	46.3963	46.348	54.0932	55.6276	55.0726	52.6734	50.4413	51.6792	51.6172	57.3204	62.8665	62.1333	100	76.5188	68.5211	67.6218	45.192	46.8739	46.2896	45.8213	46.1843	46.6151	46.4916	46.5831	46.4154	45.9642	46.2823	45.5947	45.9575	45.8084	45.8094	45.6207	46.4084	46.452	43.884	44.1596	43.4381	43.1773	44.1696	44.4622	44.2584	44.8064	44.5593
Lentihominibacter hominis	Anaerovoracaceae				47.3175	48.076	46.6887	47.8099	54.4831	55.3163	56.5771	52.3125	51.0314	51.1179	51.299	56.8949	63.4239	63.1612	76.5188	100	67.7162	68.3467	47.3773	46.7331	46.8893	46.2504	46.6144	47.1129	46.7022	47.594	46.8826	46.3675	46.5396	46.1387	46.2924	46.051	45.9846	45.7362	46.0542	46.6428	44.2494	44.2746	43.5929	43.4825	44.4996	44.0711	44.4826	45.0888	44.8729
Lentihominibacter excrementavium	Anaerovoracaceae				46.726	46.0501	46.0262	45.9249	54.2519	55.1106	55.1443	52.6325	50.3081	51.319	51.073	56.986	62.4119	62.1468	68.5211	67.7162	100	72.1231	44.4774	46.5372	46.9304	46.4518	46.3296	47.2179	46.6217	46.6259	46.7972	46.4117	46.6607	45.6723	45.6708	45.6156	45.5653	45.6481	46.5582	46.5332	43.9581	44.3985	43.3581	42.9188	44.283	44.0069	44.2033	44.5202	44.9838
Lentihominibacter faecis	Anaerovoracaceae				46.6458	46.3607	46.2761	46.2684	54.6557	54.8129	55.9442	53.3227	50.7667	51.6792	51.3284	56.3882	61.7229	62.159	67.6218	68.3467	72.1231	100	45.0952	46.4061	46.8847	46.4489	46.387	47.22	46.2843	46.7606	47.5934	46.2445	46.3913	45.9738	45.7707	45.803	45.8475	45.8096	46.5617	46.571	44.557	44.6748	43.891	43.2392	44.1909	44.5286	44.3537	45.2075	44.8217
Criibacterium bergeronii	Filifactoraceae		Criibacterium		44.7662	45.8566	44.7867	46.6257	44.5208	44.8182	45.5311	43.5625	47.5596	43.7675	44.3348	45.324	46.1491	45.5517	45.192	47.3773	44.4774	45.0952	100	49.2478	50.5407	48.2385	47.4831	47.6177	46.3032	47.3648	47.6283	46.6915	46.821	47.065	46.7828	46.8707	47.1406	45.8382	45.9935	46.394	45.748	47.6797	46.9985	45.9988	46.4966	48.5032	49.4562	49.3571	50.7461
Peptostreptococcus stomatis	Peptostreptococcaceae	55.3397	Peptostreptococcus	67.4444	45.7902	45.959	45.9174	47.7056	46.2695	45.6932	46.2917	45.6184	48.5345	45.5994	45.415	47.6803	46.3254	46.3375	46.8739	46.7331	46.5372	46.4061	49.2478	100	68.9888	67.756	67.7746	56.8598	56.0642	56.5398	55.6497	55.4747	55.9342	56.3774	55.8722	55.7211	55.5929	47.3051	47.7377	47.9833	45.9135	46.8355	45.0601	44.9336	46.5039	47.5151	47.9077	47.1863	48.468
Peptostreptococcus anaerobius	Peptostreptococcaceae				45.7453	45.6281	45.5475	46.5882	46.3811	45.7945	45.9681	45.6992	49.3259	45.2957	45.474	47.2632	46.3804	46.0961	46.2896	46.8893	46.9304	46.8847	50.5407	68.9888	100	67.444	67.6835	57.0807	56.4177	55.9134	55.6657	55.3397	55.7435	55.8416	55.6839	55.6229	55.4261	47.2687	48.0057	48.2145	46.1101	46.8392	46.1327	46.3379	46.6687	48.1963	48.779	48.0455	49.4314
Peptostreptococcus russellii A	Peptostreptococcaceae				46.0513	45.8202	45.7577	46.3344	46.0924	45.4492	46.1281	45.874	47.5243	45.6181	45.6262	47.2841	45.8068	45.9723	45.8213	46.2504	46.4518	46.4489	48.2385	67.756	67.444	100	75.6664	57.8753	56.562	56.7914	55.859	55.8465	55.555	55.8514	55.8779	56.108	55.776	47.8053	47.9775	48.7024	46.2592	46.0462	45.2123	45.5726	46.3348	46.5395	46.9474	47.355	47.3014
Peptostreptococcus russellii	Peptostreptococcaceae				46.0211	45.9204	45.8795	46.0028	46.321	45.2901	46.6326	45.5969	46.3186	45.3879	45.4613	47.694	46.2238	46.1801	46.1843	46.6144	46.3296	46.387	47.4831	67.7746	67.6835	75.6664	100	57.4501	57.2754	57.419	55.8489	55.9953	56.0501	56.1491	56.4288	56.5085	56.0467	48.1831	48.7212	49.3514	45.4141	46.1343	45.2274	44.9264	46.074	45.3832	46.9233	46.8274	47.3384
Peptacetobacter hiranonis	Peptostreptococcaceae		Peptacetobacter		47.0082	46.7058	46.6468	46.7654	47.1074	46.5496	46.7306	46.6773	45.8528	46.0212	46.0833	48.1269	47.1581	46.8125	46.6151	47.1129	47.2179	47.22	47.6177	56.8598	57.0807	57.8753	57.4501	100	63.2443	63.0411	60.271	59.8638	59.7908	61.4892	61.3162	60.9908	60.7132	48.4287	49.0614	49.3865	45.6719	45.1714	44.4852	44.5617	45.4834	44.9346	45.5858	46.4258	45.8383
Clostridioides difficile A	Peptostreptococcaceae		Clostridioides	92.4311	47.0647	46.759	46.778	46.6871	46.8657	45.5415	45.7662	45.3245	45.5726	44.8434	44.7469	47.5107	45.6777	46.0726	46.4916	46.7022	46.6217	46.2843	46.3032	56.0642	56.4177	56.562	57.2754	63.2443	100	92.4031	62.9196	62.5658	63.2758	66.2756	64.4589	64.0631	63.9979	48.7531	49.335	49.1883	44.8793	44.6307	43.9873	43.8281	45.3879	44.8491	44.8953	45.9236	45.3541
Clostridioides difficile	Peptostreptococcaceae				47.1338	47.938	46.8575	47.4727	46.9289	45.3417	47.1243	45.3095	46.4011	45.0011	44.939	47.6157	46.0526	46.8279	46.5831	47.594	46.6259	46.7606	47.3648	56.5398	55.9134	56.7914	57.419	63.0411	92.4031	100	63.297	62.9078	63.6836	66.6123	64.8244	64.3362	64.0697	48.8781	49.669	49.5857	44.8488	45.1985	44.1835	43.9802	45.47	45.0128	45.5584	46.3552	45.8325
Intestinibacter bartlettii	Peptostreptococcaceae		Intestinibacter		47.2442	47.1076	47.126	47.0711	46.5296	45.752	46.539	45.6994	45.4107	45.2978	44.9921	47.7478	46.5721	46.4256	46.4154	46.8826	46.7972	47.5934	47.6283	55.6497	55.6657	55.859	55.8489	60.271	62.9196	63.297	100	65.959	66.4767	63.6443	62.1122	61.408	61.2322	48.3313	48.7756	49.0827	45.2311	45.3271	44.3566	44.1707	45.4233	44.7084	45.7407	46.07	45.9469
Terrisporobacter petrolearius	Peptostreptococcaceae		Terrisporobacter	85.9535	46.061	45.9013	45.8598	45.9843	46.1405	45.2638	45.5765	45.4661	45.6668	44.3505	44.7527	47.1952	46.0573	45.7937	45.9642	46.3675	46.4117	46.2445	46.6915	55.4747	55.3397	55.8465	55.9953	59.8638	62.5658	62.9078	65.959	100	85.9535	65.0813	62.8467	62.8172	62.6301	48.6123	49.354	49.2961	44.7571	44.6481	43.6798	44.0795	45.2103	44.8305	45.1608	45.8462	45.386
Terrisporobacter othiniensis	Peptostreptococcaceae				46.4204	46.0788	46.1319	46.1937	46.6481	45.5816	45.7456	45.8187	45.7153	44.9881	44.7842	47.267	46.0715	45.9542	46.2823	46.5396	46.6607	46.3913	46.821	55.9342	55.7435	55.555	56.0501	59.7908	63.2758	63.6836	66.4767	85.9535	100	65.6045	63.2876	63.1805	62.4661	48.7932	49.4798	49.9035	45.1011	44.8901	43.9917	44.1873	45.141	44.9851	45.6189	46.0717	45.937
Romboutsia timonensis	Peptostreptococcaceae		Romboutsia		45.8438	45.5657	45.5861	45.7496	45.7035	44.7072	45.1438	44.658	45.1683	44.2891	44.7484	46.8513	45.3106	45.0785	45.5947	46.1387	45.6723	45.9738	47.065	56.3774	55.8416	55.8514	56.1491	61.4892	66.2756	66.6123	63.6443	65.0813	65.6045	100	66.8081	66.7488	66.2328	48.3017	49.2313	49.0318	45.0011	44.5821	43.9566	44.1543	45.12	44.7254	45.2554	45.9249	45.8766
Paraclostridium tenue	Peptostreptococcaceae		Paraclostridium	78.2661	46.1631	45.6918	45.9231	45.7766	45.7862	45.1792	45.0882	44.9694	45.0826	44.3689	44.4974	46.8382	45.434	45.3479	45.9575	46.2924	45.6708	45.7707	46.7828	55.8722	55.6839	55.8779	56.4288	61.3162	64.4589	64.8244	62.1122	62.8467	63.2876	66.8081	100	81.4911	79.6048	49.174	50.012	49.6828	45.6536	45.2388	44.5656	44.5128	45.7063	44.8548	45.4063	46.0566	45.4654
Paraclostridium sordellii	Peptostreptococcaceae				46.2163	45.9713	45.9034	45.8537	45.8788	45.1106	45.0538	45.5577	44.9462	44.4563	44.6879	47.1462	45.4083	45.3022	45.8084	46.051	45.6156	45.803	46.8707	55.7211	55.6229	56.108	56.5085	60.9908	64.0631	64.3362	61.408	62.8172	63.1805	66.7488	81.4911	100	78.2661	49.2198	50.1978	49.6381	45.2903	45.079	44.5454	44.5427	45.4504	44.8031	45.5883	45.8504	45.5179
Paraclostridium dentum	Peptostreptococcaceae				45.735	45.4857	45.5737	45.6221	45.765	45.119	45.1673	45.1912	45.3381	44.1672	44.4683	47.1853	45.3703	45.3081	45.8094	45.9846	45.5653	45.8475	47.1406	55.5929	55.4261	55.776	56.0467	60.7132	63.9979	64.0697	61.2322	62.6301	62.4661	66.2328	79.6048	78.2661	100	49.6087	50.545	49.9751	45.3138	45.4596	44.13	44.3022	45.5996	44.8453	45.4341	46.188	45.6852
Tissierella carlieri	Tissierellaceae		Tissierella		46.0526	45.2926	45.1369	45.0639	46.2546	45.5969	45.9771	44.95	45.1045	44.47	44.3599	46.456	45.1241	45.2942	45.6207	45.7362	45.6481	45.8096	45.8382	47.3051	47.2687	47.8053	48.1831	48.4287	48.7531	48.8781	48.3313	48.6123	48.7932	48.3017	49.174	49.2198	49.6087	100	60.5667	60.7012	48.8198	48.7618	47.1108	47.3783	48.9584	48.1957	48.6295	49.5973	49.0064
Anaerosalibacter massiliensis	Sporanaerobacteraceae	68.3844	Anaerosalibacter		46.2251	45.9785	46.1339	46.2538	46.7433	45.5609	45.8553	45.3488	45.8082	44.366	44.4082	47.2003	46.4232	46.4615	46.4084	46.0542	46.5582	46.5617	45.9935	47.7377	48.0057	47.9775	48.7212	49.0614	49.335	49.669	48.7756	49.354	49.4798	49.2313	50.012	50.1978	50.545	60.5667	100	68.3844	48.0307	48.2786	46.8484	47.0086	48.4838	47.7886	48.9659	49.9329	49.2448
Sporanaerobacter acetigenes	Sporanaerobacteraceae		Sporanaerobacter		46.0254	45.7783	45.8476	46.0554	46.7675	46.1409	46.0083	45.5963	46.5226	45.0197	45.2668	47.6063	46.4976	46.6033	46.452	46.6428	46.5332	46.571	46.394	47.9833	48.2145	48.7024	49.3514	49.3865	49.1883	49.5857	49.0827	49.2961	49.9035	49.0318	49.6828	49.6381	49.9751	60.7012	68.3844	100	48.6513	48.4658	46.8355	47.0483	49.2781	47.8215	49.145	49.8575	48.9898
Fenollaria timonensis	Peptoniphilaceae	43.8766	Fenollaria	89.9444	44.3725	43.2582	43.3233	43.9397	43.8466	43.3029	43.9686	43.8156	45.4798	43.219	43.4957	44.4579	44.0421	44.0445	43.884	44.2494	43.9581	44.557	45.748	45.9135	46.1101	46.2592	45.4141	45.6719	44.8793	44.8488	45.2311	44.7571	45.1011	45.0011	45.6536	45.2903	45.3138	48.8198	48.0307	48.6513	100	89.9444	53.159	52.7496	48.9007	47.5221	50.2708	51.3236	50.1727
Fenollaria massiliensis	Peptoniphilaceae				43.9331	43.1028	43.0673	44.5265	44.1388	43.334	45.6969	44.289	45.9622	43.425	43.6352	44.727	44.2369	44.0003	44.1596	44.2746	44.3985	44.6748	47.6797	46.8355	46.8392	46.0462	46.1343	45.1714	44.6307	45.1985	45.3271	44.6481	44.8901	44.5821	45.2388	45.079	45.4596	48.7618	48.2786	48.4658	89.9444	100	53.7907	51.4442	48.6587	48.6907	52.4386	50.7557	51.61
Ezakiella coagulans	Peptoniphilaceae		Ezakiella	61.0272	43.3405	42.845	42.6496	43.445	43.1098	42.7384	44.3321	42.9995	45.3928	42.6027	42.6498	43.7658	43.4164	43.5274	43.4381	43.5929	43.3581	43.891	46.9985	45.0601	46.1327	45.2123	45.2274	44.4852	43.9873	44.1835	44.3566	43.6798	43.9917	43.9566	44.5656	44.5454	44.13	47.1108	46.8484	46.8355	53.159	53.7907	100	61.0272	47.4872	47.3531	51.5856	50.5765	51.0971
Ezakiella massiliensis	Peptoniphilaceae				43.0532	42.768	42.7636	43.2479	43.0628	42.2826	43.1314	43.1396	44.7515	42.5881	42.6046	44.0534	43.4405	43.4623	43.1773	43.4825	42.9188	43.2392	45.9988	44.9336	46.3379	45.5726	44.9264	44.5617	43.8281	43.9802	44.1707	44.0795	44.1873	44.1543	44.5128	44.5427	44.3022	47.3783	47.0086	47.0483	52.7496	51.4442	61.0272	100	50.0157	48.1314	51.7551	51.075	51.5455
Neofamilia massiliensis	Peptoniphilaceae		Neofamilia		44.0459	43.7366	43.604	44.1287	43.712	43.5341	43.8203	43.7176	44.904	42.9219	43.0293	44.977	44.3341	44.0887	44.1696	44.4996	44.283	44.1909	46.4966	46.5039	46.6687	46.3348	46.074	45.4834	45.3879	45.47	45.4233	45.2103	45.141	45.12	45.7063	45.4504	45.5996	48.9584	48.4838	49.2781	48.9007	48.6587	47.4872	50.0157	100	48.9022	52.4832	52.4129	52.4437
Peptoniphilus C urinimassiliensis	Peptoniphilaceae		Peptoniphilus C		43.79	43.9764	44.2931	45.5063	43.9324	43.7813	44.2367	44.4117	47.1535	43.9454	43.9298	45.0389	44.2723	43.845	44.4622	44.0711	44.0069	44.5286	48.5032	47.5151	48.1963	46.5395	45.3832	44.9346	44.8491	45.0128	44.7084	44.8305	44.9851	44.7254	44.8548	44.8031	44.8453	48.1957	47.7886	47.8215	47.5221	48.6907	47.3531	48.1314	48.9022	100	53.8014	53.494	54.2722
Peptoniphilus B duerdenii	Peptoniphilaceae		Peptoniphilus B		44.4595	43.9374	43.8603	44.9499	44.3609	43.9394	45.3967	44.5016	46.4532	43.5927	44.134	45.0831	44.1725	43.7235	44.2584	44.4826	44.2033	44.3537	49.4562	47.9077	48.779	46.9474	46.9233	45.5858	44.8953	45.5584	45.7407	45.1608	45.6189	45.2554	45.4063	45.5883	45.4341	48.6295	48.9659	49.145	50.2708	52.4386	51.5856	51.7551	52.4832	53.8014	100	60.4692	59.576
Peptoniphilus E obesi	Peptoniphilaceae		Peptoniphilus E		45.1313	44.7087	44.8574	45.7926	44.694	44.5618	44.7016	44.5131	47.2238	44.0012	44.0935	45.3628	44.7621	44.7404	44.8064	45.0888	44.5202	45.2075	49.3571	47.1863	48.0455	47.355	46.8274	46.4258	45.9236	46.3552	46.07	45.8462	46.0717	45.9249	46.0566	45.8504	46.188	49.5973	49.9329	49.8575	51.3236	50.7557	50.5765	51.075	52.4129	53.494	60.4692	100	60.7811
Peptoniphilus A lacrimalis	Peptoniphilaceae		Peptoniphilus A	62.5113	44.4729	44.2621	44.0849	45.617	44.3473	44.0054	45.7574	43.7922	47.9345	43.7825	43.772	45.0676	44.345	44.7912	44.5593	44.8729	44.9838	44.8217	50.7461	48.468	49.4314	47.3014	47.3384	45.8383	45.3541	45.8325	45.9469	45.386	45.937	45.8766	45.4654	45.5179	45.6852	49.0064	49.2448	48.9898	50.1727	51.61	51.0971	51.5455	52.4437	54.2722	59.576	60.7811	100
Peptoniphilus A raoultii	Peptoniphilaceae				44.6304	44.7149	44.752	45.5414	44.6471	44.4546	44.6299	44.2355	46.7687	43.3883	43.9456	45.3033	44.9343	44.8855	45.1567	44.8309	45.1466	44.6438	49.4867	47.369	48.2529	46.912	46.754	45.9805	45.6152	45.7981	45.693	45.6002	45.9992	46.0498	45.9007	45.8676	45.9697	49.7538	49.5393	49.6569	48.1436	50.4006	48.7513	48.2404	51.0417	52.6264	58.3614	59.3943	71.0486
Peptoniphilus A lacydonensis	Peptoniphilaceae				45.3935	44.6106	44.5914	45.2613	44.8565	44.5241	44.9859	44.5583	46.2445	44.1135	44.1161	45.5506	44.5778	44.4752	44.9378	45.0123	44.666	44.9341	48.717	47.2279	48.0102	47.1541	46.7956	46.3685	46.0893	46.3877	46.1191	46.0447	46.2578	46.0128	46.1553	46.1817	46.2845	50.3189	49.7205	50.0582	49.5846	50.5326	47.8496	49.4013	51.8866	53.1025	59.0679	61.2	63.998
Peptoniphilus A senegalensis	Peptoniphilaceae				45.058	44.9005	44.6697	46.8899	44.7753	44.4904	45.9814	43.8792	48.1452	44.0509	43.909	45.5806	44.5077	44.6131	44.837	45.0648	44.5449	45.1496	49.6819	48.7112	48.2109	47.935	47.2885	46.0585	45.8464	46.4438	46.5709	45.6274	46.1355	45.7758	46.2344	46.1048	46.1204	49.7505	49.5494	49.3261	50.3948	49.8906	50.7017	49.0888	51.192	53.4528	58.926	59.5146	64.5711
Peptoniphilus A gorbachii	Peptoniphilaceae				45.3058	44.7894	44.6824	45.1493	44.6874	44.4375	46.109	44.0594	46.9441	43.9764	44.1093	45.5829	44.4498	44.5706	44.7878	44.9259	44.7116	45.2301	49.1816	47.7186	48.3351	47.2162	47.3635	46.3181	45.7617	46.119	46.251	45.6026	45.8315	45.6067	46.0116	46.0431	45.8654	49.6923	49.4795	49.4084	49.2426	50.348	49.2851	49.498	51.8054	54.1459	59.2857	60.5507	65.4966
Peptoniphilus A grossensis	Peptoniphilaceae				44.9055	44.4562	44.2948	45.5509	44.3844	44.1842	44.7397	44.4465	47.7608	44.0933	44.0806	45.3571	44.3963	44.4704	44.7284	44.5987	44.4131	44.8617	50.415	47.8728	48.4021	46.7403	46.5252	45.8158	45.2891	45.3209	45.8963	45.4864	45.5985	45.5399	45.5424	45.7322	45.8256	49.2121	49.3362	49.4295	49.1277	50.4298	48.8986	49.3209	51.9418	54.4012	60.2802	61.7166	64.875
Peptoniphilus A phoceensis	Peptoniphilaceae				45.1986	44.717	44.7638	45.3594	44.7212	44.1729	45.6116	44.0268	45.199	44.0206	43.9357	45.4742	44.5956	44.622	44.8242	45.1433	44.7759	45.2026	48.3415	47.2756	47.4005	47.2387	46.885	46.1847	45.7943	46.2798	46.4206	45.7051	46.0403	45.9489	46.094	46.2683	46.0712	50.0336	49.4371	49.4238	48.2706	49.1915	47.7923	49.5698	53.9886	52.9927	57.6856	59.0984	63.6668
Peptoniphilus A harei A	Peptoniphilaceae				44.7207	44.4082	44.4705	45.5082	44.346	44.3803	45.714	44.4216	46.3213	44.2433	43.9909	45.259	44.3124	44.2735	44.473	44.6394	44.7132	44.8898	49.7641	47.5217	48.0369	46.86	47.0899	46.0715	45.387	46.0739	46.3847	45.2991	45.6445	45.6121	45.5372	45.787	45.6043	49.3432	48.9986	49.219	48.6771	51.603	48.8708	48.8967	52.2374	53.9494	60.6625	61.9537	64.3061
Peptoniphilus A harei	Peptoniphilaceae				45.2754	44.9723	44.6933	45.3517	44.5123	44.1596	46.058	44.1582	45.8859	44.1318	44.2568	45.4332	44.5671	44.9712	44.5503	45.0419	44.6629	45.117	48.4656	47.4635	47.3933	47.0958	47.3287	46.5007	45.7036	46.2532	46.6594	45.5144	45.7333	45.7128	46.0489	46.1869	45.809	49.6885	49.1633	49.4514	50.5041	49.6394	50.7977	50.6365	52.4324	53.31	60.2912	60.7849	64.6461
Parvimonas micra	Peptoniphilaceae		Parvimonas	86.5078	44.9298	44.364	44.1094	45.376	44.3036	43.8395	44.1795	43.5734	47.5463	43.5506	43.6229	44.5231	44.4205	44.4699	44.3339	44.4027	43.9922	43.7717	47.7871	48.4704	48.2445	47.5801	46.8079	46.0454	45.7199	45.892	46.0835	45.7699	46.0426	46.276	46.4549	46.3091	46.4246	49.3833	48.833	49.4787	48.2051	47.9991	47.7528	47.4497	48.2098	47.2031	49.419	48.9475	49.9757
Parvimonas parva	Peptoniphilaceae				44.8046	44.114	43.8974	47.0397	44.2088	43.4871	44.4752	44.0358	46.9409	43.1748	43.618	44.497	44.3056	44.7904	44.4677	44.4406	43.6596	44.1232	49.6711	47.2865	48.5088	47.49	47.2417	46.2486	46.0602	46.1301	46.1934	45.8132	46.1324	46.17	46.4117	46.3281	46.3967	49.6156	49.237	49.5921	48.1225	49.8294	48.4981	47.9268	48.2689	48.5068	50.8939	50.0717	50.9153
Mediannikoviicoccus massiliensis	Peptoniphilaceae		Mediannikoviicoccus		44.4022	44.0985	44.293	44.2925	44.0429	43.5825	43.9966	44.0616	45.1795	43.3274	43.6864	44.8241	43.8208	44.0789	44.4275	44.5611	44.3057	44.1251	45.9683	46.1898	46.6047	46.4545	46.2359	45.8099	45.293	45.6351	45.3609	45.4784	45.4646	45.392	45.903	45.7317	45.5152	49.4314	48.4728	49.0484	49.1526	49.0532	48.4134	48.6926	50.154	48.0779	50.9474	49.9594	49.307
Finegoldia magna H	Peptoniphilaceae		Finegoldia	92.6813	44.4372	43.3561	43.5092	43.8625	43.8581	43.3657	43.4385	43.5398	45.7092	43.1508	43.6066	44.4133	44.0441	43.8563	43.9461	43.9633	43.4748	43.7909	47.7048	46.8875	47.9227	46.5088	46.222	45.3158	44.9246	45.2946	45.1938	45.1913	45.0861	44.9118	45.311	45.4055	45.2267	48.0852	47.7959	48.4585	49.28	49.2506	48.2116	49.4838	49.7778	48.6717	52.9461	51.4719	51.1151
Finegoldia magna	Peptoniphilaceae				44.3163	43.5444	43.4477	44.0362	43.7277	43.3974	43.4473	43.5943	45.2779	43.1245	43.6536	44.0476	43.5957	43.7314	43.5542	43.9291	43.4431	43.631	47.2372	46.3432	47.7132	46.3464	46.3072	45.5405	44.8818	45.0733	45.1736	45.1626	45.3276	45.2758	45.6342	45.1431	45.3436	48.0223	47.9223	48.3373	50.5553	48.8555	49.6365	50.6461	50.6922	48.0781	52.6666	52.9451	54.4931
Finegoldia magna I	Peptoniphilaceae				44.4117	43.3804	43.6206	44.2928	43.3824	43.3711	43.2583	43.8357	45.4393	43.2666	43.6536	44.0403	43.8391	43.2642	43.2957	43.8145	43.3411	43.5147	46.873	46.6904	47.3925	46.4432	46.2052	45.4918	44.8777	45.1866	45.5129	45.1739	45.5355	45.1815	45.445	45.2896	45.3385	47.8019	47.9286	48.4834	49.2717	50.1193	48.1904	49.2176	48.9939	48.5683	54.2004	52.8209	51.3434
Finegoldia magna F	Peptoniphilaceae				44.2752	43.6978	43.5634	44.4591	43.7216	43.4489	44.7869	43.9723	46.195	43.4272	43.7376	44.3522	43.8883	43.8654	43.9402	44.3877	43.6415	44.0781	46.3945	46.7087	47.3801	46.5913	46.8394	45.3155	45.1049	45.6765	45.6574	45.4324	45.5277	45.3397	45.7054	45.3697	45.329	48.0508	48.1411	48.4189	49.7631	51.2102	49.1858	49.451	49.8394	48.1572	54.1481	52.7935	51.8794
Kallipyga gabonensis	Peptoniphilaceae		Kallipyga	89.7341	42.7091	43.3989	43.5868	44.2778	43.9636	43.2507	44.1645	44.4039	48.8536	43.4592	43.5096	44.2179	43.6352	43.4432	44.1959	43.8583	43.6804	43.8273	44.1759	44.1189	44.1144	44.1444	44.0326	43.7694	42.9558	43.1825	43.21	43.0771	43.3525	42.8334	43.3	43.4923	43.1812	45.0323	45.056	45.9119	44.4309	45.0124	43.8766	44.1818	45.7162	46.4052	46.368	47.1191	46.5878
Kallipyga massiliensis	Peptoniphilaceae				42.6349	43.667	43.6289	45.3408	43.4159	43.1255	43.9996	44.6039	50.437	43.1361	43.3768	43.8822	43.3712	43.3432	43.9774	43.6176	43.3467	43.8036	46.2381	45.3044	45.8585	44.9088	44.082	43.7134	42.7579	43.2185	42.9464	42.9814	43.1346	42.6931	42.8997	43	43.0587	44.9942	44.8788	45.649	45.8249	46.3565	45.2498	45.2704	46.2138	48.8082	47.5268	48.3098	48.9055
Levyella massiliensis	Peptoniphilaceae		Levyella		43.2772	43.784	43.812	44.6853	44.0918	43.771	44.334	44.8069	48.4347	44.2797	45.2147	44.8793	44.2959	43.8127	44.396	43.9426	43.5671	44.3317	45.5386	44.9753	45.0932	44.1265	43.9831	43.7457	43.1222	43.716	43.462	43.3342	43.5693	43.1633	43.2131	43.631	43.4055	45.1938	45.0835	45.5171	45.4819	46.6014	44.7448	44.2363	45.6846	47.1511	47.0482	47.1784	46.7535
Murdochiella massiliensis	Peptoniphilaceae		Murdochiella	87.1044	42.997	43.7458	43.7074	44.6939	43.9786	43.6413	43.9096	44.0986	45.3613	44.0285	44.0231	44.2136	44.1751	44.1045	44.0756	44.11	43.1568	44.1539	45.7441	45.2591	45.7436	44.9378	43.8619	43.8909	43.4511	43.5503	43.4823	43.4073	43.3781	43.1488	43.5509	43.4312	43.4919	45.773	45.2087	45.654	45.2258	45.2735	44.6996	44.956	46.5131	47.7734	46.8382	47.3614	48.1946
Murdochiella vaginalis	Peptoniphilaceae				43.0572	43.7288	43.3327	46.6735	43.7828	43.5623	44.5176	44.796	48.6447	43.8254	43.8364	44.2961	45.5854	44.5099	44.0557	45.5062	43.6172	43.9218	46.68	46.2069	46.0704	44.9365	44.1963	43.9654	43.2249	44.0652	43.5576	43.1702	43.2592	43.2048	43.5215	43.3403	43.6434	45.9592	45.341	45.772	44.8225	45.9129	44.5581	45.3034	46.3738	47.5806	47.1443	46.8371	47.3663
Anaerococcus hydrogenalis	Peptoniphilaceae		Anaerococcus	60.787	44.1059	44.0926	44.1026	44.5541	43.8038	43.1284	44.0691	43.6543	45.7388	43.376	43.3609	44.4777	44.013	43.9075	44.1626	44.1171	43.9316	44.5321	47.6321	45.8965	46.2312	45.9731	45.4623	44.9831	44.4534	44.6111	45.4323	44.8915	45.1887	44.63	44.6366	44.4915	44.7033	46.6676	46.8119	46.8668	48.3635	48.4075	47.7806	48.3147	49.8076	48.3322	52.447	51.9986	51.9971
Anaerococcus senegalensis	Peptoniphilaceae				43.7148	43.4394	43.4604	43.7305	43.3336	42.7186	43.529	43.1051	45.1752	42.9231	43.1517	43.9325	43.1731	43.0424	43.568	43.7158	43.3264	43.5907	47.2116	45.2159	45.7284	45.4132	45.1115	44.3681	43.9974	44.0979	44.937	44.3423	44.9951	44.5732	44.4555	44.6948	44.2719	46.1152	46.5502	46.7435	49.1836	47.332	48.4249	47.7075	48.0961	48.24	51.9201	51.4795	51.2209
Anaerococcus obesiensis	Peptoniphilaceae				43.8724	43.6757	43.6185	45.5196	43.4598	42.7703	43.8204	43.7569	47.7703	43.116	43.4813	44.612	43.844	43.4558	43.9606	43.9345	43.9052	43.9345	49.2214	47.154	47.969	45.9446	45.3411	44.7666	44.0332	44.3478	44.9759	44.7685	44.87	44.4208	44.1794	44.2255	44.5953	46.2672	46.8291	46.9639	48.3052	50.4354	49.2433	49.37	49.4283	50.0635	54.4116	54.4805	53.7467
Anaerococcus vaginalis B	Peptoniphilaceae				44.4831	43.9825	43.9311	45.8003	43.8379	43.1787	44.4257	43.8847	48.2362	43.339	43.4066	44.7987	44.0494	43.7064	44.1387	44.3374	44.0975	44.364	48.8514	46.2613	47.1346	45.5918	45.4644	45.1688	44.3056	44.5697	45.0239	44.4665	44.758	44.4317	44.2794	44.1464	44.4127	46.5636	47.0754	46.9749	50.4682	50.1106	50.1777	51.6676	49.8204	49.6876	54.9214	54.3774	55.1099
Anaerococcus rubeinfantis	Peptoniphilaceae				43.5799	43.3788	43.4716	43.7092	42.9338	42.3756	43.488	43.0671	44.4411	42.8662	43.0714	44.2545	43.0554	42.6761	43.0399	43.236	43.3345	43.4254	46.749	45.2637	45.5499	45.2016	44.9745	44.4112	43.7226	43.9227	44.6315	44.0911	44.3701	44.0296	43.999	44.0186	44.1199	45.9526	46.27	46.4589	47.421	47.6374	45.9122	49.4373	49.9733	47.5761	51.167	50.9176	51.0504
Anaerococcus jeddahensis	Peptoniphilaceae				43.7634	43.8162	43.7468	44.8455	43.0942	42.8499	44.89	43.7558	47.2351	43.0544	43.1958	44.4613	43.7277	43.4468	43.8045	43.7273	43.7983	44.3239	47.8061	46.0848	47.0986	45.5342	45.6147	44.4521	44.0137	44.6083	44.894	44.1755	44.6974	44.2231	44.2025	44.1783	44.4239	46.3021	46.9557	46.7113	47.3475	49.9681	48.313	48.3743	49.8045	49.6166	54.9182	53.7566	53.4542
Anaerococcus nagyae	Peptoniphilaceae				43.6619	43.3957	43.493	43.7334	43.2503	42.5203	43.0821	43.133	44.4963	43.3074	43.4902	44.0411	42.691	43.0139	43.5742	43.5471	43.5802	43.5874	46.0445	44.9454	45.2433	45.2702	45.1138	44.6806	43.8465	43.8464	44.3372	44.3237	44.65	44.338	44.3482	44.1715	44.4248	46.0691	46.2124	46.5364	46.0461	46.579	45.783	45.4905	47.6608	47.256	49.0778	49.1098	49.3225
Anaerococcus octavius	Peptoniphilaceae				43.4066	43.2391	43.1636	43.6277	43.2529	42.6964	43.4451	43.1858	44.3741	42.9053	43.0421	44.2085	43.0968	43.0265	43.463	43.5102	43.1556	43.4411	46.0029	45.6853	46.3326	45.3552	45.1626	44.8933	43.9624	44.1947	44.3883	44.1079	44.5297	43.7345	44.4559	44.2028	44.1799	46.1978	46.0633	46.4381	46.8388	45.7037	47.1148	47.9183	48.5638	48.1859	50.7734	50.6999	50.9785
Anaerococcus vaginimassiliensis	Peptoniphilaceae				43.315	43.1875	43.5632	44.2362	43.3788	43.0277	43.656	43.5445	45.6775	43.4643	43.2724	44.2395	43.1284	43.2223	43.6966	43.5686	43.5192	43.788	47.4626	45.8421	46.3457	45.7497	45.4139	44.5967	43.9422	44.1706	44.5146	44.2044	44.2406	44.3957	44.1949	43.9505	44.3289	46.2905	46.4792	46.6265	46.8497	48.8774	46.8977	50.2392	49.9963	48.8181	53.4195	53.0695	51.8623
Anaerococcus prevotii	Peptoniphilaceae				43.4578	43.6273	43.5345	43.9932	43.2725	42.7218	43.5607	43.209	44.782	43.2838	43.0501	44.1773	43.2586	43.2956	43.7749	43.664	43.1261	43.5686	46.6201	45.3378	46.1097	45.6222	45.0751	44.5926	43.7367	43.9266	44.382	44.0803	44.5556	44.1949	44.0243	43.9181	44.0451	45.7506	46.1347	46.2819	47.1252	47.4271	47.5246	48.3195	49.4462	48.2129	51.2966	51.1225	50.6367
Anaerococcus lactolyticus	Peptoniphilaceae				43.3227	43.3791	43.4285	44.6205	43.3538	43.0468	44.9148	42.9435	46.7324	42.9979	43.0602	43.9174	43.534	42.9727	43.3246	43.6861	43.3723	43.5775	49.324	46.5242	48.5782	45.4159	45.1339	43.9751	43.4623	43.9294	44.1959	43.5748	43.8635	43.9065	43.5873	43.5754	43.6671	45.5304	45.7153	46.0851	49.2601	49.7716	51.0305	50.6066	49.2762	50.1646	54.8001	52.9587	55.9675
Anaerococcus degeneri	Peptoniphilaceae				43.1535	43.4534	43.2318	45.805	43.3607	42.8975	44.3714	43.0431	47.6394	42.5171	42.7297	43.987	43.3229	43.2659	43.2624	43.7134	43.1865	43.5771	48.8968	46.7944	47.7714	45.3516	45.2046	44.2054	43.5034	44.2988	44.2349	43.7155	44.0727	43.9871	43.8268	43.6074	43.605	45.4418	46.0805	46.552	48.9803	51.2613	51.194	50.5987	49.4048	49.4166	53.5852	52.5402	54.6146
Anaerococcus murdochii	Peptoniphilaceae				43.0908	43.3167	43.2904	43.8457	43.1332	43.0258	43.3335	42.7604	45.8179	42.7455	42.8656	43.7778	43.3213	43.0741	43.2908	43.5118	43.4061	43.5089	47.9019	46.0945	46.7429	45.0636	44.6132	44.13	43.4146	43.5582	43.805	43.4496	44.1061	43.9668	43.7261	43.6914	43.3651	45.4552	45.834	45.9882	47.483	49.0498	48.0007	49.5546	49.2955	49.3526	52.2431	52.009	52.1072
Clostridium J culturomicium	Clostridiaceae	52.5604	Clostridium J	58.3852	46.1866	45.493	45.6464	45.591	45.6778	44.7112	45.7418	44.6562	44.4934	44.0574	44.3848	46.178	45.3972	45.3186	45.5654	45.5916	45.6913	45.7203	44.6443	46.3977	46.6868	47.2011	47.5374	48.1958	48.5533	48.8555	48.7955	49.8517	49.6648	49.4339	49.4903	49.4594	50.0021	47.5899	48.215	48.1383	44.6213	44.6476	44.0452	44.0142	45.1051	44.0367	45.1166	45.53	45.4206
Clostridium J faecium	Clostridiaceae				46.2311	45.6786	45.8385	45.8056	45.5485	44.9441	45.3789	44.7596	45.5032	44.2421	44.7426	46.3322	45.6544	45.6064	45.819	45.8387	46.0255	45.6363	45.404	47.1735	47.5069	47.6401	48.1891	48.4628	48.9648	48.8309	48.9709	48.9203	49.0509	48.5605	49.0491	49.4706	49.8609	49.6954	50.3118	50.3006	45.1736	45.2318	44.4772	44.4789	45.6797	44.3851	45.1704	45.9459	45.301
Clostridium J ihumii	Clostridiaceae				45.8805	44.825	44.987	45.0747	45.052	44.0393	44.5972	44.3623	44.833	43.8767	44.0222	45.8139	45.1004	44.6576	45.1568	45.142	45.2653	45.3419	44.2983	46.5673	46.815	47.7184	47.7526	48.406	49.218	49.3514	49.1254	49.5873	50.1791	49.6009	49.9877	50.3573	50.687	48.3391	49.433	49.4082	44.8731	44.3888	43.8483	43.9691	44.9906	44.103	44.8966	45.4007	45.0252
Clostridium J senegalense	Clostridiaceae				45.7708	45.2021	45.3984	45.2248	45.5851	44.4323	45.1814	44.2498	44.649	44.165	44.0732	46.0805	45.214	45.64	45.8732	45.7098	45.5977	45.9554	44.8998	47.0024	47.1017	47.3416	47.6156	48.6936	49.4798	49.6988	49.2272	49.863	49.9766	49.3646	50.2835	50.2887	50.9828	48.6818	49.8452	49.3056	44.7946	44.9892	44.2184	44.1609	45.232	44.0566	44.8634	45.2472	44.7709
Clostridium H massiliodielmoense	Clostridiaceae		Clostridium H		46.832	46.4742	46.2387	46.3006	45.6921	44.9887	45.5097	44.7343	45.1753	44.7699	44.6672	46.4791	45.4123	45.2123	45.6778	46.4196	45.969	45.9897	45.3107	47.3117	47.116	47.6892	47.9644	48.8656	48.7351	48.8395	49.1385	48.7258	49.0713	49.083	49.4341	49.4843	49.5406	48.3335	49.7877	49.5435	44.617	44.573	43.8823	43.8914	45.243	44.7891	45.0242	46.241	45.5946
Clostridium G cochlearium	Clostridiaceae		Clostridium G	86.1151	46.8331	46.6818	46.6124	46.5461	45.7504	45.1915	45.6859	44.5953	45.1195	44.3264	44.3908	46.8059	46.0454	46.1732	46.2785	46.747	46.254	46.1769	46.2389	47.4536	47.623	48.174	48.3082	48.7861	48.8861	48.9277	49.0292	49.1723	49.1595	48.5642	49.4864	49.1706	49.5413	49.4489	50.4022	50.9905	45.2467	45.1397	44.3282	44.3064	46.267	45.0839	46.7344	46.9142	46.3947
Clostridium G tetani	Clostridiaceae				46.1552	45.8878	46.0847	45.9328	45.6212	44.5508	44.7063	43.9583	44.6573	44.0482	44.013	46.0858	45.615	45.321	45.5706	45.5823	45.7795	45.9475	45.7361	46.7835	46.7611	47.2172	47.3654	48.1532	48.1098	48.2238	48.2875	48.414	48.4899	48.114	48.8737	48.5665	48.6731	48.8063	50.5486	49.6636	44.7236	44.6154	43.6659	43.6713	45.3727	44.3889	45.351	46.1669	45.6844
Clostridium B tyrobutyricum	Clostridiaceae		Clostridium B		46.0222	45.7716	45.7676	45.956	45.072	44.1308	45.0057	44.632	44.9534	43.936	43.9716	46.163	44.8717	45.1294	45.1358	45.3039	45.4376	45.6242	45.0475	46.7054	46.6335	47.3645	47.7613	47.8711	47.7839	47.989	48.0168	47.3297	47.7567	47.3786	47.3553	47.4676	47.6506	47.1382	48.5602	48.5996	43.8449	44.5316	43.9304	42.8734	44.4726	44.0154	45.0289	45.6402	45.426
Clostridium F niameyense	Clostridiaceae		Clostridium F	70.2294	46.1805	45.0804	45.0514	45.4601	45.4408	44.72	45.071	44.675	45.1725	44.2929	44.6249	46.3253	45.0027	45.1024	45.5346	45.6051	45.6474	45.3722	45.0849	47.5215	47.7611	48.0768	48.0917	49.3196	48.8143	48.9795	48.6795	49.3908	49.3293	48.4208	49.1583	49.3091	49.2719	48.4708	49.7978	49.8532	45.1655	45.0869	44.0383	43.836	44.9802	44.469	45.2483	45.9688	45.7692
Clostridium F tepidum	Clostridiaceae				46.4205	46.6124	46.5097	46.711	45.6523	45.1996	46.507	45.3564	45.6086	44.5071	44.9449	47.0881	46.3246	46.3865	46.5092	46.5411	46.5924	46.4759	45.5911	48.1998	48.5371	48.9406	49.5589	49.3356	49.5745	49.787	49.3026	49.6546	49.6171	48.5919	49.3277	49.6063	50.3041	49.5448	51.0185	50.1986	45.6517	46.5062	45.9127	44.8054	46.0215	45.0523	47.1747	46.3749	47.3755
Clostridium F botulinum A	Clostridiaceae				46.26	46.0027	45.9712	46.0267	45.2416	44.3811	45.1573	45.0737	44.9577	44.372	44.7134	46.4543	45.6089	45.4558	46.035	45.6911	45.9579	46.0311	44.7094	47.2772	47.5076	48.0708	48.5414	48.9335	49.1653	49.4213	48.7674	49.6431	49.5009	48.5805	49.3499	49.4156	49.9837	49.7862	50.6526	49.8775	44.6253	44.706	44.1424	44.0256	45.336	44.2782	45.2204	45.4758	45.3885
Clostridium F botulinum	Clostridiaceae				46.3251	45.8903	46.0031	46.0784	45.3485	44.8003	45.1394	45.373	44.7524	44.5322	44.9472	46.4018	45.4536	45.5618	45.7943	45.7684	46.0749	46.1223	45.0251	47.4381	47.8096	48.1916	48.6737	49.1782	49.1837	49.3968	48.9838	49.8905	49.6118	48.5414	49.3884	49.5216	50.1683	49.9987	50.6219	50.087	44.8654	44.8232	44.088	43.9483	45.4808	44.4481	45.4571	45.7738	45.6085
Clostridium AA polynesiense	Clostridiaceae		Clostridium AA		45.4658	45.6652	45.5652	45.7555	45.3269	45.1096	44.8209	44.5844	44.9275	43.8394	44.1422	46.1295	44.8838	44.8403	44.9688	45.214	45.5029	45.1028	45.2448	47.179	47.1484	46.8965	47.5071	48.0583	47.8251	47.7559	47.8699	47.8209	48.1417	47.7851	47.9236	47.985	48.0528	48.5047	48.7222	48.8584	45.0743	45.1683	44.3462	44.2572	45.2988	44.051	45.6219	45.4608	45.2039
Clostridium X cadaveris	Clostridiaceae		Clostridium X		46.065	46.1482	46.1303	46.0785	45.8777	45.145	46.6641	45.1163	45.315	44.337	44.3525	46.4691	45.4364	45.3187	45.4621	45.5705	45.3451	45.3409	45.1348	47.5019	47.6512	47.865	47.8715	48.8666	49.425	49.6336	49.0205	49.3552	50.0507	49.1471	49.7295	49.9891	49.9255	48.156	48.3182	48.6411	44.9379	44.6957	43.9061	43.9427	45.3081	44.2042	45.3821	45.3871	44.9291
Clostridium L simiarum	Clostridiaceae		Clostridium L		45.5206	45.541	45.676	45.6044	45.519	44.8139	44.9178	44.5276	44.3687	43.9716	44.0191	45.802	45.4998	45.3338	45.1589	45.3731	45.3138	45.4987	45.1569	47.3851	47.4908	47.812	47.9158	48.2461	48.7756	49.3741	48.7489	48.8675	49.0013	48.1618	49.3751	49.1066	49.5324	50.5373	50.3763	49.8415	44.9203	44.826	44.0692	44.2546	45.3752	44.1278	45.168	45.4136	44.8319
Sarcina ventriculi	Clostridiaceae		Sarcina	63.4578	46.1159	46.3612	46.0791	46.218	45.3628	44.5865	45.3569	44.2223	44.8962	44.0091	43.9947	46.2705	45.561	45.3672	45.2998	45.6388	45.128	45.1679	45.5108	47.4535	47.2174	47.3709	47.6726	48.6894	49.0968	49.0318	50.0652	49.6609	49.588	49.7931	50.019	49.9031	49.9548	47.0298	47.9193	47.9823	44.6033	44.6192	43.5567	43.53	44.6975	44.2433	44.8189	45.3469	45.382
Sarcina perfringens	Clostridiaceae				45.86	45.9775	46.0503	45.9535	45.2077	44.4116	45.2502	44.0866	44.5429	43.6236	44.0898	46.0106	45.2004	45.1868	45.1543	45.4854	45.4076	45.4661	45.3466	47.1102	47.221	47.643	47.7418	48.7783	49.4484	49.4701	49.6846	49.6538	49.7158	50.2647	50.9397	51.2315	50.9232	47.3178	48.5424	48.4965	44.2254	44.1885	43.3906	43.2895	44.9653	44.3311	44.8316	45.4511	45.3215
Sarcina massiliamazoniense	Clostridiaceae				46.006	45.7138	45.7708	45.714	44.7793	44.6066	44.6296	43.9789	44.5218	43.7533	43.8575	45.5022	44.3531	44.4557	45.1631	45.2627	45.1244	45.1195	44.7706	47.1162	47.1066	47.389	47.4404	48.149	48.7617	48.8362	48.8042	48.6454	49.0169	49.0577	49.04	49.4425	49.374	46.8332	47.4988	47.4218	44.1195	44.1905	43.1417	42.9509	44.3296	43.9208	44.5149	44.7321	45.224
Sarcina mediterraneense	Clostridiaceae				45.8938	45.6704	45.7034	45.9906	45.2404	44.4974	44.9826	44.355	44.539	43.6951	44.0529	45.8843	44.7957	45.2211	45.1006	45.4421	45.1818	45.2631	44.8596	47.3736	47.5987	47.2234	47.5678	48.8429	49.0402	48.8661	48.6665	48.7126	49.2252	49.4307	49.658	49.7288	49.508	46.987	47.6125	47.5045	44.2386	44.35	43.188	43.3504	44.4769	44.0573	45.0968	45.1819	45.597
Clostridium paraputrificum	Clostridiaceae		Clostridium	58.3935	46.541	45.885	45.8104	45.8537	45.2181	44.9462	45.6851	44.7549	44.6965	44.1663	44.2397	46.1794	45.6361	45.3816	45.8339	45.5787	46.5544	46.4157	44.7717	47.7994	47.4248	47.2202	48.4403	48.7794	49.3293	49.5811	49.8447	48.9522	49.9988	49.5621	49.6864	49.6466	49.5058	46.7617	47.834	47.6027	44.0678	44.9683	44.4191	43.4316	44.2849	44.0122	45.6165	45.1046	45.7722
Clostridium baratii	Clostridiaceae				46.5126	46.0664	45.9173	46.126	45.097	44.3655	44.8626	44.1469	44.6293	44.01	44.1041	46.1643	45.4699	45.2557	45.1935	45.5067	45.8464	45.5817	45.0043	47.2321	47.3271	47.5949	47.5878	48.8211	49.3064	49.348	49.5125	49.4905	50.096	50.285	51.0646	50.697	50.666	47.5448	48.3879	48.2607	44.3011	44.2359	43.2175	43.0468	44.5416	44.1915	44.8927	45.5496	45.2475
Clostridium neonatale	Clostridiaceae				47.5554	46.4032	46.3891	46.4809	45.419	44.8654	45.2496	44.8913	44.6487	44.238	44.3493	46.2231	44.9922	45.2045	45.7108	45.9868	45.7807	45.8098	44.9643	47.2806	47.1641	47.5054	47.3283	48.5205	48.7158	48.8099	49.5319	49.1239	49.7019	49.0401	49.1529	48.7672	49.0122	47.0589	47.5577	47.4307	44.3308	44.5055	43.65	43.1932	44.9039	43.9471	45.2558	45.8045	45.3341
Clostridium butyricum	Clostridiaceae				46.6939	46.0828	46.1795	46.1827	45.4316	44.7729	44.5367	44.9153	44.4037	44.457	44.4584	46.2831	45.1085	44.8984	45.2117	45.6775	45.8347	45.6082	44.7021	46.9286	47.1594	47.3036	47.4086	48.5774	48.5561	48.7674	49.6718	49.2111	49.6668	48.7545	48.8284	48.735	48.8544	46.2325	47.3108	47.0611	44.0546	44.1566	43.2052	42.8999	44.1202	43.7189	44.4642	44.7206	44.7249
Clostridium beijerinckii	Clostridiaceae				46.2399	46.1563	46.3452	46.1694	44.717	44.5155	44.5649	44.1915	44.316	43.2056	43.7826	45.7143	44.7951	44.5262	45.0175	45.0425	45.2142	44.9994	44.6356	46.5753	46.5048	46.9644	46.8886	47.8301	48.1454	48.2897	49.1759	48.8886	48.7279	48.2994	48.5389	48.0942	48.5585	46.948	47.3279	46.9407	43.5828	43.6826	43.2125	42.8544	44.6551	44.003	44.5899	44.6787	44.6309
Clostridium septicum	Clostridiaceae				45.8513	45.6746	45.456	45.5985	44.9534	44.4553	45.0723	44.0807	44.7697	43.9774	44.0179	45.855	45.4105	45.4502	45.3651	45.2965	45.9858	45.8372	45.3399	47.1748	47.363	47.4876	47.4397	48.876	49.0362	49.0615	49.3618	49.3195	49.8776	49.7426	50.4926	50.3049	49.9707	47.4784	48.7679	48.1688	44.1931	44.265	43.3793	43.48	44.3821	44.125	44.9238	45.6602	45.3938
Clostridium nigeriense	Clostridiaceae				46.0969	46.0061	45.925	46.021	45.0686	44.7529	45.433	44.2092	44.5612	43.9624	44.1933	46.0645	44.9447	44.8873	45.1397	45.4051	45.4491	45.1503	45.2347	47.3994	47.3427	47.6397	47.7892	48.4843	48.6918	49.0657	49.4948	49.4804	50.0909	49.6948	49.4833	49.5105	49.6255	47.6016	48.2522	47.9675	44.2864	44.2823	43.311	43.1007	44.7131	44.1444	45.1472	45.4819	45.2854
Clostridium tertium	Clostridiaceae				46.2202	45.9766	45.9224	45.9401	45.3168	44.4047	44.8018	44.1621	44.4949	43.8765	44.3427	45.935	44.8714	44.6513	44.9524	45.2628	45.3676	45.3388	44.8951	47.3107	47.1446	47.303	47.8233	48.5571	48.7292	48.9331	49.5742	49.9509	50.5691	49.903	49.8295	49.9389	49.9224	47.5026	48.0173	47.7005	44.2449	44.2101	43.204	43.1664	44.9672	44.0702	44.9546	45.151	44.9183
Clostridium disporicum B	Clostridiaceae				46.0891	46.2401	46.0597	46.1872	45.2855	44.54	45.0008	44.3046	44.4971	43.9863	43.9538	46.1807	45.6051	45.2058	45.293	45.8126	45.7346	45.5329	45.2111	47.3175	47.0536	47.3179	47.5703	49.0132	49.4757	49.8337	49.6672	50.1581	50.8108	50.626	50.5007	50.4318	50.1111	47.4216	48.1877	47.8621	44.1033	44.0489	43.3873	43.4867	44.9252	44.1377	44.9054	45.3851	45.1278
Clostridium cuniculi	Clostridiaceae				46.5474	46.1809	46.1473	46.0561	45.1569	44.6786	46.5683	44.5912	44.4847	44.2209	44.1124	46.2825	45.3814	45.1992	45.5863	45.7707	45.7288	46.0689	45.2387	47.3187	47.1701	47.3468	48.3198	48.9107	49.7756	50.2512	51.0082	50.2116	50.8897	51.1262	50.5608	50.7251	50.667	47.209	47.4806	47.3388	44.0297	45.0228	44.6579	43.4891	44.8552	44.2898	45.8268	45.1809	46.2492
Clostridium saudiense	Clostridiaceae				46.6989	46.0701	46.3526	46.3294	45.3094	44.7271	45.1399	44.9808	44.7639	44.0142	44.3503	46.0027	45.331	44.9552	45.389	45.7948	45.5208	45.6395	45.1367	47.5041	47.5302	47.5188	47.683	48.6903	49.5337	49.7163	50.5038	50.1655	50.7395	50.956	50.0394	50.5905	50.4495	47.3961	47.6891	47.7451	43.9902	44.1027	43.211	43.3053	44.6031	44.04	45.1605	45.432	45.2867
Clostridium celatum	Clostridiaceae				46.5457	45.9346	46.0471	46.0937	45.3599	44.6774	45.1474	45.0732	44.6963	44.0149	44.0491	45.9943	45.2982	45.1424	45.2107	45.4848	45.8014	45.5662	45.3612	47.3072	47.0548	47.329	47.5587	48.3857	49.6377	49.7044	50.1833	50.5258	51.3156	50.8106	50.4733	50.5306	50.3173	47.647	48.2258	47.74	44.4007	44.3418	43.2056	43.3817	44.5788	44.4109	45.44	45.6322	45.4095
Zhenhengia yiwuensis	Cellulosilyticaceae		Zhenhengia		45.5416	45.8883	46.1289	46.1225	45.1803	44.729	44.9781	44.8195	44.5583	44.2159	44.417	45.9163	45.3567	44.894	45.1778	45.3294	45.4246	45.8504	43.96	46.1563	45.9814	45.7105	46.3142	46.7903	47.159	47.4573	48.0464	47.619	47.9173	48.27	47.6818	47.9701	48.2669	45.6838	46.7833	46.5058	43.212	43.5605	42.5838	42.3314	43.467	43.773	43.8514	44.1889	43.5606
Metalachnospira gallinarum	Anaerotignaceae	56.2976	Metalachnospira		46.5294	46.3153	46.4304	46.2184	46.2758	47.0201	47.0595	46.4291	45.4113	45.7518	45.7183	47.4247	47.4287	46.7269	47.2369	46.9947	47.3412	47.1257	44.2406	45.8047	45.6723	46.0715	45.9504	47.2265	46.1923	46.4751	47.0481	45.8609	46.0202	45.925	46.0504	45.8941	45.7639	45.8712	46.1741	46.5679	43.491	43.4632	42.8787	42.6808	44.3297	43.9664	44.4207	44.9279	44.4606
Anaerotignum lactatifermentans	Anaerotignaceae		Anaerotignum	68.1199	46.5855	49.9628	46.7807	48.4461	47.1227	47.8837	50.0771	46.978	46.1094	46.2968	46.1989	47.7773	50.5541	47.9588	47.8157	48.8996	48.0075	48.5437	45.6623	46.2072	46.455	46.2797	46.0821	47.0984	46.5245	47.7299	47.576	46.0673	46.1886	45.8336	45.6038	45.8483	45.7634	45.473	45.6064	45.8763	43.2366	43.8454	43.4523	42.4188	43.7053	44.5295	44.4423	44.6313	44.2921
Anaerotignum faecicola	Anaerotignaceae				47.3286	49.2875	46.8377	49.115	47.3407	47.7054	51.5308	47.2447	46.9218	46.2329	46.9127	48.2486	49.1872	47.8579	47.8512	49.2744	47.5193	48.4722	46.3427	46.6245	46.6366	46.5769	46.3259	47.4065	46.6878	47.9067	47.5066	46.3138	46.2912	46.073	45.6817	45.828	45.9897	45.5981	46.4453	46.5532	43.6031	44.0827	43.4145	42.9238	44.1866	44.7855	44.5285	45.1747	44.6979
Faecimorpha stercoravium	Bianqueaceae	55.2689	Faecimorpha		44.8733	45.6795	45.4355	45.7712	45.5855	45.9924	45.8715	45.7321	44.5192	45.0441	44.6799	46.3753	47.1676	45.7366	46.2992	46.8178	46.376	46.0076	44.5656	44.9895	44.6694	44.6309	44.5842	45.2314	44.1019	44.5497	44.8506	44.3441	44.5501	44.1916	44.2995	44.1265	44.1481	44.0017	44.3895	44.9553	42.7923	42.8765	42.5786	42.4146	43.5092	43.6679	43.3124	43.7998	43.0406
Bianquea renquensis	Bianqueaceae		Bianquea		45.975	47.0234	46.5934	46.5916	46.1124	45.755	45.7045	45.8222	44.684	45.3686	44.8698	46.1069	46.4644	45.7101	45.994	46.0268	46.0839	45.8719	43.5308	45.2471	44.5835	44.6516	44.8637	45.9568	45.1185	45.4005	46.065	45.2409	45.5178	45.2967	45.1544	45.1629	44.9632	44.3074	45.1862	44.9772	42.8399	42.9766	42.4411	41.9505	43.1239	43.3946	42.9162	43.4873	43.2801
Frisingicoccus caecimuris	Lachnospiraceae	47.9265	Frisingicoccus		46.9325	47.7502	47.4326	47.1285	46.524	46.707	48.2697	46.7321	45.4305	46.3077	46.561	46.5559	47.486	47.5166	47.0365	47.3824	46.8262	46.8553	44.9662	45.8709	45.9784	45.782	45.6915	46.8389	46.0279	46.3018	46.7594	45.7424	46.0968	45.8695	45.5692	45.7949	45.4232	45.4523	45.6236	46.0016	43.39	43.6139	42.9094	42.414	43.6673	43.5954	44.2047	44.4206	44.0488
Coprococcus A catus A	Lachnospiraceae		Coprococcus A	89.7866	45.8108	46.1445	46.2054	46.494	45.3515	45.897	46.1485	46.2211	44.5434	46.0919	46.2104	46.1352	46.3286	45.8314	46.2797	46.3653	45.6595	46.8592	44.491	45.4122	45.295	44.8762	44.8838	45.6093	44.9848	45.5107	46.2376	44.9186	45.1397	44.7647	44.5256	44.5478	44.4602	44.6765	45.0631	45.0999	42.8522	43.4137	42.8026	42.8679	43.5095	43.2583	43.5168	43.8296	43.4037
Coprococcus A catus	Lachnospiraceae				46.0565	48.4406	46.4319	47.664	45.8707	45.9744	49.2324	46.7116	45.3189	46.0125	46.0451	46.002	47.5356	46.4265	46.2282	47.0488	45.9962	47.4029	45.5561	45.301	45.2231	45.1629	45.127	45.7331	45.1804	46.5655	47.1576	44.8381	45.1761	44.8619	44.929	44.6301	44.7355	44.7914	45.1443	45.0899	42.9004	43.7113	43.4021	42.4871	43.4877	43.2171	43.8408	44.1236	43.8446
Wujia chipingensis	Lachnospiraceae		Wujia		46.8078	45.5095	45.6997	46.0342	44.7921	45.3595	46.1733	46.6125	45.3225	45.5458	45.6022	45.4564	46.1343	45.4809	46.0129	47.2356	46.2384	47.109	44.5704	44.6781	44.5674	44.8623	44.8825	45.6874	44.5476	44.8132	45.9781	44.5757	44.8267	44.5974	44.1936	44.2942	44.0662	43.8972	44.1429	44.3039	42.8554	42.901	42.476	41.9231	43.1776	43.5627	43.2284	43.7303	43.7629
Coprococcus eutactus	Lachnospiraceae		Coprococcus	87.7886	46.325	46.6612	45.0116	46.8136	45.1528	45.4573	46.9528	46.3693	45.5296	45.6628	45.883	45.5237	46.5675	45.6358	45.8873	47.5398	46.1387	47.073	45.1295	45.5328	45.11	44.9986	44.8295	45.8528	44.622	45.2852	45.8421	44.5771	45.1227	44.5336	44.5907	44.5681	44.2693	44.0771	43.9859	44.5466	42.9142	42.8244	42.4075	42.1826	43.4935	43.3475	43.502	44.1429	43.5723
Coprococcus eutactus A	Lachnospiraceae				45.9259	45.1909	45.2144	45.1099	45.0335	45.2123	45.6781	46.187	44.8329	45.4122	45.3947	45.3162	45.904	45.0836	46.0415	46.3255	46.1045	47.0869	43.9461	45.3364	45.0724	44.6721	44.8741	45.9155	44.4819	44.8985	45.9719	44.665	45.0058	44.6468	44.5976	44.5051	44.1153	44.0266	43.9475	44.2736	42.5809	42.9204	42.2801	41.7726	43.2676	43.34	43.4184	43.8988	43.4259
Scybalomonas excrementigallinarum	Lachnospiraceae		Scybalomonas		46.1808	46.3653	46.5396	46.4788	45.8541	45.577	45.5045	45.9159	44.8658	45.4543	45.4358	46.7302	46.0861	45.6521	46.0197	45.9056	46.0197	46.1965	44.7309	45.7606	45.5541	45.686	45.7838	46.7237	45.5405	45.8667	46.9139	46.0016	46.0246	45.7493	45.441	45.3949	45.5433	44.7605	45.3433	45.3948	43.451	43.3125	42.5437	42.4224	44.112	44.0592	44.7831	44.5595	44.2605
Anaerobutyricum faecale	Lachnospiraceae		Anaerobutyricum	67.6397	46.3996	47.8498	47.2361	47.8088	45.8413	46.8041	46.8684	47.1784	45.2701	45.8637	45.9268	46.5242	48.4506	48.0687	48.0025	47.6569	47.7214	46.7671	44.8899	45.0505	45.1792	45.056	44.9646	45.6267	44.8446	45.2646	45.8989	44.8215	44.9786	44.4097	44.0581	44.0004	43.647	44.56	44.7193	44.8502	42.9396	43.433	42.39	42.4456	43.7981	43.2499	44.0191	44.07	43.313
Anaerobutyricum hallii	Lachnospiraceae				46.2089	47.4206	47.1171	47.1513	45.5909	46.0327	46.002	47.2059	45.1874	46.2926	46.1807	46.3224	46.49	47.0997	46.5459	47.0461	46.8189	47.3582	44.4791	45.7964	45.4808	45.6516	45.3024	46.0644	45.3698	45.6442	46.6076	45.2809	45.7955	45.4358	44.855	44.8775	44.8337	44.7095	44.8964	45.4338	43.4985	43.2851	43.1106	42.7818	43.7941	43.765	43.6765	44.0616	43.5786
Anaerobutyricum soehngenii	Lachnospiraceae				46.5571	46.7824	46.6893	47.3693	45.3009	46.1969	46.742	47.2134	45.3665	46.2166	46.1969	46.45	46.475	48.4107	46.5738	47.4835	46.6958	47.4009	44.4884	45.4309	45.5503	45.2406	45.2094	46.152	44.9924	45.5025	46.6755	45.3274	45.5821	45.2478	44.6955	44.756	44.6619	44.2051	44.6933	45.1511	43.5218	43.3517	42.9907	42.6456	43.4993	43.5554	43.6861	43.6836	43.6046
Anaerostipes hadrus	Lachnospiraceae		Anaerostipes	65.9215	46.6948	46.4386	46.4964	46.3625	45.381	46.0972	46.4955	46.6289	44.8252	45.7001	46.0179	46.7814	46.5	46.1078	46.6851	46.7599	46.7539	47.4069	44.6186	45.9328	46.4758	45.9884	45.8626	47.2807	45.6026	45.944	47.6697	46.2652	46.4757	45.6426	45.4345	45.647	45.2957	45.1721	45.3093	45.5005	43.5727	44.1547	43.1724	42.6134	44.0725	43.9772	44.4983	44.5017	44.593
Anaerostipes hadrus A	Lachnospiraceae				46.8738	46.6851	46.733	46.767	45.7182	46.1201	46.0085	46.9812	45.3277	46.2442	46.1818	46.9731	46.0851	45.7566	46.4489	46.789	46.4488	47.0737	44.7999	46.2256	46.5168	46.2737	45.6237	47.7099	46.1582	46.1052	47.5311	46.4359	46.4555	46.0919	45.772	45.7059	45.5901	45.3412	45.5424	45.6178	43.5913	43.6943	42.89	42.9699	44.0659	44.0865	44.0966	44.5413	44.2921
Anaerostipes rhamnosivorans	Lachnospiraceae				48.0144	48.1713	48.0227	48.4678	47.0117	45.8093	48.1543	45.7548	45.1657	45.0217	45.1382	46.577	47.1459	47.85	45.9966	48.06	46.7356	46.558	45.9951	45.74	45.8776	45.9755	46.1162	47.1909	46.0736	46.6015	46.9323	45.8695	45.8058	45.0688	44.8324	45.167	45.0682	45.1194	45.7732	45.3138	43.6223	43.6784	42.7493	42.5725	43.7645	44.1536	44.3512	44.3283	44.5096
Anaerostipes hominis	Lachnospiraceae				47.5207	47.8442	47.6765	47.7235	46.998	45.7179	47.4269	46.1229	44.9362	45.3045	45.4596	47.1343	46.7715	47.2668	46.6358	47.0629	46.9368	46.7898	44.9641	45.7895	45.9581	45.9102	45.5245	47.1263	45.9728	46.5278	46.9276	46.3534	46.1591	45.4008	45.0517	45.1314	45.1618	45.6146	45.5847	45.3008	43.5144	43.5391	42.574	42.4658	43.7933	43.9249	44.0603	44.5045	43.9846
Anaerostipes caccae	Lachnospiraceae				47.9201	48.4852	47.8379	49.2837	47.0679	45.7029	48.6317	46.1547	46.1156	45.0189	45.2205	46.6794	46.5578	47.4225	46.0246	47.523	46.7654	46.5061	45.2698	45.6775	45.874	45.9257	45.8373	46.6527	45.8285	46.4524	46.7884	46.0412	45.776	45.0401	44.6726	44.886	44.9878	44.8527	45.953	45.2129	43.4799	43.6586	42.2885	42.6591	43.5784	43.9513	44.223	44.713	44.053
Velocimicrobium ethanolgignens	Lachnospiraceae		Velocimicrobium		46.7249	47.182	46.0287	47.3067	45.9053	46.2268	47.0946	46.4398	45.8687	46.1823	46.1537	46.7678	47.1692	47.0838	46.1705	46.9459	46.1458	46.4316	45.1519	45.8873	45.9675	45.7084	45.9808	47.0155	45.3078	45.6586	46.5957	45.9222	46.5216	45.7545	45.1663	45.3724	45.4248	44.6232	45.5336	45.5314	43.6838	43.8826	43.1454	42.6394	44.4186	43.8734	44.3577	44.4532	43.8912
Anaerocolumna aminovalerica	Lachnospiraceae		Anaerocolumna		45.8176	46.2343	46.3663	46.4188	45.3373	44.7839	45.8215	45.0284	44.6334	45.0232	44.9782	45.5618	45.4251	45.1079	45.2454	45.4541	45.7289	45.9127	44.1975	45.2867	45.4161	45.7175	46.0583	46.1528	45.7111	46.0586	46.1403	45.9978	46.2868	45.4356	45.4805	45.353	45.6011	46.7573	46.6194	46.0074	43.1762	43.7002	43.1254	42.365	43.8303	43.2809	44.5691	44.3302	44.7551
Lachnoclostridium phytofermentans A	Lachnospiraceae		Lachnoclostridium		45.7029	45.7136	45.4884	45.9278	45.2803	45.1581	45.4483	45.1275	44.5607	44.744	44.5913	45.3674	45.4327	45.1539	45.3079	45.5209	45.3786	45.6691	44.2525	45.4719	45.2709	45.4629	45.3854	45.8668	45.4393	45.8186	46.1999	45.4814	45.7981	45.2687	45.2462	45.4312	45.4913	45.9982	45.4219	45.4994	42.9761	43.4892	42.3433	42.2914	43.3094	43.1601	44.0416	44.0617	43.4521
Butyribacter huaianensis	Lachnospiraceae		Butyribacter	63.0812	46.78	45.6065	45.8089	46.1551	45.6897	45.7506	46.1046	47.3037	45.2067	45.4939	45.9195	45.8749	45.8613	45.8083	46.3888	46.8938	45.946	47.2233	44.0322	45.0004	45.0831	45.543	45.1031	45.8057	44.4094	44.5354	46.2122	44.8571	45.3413	44.4809	44.4655	44.7553	44.4139	43.6821	44.4105	44.9303	43.2335	43.7578	42.307	42.1117	43.3915	43.131	43.3432	44.0407	43.5122
Butyribacter intestini	Lachnospiraceae				46.6869	45.3442	45.6408	46.1666	44.9053	45.0547	45.9378	46.4991	45.105	45.134	46.2796	45.9306	45.5011	44.9315	46.0122	46.4645	45.4934	46.2284	43.8425	44.9602	44.8786	45.1847	45.422	45.5145	44.4945	44.7687	46.095	44.6287	44.8987	44.4729	43.9833	44.5315	44.2917	43.6073	44.4641	44.2621	42.686	43.4226	42.5088	42.0672	43.2219	43.2777	43.5065	44.0251	43.8124
Butyribacter hominis	Lachnospiraceae				45.6737	45.3606	45.5878	45.3738	44.9344	45.1109	45.3664	46.4652	44.1617	45.0768	44.8361	45.5274	45.1876	45.4078	45.6776	45.9956	45.4169	46.2518	44.1175	45.2086	44.8666	45.2038	45.0898	45.4939	44.3531	44.7028	45.8472	44.7104	45.0523	44.5145	44.3877	44.7547	44.2776	44.0684	43.869	44.6685	43.151	43.3431	43.0207	42.3738	43.7728	43.3716	43.4231	43.8388	43.8965
Eubacterium G ventriosum	Lachnospiraceae		Eubacterium G		46.8711	46.0534	45.894	45.9318	45.5805	46.0808	48.7781	46.5874	45.7307	46.3572	46.3279	46.3882	46.5031	47.1501	46.3257	46.5856	46.6152	46.9865	44.2452	45.5271	45.7402	45.3343	45.8561	46.3981	45.9738	46.3486	46.9048	45.2629	45.4613	45.1957	45.4043	45.4048	45.1691	44.9649	44.9208	45.2163	43.5194	44.3107	43.4278	42.5417	43.9353	43.7928	44.4461	44.0986	44.2794
Butyrivibrio A crossotus	Lachnospiraceae		Butyrivibrio A		46.1431	45.4665	45.3885	46.4335	45.4582	45.5753	46.3158	46.4169	45.1052	45.3393	45.4381	45.8776	45.8646	45.7452	46.3779	46.5192	45.8395	46.6105	44.6476	45.7522	45.6278	45.5101	45.4982	46.3078	44.8981	45.1513	46.3978	45.1288	45.5488	45.1762	45.1045	45.3154	45.2499	44.5402	45.0702	45.1437	43.1354	43.5957	42.5196	42.326	43.8762	43.4647	43.9085	43.938	43.7652
Bacteroides F pectinophilus	Lachnospiraceae		Bacteroides F		45.6001	44.6525	44.6886	45.1469	44.8918	45.266	45.5404	46.5185	44.8385	45.5115	45.5586	45.3123	45.5747	45.1221	45.687	45.4706	45.5314	46.2769	43.5088	45.227	44.9807	44.9321	44.8456	45.5023	44.2758	44.4269	45.9249	44.6902	45.0257	44.7472	44.6586	44.7253	44.6763	43.9989	44.4846	44.6326	42.9802	43.6213	42.3137	42.3957	43.4057	43.1074	43.941	44.2106	43.5001
Lachnospira rogosae	Lachnospiraceae		Lachnospira	69.2643	45.7301	45.3064	45.1649	45.3264	44.2346	45.4158	45.6842	46.4882	44.9238	45.4392	45.9928	45.4375	45.4848	45.0775	45.6067	45.7362	46.0522	46.1736	43.648	45.321	45.3148	45.4199	45.2887	46.1822	44.5478	44.6671	46.3024	44.8368	45.0786	45.1213	44.7599	44.5355	44.2044	44.1334	44.3579	44.6041	43.2237	43.3148	42.3724	42.2297	43.2805	43.177	43.7107	44.0554	43.1161
Lachnospira eligens A	Lachnospiraceae				45.6106	44.6983	45.0019	44.9387	44.6232	45.0983	45.6978	46.5146	45.0376	45.3311	45.8434	45.7088	45.0985	44.8049	45.6622	45.6638	45.5397	46.1212	43.8295	45.3813	45.222	45.2751	45.2395	46.0665	44.4124	44.4128	45.9729	44.9463	45.2472	44.8573	44.1658	44.5658	44.3726	43.8149	44.2496	44.4387	43.1389	43.1764	42.217	42.0864	43.6116	43.4818	43.6443	43.7698	43.3985
Oribacterium sinus	Lachnospiraceae		Oribacterium_sinus		43.486	43.9956	43.7627	44.1764	43.9171	44.1363	44.7545	46.0273	44.6211	44.8036	44.8975	44.0481	44.4547	43.7147	43.892	43.996	43.9092	44.8982	43.8169	45.6711	45.316	44.4157	44.6322	44.5646	43.6236	43.7926	44.392	43.996	44.4487	43.8009	43.7233	43.6002	43.6998	43.1022	43.512	43.6483	43.3294	44.3914	44.2154	42.8619	43.8845	44.2094	45.501	43.3852	44.4771
Lachnoanaerobaculum umeaense	Lachnospiraceae		Lachnoanaerobaculum	83.813	45.6158	45.053	45.1775	45.5236	44.7107	44.8184	44.8741	45.992	45.7044	45.0247	45.3242	44.8873	44.6802	44.4306	44.9085	44.9293	45.0477	45.026	45.6329	46.8018	46.5058	45.0857	44.8186	45.2775	44.8932	45.0643	45.6934	44.9485	45.1047	45.2897	44.8344	45.0719	44.942	44.4538	44.9893	44.8177	43.3931	44.2333	43.4061	42.9074	43.8163	44.2077	44.8732	44.3834	45.283
Lachnoanaerobaculum orale	Lachnospiraceae				45.5647	45.2204	45.3743	45.4805	44.8433	44.9487	45.829	46.0327	45.6246	45.271	45.4477	45.2489	45.1943	44.695	45.2439	45.4068	44.961	45.7454	45.4993	46.9605	46.6593	45.5611	45.7116	45.3126	45.0253	45.4962	46.0655	45.009	45.4134	45.2918	44.908	45.2328	45.5226	44.6789	45.012	45.1973	43.783	45.3571	45.2206	43.2001	44.3273	44.39	46.124	44.8974	46.8046
Stomatobaculum naviforme	Lachnospiraceae		Stomatobaculum	66.2876	44.7523	45.273	44.5512	45.1041	45.5249	45.0984	45.3865	46.1244	46.2813	45.8861	46.0854	45.6758	45.6711	45.4932	45.7854	45.827	45.3896	45.7976	47.1815	44.9506	46.2581	44.6021	44.208	45.1244	44.0195	44.0452	44.8419	44.5362	44.6383	44.1917	43.8328	44.0257	43.9112	43.8976	44.1007	44.3926	43.073	43.6151	44.6092	43.001	43.4216	44.7586	45.3566	45.2325	45.302
Stomatobaculum longum A	Lachnospiraceae				44.9435	45.8511	45.8011	45.7697	45.267	45.1549	45.6093	46.7922	44.5584	45.89	45.8167	45.2159	45.6439	45.1841	45.8166	45.4797	45.0146	46.4097	44.4107	44.4378	44.3767	44.1379	44.0807	44.613	44.298	44.3913	44.5984	44.1948	44.4121	44.3711	44.243	44.0587	43.8644	44.1903	43.8535	44.1294	43.254	43.1186	43.001	42.8522	43.0086	43.8254	43.8788	44.3343	44.2467
Stomatobaculum longum	Lachnospiraceae				44.6735	46.3443	44.7979	45.317	44.8532	44.9631	45.8	46.8382	44.5071	45.8957	46.2385	44.7887	45.9613	46.2721	45.3095	45.9696	44.7016	45.9992	45.2133	44.8184	44.842	44.0475	44.0054	44.6863	43.947	44.3396	44.4145	43.8661	43.8553	44.0073	43.8405	44.0026	43.5577	43.7973	43.577	43.8397	42.8131	43.313	42.9423	42.2897	42.9684	43.6862	44.0514	43.9759	44.2065
Copromonas avistercoris	Lachnospiraceae		Copromonas		45.1931	45.4812	45.2942	45.3092	46.2887	45.6407	45.2273	45.708	43.3916	44.6396	44.6639	45.5314	46.118	45.5947	46.1516	45.7599	45.6725	45.5303	43.7585	44.5339	44.5657	44.882	44.4154	45.7474	44.9301	44.9425	45.3973	44.8376	45.0881	44.6569	44.6637	44.7845	44.4836	44.669	44.3715	44.9701	42.4315	42.7586	42.0883	42.1454	42.8975	43.0404	43.5013	43.3291	42.9543
Ventrisoma faecale	Lachnospiraceae		Ventrisoma		47.5097	48.1854	47.6206	48.0771	47.4921	47.7192	48.1457	47.1419	45.7717	46.6053	46.2352	47.2836	48.8475	47.3647	48.0886	48.0996	47.2865	47.3001	45.5587	45.783	46.1102	45.9636	45.8892	47.0474	46.0646	46.3202	47.1698	46.1598	46.2904	45.9627	45.7817	45.6917	45.6171	45.112	45.1543	45.6447	43.739	44.0232	43.7578	42.8782	44.378	44.4823	44.9441	45.0049	45.045
Clostridium Q saccharolyticum A	Lachnospiraceae		Clostridium Q	65.9648	46.2403	48.7221	46.1217	47.8209	46.7726	46.5145	49.0083	46.2336	45.708	45.7363	45.7863	46.7278	48.1929	47.725	46.8915	47.4631	46.7586	46.3388	46.2352	45.4116	45.9065	45.1841	45.3929	47.17	45.1947	45.9955	46.0079	45.4125	45.8238	44.8159	45.2454	45.0668	45.0966	44.7407	44.7997	45.3482	43.2486	43.6348	43.0628	42.8012	43.3067	43.4947	44.1908	44.2132	44.2911
Clostridium Q symbiosum	Lachnospiraceae				46.3862	46.5791	46.4142	46.4846	46.7174	45.3093	46.7653	46.1899	44.6986	44.9054	44.891	46.7111	46.5554	46.7583	45.9824	46.0444	45.6897	46.0204	44.526	45.0059	45.265	45.2013	45.0385	45.941	45.3213	45.8154	45.5348	44.7916	45.2721	44.5477	44.4219	44.3606	44.4071	44.9891	44.8222	45.052	43.3862	43.5966	42.7414	42.3662	43.5673	43.3111	43.8516	44.7993	44.2168
Clostridium Q fessum	Lachnospiraceae				46.0118	46.6939	45.4715	47.5371	46.0526	46.1526	47.414	47.3233	45.7073	45.9104	46.352	46.4614	48.0476	46.7334	46.474	48.4897	46.4619	47.3155	46.3984	44.9347	45.7941	45.2002	45.7619	46.6095	45.217	45.9696	46.5879	45.3255	45.3988	44.9983	44.4978	44.8517	44.6028	44.5371	45.1395	44.9575	43.2715	44.6003	43.404	42.2321	43.5385	43.8597	45.1341	45.0588	45.3007
Hungatella A hathewayi A	Lachnospiraceae		Hungatella A		45.5341	46.2447	46.4682	46.3493	46.2728	45.3624	45.9611	45.2974	43.9666	44.7784	44.799	45.3113	45.6296	45.8336	45.3745	45.1986	45.3826	45.4281	43.8147	44.9215	44.9198	44.9218	45.0549	46.1004	44.3156	44.7904	45.933	44.9481	45.1298	44.6664	44.1748	44.2557	44.2005	44.5086	44.1988	44.2684	42.8219	42.9638	42.308	42.1716	42.9533	42.8504	43.2575	43.0265	43.0118
Hungatella effluvii	Lachnospiraceae		Hungatella	88.2589	45.9076	47.4276	47.1124	47.3089	46.5846	45.4939	46.958	45.5943	44.8703	45.3995	45.5128	45.917	46.0663	46.6216	45.9633	46.067	46.4126	45.879	44.38	45.1341	44.9735	45.0664	45.006	45.4417	44.9509	45.5118	45.9167	44.7937	45.2709	44.6479	44.3272	44.4156	44.1485	44.113	44.5852	44.4829	42.8471	43.2086	42.52	42.2898	43.1462	42.9507	43.2853	43.6857	43.6274
Hungatella hathewayi	Lachnospiraceae				45.9786	48.2656	46.6125	47.6645	46.9931	45.3566	48.6909	45.5207	45.4125	45.611	45.4744	45.7849	47.089	47.2865	45.9517	47.3109	45.9764	45.9516	45.8178	45.0687	45.0447	44.8889	45.0871	45.5699	44.8264	45.5214	46.0393	44.8999	45.2417	44.8372	44.3679	44.7206	44.2426	44.3471	44.5757	44.8014	42.998	43.1431	42.5226	42.3406	43.3274	43.1144	43.5354	43.5385	43.4179
Lachnoclostridium A avicola	Lachnospiraceae		Lachnoclostridium A	64.7225	44.731	45.1176	44.9469	45.0388	45.5221	45.4043	45.4673	44.851	43.0197	44.3828	44.5555	45.1417	46.1589	44.8279	45.4805	45.2587	45.4946	44.8766	43.1115	44.1488	44.4468	43.8758	43.9236	45.0911	44.3747	44.5965	45.0825	44.1508	44.0988	44.6551	44.0674	43.8935	43.7668	43.522	43.7912	44.0488	41.6874	42.1652	41.3808	40.9051	42.3102	42.36	42.645	42.636	42.2993
Lachnoclostridium A edouardi	Lachnospiraceae				46.2183	47.1879	46.6712	46.6119	46.5583	45.754	47.2092	45.3953	44.6171	45.1812	45.7293	46.1669	46.9388	46.2838	46.6571	46.7077	46.1797	45.903	44.3912	45.1942	45.1948	45.1535	44.9255	46.2659	45.1652	45.5303	45.982	45.3846	45.4828	45.2204	44.9789	45.2092	44.8929	45.0338	44.6819	44.9574	42.9675	43.1788	42.3566	42.3014	43.4368	43.249	43.1409	43.8614	43.4207
Enterocloster faecavium	Lachnospiraceae		Enterocloster	64.87	44.6224	45.0622	45.2745	45.2616	45.0449	45.4815	44.6876	44.8196	42.5363	44.1484	43.9997	44.7927	45.6898	44.5696	45.2831	44.6422	45.2189	44.7917	42.6166	43.036	43.2243	43.0695	43.5728	44.4786	43.9282	43.9343	44.7152	43.7373	43.9282	43.3066	43.4256	43.3785	43.4339	43.4689	43.1848	43.7455	41.3464	41.6627	40.991	40.6996	41.9974	41.8891	41.7773	42.2437	41.7857
Enterocloster excrementigallinarum	Lachnospiraceae				45.1549	45.5271	45.6484	45.5451	45.601	45.8525	45.0979	45.3432	43.6598	44.8146	44.6187	45.62	46.0945	45.0587	46.3408	45.644	45.7647	45.3777	43.4932	44.007	44.4282	44.184	44.0864	45.4587	44.3193	44.387	45.3328	44.3641	44.6891	44.5899	44.4479	44.2048	44.15	43.69	43.6834	44.3802	42.2523	42.3312	41.5722	41.5044	42.4464	42.3503	42.5402	42.8048	42.8731
Enterocloster asparagiformis	Lachnospiraceae				45.7857	47.0605	46.5465	47.1067	46.6827	45.2663	47.3066	45.813	44.876	45.4429	45.3855	45.5695	47.5797	46.6681	45.9443	46.5991	45.9877	45.853	45.1222	44.6093	45.131	44.5641	44.632	45.827	44.5207	45.0545	45.6719	44.6677	44.8827	44.7003	44.1815	44.1607	43.8986	43.9167	44.4639	44.1941	43.0131	43.3715	42.4864	42.4546	42.9782	43.3559	43.6917	43.374	43.4725
Enterocloster lavalensis	Lachnospiraceae				45.5692	46.7191	46.4245	46.9682	46.7596	45.0448	46.9846	45.4578	44.3213	45.3685	45.2925	45.4813	46.2009	46.4401	46.0283	45.7644	45.8433	45.7578	44.5551	44.6447	44.4663	44.3522	44.4904	45.7341	44.2729	44.6947	45.5251	44.5628	44.7312	44.596	43.934	44.0398	43.881	44.1207	44.467	44.017	42.6703	42.8863	42.1242	42.2127	42.9158	43.2056	43.4191	43.2297	43.1367
Enterocloster porci	Lachnospiraceae				45.2008	47.9993	45.756	47.4607	45.6125	45.7218	47.9268	45.6506	45.3481	45.1643	45.3273	45.9152	47.8997	46.9319	45.9261	46.704	45.7552	46.6852	45.1434	44.9729	45.4193	44.8914	45.3505	45.9279	44.5898	45.7869	47.0889	45.0542	45.5975	45.0272	44.6833	44.6992	44.5511	44.2592	44.2578	44.3577	42.9513	43.2502	42.9332	42.4244	43.4737	43.3477	43.9897	43.6612	43.9584
Enterocloster citroniae	Lachnospiraceae				45.4308	48.2303	46.8296	47.2587	46.5677	45.5985	47.8169	45.8627	45.1822	45.0871	45.5159	45.5566	48.126	46.6598	46.4686	47.2519	46.1208	45.9828	45.2747	45.0541	45.298	45.1536	45.123	45.9332	44.4526	44.9408	45.8587	44.4785	45.1905	44.5115	44.3061	44.4321	44.0882	43.7358	44.0245	44.3532	42.7258	42.9559	42.6657	42.2165	43.2023	43.3353	43.645	43.6702	43.5499
Enterocloster aldenensis	Lachnospiraceae				46.2686	48.2738	46.5638	48.2587	46.6884	45.4322	47.8496	46.1229	45.6873	44.9375	45.0982	45.6402	46.2641	46.7219	46.1379	47.106	46.3244	46.395	44.6324	45.1704	45.2739	44.7235	45.4386	46.0211	44.9129	46.2813	46.2238	44.9264	45.1908	44.8477	44.5105	44.5506	44.2231	43.764	44.2878	44.3266	43.0535	43.7427	43.1343	42.4069	43.1167	43.059	44.0518	43.4402	43.9809
Enterocloster pacaense	Lachnospiraceae				46.0451	47.512	46.3595	47.4549	47.0613	45.7028	48.9504	45.7918	45.372	45.0226	44.9339	45.7264	46.4691	46.235	46.2645	46.4519	46.0991	45.9356	44.7539	44.9436	45.5788	44.9928	45.0374	46.0697	44.6921	45.1882	45.9219	44.6723	45.2579	44.7529	44.4169	44.5897	44.0801	43.6303	44.0897	44.1813	42.9276	42.6124	42.4308	42.2749	43.0418	43.0545	43.5659	43.2801	43.5972
Enterocloster bolteae	Lachnospiraceae				46.128	47.9537	46.6865	47.8132	46.8667	45.6052	50.3252	46.1709	45.1443	45.1208	45.4731	45.6993	46.6067	46.6015	45.9458	47.0064	45.7829	46.1471	44.7915	44.7536	45.201	45.0113	45.4599	46.4472	44.929	45.7853	46.4328	45.1142	45.8592	44.796	44.4264	44.6238	44.2739	44.2559	44.2004	44.6135	42.9888	43.743	43.4578	42.4514	43.1564	43.1578	44.0736	43.4862	44.0212
Enterocloster clostridioformis	Lachnospiraceae				46.0236	47.2036	46.6335	47.6118	47.096	45.5756	47.3592	46.6721	45.0384	45.3531	45.4997	46.3487	46.9982	46.7213	46.2231	46.5615	46.1864	46.2495	45.1333	45.1227	45.6139	45.0289	45.5479	46.5466	44.7948	45.8731	46.3187	45.3299	45.8516	44.7686	44.7078	44.6615	44.5718	44.5838	44.8115	44.9012	43.0024	44.0444	43.2748	42.4607	43.3654	43.4531	44.372	43.8143	44.3737
Enterocloster clostridioformis A	Lachnospiraceae				45.9451	48.0491	46.8688	47.1645	46.7955	46.0077	47.58	47.502	45.1728	45.7292	45.8003	46.5726	46.8587	46.8032	46.4943	46.2142	46.4836	46.454	44.6132	45.3183	45.5866	45.1648	45.6319	46.494	45.1697	46.0387	46.5171	45.3842	46.0804	44.9517	44.6674	44.7525	44.6898	44.7187	45.3866	45.0118	43.2165	44.2484	43.4991	42.5184	43.4355	43.7803	44.4283	44.112	44.3379
Acetatifactor intestinalis	Lachnospiraceae		Acetatifactor		46.2006	45.8278	45.6568	45.8464	45.3771	45.7268	45.8315	46.4262	45.2684	45.8783	45.8429	45.2799	45.656	45.5654	45.4468	45.8509	45.441	46.7223	44.3065	45.4819	45.059	45.2375	45.4274	46.0052	44.4297	44.6514	46.077	45.063	45.1777	45.1031	44.6155	44.7276	44.7588	44.4415	44.5918	44.9587	43.155	43.2239	42.2895	42.4732	43.6899	43.5451	44.1989	44.288	43.838
Eisenbergiella stercoravium	Lachnospiraceae		Eisenbergiella	68.1783	45.7885	46.0066	46.2274	46.22	45.6987	46.5938	45.9887	47.0178	44.8647	45.6372	45.5895	46.4216	47.3239	46.0492	47.7476	46.3831	46.8611	46.1404	43.5729	44.7231	44.5764	44.373	44.338	45.6851	44.3916	44.6168	45.569	44.7988	45.148	44.8656	44.3158	44.2951	44.1761	43.7686	44.5717	44.6612	42.8235	42.8648	42.0594	41.5825	43.0032	43.2064	43.3389	43.7954	43.2729
Eisenbergiella intestinigallinarum	Lachnospiraceae				46.1482	46.2279	46.291	46.1427	45.9965	46.7619	45.9039	46.4146	44.4139	45.6861	45.5349	46.3587	47.4612	46.012	47.3299	46.6787	46.9296	46.2253	43.9438	44.7532	44.797	44.4931	44.4453	45.8079	44.4929	44.8428	45.6616	44.6831	45.1861	45.0265	44.5576	44.5922	44.2258	44.097	44.4567	44.4754	42.6909	42.4572	42.0308	41.6661	43.0101	43.0677	43.3891	43.4409	43.2508
Eisenbergiella porci	Lachnospiraceae				46.3731	49.4195	46.7986	48.4448	46.6963	46.1668	49.4015	46.0095	45.3026	45.3829	45.7461	45.873	48.8099	47.4552	46.2994	47.5074	46.0024	46.5227	45.6296	45.0435	45.2827	44.6236	45.3997	45.8507	44.6664	46.1526	46.0601	45.0007	45.0803	44.7772	44.4694	44.5398	44.254	44.9502	44.6133	44.7548	43.1943	43.5553	43.3882	42.1786	44.0506	43.6249	44.4723	44.0098	44.2828
Eisenbergiella tayi	Lachnospiraceae				46.8351	48.107	46.791	48.2784	46.8563	45.6241	49.3133	45.9462	45.6724	45.1789	45.0126	45.555	47.3237	47.1004	46.1973	46.659	46.0262	46.007	44.9104	45.0694	45.2112	44.957	44.653	46.1616	44.4808	45.3557	45.8841	44.782	44.801	44.5622	43.9312	44.3348	44.0282	43.9487	44.311	44.3249	42.8539	42.8609	42.2324	41.9685	43.2344	42.9778	43.4838	43.7146	43.3369
Eubacterium I ramulus	Lachnospiraceae		Eubacterium I	85.9935	46.1647	46.4986	46.0837	46.234	45.7527	45.8805	48.8829	47.1321	45.4351	46.4306	46.8389	46.3704	46.9985	46.2036	46.2471	46.9081	46.0783	47.7015	45.564	45.5938	45.4213	45.2097	45.5386	46.1537	45.2764	46.094	47.1694	45.101	45.3832	45.1752	45.0156	44.9733	45.0112	44.955	44.9347	45.3419	43.2727	43.3843	43.1711	42.3606	43.7946	43.4585	44.2194	43.995	44.1487
Eubacterium I ramulus A	Lachnospiraceae				45.8169	46.3422	46.1486	46.1845	45.7557	45.9046	46.9674	47.2658	45.2722	46.5503	46.5085	46.7298	46.6127	46.4579	45.8779	46.6788	46.0563	47.2767	44.6856	45.4664	45.3305	44.9702	45.1451	46.154	44.9499	45.2358	46.2943	45.0025	44.9723	44.8527	44.6344	44.7133	44.6586	44.5095	44.6705	45.0621	43.2209	42.8277	42.6408	42.0783	43.5386	43.376	43.8952	44.0475	43.8095
Pararoseburia lenta	Lachnospiraceae		Pararoseburia		46.5863	45.5495	45.6381	46.0885	45.5544	45.7735	46.62	46.6565	44.1695	45.9208	46.4529	46.2532	45.2272	45.2118	45.7644	46.0965	46.1328	46.7471	44.0547	44.789	45.1316	44.6983	44.8329	45.8329	44.3196	44.5202	46.155	44.5493	45.2077	44.9257	44.4296	44.6846	44.1771	44.1031	44.2943	44.5893	43.3909	43.5669	42.8608	42.3861	43.354	43.4874	43.6672	44.1203	44.0031
Pseudobutyrivibrio fibrisolvens A	Lachnospiraceae		Pseudobutyrivibrio		46.276	45.2795	45.496	45.2123	44.7578	45.6494	45.2589	46.7075	45.1349	46.0127	46.0265	45.7971	44.9083	44.9462	45.7274	45.8648	45.3971	46.1886	43.9049	45.1808	44.9792	45.0458	44.8844	45.7808	44.3035	44.4352	45.7772	44.4338	44.7822	45.1374	44.4405	44.6751	44.5755	43.783	44.0131	44.5723	42.803	42.8292	42.4947	42.2869	43.561	43.7572	43.7572	43.7939	44.0357
Agathobacter faecis	Lachnospiraceae		Agathobacter	67.3376	45.7136	45.7561	45.2885	45.6686	45.0572	45.4353	45.9251	47.1301	44.966	45.9244	46.078	45.5417	45.8909	45.6084	45.6747	45.9878	45.5444	46.8367	43.7504	45.0021	44.9037	44.8893	45.2134	46.159	44.4346	45.0131	46.3791	44.3406	44.7182	44.6225	44.2914	44.4865	44.1473	44.0584	44.0738	44.3815	43.0914	43.5712	43.1801	42.0641	43.7129	43.2957	43.9478	43.8703	43.6959
Agathobacter rectalis	Lachnospiraceae				45.8695	45.4149	45.0727	45.5695	44.6227	45.8516	45.4285	46.957	45.0494	45.4885	45.7723	46.1848	45.885	46.0924	45.9463	46.504	45.8015	46.8152	44.1734	45.0724	44.6755	44.6449	44.8896	46.3256	44.3499	44.7029	46.1381	44.7388	45.1606	44.6046	44.2642	44.5513	44.1918	44.1136	44.1572	44.3086	43.3608	42.9672	42.3525	41.9869	43.3344	43.3662	43.3992	44.2326	43.5916
Roseburia intestinalis	Lachnospiraceae		Roseburia	73.2552	46.6516	47.249	45.8347	47.3549	45.752	46.314	48.1801	46.7879	46.0722	45.9596	46.352	46.8655	46.7199	46.4063	46.4908	47.53	46.2587	47.5275	45.1793	45.3535	45.3247	45.4695	45.8909	46.4128	44.687	46.2234	47.5189	45.1528	45.374	45.0143	44.8725	45.0859	44.8474	44.4711	44.7544	45.3164	43.4094	43.6077	43.2055	42.5272	43.8673	43.8043	44.3115	44.3105	44.3727
Roseburia hominis	Lachnospiraceae				46.1385	47.3621	45.7621	46.388	45.4613	46.2219	48.3261	46.5611	45.0107	45.6618	45.9513	45.5562	47.2815	46.6306	45.8798	46.7315	46.0445	47.2567	44.6469	45.5545	45.3875	45.0584	45.3537	46.1269	44.8606	45.2849	46.5769	44.9928	45.6195	44.9922	44.7102	44.9709	44.8296	44.8461	44.5532	44.812	42.8641	43.0399	42.8537	41.9525	43.9314	43.8278	44.2495	44.2619	43.9161
Roseburia inulinivorans	Lachnospiraceae				45.9233	48.2705	45.3391	47.1611	45.2285	45.9595	48.6258	46.5543	45.3309	45.8475	46.2182	46.4793	46.991	46.7513	45.8446	47.349	45.9373	46.8601	45.6569	45.3845	45.6043	45.1717	44.9256	46.2252	44.892	45.7101	46.4928	45.0142	45.1623	44.9155	44.4055	44.6616	44.4184	44.4578	44.6794	44.8381	43.2175	43.2091	42.4989	42.0642	43.4778	43.7609	43.4408	43.8745	43.5658
Mediterraneibacter A butyricigenes	Lachnospiraceae		Mediterraneibacter A		46.2983	47.6088	47.0054	47.3969	45.7053	46.7038	47.7703	47.0107	44.8986	46.0132	46.5619	47.1642	47.6949	47.1281	46.8514	47.4655	46.8288	48.3908	44.8307	45.9116	45.6246	45.7025	45.9924	46.8616	45.0857	45.9231	47.0487	45.4662	45.709	45.1249	44.8437	45.1156	44.8559	44.823	44.9311	45.1027	43.3729	43.733	43.5272	42.4231	43.5233	43.4504	44.4488	44.5027	44.1975
Ruminococcus B gnavus	Lachnospiraceae		Ruminococcus B		46.1875	46.9904	46.3708	47.6178	45.8318	46.1697	48.8174	46.8461	45.0946	45.5362	45.7882	46.6173	46.9096	46.0066	46.5431	47.3315	46.5091	47.4422	44.5279	45.8707	45.8064	45.8923	46.505	46.4287	45.3722	46.2566	47.7338	45.936	46.0369	45.7286	45.3499	45.3571	45.3361	44.6241	45.1396	45.3746	43.2835	43.9134	42.9857	41.8504	43.6609	43.5151	44.4563	44.4293	43.7855
Schaedlerella glycyrrhizinilytica A	Lachnospiraceae		Schaedlerella		46.3798	46.8634	46.8555	46.7127	46.4	46.407	46.9288	46.6898	45.3691	46.1974	46.2685	46.9487	47.454	46.5	46.8011	46.7848	46.7754	47.1584	44.1256	45.5499	45.5243	45.7155	45.6198	46.9338	45.3081	45.3355	46.48	45.3279	45.685	45.5137	45.3275	44.9512	44.9109	44.4777	44.5837	45.0917	43.2884	43.361	42.6816	42.286	43.867	43.5884	43.9773	43.8085	43.478
Luxibacter massiliensis	Lachnospiraceae		Luxibacter		46.7627	47.2867	46.259	47.3373	46.4529	46.1123	47.995	47.0505	45.2456	45.7765	46.1197	46.9536	49.0949	49.8541	47.0025	48.3753	46.5968	46.7655	45.1522	45.134	45.8151	45.4689	45.687	46.8487	45.3501	45.8502	45.9716	45.1852	45.6621	44.7964	44.6943	44.9751	44.6091	44.5466	45.4177	45.1452	43.4476	43.5223	43.1925	42.5577	43.6598	43.3378	43.8798	43.8855	43.6028
Muricomes oroticus	Lachnospiraceae		Muricomes	75.4639	46.8499	47.2496	47.5611	47.6049	47.6991	46.4363	48.0665	47.1409	45.6164	46.2977	46.7411	46.9425	47.4192	47.5749	46.6081	46.8183	46.2823	46.2137	44.6319	45.1147	46.0986	45.736	46.0964	47.1374	45.7682	45.9797	46.4213	45.4678	46.0665	45.1586	45.1905	45.4357	44.8523	44.7988	45.2201	45.3545	43.5124	43.4512	42.8463	42.952	43.8126	43.47	43.6499	43.9774	43.7002
Muricomes contortus B	Lachnospiraceae				47.1571	48.1554	47.37	48.4445	47.115	46.5377	50.4354	46.2093	45.4165	46.1333	46.1114	46.5697	48.5143	48.5156	46.7363	48.7631	46.3431	46.7244	46.0219	45.4441	45.4741	45.4778	46.079	46.272	45.5078	46.4206	46.6549	45.3895	45.6593	45.1551	44.4773	44.9038	44.489	44.7959	44.6344	44.8883	43.211	43.735	43.1945	42.2535	43.4156	43.5344	43.7357	44.4344	44.0563
Muricomes fissicatena A	Lachnospiraceae				46.7551	47.0393	47.161	46.999	46.8029	46.0985	47.6169	46.6428	45.3082	46.0544	45.9734	46.0936	46.7805	46.9796	46.4677	46.8005	46.2199	46.3828	44.1133	45.4959	45.5359	45.579	45.9138	46.7134	45.228	45.7458	46.1686	45.3726	45.797	45.1054	44.9435	45.0379	44.6341	44.7623	44.8748	45.1317	42.9567	43.3938	42.4579	42.0993	43.5333	43.3544	43.4455	43.8861	43.2188
Mediterraneibacter massiliensis	Lachnospiraceae		Mediterraneibacter	67.5353	46.5094	47.3829	46.3304	47.041	45.7985	46.1141	47.3625	46.2594	45.3427	46.0161	45.9955	47.1614	47.3991	46.5619	46.8419	47.7909	47.1391	46.9913	44.9697	45.4713	45.592	46.5243	45.6357	46.7387	45.3243	46.9067	47.0403	46.1473	46.0459	45.7456	45.3718	45.5179	45.4723	44.6988	44.969	45.6208	43.0981	43.8788	42.8285	42.2316	43.5672	43.2967	44.0015	44.2591	43.7673
Mediterraneibacter faecis	Lachnospiraceae				46.8977	46.8396	46.7873	47.2787	46.5323	46.7646	48.8671	47.6731	45.5556	47.2736	47.9071	47.6018	46.9864	47.1428	46.9414	47.4467	46.3902	48.5602	45.043	46.2941	46.7618	45.9878	46.0046	47.3103	45.916	46.4901	48.2355	46.0209	46.037	46.0928	45.4634	45.9033	45.418	45.1775	44.9737	45.7725	44.0263	43.954	43.473	42.9722	44.7234	44.0705	45.0264	44.4172	44.3199
Mediterraneibacter lactaris	Lachnospiraceae				46.3127	46.4321	46.4265	46.4025	45.857	46.5038	46.8108	48.0357	45.303	46.281	46.6038	47.1184	47.0194	46.3868	46.8298	47.0199	46.7178	48.0027	44.2246	45.5403	46.218	45.8521	46.0944	46.6663	45.5434	46.0064	46.973	45.378	45.6142	45.733	45.4075	45.1604	45.2081	44.7053	45.0926	45.2567	43.5373	44.2337	43.3192	42.6626	44.0005	43.509	44.48	44.8661	44.2605
Mediterraneibacter faecigallinarum	Lachnospiraceae				45.9662	46.2641	46.5918	46.1769	46.2115	47.0526	46.3184	46.2092	44.3285	45.651	45.8604	47.3298	47.37	46.4739	47.5295	47.1735	47.7648	46.6372	43.3912	44.6446	45.0222	44.9196	44.9847	46.1814	44.9442	45.1508	46.0893	45.1618	45.0797	44.786	44.6926	44.6603	44.4863	43.9673	44.5872	44.6502	42.6139	42.7033	42.0724	41.9137	43.4835	42.458	42.5364	43.1855	43.0349
Mediterraneibacter caccogallinarum	Lachnospiraceae				46.1731	46.9212	47.1597	46.7473	46.1494	47.6428	47.0295	46.7824	44.2018	46.05	46.0508	47.5849	47.6312	46.6043	47.7178	47.1392	47.7418	47.0605	43.5871	44.7675	45.2031	44.8275	44.6496	46.2758	45.0593	45.4521	46.3863	45.1448	45.0988	45.1235	44.7883	44.7743	44.6041	44.1167	44.6297	44.6565	42.6384	42.862	42.1246	41.6668	43.3505	42.8146	43.0023	43.3773	43.1957
Mediterraneibacter norwichensis	Lachnospiraceae				45.4445	46.1375	46.1762	46.0044	45.6922	47.0785	46.4517	46.1162	43.5271	45.8074	45.7649	46.5704	47.5451	46.0556	46.5801	46.5437	47.7295	46.5754	43.4306	44.1719	44.44	44.1764	44.0032	45.4472	44.7995	45.0832	45.6885	45.1073	45.2156	44.8808	44.5169	44.4619	44.356	44.0294	43.892	44.3986	42.2859	42.4371	41.6027	41.2371	42.9713	42.3381	42.4172	42.6887	42.3666
Mediterraneibacter excrementipullorum	Lachnospiraceae				46.4347	47.2278	47.3633	47.2645	46.7534	47.3158	47.0239	46.883	45.374	46.8702	46.701	48.0964	48.2332	47.4257	48.233	47.4584	48.2913	46.911	44.1793	45.0203	46.0826	45.678	45.5513	46.7835	45.7513	45.9966	47.0183	45.8268	45.9744	45.4672	45.4291	45.5098	44.9881	44.7932	45.2635	45.2182	43.7376	43.6143	42.8104	42.8737	44.0153	43.2816	43.5971	43.8178	43.8287
Mediterraneibacter torques	Lachnospiraceae				46.3989	46.2272	46.4722	46.8123	46.654	46.3634	47.279	47.2696	45.966	46.431	46.9583	47.7565	47.2779	46.7468	47.0295	46.9557	47.0514	46.7943	44.2929	45.6187	45.9457	46.0608	45.5705	47.32	45.8254	46.2041	46.8061	45.9696	45.9288	45.3783	45.5011	45.4595	45.2017	44.9352	45.1423	45.5663	43.3152	43.9564	43.0043	42.8492	43.633	43.4774	44.2523	44.5288	43.7209
Mediterraneibacter vanvlietii	Lachnospiraceae				45.6879	46.4781	46.3633	46.3824	45.9327	46.8426	46.4187	46.6211	44.4076	45.9557	46.4243	47.6488	47.6899	46.2432	47.4644	47.1601	47.6696	46.2358	43.8458	44.4116	44.8999	44.1435	44.4005	45.9371	44.7627	45.2096	45.6728	44.7132	44.9293	45.0924	44.2827	44.3795	44.4606	43.886	44.5219	44.8702	42.3368	42.4001	42.2014	41.6861	42.7794	42.5186	42.6119	43.0983	42.8455
Mediterraneibacter intestinigallinarum	Lachnospiraceae				45.5368	46.1293	46.0535	46.0212	45.5462	47.2324	46.7109	46.3497	43.7129	46.1052	46.1049	47.2725	47.1319	46.0233	47.0419	46.9676	47.84	46.1307	43.2212	44.0427	44.2538	44.1463	44.0942	45.3432	44.3482	44.6983	45.532	44.5504	44.6487	44.0851	44.0564	43.9053	43.9025	43.4372	43.9248	44.0782	41.9366	42.3984	41.6193	41.2278	42.6029	42.1425	42.3492	42.6143	42.4342
Faecalimonas phoceensis	Lachnospiraceae		Faecalimonas	67.3222	47.0015	47.5166	46.7351	47.2129	46.1624	46.6356	49.6296	46.7761	45.3295	46.4258	46.2059	47.1216	47.6127	48.6871	46.4007	47.9428	46.6442	47.2282	45.0592	45.8214	46.3137	46.3587	46.5599	47.6754	46.3113	47.4886	47.7273	46.1301	46.288	45.9132	45.7228	45.6262	45.5229	45.4435	45.2926	45.8782	43.8291	43.9624	43.7432	42.644	44.3767	44.094	44.3976	44.4512	44.3054
Faecalimonas umbilicata	Lachnospiraceae				46.5152	45.981	46.032	46.5408	46.2645	46.1758	47.5454	46.3001	45.2339	45.5652	45.9243	46.4719	46.6542	46.5361	46.1795	46.8872	46.0771	46.6536	44.3455	45.6048	46.811	46.4116	46.3825	47.6285	45.842	46.7413	46.7891	46.2431	46.2695	46.0663	46.0387	46.044	45.4353	45.5468	45.1778	45.9653	43.7362	44.209	43.8499	43.1847	44.2749	43.9373	45.0509	44.3045	44.287
Bariatricus comes	Lachnospiraceae		Bariatricus	69.0354	46.6855	46.4189	45.7215	46.802	45.7338	46.3236	47.2536	48.3231	45.8973	46.9846	47.2802	47.2621	47.5241	47.3785	46.3076	47.4395	46.5732	48.4334	44.718	45.8567	46.5213	46.0989	46.4184	47.8514	45.6085	46.4961	47.8265	46.5087	46.3855	45.8401	45.7383	45.7433	45.6528	45.365	45.3763	46.3835	43.834	44.3227	43.7309	42.8763	43.7836	43.8503	45.1427	44.7782	44.1506
Bariatricus massiliensis	Lachnospiraceae				47.2759	47.1226	46.5479	47.0298	47.1364	46.1911	48.7537	47.6637	45.2436	46.3829	47.2194	46.8615	47.0659	47.9437	46.139	46.8117	46.6544	46.4297	44.6124	45.3704	45.8778	45.7958	46.1156	46.9929	45.7742	46.6074	46.6598	45.5714	45.6815	44.676	45.0049	45.3677	44.7527	45.2898	45.167	45.603	43.5259	44.1021	43.255	42.4718	43.566	43.4314	44.3842	44.2049	43.8967
Sellimonas intestinalis	Lachnospiraceae		Sellimonas	82.7579	46.3429	47.1424	46.026	46.9536	46.6313	46.0633	48.6143	47.36	44.8799	46.2536	46.8724	46.871	47.9814	48.992	46.4132	47.4299	46.9157	46.38	44.8877	45.2091	45.7118	45.6108	45.7595	46.9914	45.6544	46.5335	45.9275	45.5106	45.8607	45.0046	45.579	45.3826	45.0683	44.7366	44.6406	45.4995	43.5965	43.6134	42.9614	43.0066	43.5909	43.6186	43.8071	43.9794	43.4156
Sellimonas avistercoris	Lachnospiraceae				46.2106	46.5612	46.0372	46.7229	46.4185	46.7375	47.0168	47.9308	45.435	46.6628	47.1473	47.3851	47.8338	47.4163	47.4761	47.346	47.2572	46.9388	45.241	45.241	46.1056	46.2251	46.3302	47.0142	45.8123	46.6094	46.2307	45.6962	46.0895	45.5927	45.5482	45.5674	45.2268	44.8211	45.1606	45.6792	43.7213	43.9473	43.0441	42.5714	43.9733	43.9239	44.2548	44.2316	43.7966
Lachnoclostridium B faecipullorum	Lachnospiraceae		Lachnoclostridium B	75.1309	46.0444	47.01	46.2909	46.7697	46.4107	46.7353	47.4169	47.1917	44.8912	46.1146	46.0457	48.1137	48.7517	47.6792	47.6043	48.1412	47.2807	46.8053	45.9098	45.1431	45.9137	46.1097	45.7848	46.8428	45.5099	46.0534	46.2743	45.804	45.8909	45.3095	45.4267	45.1857	45.0464	44.9748	45.0537	45.5593	44.1572	44.1854	43.2868	42.8304	43.938	43.636	44.1617	43.9285	43.738
Lachnoclostridium B massiliensis A	Lachnospiraceae				45.2872	46.6815	46.1584	46.3389	46.5236	47.0009	46.311	47.8591	44.7484	46.9251	46.6912	47.6389	48.6675	46.9903	47.4492	47.1766	46.6345	46.9201	44.3145	44.8367	45.6652	45.5027	45.1664	46.4222	45.1435	45.4885	46.2561	45.891	45.7773	44.9417	45.3128	45.1657	44.8372	44.7875	44.9881	45.5029	43.3051	43.4493	42.6705	42.4072	43.6572	43.5822	44.1347	44.0899	43.178
Lachnoclostridium B monacensis	Lachnospiraceae				45.898	47.1817	46.3536	46.1531	46.7487	46.7685	47.4289	47.1245	44.9125	46.8275	46.647	47.4858	48.1654	46.9354	47.5395	46.8934	46.9629	46.5638	43.9999	45.2164	45.8167	45.5186	45.4172	46.7004	45.267	45.5854	46.3359	45.6405	45.5396	45.1567	45.2492	44.9389	44.8782	44.9204	44.7819	45.1875	43.4442	43.731	42.6507	42.4884	43.838	43.7243	43.8913	43.759	43.2443
Extibacter muris	Lachnospiraceae		Extibacter	85.7041	46.6621	47.0385	46.8002	47.3543	46.667	45.9094	48.4017	46.9274	45.3147	46.5632	46.9991	46.617	47.18	47.9543	46.2723	47.078	45.8518	46.5872	44.1376	45.2253	46.3738	45.9721	46.1385	47.2463	46.0339	46.7371	46.7093	46.042	45.7288	45.2154	45.5635	45.378	45.1534	45.0472	45.2158	45.2946	43.5574	43.7413	43.1848	42.3829	43.6422	43.4696	43.8215	43.4988	43.6171
Extibacter hylemonae	Lachnospiraceae				46.6229	46.9894	46.8924	46.9689	47.1598	46.079	47.3517	46.9953	44.5948	46.4116	46.9224	46.9701	47.396	47.5733	46.411	46.4232	46.3188	46.0618	43.6384	45.1988	46.154	45.7993	45.7468	47.1592	45.8352	45.9812	46.1739	45.6641	45.9727	45.1307	45.2744	45.3556	45.0565	44.8094	45.0265	45.0216	43.3281	43.5777	42.8455	42.3701	43.751	43.5446	43.7569	43.7433	43.081
Dorea formicigenerans	Lachnospiraceae		Dorea		46.8185	47.9617	46.0277	48.224	45.9055	46.2794	48.8608	47.8099	46.0635	46.5915	47.1968	46.8714	47.1753	46.8158	46.7257	48.1817	46.2203	48.0791	45.2671	46.0208	46.8641	45.9678	46.3197	47.3151	45.5945	46.3555	46.8846	45.8788	46.2342	45.1021	45.2291	45.2628	45.0356	45.3312	45.1636	45.4731	44.0783	44.6597	43.7514	42.7345	43.8389	43.535	45.053	44.6243	44.2398
Dorea A longicatena B	Lachnospiraceae		Dorea A	92.2419	46.3805	45.872	46.0046	45.8176	45.9152	45.942	46.6373	48.104	45.3367	47.6018	47.7005	47.1594	46.452	46.4111	46.6366	46.5235	47.0583	47.9459	44.5125	45.7386	46.5207	46.3894	46.5531	47.4248	45.5822	46.0984	47.3498	46.5948	46.4432	45.4388	45.601	45.4827	45.5421	44.9621	45.2076	45.5246	43.564	43.9259	43.1914	42.7908	43.9093	43.8314	44.4023	44.3347	44.2198
Dorea A longicatena	Lachnospiraceae				46.985	46.3332	46.4213	46.8626	46.2715	46.2073	47.5879	48.1762	45.879	48.0866	48.0651	47.2572	47.1387	46.9929	46.9043	47.3416	47.1813	47.8862	44.9211	45.8732	46.9818	46.4817	46.4591	47.6677	46.0376	46.2374	47.1515	46.831	46.8128	45.7655	46.1397	46.0316	45.9213	45.206	45.6547	45.7666	43.5804	43.8311	43.1889	42.8853	44.1735	43.9838	44.2888	44.6684	43.8381
Massilistercora timonensis	Lachnospiraceae		Massilistercora		45.7654	47.8212	46.0805	46.3725	46.4783	46.822	49.1407	47.2758	45.0098	46.4813	46.4655	47.8797	50.2373	48.4749	47.5416	47.3712	46.8059	47.0241	45.6442	45.3363	46.125	45.8006	45.475	46.872	45.3658	45.8176	46.1296	45.3196	45.6547	45.2098	45.3528	45.1496	45.1941	45.0495	45.385	45.4135	44.0259	43.7909	43.0727	42.5009	44.1238	43.7973	44.0151	43.8547	43.5576
Merdimonas faecis	Lachnospiraceae		Merdimonas		46.3924	47.99	46.3575	46.8376	46.5244	47.2655	48.4432	47.5824	45.3486	47.0119	47.3494	48.1812	50.6004	48.1472	47.717	48.465	47.3601	47.0924	46.4063	45.8235	46.1725	45.9818	46.2024	47.3311	45.4688	46.5121	46.6493	45.8686	45.7329	45.3251	45.2964	45.1865	44.97	45.2868	45.609	45.6022	43.4494	44.3454	43.2394	42.7127	43.8698	43.8497	44.4017	44.1751	43.8846
Clostridium AP scindens	Lachnospiraceae		Clostridium AP		46.8969	48.3595	46.8145	48.6904	46.5691	46.2504	50.2803	47.4692	46.5488	47.1477	47.201	46.8711	47.7567	47.7257	46.5841	48.1924	47.1531	46.7883	46.477	45.4871	46.4513	46.235	46.1167	47.4398	45.9839	47.0246	46.3405	46.1275	46.373	45.5591	45.5437	45.4757	45.3971	45.45	45.8738	45.6463	43.8228	44.1392	43.2207	42.5534	43.7087	43.7609	44.5965	44.2866	43.6705
Dorea B phocaeensis	Lachnospiraceae		Dorea B		46.3768	46.3823	46.4831	46.9804	46.7068	45.6447	46.737	47.8595	45.8809	46.5297	46.8123	47.0375	46.6763	47.3346	46.5465	46.521	46.6023	46.8426	44.9072	45.7514	46.4613	45.9595	46.0504	47.8588	46.3372	46.7789	46.8577	46.8423	46.6843	46.1748	45.8945	45.9534	45.8655	45.3124	46.3305	46.1201	43.9126	44.4442	42.8408	42.7039	44.4167	43.8762	45.0343	44.7881	43.8699
Merdisoma faecalis	Lachnospiraceae		Merdisoma		45.5484	48.1044	46.5333	46.7795	46.5696	47.2046	47.976	46.4106	44.8985	45.9192	45.9479	47.1947	49.2032	46.977	47.3455	47.3317	46.7886	47.0091	44.6742	45.1532	44.7658	44.736	44.7022	46.3126	44.6903	45.3767	46.0152	45.3315	45.5128	45.4038	44.3552	44.6534	44.0069	44.6351	44.5437	44.8846	42.7246	43.0054	42.3296	42.2563	43.4675	43.1338	43.5566	43.7094	43.7893
Diplocloster agilis	Lachnospiraceae		Diplocloster	90.4814	46.5486	47.3576	47.3496	47.8387	47.6946	45.7368	47.0965	45.6376	44.5579	45.1901	45.6748	46.3505	46.7292	46.9065	46.1617	46.1991	45.9777	46.1123	44.1388	44.9157	45.0309	45.1898	45.3354	46.0885	45.1283	45.8464	46.0094	45.0319	45.3048	45.1246	44.8338	45.0877	44.645	44.7149	44.8854	45.3489	43.2171	43.2728	42.3926	42.1768	43.3781	43.2322	43.344	43.5903	43.2843
Diplocloster modestus	Lachnospiraceae				46.3279	47.5019	47.3201	47.4814	46.7435	45.5378	46.9305	45.7897	44.9017	45.0357	45.1819	46.1269	48.1336	46.8998	46.3288	46.6724	45.8418	46.1399	45.3644	45.1335	45.1497	45.0637	45.5951	46.007	45.0642	45.7851	46.098	45.2425	45.1497	45.1433	44.9418	44.8616	44.6229	44.8252	45.2044	45.6499	43.0368	43.7294	42.911	42.3054	43.0412	43.1765	43.7193	43.3134	43.8475
Merdiplasma excrementigallinarum	Lachnospiraceae		Merdiplasma		43.9504	45.1603	45.2785	45.2013	45.5494	46.0043	45.6071	45.2718	43.009	44.8465	44.7641	44.6399	46.1754	45.1648	45.6832	44.788	45.6975	45.2501	42.481	43.9811	43.9338	44.023	43.7396	44.6871	43.9376	44.1189	44.4783	44.3208	44.6279	44.3153	43.6842	43.8457	43.5892	43.8678	43.6791	43.8401	41.7887	41.709	41.0664	41.2098	41.9284	42.2063	41.8805	42.518	42.1272
Porcincola intestinalis	Lachnospiraceae		Porcincola		44.2499	44.1399	44.2144	44.2903	44.7517	44.3142	44.8056	47.0813	43.8457	45.7939	46.6393	44.3116	44.4462	44.1443	44.9075	44.4205	44.4783	44.911	42.4359	44.0312	43.8739	43.6365	43.4168	43.7929	42.9154	43.1125	44.2416	43.3063	43.6676	43.3718	43.119	42.9714	42.8329	43.0976	42.9889	43.3627	42.0389	41.9416	41.9895	41.4409	42.9827	42.6208	42.4696	42.9017	42.7419
Marvinbryantia shaoxingensis	Lachnospiraceae		Marvinbryantia	64.8782	45.9343	45.6195	45.33	45.9031	45.3632	45.3729	46.5745	46.4259	45.2813	45.5667	46.167	46.4717	46.0013	46.0028	45.7601	46.6189	45.835	47.5489	44.5265	45.3321	44.9685	45.3131	45.7086	46.101	44.9109	45.459	46.3052	45.2078	45.3537	45.0065	44.806	44.8157	44.892	44.3978	44.3747	44.6787	43.005	44.0183	43.3411	42.2221	43.8008	43.5786	44.361	44.0891	44.3639
Marvinbryantia formatexigens	Lachnospiraceae				46.363	46.4777	46.1762	46.6443	46.118	46.3639	47.5367	46.6489	44.7323	45.7205	45.7982	46.5061	47.4292	47.6685	47.2536	47.0063	46.704	46.9347	44.2524	45.1071	44.8783	45.2504	44.9768	45.9866	44.6828	45.4346	46.0647	45.1362	45.5813	45.0761	44.7207	44.7428	44.7454	44.6637	44.5447	44.9321	43.0311	43.0626	42.4672	42.3129	43.7644	43.3905	43.5199	43.9082	43.5299
Hominisplanchenecus faecis	Lachnospiraceae		Hominisplanchenecus		46.0977	46.609	46.461	46.876	46.2122	46.0407	47.0607	46.5632	44.9838	46.0348	46.6569	46.737	46.9013	46.4789	46.4413	46.8356	46.1027	47.9955	44.5872	45.516	45.3385	45.3793	45.5164	46.0212	45.2399	46.3557	47.825	45.8112	45.8703	45.8618	44.944	45.3317	44.9145	45.1003	45.0374	45.5596	42.9121	43.3604	43.3306	42.3796	43.7521	43.3159	44.0489	44.0864	43.9531
Murimonas intestini	Lachnospiraceae		Murimonas		46.655	47.3156	47.0525	46.9921	47.282	45.2392	48.1332	46.2951	44.3558	45.602	45.2337	46.3924	47.1376	47.4586	46.2278	45.9457	46.1648	46.0956	44.5694	45.5373	45.1918	45.2564	45.2006	45.9789	45.5307	45.8247	46.4155	45.4663	45.7427	45.4894	45.0873	44.9227	45.005	44.793	44.963	45.022	42.6731	42.8261	42.4126	42.0398	42.8537	43.2417	43.3489	43.21	42.8479
Robinsoniella peoriensis	Lachnospiraceae		Robinsoniella		46.8928	47.4389	47.7269	47.4647	46.315	45.3049	46.961	45.9698	44.6154	44.6835	44.9673	46.6331	46.5931	47.073	46.0781	46.1751	46.4865	46.4437	44.621	45.5419	45.6052	45.6422	45.6764	46.8554	46.8341	46.9213	46.6484	45.8761	46.0361	45.4691	45.5115	45.1912	45.2501	45.146	45.4182	45.0105	42.9785	43.2164	42.2864	42.0092	43.2516	43.4488	43.7255	43.9056	43.5265
Scatomonas hejianensis	Lachnospiraceae		Scatomonas		46.7622	47.8733	46.9675	48.4441	46.8641	45.9738	48.3224	46.0531	45.9388	45.5799	45.8078	46.641	47.0057	47.9001	46.8381	47.8637	45.9836	46.5848	44.9099	45.0457	45.0058	44.9934	44.7988	45.8687	45.2464	45.8405	45.8468	45.14	45.2537	44.8789	44.4014	44.8303	44.6058	44.4879	44.956	45.1577	42.8659	42.9043	42.6297	42.2689	43.4184	43.6163	43.1618	43.9439	43.4652
Fusicatenibacter saccharivorans	Lachnospiraceae		Fusicatenibacter		45.6951	47.9121	45.727	47.0358	45.5572	46.2427	47.6911	46.5528	45.4089	45.7248	46.1315	46.2708	47.2589	46.3553	45.9616	47.3357	45.8523	46.9422	45.1133	45.1574	45.5917	45.1156	45.0945	46.0212	44.9667	46.177	46.1778	45.1716	45.3647	45.087	44.6189	44.6523	44.329	44.5302	44.3035	44.787	43.2487	43.2938	43.0749	42.4242	43.6594	43.5476	44.0548	43.7403	43.5448
Ruminococcus G gauvreauii	Lachnospiraceae		Ruminococcus G		46.5827	47.3539	47.2046	47.1616	47.604	45.8148	47.5234	45.556	44.9454	45.1642	45.587	46.735	47.8211	48.1768	46.9891	46.667	46.7751	46.1879	44.131	44.9014	45.1606	44.6581	44.8968	45.6702	45.9846	46.0707	46.2754	45.1599	45.5535	44.6612	44.5638	44.5433	44.5638	44.4912	44.7185	44.5197	42.302	42.5025	42.0121	41.7723	43.1444	43.3112	43.2881	43.5636	43.5547
Oliverpabstia faecicola	Lachnospiraceae		Oliverpabstia	91.8145	45.9577	46.3722	46.2399	46.307	45.666	46.4284	46.1978	46.897	44.9823	45.9138	46.4225	46.7328	46.1666	46.0849	46.3073	46.9653	46.3039	47.5552	44.115	45.2716	45.0964	45.1751	45.2099	46.3872	44.8938	45.2329	46.4663	45.5815	45.4667	45.2453	44.9109	44.7789	44.6201	44.4211	44.4007	45.1718	43.0429	42.8966	42.3641	42.0884	43.6505	43.5654	43.702	44.5286	43.5636
Oliverpabstia intestinalis	Lachnospiraceae				45.8757	46.1302	45.9893	46.4335	45.9853	46.3556	46.4466	47.0204	45.1584	45.9978	46.0384	46.7024	46.4758	47.2951	46.2436	46.7967	46.6909	47.1136	44.2056	45.079	44.9873	45.441	45.2435	46.3895	44.9574	45.2888	46.7041	45.6714	45.7904	45.5099	45.1137	45.2542	44.9115	44.284	44.274	45.2548	43.0969	43.3927	42.5103	42.2604	44.0106	43.4311	43.8604	43.8389	43.5232
Lactonifactor longoviformis	Lachnospiraceae		Lactonifactor		46.2525	50.0967	47.451	48.5827	47.3514	45.838	47.8752	46.0668	46.0873	45.3861	45.3564	46.4946	47.9005	47.9033	46.2233	47.586	46.6193	46.5711	45.5057	45.4133	45.8737	45.5313	45.794	46.2738	45.7776	47.4361	46.4317	45.5661	45.8818	45.2249	44.9094	44.8762	44.9142	45.0252	45.1354	45.1484	43.1431	43.5404	42.8625	42.2855	43.3718	43.76	43.7177	43.8293	43.6694
Blautia stercoris	Lachnospiraceae		Blautia	65.927	46.1997	46.9469	46.3572	46.4933	46.0113	45.6585	47.8273	46.6911	45.7724	45.6386	46.8725	46.9828	47.361	47.4977	46.5837	47.5575	46.8508	48.1054	44.9701	45.4607	45.7815	45.4422	45.8913	47.174	45.2984	46.2318	47.3412	45.9049	46.228	45.9551	45.5177	45.6064	45.1529	45.2106	45.0069	45.4462	43.5238	44.1299	43.6043	42.5565	43.8017	43.7351	44.4363	44.5222	44.4933
Blautia hominis	Lachnospiraceae				46.907	47.3373	47.5671	47.1496	47.0942	45.5591	48.3088	46.1448	44.5777	45.5332	45.4805	46.3087	46.837	47.7755	46.3134	46.6644	46.5945	46.372	44.2511	45.2849	45.5487	45.0577	45.3888	46.3525	46.0726	46.3693	46.5097	45.579	45.8542	45.3207	44.8702	44.9095	44.7853	44.5791	45.0516	44.9429	43.0982	43.1963	42.5162	42.3827	43.3036	43.4069	43.0701	43.7762	43.1981
Blautia coccoides	Lachnospiraceae				47.1098	47.7435	47.4801	47.4001	47.139	45.563	48.5172	46.4846	45.0473	45.5504	45.5348	46.8584	47.156	48.0685	46.6186	47.2782	46.6612	46.7112	44.935	45.462	45.6604	45.1744	45.3806	46.089	45.7541	47.1187	47.3165	45.3476	45.9658	45.3676	44.9081	45.0299	44.9036	44.6452	44.9751	45.0778	43.3324	43.9271	43.2561	42.447	43.4261	43.4902	43.738	44.0521	44.1206
Blautia argi	Lachnospiraceae				46.0651	47.2657	46.42	46.5107	46.251	45.9564	47.7513	46.3809	45.5559	46.0261	46.687	47.6023	47.1811	47.5374	46.7596	47.885	46.6979	47.1422	45.5462	45.7584	45.9925	45.7313	45.6579	47.0678	45.7583	46.9865	47.8997	45.9099	46.2004	45.7916	45.3792	45.3012	45.138	44.9399	44.6432	45.3166	43.7758	44.0648	43.6557	43.1369	43.573	43.8082	44.3917	44.0112	44.0488
Blautia hansenii	Lachnospiraceae				46.5102	46.6279	46.3882	46.9592	46.3068	45.9982	47.8446	46.1911	45.2498	45.7422	46.3688	47.1716	46.9307	46.7762	46.6589	47.4576	46.482	46.6786	45.1954	45.6823	45.6647	45.7976	45.8335	47.3717	45.8678	46.0593	47.1637	46.3147	46.6303	45.6476	45.8159	45.5345	45.37	45.1562	44.8759	45.565	43.5129	43.5133	43.3151	42.6188	43.8019	43.7041	43.9774	44.325	43.8007
Blautia pullicola	Lachnospiraceae				45.9504	46.3635	46.3872	46.3289	46.1948	46.4905	46.2877	46.2481	44.9815	45.6629	45.8829	47.0762	47.0159	46.2463	46.4792	46.4473	46.5203	46.5718	43.7337	44.7197	45.0842	44.7574	45.0539	46.4326	45.1468	45.5336	46.396	45.6219	46.0759	45.5395	45.0755	44.8548	44.6549	44.7402	44.3458	45.0542	43.5581	43.4254	42.5148	42.2169	43.4138	43.2231	43.3744	43.8045	43.3793
Blautia avicola	Lachnospiraceae				45.8913	46.478	46.6393	46.5589	46.1664	47.168	46.4671	46.4747	43.8918	45.4188	45.3928	46.7877	47.3841	46.5556	47.062	46.62	46.7929	46.6361	44.2108	44.525	44.5833	44.6851	44.5818	46.1039	45.369	45.4353	46.5169	45.3816	45.6729	45.2397	44.761	44.9947	44.3579	44.4704	44.4014	44.7539	42.7106	42.799	41.9902	41.9697	43.3071	42.9987	43.3404	43.6858	42.8708
Blautia ornithocaccae	Lachnospiraceae				46.5653	48.3245	46.8416	47.4653	46.2158	47.1384	50.0008	46.2466	45.101	45.8058	46.1326	47.5906	48.8982	48.9922	47.3078	47.9675	47.4815	46.8858	45.0474	45.3797	45.6873	45.3733	45.5172	47.164	45.4353	46.3154	46.9819	45.4554	45.9571	45.8231	45.1473	45.2866	44.6675	44.7796	45.0017	45.0542	43.4095	44.1405	43.3186	42.4378	43.8959	43.6371	44.0444	44.3536	43.9798
Blautia merdigallinarum	Lachnospiraceae				45.6606	46.4701	46.6446	46.4493	46.1499	46.8801	46.768	46.359	44.2946	45.3116	45.6868	46.775	47.2376	46.3984	46.981	46.7749	47.1359	46.4563	44.0471	44.9696	45.1869	44.8802	44.929	46.1729	44.9304	45.3561	46.6403	45.5182	45.7468	45.5147	44.7039	44.8051	44.3459	44.209	44.5099	44.949	43.115	42.8961	42.281	41.9624	43.4088	43.031	43.2789	43.6926	43.1736
Blautia A hydrogenotrophica	Lachnospiraceae		Blautia A	61.0219	45.4854	46.5676	46.016	46.6779	46.8422	46.1051	47.8573	46.6804	45.2905	45.7787	45.7486	46.7615	47.7	47.2259	46.915	48.1396	46.5351	46.5648	44.8698	45.2422	45.0507	44.8167	44.9585	46.14	45.5239	46.3349	46.1216	45.2124	45.7259	45.0552	44.7988	44.5247	44.3624	44.5466	44.9617	44.9306	43.003	43.5527	42.5981	42.331	43.3578	43.071	43.9304	44.0222	43.4895
Blautia A gallistercoris	Lachnospiraceae				45.738	47.0689	46.7913	47.0024	47.0371	46.6244	46.8061	46.3717	44.5145	45.6899	45.7376	46.8549	47.7764	46.5087	47.4352	46.7776	46.7861	46.7732	44.2751	45.0599	45.104	44.9794	44.9452	46.099	45.0096	45.3586	46.0683	45.1144	45.6122	44.8183	44.4068	44.5386	44.4692	44.5911	44.8052	44.8163	42.768	43.3053	42.3543	42.1358	43.4148	43.2162	43.6051	43.5574	43.2928
Blautia A massiliensis	Lachnospiraceae				45.4257	46.0659	45.7075	46.2741	45.6857	45.6458	47.6235	46.8279	45.0856	45.9578	45.9827	46.428	46.5251	46.3156	46.4457	46.8057	46.2382	47.8778	44.4372	45.1726	45.4568	45.206	45.4843	46.4846	44.8733	45.8958	47.2656	45.4786	45.6209	45.4118	44.8038	44.8352	44.5561	44.5553	44.2377	44.9506	43.2919	43.8872	43.598	42.5426	43.7188	43.4849	44.5137	44.2127	44.4308
Blautia A schinkii	Lachnospiraceae				45.7538	46.1776	46.1954	46.1142	45.7519	45.5761	45.7392	47.165	44.9758	46.2856	46.9335	46.873	46.3069	46.1786	46.7185	46.497	46.1456	47.4373	44.2108	45.2996	45.6868	45.1705	45.0613	46.8223	44.986	45.4469	46.744	45.7955	45.7885	45.751	45.1566	45.2113	44.9879	44.5432	44.5667	44.8061	43.2158	42.974	42.5599	42.117	43.6109	43.3151	43.4302	43.9764	43.3771
Blautia A caecimuris	Lachnospiraceae				46.5486	47.0615	46.6417	47.957	46.0054	46.6817	49.892	47.3188	45.7521	45.8502	46.124	46.6969	47.7897	48.0818	46.867	47.6032	47.0024	47.3036	45.0041	45.2882	45.8528	45.3049	45.6228	47.0686	45.1643	47.1624	47.3408	45.5245	46.0987	45.5681	45.0133	45.0403	44.7356	44.5477	44.7236	45.2546	43.2296	44.443	43.5169	42.5042	43.7165	43.6509	44.8402	44.5645	44.3004
Blautia A obeum	Lachnospiraceae				45.9292	46.5202	46.3607	47.3286	45.4932	46.2042	47.8693	46.6788	45.3239	46.2039	46.3519	46.372	46.8548	46.487	46.4313	47.5231	46.3686	47.8921	44.6507	45.3978	45.6008	44.9798	45.1502	45.9112	44.8633	46.0896	47.6355	45.6031	45.7073	45.3739	44.9614	45.0672	44.7596	44.4101	44.8062	44.9565	43.3693	43.9979	43.8794	42.6684	43.312	43.6608	43.9748	43.8568	44.2829
Blautia A intestinalis	Lachnospiraceae				45.7497	46.004	45.736	46.1018	45.3434	45.8859	46.2612	46.9465	45.5092	46.2626	46.5463	46.8353	46.285	46.5888	46.2078	46.9098	46.2392	47.2024	44.5584	45.1876	45.0783	45.0664	45.0218	46.3285	44.8277	45.1735	46.7211	45.4712	45.5134	45.2639	44.931	44.7852	44.7036	44.5642	44.6042	44.7532	43.2823	43.4446	42.824	42.3643	43.5934	43.5898	43.7368	44.2937	43.7392
Blautia A faecis	Lachnospiraceae				45.5219	46.5334	45.9443	46.8347	45.3608	45.8039	46.5878	46.8304	45.2105	45.6732	46.1206	46.2357	47.5616	46.1957	45.926	47.4982	45.9957	48.1409	45.5574	45.3173	45.0839	45.0738	45.1152	46.0844	44.6928	45.8248	46.7875	45.2208	45.3538	45.3856	44.8878	45.0511	44.8781	44.5453	44.5827	44.8308	43.1788	43.6721	43.271	42.3754	43.5995	43.5463	44.316	44.1385	43.8816
Blautia A luti	Lachnospiraceae				46.1737	47.2011	46.3398	47.4804	45.9079	45.9353	47.23	47.042	45.3861	45.6383	45.9601	46.3595	47.3318	46.5121	46.4853	47.0959	46.3392	48.072	44.3479	45.2677	45.8623	45.3628	45.1336	46.6539	44.9616	45.6198	46.9491	45.6888	45.6759	45.7444	45.1087	45.4179	44.9425	44.5322	44.6623	45.1352	43.1417	43.5828	43.0135	42.4054	43.8723	43.756	43.8857	44.4761	43.7635
Blautia A wexlerae B	Lachnospiraceae				45.8184	47.1527	46.4595	46.9282	45.9415	45.5547	46.7385	47.2577	45.7446	45.7832	46.0901	46.6906	46.7727	47.1685	46.0912	46.5452	46.0504	48.1015	44.545	45.5237	45.8736	45.7046	45.6158	46.592	45.0531	46.1423	48.3759	45.8371	45.801	45.8817	45.0954	45.207	44.919	44.5221	44.5612	45.1573	43.4121	43.7597	43.2494	42.4639	43.6133	43.6987	43.9517	44.2707	44.289
Blautia A wexlerae	Lachnospiraceae				45.9946	49.3025	46.5369	48.1367	45.6481	45.6802	50.7383	46.9865	46.0711	45.8163	46.5501	46.6482	47.6013	47.9465	46.2438	47.7886	46.4671	48.0423	45.4037	45.2632	45.8878	45.3966	45.5958	46.3276	45.104	47.2643	47.4603	45.6768	45.6416	45.8134	44.9938	45.254	44.568	44.6278	44.5497	44.8587	43.0973	44.0217	43.4797	42.4818	43.63	43.8381	44.3811	44.0368	44.4024
Fimimonas merdipullorum	CAG-314	71.1938	Fimimonas	71.1938	43.2335	43.0502	43.1132	43.145	43.384	43.1968	43.4139	42.9322	42.5262	43.0936	43.0402	43.7065	43.3087	43.1091	43.166	43.4027	43.053	42.9058	42.1984	42.928	43.1408	43.5125	43.2823	43.2321	42.8321	42.8554	43.2556	42.9036	42.905	42.957	43.3304	43.1075	42.613	42.7006	42.5247	43.2421	42.2761	42.1748	41.7612	41.9512	42.2351	42.5949	42.4567	42.0738	42.0446
Fimimonas gallinarum	CAG-314				43.154	43.0657	43.1573	42.9884	43.0763	43.2763	43.2026	43.026	42.3395	43.0292	42.8758	43.6998	43.1325	42.8771	42.8379	43.1061	42.6146	42.8548	42.7212	42.971	43.0117	43.0436	43.1994	43.0246	42.9279	42.8493	43.2207	43.0463	43.0513	42.9064	43.1904	43.1529	42.593	42.6192	42.6724	43.0166	42.1517	42.427	41.5946	41.6602	42.2169	41.9082	42.3089	42.3108	42.3267
Protoclostridium gallicola	Pumilibacteraceae		Protoclostridium		43.8237	43.8999	44.152	43.8943	44.4797	44.2045	43.7414	43.6932	42.2993	44.1911	44.1299	44.1576	44.7483	44.5767	45.0667	44.5682	44.3617	44.4229	41.9918	43.0982	42.7196	42.9711	42.8625	42.91	43.0576	42.9618	43.6832	42.7912	43.131	42.9187	43.0082	42.6675	42.4295	42.7176	42.9124	43.1492	42.0117	42.3272	41.4948	41.6852	42.1492	42.4537	41.9472	42.1982	42.014
Limadaptatus stercorigallinarum	CAG-917		Limadaptatus		43.7178	44.4124	44.5505	44.4001	44.8348	45.0929	44.7895	44.5187	43.1244	44.2296	44.2185	44.7966	44.7677	44.4951	45.164	44.5625	45.0624	44.8118	42.3039	43.4236	43.6341	43.4886	43.6608	43.9391	43.3651	43.2909	43.2255	42.6986	43.0744	42.7383	42.8435	42.8067	42.6549	42.5079	42.8332	43.4642	42.1556	42.2996	41.7384	41.8611	42.6287	42.2917	42.3944	42.5091	42.1789
Ornithoclostridium faecigallinarum	UBA3700		Ornithoclostridium		43.7605	43.8954	43.9914	43.9632	44.2275	43.6477	44.0679	43.4818	41.9893	43.5633	43.3397	44.3417	44.3393	44.1214	44.363	43.7715	43.8221	43.5963	41.6661	42.6947	42.4382	42.8215	42.833	43.8715	43.0595	42.9562	43.8201	42.8452	43.3793	43.2048	42.9927	42.3549	42.5354	42.393	42.5267	42.6857	42.1715	42.4463	40.7726	41.2466	42.0269	42.1608	41.7528	41.8734	41.5457
Coproplasma stercorigallinarum	Borkfalkiaceae	54.5407	Coproplasma		44.4282	43.9523	43.7615	43.9225	44.2179	44.5826	43.7906	44.3275	43.0031	43.7954	43.956	44.3831	44.0405	43.8427	44.4308	44.2687	44.3072	44.2259	41.8525	43.3525	43.1398	43.7096	43.6384	43.9157	43.4767	43.2411	44.0335	43.0189	43.3154	43.011	43.2453	43.2307	42.6629	42.5799	42.4225	43.1233	42.6284	42.5598	41.6877	42.0602	42.5592	42.6636	42.6123	42.7049	42.4056
Gallimonas intestinigallinarum	Borkfalkiaceae		Gallimonas	74.0454	43.4493	43.0205	42.9773	42.9507	43.4634	43.3967	43.2309	43.5449	41.948	43.3697	43.3406	43.3987	43.8089	43.7178	43.814	43.4033	43.9402	43.6982	41.5938	42.1217	42.2172	42.5696	42.5311	42.4984	42.3266	42.4394	42.6428	41.6755	41.8023	41.7238	41.4647	41.3511	41.5128	40.9455	41.4408	41.9381	41.3246	41.1554	40.5825	40.1647	41.5173	41.4839	41.3226	41.3205	40.9679
Gallimonas intestinalis	Borkfalkiaceae				43.8388	43.6958	43.2833	43.581	43.7333	44.0084	43.9266	43.8995	42.9729	43.7635	43.999	43.5607	44.281	43.914	44.1549	43.8867	44.0188	43.9198	42.4344	43.0609	42.9766	43.3795	43.5018	43.0774	42.4735	42.7911	43.3247	42.173	42.6665	42.3097	42.5809	42.2332	41.9099	42.2945	42.2944	42.8701	42.1236	41.9444	41.7199	41.9104	42.4021	42.4357	41.7109	42.1921	41.7856
Gallimonas faecium	Borkfalkiaceae				44.0595	44.0773	43.95	43.9212	44.3191	44.4481	44.6057	44.4931	43.0045	44.2097	44.2197	44.1186	44.5211	44.3576	44.4795	43.746	44.0891	44.266	42.3825	43.3281	43.5278	43.5262	43.6194	43.515	43.0387	43.1616	43.7437	42.7219	43.0768	42.707	43.145	42.924	42.6585	42.4668	42.5578	43.2579	42.4636	42.3183	41.7252	41.532	42.6262	42.6766	41.9469	42.4884	41.9386
Borkfalkia ceftriaxoniphila	Borkfalkiaceae		Borkfalkia	65.735	44.1931	44.1331	44.0268	44.1969	44.3529	43.8731	43.9484	43.474	42.6239	43.7857	43.648	44.4495	44.0216	43.9379	44.2174	43.963	44.1306	44.1249	42.3071	43.2823	43.2575	43.27	43.3247	43.3707	43.1197	43.3738	43.6284	42.7521	43.2045	42.9928	43.1388	42.9364	42.7493	42.699	42.9149	43.2351	41.6897	42.1396	41.238	41.6494	42.2121	42.5776	42.2804	42.5298	41.9972
Borkfalkia stercoripullorum	Borkfalkiaceae				44.7876	44.3079	44.2871	44.2473	44.9568	44.8055	44.36	44.5034	42.6844	44.5774	44.4219	44.8781	44.8093	44.3832	44.9566	44.5481	44.8643	44.8297	43.1956	43.692	43.7216	43.6322	43.9212	44.3004	43.6362	43.8329	44.5824	43.5023	43.5386	43.5202	43.8854	43.7006	43.731	43.4785	43.3596	43.9372	42.479	42.994	41.8049	42.3189	42.873	42.979	42.524	42.8761	42.7785
Borkfalkia excrementavium	Borkfalkiaceae				44.6311	44.6181	44.6201	44.3049	45.1331	44.6547	44.4982	44.4312	43.2457	44.5869	44.6584	44.8295	44.8154	44.5957	45.1263	45.031	44.8111	44.7196	43.3127	44.1003	43.8621	43.7146	43.9252	44.5681	43.4823	43.8242	44.6092	43.6108	43.441	43.6358	43.8908	43.8951	43.447	43.5707	43.9692	44.5627	43.2473	43.6575	42.2564	42.6858	43.0201	43.4576	43.6984	43.3746	43.0779
Borkfalkia avicola	Borkfalkiaceae				44.442	43.8743	44.1042	44.1034	45.1134	44.8869	44.696	44.6497	42.9305	44.4798	44.4164	45.0329	44.669	44.6559	45.3971	45.0278	45.0142	44.8218	43.0077	43.8472	44.0199	43.7076	43.6898	44.4806	43.4575	43.6277	44.5303	43.4595	43.6905	43.3866	43.7175	43.5506	43.1864	43.2004	43.5739	44.1225	43.4541	43.5087	42.406	42.6577	43.0086	43.0128	42.8462	42.9768	42.618
Borkfalkia excrementigallinarum	Borkfalkiaceae				44.5668	44.2916	44.3619	44.3008	44.8153	45.0066	44.564	44.0102	43.1613	44.2727	44.3333	44.7634	44.7498	44.5608	45.1243	44.8405	45.0057	44.7179	43.0171	43.6398	43.5283	43.4678	43.6626	44.2508	43.8664	43.8451	44.2787	43.5525	43.7586	43.5492	43.5497	43.3888	43.1926	43.151	43.3525	44.046	42.7987	42.9144	41.9872	42.0874	42.5712	42.7384	42.4562	43.0423	42.748
Borkfalkia excrementipullorum	Borkfalkiaceae				44.398	43.8745	44.0834	44.1036	44.6426	44.4049	44.3688	43.9945	42.5115	44.1243	43.889	44.5498	44.7091	44.4423	44.6176	44.4623	45.011	44.4712	42.7524	43.3692	43.1353	43.5949	43.501	44.1019	43.173	43.2283	43.9218	43.0173	43.2792	43.1663	43.2395	43.3265	42.8853	43.0323	43.2074	43.8468	42.5381	42.6755	41.7885	42.0498	42.6592	42.5982	42.5198	42.798	42.5736
Pelethousia gallinarum	CAG-138	54.6454	Pelethousia		43.7001	45.3568	44.9196	45.2011	45.0665	45.1904	45.0556	44.6672	42.9741	44.3955	44.0281	44.9493	45.682	44.6382	44.7854	44.274	44.5863	44.7196	42.863	43.5441	43.6141	43.4362	43.8173	44.4065	43.1789	43.3659	43.6308	43.2365	43.5114	42.9419	43.2116	43.2473	43.152	44.2037	43.5591	44.0784	42.6161	42.4995	42.1606	42.3913	42.6972	42.6796	42.6971	42.4637	42.4255
Aphodomorpha intestinavium	CAG-138		Aphodomorpha		44.3844	45.3436	44.8682	45.0887	45.5127	45.9116	44.9605	44.911	44.0132	44.7875	44.7333	45.5514	46.2548	45.0928	45.7482	45.1852	45.1399	45.2474	42.8168	44.1289	43.3823	43.9277	43.979	44.2563	43.3322	43.4276	43.7834	43.3629	43.4774	42.7929	43.1234	42.8203	42.886	43.5966	44.0306	44.3046	42.3956	42.5823	42.1531	42.3469	42.8894	43.4479	42.6544	42.8626	42.5923
Guopingia tenuis	Christensenellaceae	51.3792	Guopingia		46.1738	47.4936	46.709	47.0706	47.0912	46.3692	46.5234	45.4614	45.0666	45.7515	46.0613	47.1752	47.024	46.7081	46.5824	46.741	46.2497	46.4949	44.5206	45.5847	45.3318	45.1174	45.4464	46.1992	45.1919	45.3431	45.7558	45.0395	45.3884	45.0818	45.0832	45.0759	44.834	45.2499	45.4275	45.8078	43.3289	43.2293	42.726	42.8976	43.516	43.899	43.9342	44.2394	44.0191
Scybalosoma faecavium	Christensenellaceae		Scybalosoma		46.709	46.9578	46.63	46.6044	46.1891	45.5852	46.6098	45.9613	44.3437	45.1958	44.7958	46.6433	47.0654	46.8573	46.6617	46.7389	46.6665	46.7144	44.0508	44.7752	45.025	45.3028	45.1986	45.8671	45.3923	45.3106	45.6362	44.7216	45.0984	44.2374	44.412	44.7817	44.7647	45.1788	44.9116	45.5487	43.1634	43.2001	42.234	42.7317	43.2245	43.3755	43.405	43.9444	44.0283
Christensenella timonensis	Christensenellaceae		Christensenella	70.0674	45.8611	46.7229	46.1174	47.3784	46.1072	44.8596	46.394	44.5752	44.6428	44.5295	44.8748	45.6903	46.7665	46.6849	45.3573	46.6197	45.6749	45.8609	45.7028	45.0733	44.5803	44.6727	44.641	44.9981	44.9543	45.3921	45.3757	44.5781	44.9767	44.3936	44.3619	44.4416	44.1151	45.2359	45.3594	45.9382	43.7101	43.9092	42.8534	42.725	43.4689	43.9263	44.3636	44.5465	43.7033
Christensenella hongkongensis	Christensenellaceae				46.2183	46.9953	46.6352	46.9009	46.5822	45.1986	45.6364	44.7222	44.5165	44.5488	44.6808	45.6826	46.3262	46.348	45.3285	46.3717	45.5617	46.0318	44.1584	44.9806	44.2998	44.6353	44.5323	45.024	44.3483	44.6158	45.2965	44.3668	44.7282	44.4212	44.4364	44.6521	44.029	44.7402	45.0322	45.191	43.227	43.2615	42.8406	42.7691	43.5361	43.8749	43.8647	44.197	43.8771
Christensenella intestinihominis	Christensenellaceae				46.0628	46.7813	46.5849	46.9755	46.5962	45.1751	46.1485	44.9366	44.1585	44.6875	44.3123	45.6471	45.694	45.8669	45.6183	45.7238	45.5458	45.7322	43.6683	45.1693	44.7399	44.692	44.4786	45.0182	44.7566	44.9462	45.2504	44.3033	44.7178	44.3247	44.1231	44.3898	44.0143	44.6994	44.609	45.0679	43.4555	43.6685	42.8827	42.7227	43.3681	43.9706	43.6036	43.8012	43.1
Christensenella minuta	Christensenellaceae				45.5576	47.2447	46.8811	47.04	46.3274	45.1308	46.2325	44.8941	44.4575	44.3692	44.8346	45.6814	46.5082	46.4036	45.5386	46.3288	45.7924	46.0074	44.2105	45.1649	44.4104	44.5466	44.3	45.1941	44.7071	44.8106	45.2837	44.3835	44.5435	44.1994	44.0198	44.2954	44.1282	44.8583	44.764	45.3849	43.554	43.7655	43.0028	42.841	43.098	43.8538	43.7137	43.9494	43.3263
Luoshenia tenuis	GCA-900066905		Luoshenia		45.2776	47.2377	46.7282	46.7619	46.4721	45.5512	45.5045	45.3429	44.6836	44.7507	44.6184	46.3604	46.5772	46.0992	45.7308	46.4097	45.6096	45.859	44.3186	45.5428	45.3	44.9492	45.2064	46.1317	45.1386	45.1961	45.1257	44.6635	44.9551	44.8166	44.9208	44.901	44.6887	44.7509	45.3835	45.6527	43.2296	43.235	42.5864	42.4785	43.741	44.1205	43.5824	44.0305	43.8423
Spyradocola merdavium	UBA1750		Spyradocola		44.6801	45.5627	45.5396	45.3696	45.9583	45.3005	45.037	44.9603	43.3989	44.8401	44.3587	45.6379	46.4164	45.0216	46.0564	45.3507	45.7182	45.1879	43.4104	44.3794	43.9475	43.82	43.7387	44.8651	43.6897	44.0275	44.5703	43.6357	43.9444	43.7743	43.9094	43.8022	43.6546	43.6378	44.2677	44.8164	42.5504	42.8383	42.3863	42.4184	42.8843	43.8159	43.0963	43.3353	42.8432
Faecaligallichristensenella faecipullorum	CAG-74	48.5621	Faecaligallichristensenella		43.9049	44.9871	45.0113	45.0373	45.7203	45.1524	44.7534	44.4271	43.0881	43.8919	43.4821	45.5272	45.3154	44.82	45.3017	44.9943	45.447	45.0269	42.4425	44.1101	44.0161	43.8862	44.1583	44.8341	43.7865	43.7443	44.3259	43.6039	44.0889	43.3574	43.589	43.621	43.4866	43.7716	43.7949	44.5259	41.5895	41.7301	41.4275	41.4583	42.3879	42.7076	42.9029	42.8229	42.398
Pullichristensenella excrementipullorum	CAG-74		Pullichristensenella		43.9823	44.9847	45.1751	45.2411	45.6642	46.1112	45.1235	45.3132	44.052	44.9119	44.8131	45.474	45.9212	44.8718	45.8892	45.2785	45.6237	45.4846	42.7791	43.8844	44.0228	43.6735	43.6985	45.0114	43.6712	43.877	44.2475	44.0343	44.1075	43.5629	43.3493	43.4008	43.4659	43.7745	44.078	44.5885	43.228	43.4617	42.1209	42.186	42.8742	43.5468	43.5778	43.6596	43.3656
Alectryocaccomicrobium faecavium	CAG-74		Alectryocaccomicrobium	88.7943	44.248	45.0853	45.0136	45.0538	45.4313	45.3352	45.0053	44.8472	43.6526	44.1658	44.1155	46.038	45.9094	44.7513	45.6352	45.33	45.3491	45.1854	42.7107	43.9823	43.9278	43.608	43.5821	44.681	43.7126	43.8118	44.6216	43.761	43.7936	43.1751	43.5379	43.4211	43.3674	43.6501	44.0295	44.3869	42.3404	42.4873	41.7871	42.3987	42.9416	43.5743	43.4376	43.5724	43.7819
Alectryocaccomicrobium excrementavium	CAG-74				43.4153	44.1462	44.1901	44.084	44.9479	44.9112	44.2451	43.9227	42.3491	43.5386	43.0268	44.935	44.8522	44.0302	44.9096	44.5973	44.8342	44.4408	42.1051	43.0063	42.9864	42.8517	42.6576	43.9872	42.6312	42.9996	43.5341	42.6908	42.9452	42.3228	42.6443	42.5257	42.0801	42.8293	43.1311	43.5135	41.3068	41.5645	41.0072	41.1429	41.8443	42.4809	41.9802	41.8792	42.1015
Ventricola intestinavium	CAG-74		Ventricola		43.3722	43.9498	44.0202	43.7312	44.2057	44.9222	43.2085	43.1809	41.8171	42.8971	43.0314	43.9841	44.2586	43.6502	44.8519	44.0847	44.0777	44.4801	41.4187	42.4716	42.5821	42.2699	42.4046	43.1278	42.5229	42.8399	43.373	42.7172	42.798	42.5394	42.5532	42.259	41.7351	42.7416	42.4726	42.8496	40.9394	41.0383	40.7232	40.7228	41.6732	42.0413	41.1676	41.6141	41.6025
Avichristensenella intestinipullorum	CAG-74		Avichristensenella		44.0982	44.8321	44.8639	44.8442	45.3088	45.7405	44.9445	44.9353	43.8258	44.6152	44.6777	44.8283	45.767	45.0529	45.6071	44.892	45.1051	45.4559	42.5742	44.1862	43.988	43.6148	43.7998	44.6974	43.4227	43.5653	43.9427	43.2638	43.8309	43.373	43.6162	43.3591	43.4339	43.9509	43.7666	44.6347	43.0304	42.9584	42.585	43.0672	43.1936	43.4804	43.0861	43.051	43.0476
Egerieenecus merdigallinarum	CAG-74		Egerieenecus		44.0026	44.8582	44.7455	44.6701	44.6373	45.4379	44.9604	45.0256	43.5807	44.6083	44.4593	44.7446	45.6137	44.8033	44.9597	44.8156	44.7241	45.1231	42.6061	43.6632	44.1157	43.6899	43.3315	44.0145	43.0953	43.3339	44.0523	43.3163	43.2777	43.4169	43.5854	43.5624	43.1529	43.3288	43.5604	44.4619	41.8711	41.8587	41.3812	41.4593	42.3251	43.7503	42.4713	42.8682	42.4533
Limiplasma stercoravium	CAG-74		Limiplasma	68.6198	43.7506	44.5609	44.7067	44.7285	44.8349	44.5942	44.4497	44.8496	43.1666	44.2611	44.3075	44.5066	44.7981	44.2426	44.7316	44.5636	44.6029	44.8264	42.1495	43.6388	43.5337	43.2575	43.1332	43.9538	43.0083	43.1796	43.6512	43.0454	42.7849	42.9426	42.9486	43.0547	42.7169	43.3138	43.2779	43.9509	41.8156	42.003	41.2867	41.4226	42.4312	43.2222	42.3707	42.4084	42.2266
Limiplasma merdipullorum	CAG-74				44.1138	45.0754	45.0673	45.1543	45.4281	45.9888	45.0933	45.5324	43.7904	45.1458	44.9598	45.4623	45.9985	45.0999	45.9563	45.0749	45.685	46.016	42.4708	44.215	43.933	43.7535	43.5762	44.2781	43.3976	43.652	44.1531	43.6084	43.5027	43.1071	43.3501	43.4094	43.2805	43.8901	43.666	44.5885	42.345	42.4847	41.8511	42.053	42.696	43.3348	42.8569	43.2294	42.6404
Limiplasma pullistercoris	CAG-74				43.3473	44.128	44.2105	44.1433	44.2634	44.5936	43.8316	44.0739	42.1405	43.3331	43.4704	43.6643	43.9975	43.5858	44.6912	43.7946	44.4126	44.7497	41.7318	42.9944	42.8124	42.9819	42.5495	43.2859	42.6809	43.1223	43.2074	42.8703	42.694	42.4473	42.8755	42.6608	42.6541	43.267	43.0091	43.8389	41.6111	41.7102	40.8678	41.3193	41.7984	42.5115	41.8304	42.0406	41.0856
Egerieisoma faecipullorum	UBA1255		Egerieisoma		45.4828	45.6234	45.7284	45.3699	46.3632	47.098	46.4202	45.4899	44.1021	45.581	45.2493	45.9364	46.7612	45.9566	47.5248	46.6992	47.2488	46.6699	43.1372	43.9591	44.0071	44.1185	44.206	44.9753	44.2345	44.5389	44.7809	43.9019	44.2125	43.7618	43.8549	43.555	43.2949	43.6964	44.2278	44.6878	42.53	42.6688	42.1284	41.9388	42.8949	42.9071	43.1146	43.5284	43.3444
Merdicola faecigallinarum	CAG-508	59.2253	Merdicola		46.0806	45.4956	45.4722	45.2126	45.1666	45.0475	45.5266	44.75	44.454	44.4145	44.2624	45.6126	45.3031	45.348	45.4172	45.2875	45.2442	44.994	44.5427	45.6521	45.1655	45.8402	45.8401	46.2414	45.8525	46.1794	46.7369	45.8083	46.2867	46.0046	46.4198	45.9322	45.7556	45.6739	46.0226	46.6925	44.0176	44.3262	43.2479	43.1866	44.2176	43.4802	43.943	44.811	44.4224
Scatovivens faecipullorum	CAG-508		Scatovivens		45.7111	44.3474	44.9055	44.5436	44.4361	43.915	44.6268	44.2861	43.7931	43.7939	43.6028	45.0709	44.8393	44.9107	45.1895	45.1689	44.4806	44.5783	44.2174	45.3233	45.4018	45.9509	45.8401	46.2331	45.7522	46.0377	46.8606	46.1613	46.1709	45.7492	45.8118	45.9379	45.6324	45.2272	45.8866	45.6737	44.1315	43.9815	42.8387	42.8421	44.0294	43.1212	43.9763	44.575	44.7092
Congzhengia minquanensis	UBA9506		Congzhengia		46.4916	46.9255	46.3744	46.2564	46.5266	46.5405	46.8554	45.7975	45.6077	45.7063	45.631	46.4934	46.8757	46.2454	46.3963	47.3538	46.6524	46.6302	45.6056	45.6522	45.8512	45.8633	46.1148	46.3026	45.562	45.4366	46.4672	45.3927	45.6805	45.8657	46.25	45.6849	45.646	45.3338	45.9831	46.3457	43.5615	43.5802	42.9269	42.782	43.9895	43.5984	44.1447	44.6932	44.07
Monoglobus pectinilyticus	Monoglobaceae	63.5392	Monoglobus		47.0486	47.7028	46.9859	47.8319	46.8588	45.8969	47.562	45.7346	45.7088	45.3514	45.9677	46.6429	47.8588	47.3319	46.0979	48.4674	45.9119	46.1415	46.556	46.1421	46.0498	46.2288	46.0591	46.7416	46.459	46.7178	46.739	46.0688	46.3637	46.0905	46.1815	46.2449	45.8061	45.4421	46.1298	46.7251	43.8444	43.6072	43.4519	42.679	43.7653	43.4474	43.8025	44.3922	43.7517
Roslinia caecavium	Monoglobaceae		Roslinia		47.3322	47.2909	47.4631	47.31	46.6556	47.517	46.9212	45.9832	45.5071	46.2765	45.794	47.2528	47.5714	46.8738	47.5171	47.4837	47.5216	46.8855	45.0917	46.5831	46.5727	46.0427	46.349	47.1487	46.4039	46.4535	47.245	46.2727	46.4525	46.5005	46.1376	46.356	45.9197	45.8894	46.2991	46.8443	44.0621	44.3347	43.357	43.2052	44.0221	44.2929	43.9523	44.7764	43.7923
Geddesella stercoravicola	UBA644		Geddesella		45.7905	44.6951	45.2477	45.0984	45.2924	47.0911	45.4342	45.2429	44.5191	45.7009	45.1218	45.7895	46.4864	45.6161	46.2818	45.8642	46.3002	45.5924	44.2025	44.7435	44.5571	44.3278	44.4252	45.5917	44.4516	44.7517	45.26	44.5468	44.8938	44.6654	44.5435	44.5933	44.1834	43.8724	44.3135	44.3737	43.2209	43.2228	42.7041	42.445	43.4142	42.9068	43.0717	43.9904	43.2776
Pseudobutyricicoccus lothianensis	Butyricicoccaceae	50.389	Pseudobutyricicoccus		44.8346	45.4484	45.5184	45.5143	46.6846	45.8378	45.6898	45.668	43.3771	44.6884	44.1948	45.9274	46.4912	45.7785	46.1489	45.396	46.207	45.6545	43.165	44.1143	44.5382	44.7038	44.3769	44.948	43.8925	44.1693	44.1856	43.8324	44.0328	43.2463	44.03	43.6516	43.3839	43.7291	43.9876	44.205	43.0658	42.861	42.4103	42.5949	43.1919	43.2453	43.0693	43.6322	42.7471
Ventrousia excrementavium	Butyricicoccaceae		Ventrousia		44.9683	44.8308	45.0891	44.664	46.2035	46.5953	45.3459	45.1478	43.7095	44.6778	44.8566	45.6446	46.7433	45.7352	45.6351	45.2321	45.8517	45.8371	43.2368	43.9247	44.1765	44.2028	43.8797	45.0062	44.2429	44.5122	44.1027	44.2609	44.2999	43.4117	43.7947	43.8159	44.1504	44.1251	44.5129	44.7937	43.2248	43.1742	42.6044	42.432	43.2376	43.3864	42.9582	43.1156	42.8717
Butyricicoccus A intestinisimiae	Butyricicoccaceae		Butyricicoccus A		45.1975	45.9796	45.5817	46.4768	45.592	45.1573	46.4404	46.8504	44.9212	45.745	45.7876	45.4687	46.0733	45.846	45.803	46.4602	45.3989	47.0038	44.3193	44.8323	44.5318	44.4459	44.5121	45.1966	44.1885	44.1785	45.4008	44.1552	44.3928	43.9994	43.9291	44.1032	43.8125	43.9586	43.7929	44.2186	42.4645	43.0535	41.9345	42.024	42.967	43.3906	43.0478	43.9765	42.7903
Butyricicoccus pullicaecorum	Butyricicoccaceae		Butyricicoccus		45.3331	47.9782	45.88	46.2827	46.141	45.6389	46.8567	45.1394	44.7155	44.6642	44.9226	45.7254	47.7208	46.5939	46.076	46.5582	46.3631	46.1081	43.7296	44.4946	44.6146	44.0829	44.9009	44.8772	43.9314	44.4013	44.7763	44.403	44.4409	44.167	43.6225	43.7931	43.9078	43.5046	43.8693	43.8977	42.5618	42.2951	42.2488	42.1428	42.8468	43.4515	42.8715	43.003	42.9614
Agathobaculum butyriciproducens	Butyricicoccaceae		Agathobaculum	75.2132	45.5874	47.7872	46.1658	47.335	46.5585	45.8984	47.6817	45.7928	44.8391	44.9154	44.7957	45.5742	47.6211	46.8957	46.3381	47.1704	45.9724	47.0903	45.2975	44.9737	45.1464	44.6896	44.9585	45.1351	44.1576	45.0552	45.2443	44.1516	44.549	44.1174	43.8897	43.7125	43.8646	44.3203	43.9168	44.3469	42.6271	43.015	42.842	42.2998	43.0747	43.7358	43.5466	43.5132	43.8214
Agathobaculum desmolans	Butyricicoccaceae				45.433	46.7058	45.8341	46.8881	46.6752	45.9061	47.5373	45.8126	44.6021	44.5841	45.5338	45.3735	46.9064	46.5414	45.9581	46.6569	45.7252	46.3757	44.1981	44.3861	44.5582	43.9165	44.2047	44.9568	43.7086	44.3978	44.7025	43.6542	44.1035	43.6936	43.0069	43.0989	43.1005	43.57	43.9095	44.049	42.6592	43.5014	42.7094	42.0498	42.8185	43.0329	44.1678	43.5536	43.701
Agathobaculum pullistercoris	Butyricicoccaceae				45.1609	46.1752	46.1546	45.9464	46.4638	45.8652	45.6773	44.9829	42.7017	44.0588	43.8875	45.0001	46.5103	45.7712	46.1914	45.7821	45.5117	45.6501	42.5591	43.5571	43.7883	43.9298	43.5259	44.4025	43.7275	43.7031	44.2934	43.1095	43.6217	42.7658	42.8412	42.8896	42.8564	42.9723	42.869	43.1396	41.6354	41.4881	41.0398	40.8779	42.0296	42.1381	41.8403	42.0982	41.9756
Agathobaculum intestinigallinarum	Butyricicoccaceae				46.4377	47.0196	46.9212	46.7053	47.2284	46.4383	46.8083	45.8456	44.6829	45.5196	45.5045	46.3192	47.6653	46.87	47.1524	46.6589	46.9729	46.826	43.9185	44.7892	44.8025	44.9967	44.9346	45.2788	44.5413	44.6972	45.1767	44.3917	44.6252	44.1665	44.047	44.2509	43.7848	44.1979	44.302	44.6828	42.9582	42.8262	42.3675	42.3119	43.2319	43.9356	43.0716	43.8642	43.7198
Agathobaculum stercoravium	Butyricicoccaceae				44.9811	45.9825	45.8422	45.6085	46.3394	44.9437	45.4791	44.8262	42.5288	43.6812	43.7686	44.6684	46.2639	45.7178	45.9123	45.4071	45.7073	45.983	42.2387	43.6115	43.5483	43.6781	43.5716	43.8886	43.3972	43.5398	43.9212	43.1829	43.4271	42.7401	42.8533	42.8366	42.4993	43.0993	43.0999	43.3605	41.5677	41.5165	40.8699	41.0231	41.9187	42.4222	42.0119	42.3757	42.1186
Faecousia gallistercoris	Oscillospiraceae	50.6426	Faecousia		44.2233	44.5179	44.7877	44.5426	45.4664	45.5308	45.921	46.1908	43.8778	44.6225	44.4631	45.0791	45.917	45.4682	45.6538	45.481	45.369	45.2937	43.0561	43.9397	44.0617	44.0586	43.8072	44.5805	43.8357	44.0239	44.0929	44.2451	44.4308	43.4983	44.1142	43.9614	43.7174	43.7859	44.0762	44.0527	42.4874	42.7092	42.3269	42.5122	43.3144	43.0407	42.7395	42.567	42.1022
Limivicinus faecipullorum	Oscillospiraceae		Limivicinus		43.5002	44.1059	44.0674	43.999	44.4307	45.272	44.9697	44.7861	43.4293	44.1613	44.15	44.3628	44.2735	43.9327	44.6061	44.1643	44.7413	44.6213	42.5167	43.0023	42.8394	42.7412	42.991	44.0251	42.5987	42.6351	43.3755	42.7914	42.9678	42.7162	42.5575	42.8366	42.7911	42.5844	42.8199	43.4633	41.3682	41.5269	40.8232	41.0515	42.1345	41.9643	42.134	41.839	42.3798
Scatomorpha gallistercoris	Oscillospiraceae		Scatomorpha	68.0886	44.0116	44.3391	44.1477	43.944	44.9199	45.3977	45.5225	45.5673	43.9205	44.9909	44.6559	45.142	45.3538	44.135	45.0283	44.5713	45.6807	44.6531	42.8782	43.3061	43.8109	43.9675	43.4761	43.8931	43.1282	43.2647	43.7751	43.3944	43.3994	42.8216	42.8376	42.679	42.56	43.2984	43.4772	43.4127	42.2119	42.3949	42.0357	42.1671	42.3878	42.9124	42.9216	42.7267	42.6789
Scatomorpha pullicola	Oscillospiraceae				44.0319	44.6776	44.7108	44.6076	45.2393	45.949	45.1452	45.6348	44.2595	44.8428	44.892	45.649	46.094	44.3847	45.7496	45.0903	45.9688	45.6029	42.817	43.4934	43.7721	43.772	43.5424	44.4203	43.5942	43.7649	43.9446	43.4126	43.354	42.5457	42.7435	42.9029	42.5869	43.1878	43.3561	43.5013	42.0713	42.1365	41.821	42.0813	42.382	42.8253	42.8087	42.7104	42.3431
Scatomorpha intestinigallinarum	Oscillospiraceae				43.6066	45.432	44.5508	44.3513	45.2222	45.2238	46.2518	45.4878	43.9045	44.5001	44.5924	45.2883	46.4046	44.9883	44.8813	44.8668	44.8371	45.1351	42.5607	43.7044	43.5735	43.4128	43.2614	43.8554	43.3124	43.4714	43.7151	43.0391	43.0312	42.6422	42.6259	42.7263	42.5551	43.644	43.1795	43.4205	41.9524	41.9969	41.9869	41.8112	42.4158	43.1986	42.8836	43.0118	42.8279
Scatomorpha pullistercoris	Oscillospiraceae				43.6916	44.8678	44.6959	44.5792	45.0636	44.8208	44.9525	44.9163	43.8305	44.6646	44.5364	45.1992	44.7474	44.54	44.864	44.8349	44.6337	44.6143	42.4506	43.5909	43.4799	43.2999	43.2688	43.8074	43.2568	43.4903	43.8072	43.0286	43.4257	42.8133	42.441	42.434	42.5041	43.1382	43.4911	43.5557	41.7283	41.8165	41.5736	41.5658	42.4569	42.9968	42.6878	42.6085	42.6343
Scatomorpha merdavium	Oscillospiraceae				43.6254	44.7178	44.7975	44.6086	45.2532	45.3731	45.2099	45.4281	43.962	45.0812	45.0089	45.0847	44.7869	44.5231	44.9709	44.9442	44.9895	45.0258	42.6139	43.5709	43.7024	43.4942	43.3656	44.2029	43.4037	43.462	43.8534	43.0421	43.5772	42.8012	42.9173	42.8933	42.9782	43.2964	43.4929	43.6676	42.0018	42.1147	41.9972	42.0787	42.6991	42.9856	42.736	42.7622	42.4999
Vescimonas fastidiosa	Oscillospiraceae		Vescimonas	72.7391	44.7204	46.0886	44.7944	45.8149	45.6195	45.8406	47.4361	46.0898	44.2768	45.1259	45.2661	45.0764	45.8878	45.3226	45.1873	46.1505	45.2506	46.2892	44.5199	44.1427	44.0748	44.1105	44.3789	44.6699	43.1856	44.5764	45.8942	43.6183	43.765	43.144	43.1129	42.934	43.3348	44.101	43.723	44.5704	42.4724	42.8963	42.3932	42.0931	42.5689	43.724	43.5399	43.1541	43.3658
Vescimonas coprocola	Oscillospiraceae				44.2042	46.2839	45.0041	45.451	45.8025	45.9893	46.0569	46.1623	44.71	45.4248	45.4955	45.4512	46.3343	45.7784	45.2193	46.1216	45.0855	46.0217	44.5686	43.704	43.8871	43.7444	43.6919	44.469	43.0453	43.7509	43.8417	43.5041	43.7426	42.7168	42.9384	43.0743	43.029	43.8181	43.762	44.3931	42.5762	42.5281	42.0688	41.9177	42.7669	43.5037	42.833	43.1433	42.9799
Oscillibacter ruminantium	Oscillospiraceae		Oscillibacter		44.904	45.5543	45.4922	45.3513	46.3778	45.7087	46.2993	46.7383	44.3666	45.3042	45.0848	45.6044	45.8905	45.7657	45.6931	45.3336	45.8347	46.3122	43.2069	44.0451	44.1215	44.3999	43.96	45.1706	44.0837	44.1092	44.1995	44.1659	44.2913	43.124	43.5953	43.7301	43.5329	43.5483	43.5179	44.06	42.9151	42.9447	42.2788	42.2957	43.0158	43.1972	43.0111	43.3657	43.2959
Dysosmobacter faecalis	Oscillospiraceae		Dysosmobacter	70.0843	44.9064	47.8294	45.9663	48.1662	46.5839	45.523	48.3603	46.0652	45.04	45.2771	45.2615	45.417	47.7253	46.7787	46.3567	47.4887	46.224	46.4079	44.4693	44.2864	44.0136	44.0548	43.8445	44.6526	43.6627	44.3508	44.2142	43.2595	43.7281	42.8462	42.5681	42.6728	42.3915	43.2639	43.0221	43.4932	42.0107	42.5774	41.9484	42.1076	42.2977	43.4427	42.9122	42.8325	42.72
Dysosmobacter excrementavium	Oscillospiraceae				45.1033	46.4545	46.1964	46.0384	46.4686	46.4226	46.2302	47.1134	43.9936	45.8511	45.5834	45.7202	47.4877	46.1273	47.0446	46.4863	46.6042	46.7356	43.1624	44.2343	44.0333	44.0639	44.1003	44.821	43.8901	43.9588	44.5452	43.7365	44.2587	43.1232	43.0311	42.9321	43.0679	43.8106	43.5997	43.9908	42.7799	42.7267	42.1025	41.9661	42.902	43.4954	43.1235	43.2321	43.102
Dysosmobacter welbionis	Oscillospiraceae				45.3781	48.0418	46.3572	46.7364	46.5289	46.7064	48.7161	46.7382	44.3117	45.8119	46.071	46.0314	48.4296	47.0046	46.5701	47.063	46.5228	46.3922	44.2785	44.3144	44.329	44.1554	43.7615	45.2584	43.6749	44.3287	44.6487	43.6647	43.9594	43.1228	42.957	43.1293	43.1007	43.6602	43.633	43.6098	42.4373	42.5711	42.4667	42.3654	43.0319	43.4621	43.202	43.3021	43.1177
Dysosmobacter avistercoris	Oscillospiraceae				44.8555	46.2317	45.8431	45.9707	46.197	46.4229	47.2758	46.6349	44.0067	45.4665	45.5056	45.918	46.6467	45.9691	46.6947	45.9111	46.6868	46.1586	42.9375	43.8931	43.5685	44.0143	43.9818	44.6967	43.8281	43.9354	44.4512	43.7375	43.8185	42.898	43.1462	43.0307	43.0978	43.2744	43.3971	43.5201	42.3729	42.547	42.1157	42.0125	42.9058	43.3267	42.777	43.0948	42.7888
Evtepia excrementipullorum	Oscillospiraceae		Evtepia	79.1684	45.1321	45.8641	46.016	45.8826	46.4571	46.9313	46.924	46.8927	44.4416	46.0108	45.8177	46.444	47.4023	46.512	47.4901	46.7371	47.2324	47.1298	43.3317	44.4643	44.2924	44.3527	44.1133	44.6358	43.8779	44.0222	43.9974	43.3874	43.5839	43.1825	43.4091	43.2598	42.9439	43.3748	43.6498	44.0534	42.609	42.3052	41.71	41.8518	42.5969	43.7193	43.0645	42.9287	42.8097
Evtepia gabavorous	Oscillospiraceae				45.0186	45.7729	45.9555	46.5487	47.0295	46.2829	46.748	46.6809	44.6434	45.6916	45.6481	46.3472	47.7051	46.8241	47.2518	46.935	46.7444	46.7828	43.4774	44.321	43.9679	43.933	43.524	45.0532	44.3801	44.5294	43.8633	43.5509	43.5619	42.9552	42.9275	43.0152	42.944	43.4362	44.2778	44.1148	42.4009	42.3688	41.9822	41.8596	42.4896	43.4552	43.4777	43.4667	42.6183
Lawsonibacter asaccharolyticus	Oscillospiraceae		Lawsonibacter		44.9833	45.6002	45.2235	45.4665	46.0317	45.5944	47.808	45.8211	44.259	45.1186	45.3211	45.8041	46.6859	46.6614	46.0563	45.8101	45.7724	45.8666	42.9633	43.7438	43.7366	43.4644	43.5231	44.4086	43.1591	43.5176	44.1808	43.0238	43.6545	42.7869	42.8062	42.8613	42.7743	42.9801	42.9421	43.6879	42.3483	42.2965	42.0221	41.6736	42.8247	43.1747	42.4403	43.3599	42.6743
Intestinimonas butyriciproducens	Oscillospiraceae		Intestinimonas	72.0778	45.1296	46.7665	46.0227	46.0164	46.3847	45.547	45.944	44.9396	43.9775	44.6374	44.9159	44.8504	46.5003	45.8963	45.5925	45.6593	45.0378	45.5705	43.5285	44.2211	44.0159	43.8281	43.7344	44.752	43.7988	44.2555	44.3606	43.8404	44.0247	43.4863	43.1714	43.2851	43.7734	44.2402	44.2119	44.59	42.2471	42.3026	41.8567	41.8006	42.5951	43.1167	43.0269	43.0566	42.6457
Intestinimonas massiliensis	Oscillospiraceae				45.0876	46.9903	46.4025	46.7803	46.888	45.367	46.8534	45.5186	44.1832	44.6618	44.6811	45.5346	47.0941	46.2349	45.6687	46.8118	45.2647	45.8376	45.1122	44.5171	44.4608	44.0592	44.13	44.8449	43.8768	44.415	44.3695	43.7494	44.324	43.4802	43.3391	43.2864	43.8754	44.5015	44.4981	44.6501	42.482	42.387	42.2343	41.8837	42.9246	43.4989	43.4354	43.4095	42.9864
Pseudoflavonifractor capillosus	Oscillospiraceae		Pseudoflavonifractor	68.8587	45.0485	47.1614	46.0008	46.4382	46.3466	45.9499	47.7964	45.1998	44.4293	45.0991	45.3644	45.7595	47.1738	46.0135	45.9097	46.1702	45.7942	45.7572	43.7102	44.5871	44.47	43.7936	43.8661	44.9359	44.0287	44.535	44.672	43.5292	43.9744	43.5914	43.5601	43.4005	43.8296	44.4861	43.9728	44.3634	42.8959	42.9236	42.3475	41.8446	43.0288	43.5773	43.0592	43.1002	42.9954
Pseudoflavonifractor A gallinarum	Oscillospiraceae				44.9996	46.158	46.0285	45.9118	46.8338	45.7011	47.3861	46.0474	44.128	45.0096	44.9564	45.9208	46.5916	45.9878	46.3229	45.7702	45.8543	45.9331	43.2095	44.2129	44.4241	44.4987	44.2202	45.4692	44.4998	44.3756	44.8937	44.0552	44.3308	43.7961	44.0437	43.6196	43.7861	44.3499	43.8118	44.5356	43.1333	43.4287	42.5044	42.3828	43.5114	43.4718	43.6004	43.1868	43.212
Flavonifractor plautii	Oscillospiraceae		Flavonifractor		45.0181	46.7736	46.3528	46.7183	46.8846	46.0332	47.9456	45.6126	44.0301	45.3455	45.1921	45.8918	46.6657	46.1559	45.8206	45.5572	45.0866	45.9045	42.9787	44.1033	43.8096	43.4542	43.5685	44.6523	44.0024	44.0081	44.5181	43.8494	44.2183	43.5754	43.2971	43.3105	43.9429	44.1041	44.2325	44.257	42.4335	42.2274	41.8742	41.7501	42.8066	43.429	42.8136	42.9219	42.8362
Galloscillospira B excrementipullorum	Feifaniaceae		Galloscillospira B		44.9257	45.3005	45.2575	45.1481	46.3889	45.5446	45.637	44.898	44.1603	45.1284	45.1177	46.1247	45.5295	45.1899	45.7668	45.6015	45.3566	45.4938	43.6626	44.3776	44.6331	44.4253	44.3972	45.2376	44.5632	44.8205	44.9561	43.9725	44.0516	44.2459	44.1075	44.0699	43.7501	44.3829	44.7873	44.7957	42.4666	42.7049	42.7945	42.7232	43.3133	43.5241	43.4804	43.4716	43.0973
Woodwardibium gallinarum	CAG-382		Woodwardibium		44.439	44.6058	44.7258	44.7158	45.2999	45.7841	45.1685	44.9748	43.8337	44.8078	45.0497	45.6108	45.3553	44.7159	46.1514	45.1083	45.8948	45.452	42.8148	43.6327	43.8252	43.4551	43.1597	44.0251	43.5831	43.5631	44.1943	43.0951	43.2559	43.2735	43.2615	42.9963	42.9472	42.8553	43.2543	43.7764	42.524	42.3932	41.7123	41.7899	42.2413	42.7961	41.8378	42.3887	42.0353
Avispirillum faecium	CAG-272		Avispirillum		44.3914	45.1373	45.4733	45.2343	45.6103	46.5412	45.8744	45.487	44.3754	44.9651	44.8311	45.1224	45.4901	44.8751	45.7598	45.5188	45.5206	45.1515	42.568	43.6949	43.9445	43.688	43.6035	44.0719	43.4518	43.5372	43.9927	43.5878	43.6037	43.6265	43.0717	43.1329	43.2967	43.3163	43.0153	43.8785	42.4623	42.4041	41.6078	41.9821	42.5241	42.8466	42.3289	42.3115	41.9778
Fimenecus excrementavium	Acutalibacteraceae	49.4019	Fimenecus		45.7366	45.858	46.2716	46.3105	46.3224	45.7652	45.9113	45.4902	44.2695	45.4071	45.5387	45.5652	46.0877	45.8599	46.309	45.7615	46.0699	46.0566	43.7667	44.5803	44.5588	44.7781	44.9772	45.5948	44.3528	44.3498	44.8846	44.201	44.6257	44.5031	44.5336	43.9789	43.9495	43.8884	44.1108	44.8405	43.6307	43.6361	42.6479	42.5215	43.3231	43.8655	43.7106	44.2979	43.3886
Fimivicinus intestinavium	Acutalibacteraceae		Fimivicinus		44.5002	45.1637	45.5023	45.6912	46.3405	45.1248	45.293	44.8076	42.7488	44.0869	44.195	44.9475	45.4762	44.9931	45.5399	45.1454	45.0271	44.0482	42.7199	43.4347	43.4056	43.8328	43.3406	44.2553	43.2755	43.3755	43.9796	43.0604	43.6118	43.5676	43.2703	43.3794	42.9822	43.076	43.2375	43.7182	41.8491	42.1505	41.1764	41.3264	42.4643	42.4675	42.5771	42.5292	42.564
Scybalenecus merdavium	Acutalibacteraceae		Scybalenecus		44.5446	44.583	44.8874	44.8986	45.2838	46.3109	45.1788	44.5934	43.0046	44.5933	44.4037	44.8752	45.875	45.2513	45.2902	44.9785	45.6055	44.8008	42.4503	43.9223	43.7171	43.7935	43.7291	44.1786	43.4565	43.5665	44.1152	43.0243	43.3962	43.2171	43.3502	43.0056	42.6848	42.557	42.6728	42.9423	42.0482	42.1684	41.1546	41.3659	41.9757	42.4406	42.214	42.215	42.5322
Eubacterium R coprostanoligenes	Acutalibacteraceae		Eubacterium R	63.0784	45.6153	44.8736	44.8246	44.6262	45.0626	45.0264	45.2118	45.2227	44.122	45.0131	45.3064	45.2633	44.9857	45.1239	45.6082	45.2528	45.118	45.3291	43.7401	44.5901	44.5054	44.5991	44.4683	45.0754	44.5429	44.707	45.4111	44.6717	44.9658	44.525	44.475	44.7153	44.0806	43.928	44.1623	44.2568	43.1455	43.53	42.0535	42.3016	43.1226	43.2473	43.7118	43.4727	43.3664
Eubacterium R faecigallinarum	Acutalibacteraceae				45.9986	45.4199	45.4617	45.6519	46.0585	45.8414	46.2513	45.0804	44.2088	44.9772	44.9894	45.8748	45.775	45.661	46.042	46.1328	46.2278	45.7368	43.8509	45.254	45.0194	45.0279	44.6339	45.5954	44.891	44.7118	45.1695	44.4108	44.8144	45.0236	44.8671	44.722	44.1538	44.2148	44.0094	44.6901	43.2291	43.3302	42.2958	42.4813	42.9986	43.3257	43.3184	43.7878	43.2705
Eubacterium R faecavium	Acutalibacteraceae				45.8319	45.1413	45.4766	45.2711	45.7595	46.0719	45.7333	45.4791	44.1096	44.8584	45.1094	45.5243	45.8614	45.4767	45.6714	45.6825	46.1104	45.6348	43.602	44.9479	44.3531	44.5624	44.5607	45.3946	44.5569	44.7449	44.9198	44.2338	44.6312	44.5525	44.2976	44.2362	43.9644	43.4264	44.0533	43.9201	43.1271	43.0114	42.2291	42.4955	43.0535	43.2067	43.5573	43.8884	43.1693
Eubacterium R faecipullorum	Acutalibacteraceae				45.7335	44.9339	45.137	44.9113	45.2082	45.5803	45.8981	45.2607	43.8362	44.8463	44.8	45.8206	45.3353	45.2249	45.9513	45.4006	45.6157	45.3719	43.8593	44.6553	44.6521	44.5343	44.5331	45.3012	44.2582	44.2714	44.9171	44.1481	44.5428	44.4028	44.2214	44.3103	43.8723	43.7193	43.926	44.4396	42.9071	43.0592	42.1687	42.2864	42.7608	43.0621	43.3242	43.5264	43.108
Eubacterium R faecale	Acutalibacteraceae				45.678	45.0006	45.1572	44.9905	45.3714	45.6246	45.8196	45.3285	43.9421	44.7808	44.7822	45.6998	45.6074	45.1029	45.782	45.4243	45.7047	45.4037	43.6947	44.6224	44.363	44.4081	44.4369	44.8094	44.1408	44.0425	44.8149	43.9582	44.527	44.1747	44	44.1725	43.8764	43.5227	43.7911	43.9636	42.9347	43.1274	42.4003	42.5674	42.8028	43.2658	43.3417	43.6764	43.1665
Timburyella stercoris	Acutalibacteraceae		Timburyella		45.9462	45.6233	46.1343	45.8453	45.7136	45.7701	45.8318	45.6926	44.2364	44.8298	44.6004	45.7352	46.2878	45.8092	45.8785	46.047	46.0551	45.8504	43.7245	44.5712	44.6768	44.7011	44.963	45.6398	45.0571	45.09	45.5151	44.8213	45.1332	44.7305	44.8138	44.7548	44.6279	44.5655	44.6693	45.1694	42.9982	42.8966	42.2809	42.6362	43.2277	43.625	43.4689	43.8025	43.6095
Solibaculum mannosilyticum	Acutalibacteraceae		Solibaculum		45.4755	47.9381	46.6471	46.9304	46.6947	45.8919	48.0153	45.4732	44.3944	45.1144	45.1179	46.8896	47.9491	46.6029	46.2725	47.1841	46.118	45.9716	43.9293	45.0553	44.9616	45.004	44.81	45.7237	45.2305	45.5357	45.3274	44.8629	44.8208	44.5445	44.3505	44.5393	44.1047	45.0883	44.818	45.2206	43.2786	43.2602	42.1985	42.1141	43.2796	43.4599	43.7334	43.4277	43.2495
Avimonas A narfia	Acutalibacteraceae		Avimonas A		44.9053	45.7364	46.1485	46.156	46.2194	45.9267	46.0192	45.769	43.9051	45.3052	44.987	45.9281	45.9938	45.8479	46.7277	45.9725	46.7651	45.8454	43.3372	44.363	43.9805	43.7495	43.7834	45.0111	43.7031	43.8942	44.7595	43.916	44.1808	43.7113	43.7824	43.712	43.6999	43.6139	44.1273	44.4104	42.6429	42.6499	41.7512	41.989	42.4228	43.2699	42.9787	42.9652	43.1512
Avimonas intestinalis	Acutalibacteraceae		Avimonas		45.2145	45.9765	46.2337	46.0227	46.5428	46.9053	45.8941	45.6696	44.0343	45.4576	44.938	46.2281	46.6701	45.5575	46.7913	45.4878	46.6756	45.8977	42.9964	44.3824	43.8518	44.3324	44.3328	45.5654	43.7389	44.0988	45.1949	44.1069	44.4222	43.8891	43.9777	43.8273	43.6699	44.2822	44.5832	44.9083	42.8565	42.5438	42.0196	42.2574	42.8615	43.705	42.7987	43.0376	43.1389
Clostridium A leptum	Acutalibacteraceae		Clostridium A		46.0822	47.5932	46.7595	47.9445	46.4622	46.1046	46.732	45.5853	44.4715	45.0028	45.5817	46.4416	47.2652	46.4134	46.3969	48.5928	46.2437	46.2237	44.3447	44.8375	44.3889	44.5124	44.6319	45.4427	45.1254	46.0105	45.8009	44.9094	44.9154	44.6596	44.5981	44.6371	44.1636	44.5438	44.5943	44.8684	43.4368	43.4204	42.4466	42.4885	43.4029	43.735	43.4836	43.5979	43.3414
Pseudoruminococcus massiliensis	Acutalibacteraceae		Pseudoruminococcus		46.1611	46.7334	45.4707	46.5582	45.3179	45.1466	46.9584	46.3455	45.6465	44.6951	45.6182	45.8874	46.3441	45.6832	45.8236	46.9386	45.8103	46.0196	45.3742	45.0293	44.81	45.1955	45.095	45.4122	44.88	45.676	46.1952	44.9668	45.4011	45.1979	44.9666	45.0385	45.0406	44.442	45.5018	45.1684	43.3928	43.6794	42.6839	42.3863	43.5019	43.2443	44.2348	44.2961	43.5813
Scatavimonas merdigallinarum	Acutalibacteraceae		Scatavimonas	92.3954	45.6773	46.4787	46.185	46.4982	46.4764	46.3197	46.8418	45.4584	43.9428	45.0391	45.0719	46.1417	47.3974	46.3928	46.4575	46.6832	45.8846	45.9439	43.9522	44.1651	44.1437	44.47	44.3839	45.2462	45.0902	45.4474	46.0244	44.5801	44.6189	44.464	44.5617	44.6738	44.1725	44.8299	44.6048	45.0517	42.9883	42.8254	42.0781	42.2047	43.0674	43.3654	43.3414	43.8511	42.8293
Scatavimonas merdipullorum	Acutalibacteraceae				44.9531	45.671	45.9998	46.1441	45.8586	45.909	45.4185	44.3731	43.0704	44.2523	44.2049	45.152	45.9246	45.5057	45.683	45.4462	45.7576	45.0157	43.1589	43.3874	43.1686	43.4649	43.8051	44.5806	44.1466	44.2581	45.0725	43.9657	44.3443	43.6542	43.9725	43.9989	43.7092	43.8797	43.9686	44.451	42.144	41.8977	41.2154	41.1157	42.4931	42.3214	42.6454	43.0697	42.3761
Limousia pullorum	Acutalibacteraceae		Limousia		47.0278	46.4608	46.607	47.2655	46.2947	46.128	48.1856	46.0226	45.267	45.2087	45.7328	47.4979	46.708	46.3464	46.6224	47.0613	46.5361	46.4148	44.1171	45.2754	44.947	45.3912	45.1981	46.1103	45.5587	45.6575	46.032	45.0586	45.6701	44.9713	45.1125	45.3573	44.9608	44.7645	45.4233	45.2653	43.6558	44.1931	42.6233	42.4343	43.5377	43.6094	44.7124	44.6545	43.6531
Ruminococcus E bromii A	Acutalibacteraceae		Ruminococcus E	70.8333	45.8139	45.0632	45.1339	45.0102	45.785	44.9671	45.4194	45.8122	44.3259	45.6579	45.6849	46.2232	45.5531	45.2272	45.4823	45.7003	45.7936	46.062	43.8147	44.183	44.4562	45.2494	44.899	45.4561	44.7312	44.8825	45.8528	44.4726	44.8618	44.9495	44.6047	44.6349	44.4616	43.9125	44.4125	44.4959	42.9521	42.9911	41.9758	41.9417	43.1007	42.8486	42.9927	43.3618	43.3604
Ruminococcus E bromii	Acutalibacteraceae				45.771	45.5546	45.6636	45.4625	45.6756	45.0284	45.5915	46.2687	45.0358	45.3426	45.5037	46.0197	45.5571	45.2404	45.6573	45.8472	45.785	46.3885	43.7047	44.6963	45.1143	45.1526	44.959	45.9821	44.9212	44.9373	46.0825	44.9614	45.2096	44.9453	45.13	45.007	44.67	44.4222	44.4477	44.8522	43.2222	43.216	42.534	42.1866	43.5664	43.1857	43.3603	43.891	43.5746
Ruminococcus E bromii B	Acutalibacteraceae				45.7043	47.6458	45.5804	46.7894	45.3826	45.5114	47.5367	45.9886	46.0357	45.1193	46.1059	46.1416	47.0311	46.0099	45.434	46.9078	45.7624	46.2905	45.4357	45.0555	44.9289	45.0463	44.7707	45.543	44.6493	45.4367	45.8517	44.7639	44.9952	44.6753	44.7046	44.5961	44.0554	44.4561	44.3327	44.6535	43.2016	43.293	42.7679	42.1295	43.3429	43.2487	43.46	44.0173	43.6092
Acutalibacter timonensis	Acutalibacteraceae		Acutalibacter	68.5943	45.6348	46.2005	45.6928	46.3222	47.1729	45.4923	46.6187	45.6262	44.6626	44.8322	44.9709	45.7107	46.2919	46.2486	45.3753	45.8226	45.6889	45.5469	44.1286	44.3969	44.5265	44.1191	44.2206	44.9135	43.7397	43.9712	44.9979	43.8781	44.1243	43.7663	43.9069	43.7713	43.3195	44.0951	44.1758	44.9093	43.0211	43.241	42.4236	42.1519	43.0827	43.2249	43.2682	43.7123	43.0106
Acutalibacter stercorigallinarum	Acutalibacteraceae				44.7742	45.7733	45.6077	45.5976	46.2172	46.1093	45.4225	44.9192	43.7758	44.7399	44.6142	46.1297	45.8569	45.0042	45.6574	45.2071	45.4143	45.4731	43.4127	44.3625	44.3075	44.1083	43.9899	45.0589	43.8088	44.1009	44.4268	43.7353	44.0414	43.7335	43.9993	43.5772	43.3819	43.8155	43.3948	44.3518	42.6397	42.4482	42.0265	42.0045	43.0769	43.4871	42.4697	43.2882	42.8015
Acutalibacter pullicola	Acutalibacteraceae				44.9949	45.7797	45.748	45.5962	46.092	46.1066	45.2817	45.1089	43.4377	44.8724	44.8372	45.8755	46.0046	45.1076	45.8166	45.3176	45.7382	45.5211	43.0067	44.2039	44.0022	44.0312	44.2292	44.8365	43.8926	43.878	44.5523	43.5915	43.8612	43.6508	43.8358	43.8309	43.4685	44.0169	43.5326	44.36	42.7545	42.9413	41.7326	41.8171	43.1188	43.3303	42.837	42.9048	42.8532
Acutalibacter ornithocaccae	Acutalibacteraceae				45.547	45.953	45.9284	45.7968	46.677	46.6183	46.1737	45.4964	44.3298	45.2553	44.9199	46.6713	46.7876	45.9077	46.5403	46.0277	46.6401	46.048	43.4391	44.246	44.2961	44.3207	44.5164	45.3122	44.4114	44.655	45.2575	44.2885	44.4841	44.2209	44.4543	44.3071	44.0357	44.2141	44.0614	44.8678	43.0472	43.3102	42.318	42.4108	43.2495	43.9758	43.0573	43.4462	43.2598
Acutalibacter stercoravium	Acutalibacteraceae				44.4125	45.3533	45.4447	45.1962	46.1349	46.1794	45.2739	44.9224	43.0464	44.6837	44.2139	45.4462	46.0928	45.0662	45.5565	45.0527	45.9788	45.0605	42.7498	43.2491	43.4723	43.4299	43.469	44.2206	43.4622	43.4987	44.0349	43.4009	43.5513	43.2045	43.7151	43.1769	43.2265	43.4306	42.9992	43.7932	42.0088	41.969	40.8231	41.0882	42.4797	42.8242	42.2929	42.2066	42.4657
Hydrogeniiclostridium mannosilyticum	Acutalibacteraceae		Hydrogeniiclostridium		45.949	47.6134	46.5432	47.2249	46.7712	46.188	46.6112	45.5181	44.511	45.3587	45.049	46.7494	47.5688	46.7846	46.3304	48.345	46.4329	46.3098	45.7748	44.8169	44.393	44.5056	44.7201	44.9581	44.3994	45.2419	45.3987	44.4048	44.5901	44.2838	44.1749	44.2881	43.893	44.2794	44.1574	44.7703	43.1103	43.0448	42.1317	42.1545	42.953	43.466	43.7298	43.7459	43.4785
Caproicibacterium amylolyticum	Acutalibacteraceae		Caproicibacterium		45.367	45.4844	45.7281	45.9192	46.1562	45.052	45.032	45.7233	44.523	44.7652	44.5509	45.5319	44.9617	45.2644	45.1804	45.3618	44.9463	45.6157	43.0956	44.4796	44.2153	44.0825	44.683	44.7595	43.9841	44.0659	44.4942	43.8431	44.4381	43.5683	43.4914	43.7199	43.3933	43.4686	44.3686	44.4606	42.7178	42.8237	42.4356	42.1492	42.9163	43.6555	43.5009	44.2615	43.1487
Anaeromassilibacillus stercoravium	Acutalibacteraceae		Anaeromassilibacillus		46.1383	49.1419	47.1837	48.0159	47.4587	47.0748	48.3594	46.5369	44.8668	45.2975	45.2135	46.5504	50.0257	47.0939	47.2607	47.3737	47.1276	46.2338	44.6259	45.0465	44.6331	44.6415	44.8005	45.9229	44.8976	45.6197	45.1654	44.6778	44.9091	44.2818	44.5366	44.3708	44.3384	45.0135	44.6033	44.987	42.7698	43.5066	42.4918	42.4192	43.0224	43.6764	43.7984	44.2416	43.8912
Clostridium E merdae	Acutalibacteraceae		Clostridium E	83.747	45.1892	45.6759	45.8619	45.7137	45.2931	44.5989	45.1817	44.9245	43.6112	43.8536	44.1056	45.3615	44.9471	45.1017	45.3835	45.0004	45.069	45.4223	43.7019	44.7517	44.6495	44.4709	44.4767	44.4672	44.6525	44.6655	44.8583	44.245	44.6804	44.0101	44.0095	44.0852	43.9741	44.4253	44.3724	44.6804	42.5674	42.2855	42.1982	41.9878	42.9489	43.3146	43.0081	43.6353	43.5974
Clostridium E sporosphaeroides	Acutalibacteraceae				44.8139	46.3237	46.1304	46.4194	45.9607	45.0026	45.2298	45.7524	43.9834	44.057	44.1099	45.3468	45.5192	45.3761	45.8023	45.4224	45.5072	45.5003	43.9765	44.8885	44.6902	44.35	44.4238	44.6262	44.4226	44.3759	44.7093	44.1475	44.7427	43.9679	43.7943	43.7722	44.2175	45.04	44.6706	44.3606	42.6204	42.9736	42.3203	42.2496	43.0767	43.6459	43.3411	43.8418	43.8676
Clostridium E jeddahense	Acutalibacteraceae				45.2161	46.0341	46.1626	46.2007	45.6234	44.8305	45.2961	45.1089	43.9848	43.9705	43.9885	45.0304	45.2846	45.041	45.4311	45.4569	45.4349	45.2913	43.8172	44.8378	44.683	44.3714	44.8229	44.492	44.4511	44.2856	44.8416	44.4172	44.7074	43.9245	44.3301	44.0365	44.3102	44.8541	44.2952	44.3573	42.743	42.7001	42.2813	42.3947	43.2123	43.5082	43.1467	43.6634	43.5919
Harryflintia acetispora	Ruminococcaceae	46.6727	Harryflintia		44.9381	47.1496	46.7654	46.7895	47.1782	44.9793	46.684	44.8151	44.2255	44.9533	45.1036	45.8059	46.7328	46.9338	45.8958	45.4721	45.4534	45.6002	43.7995	44.439	44.105	44.2899	44.2568	45.2385	44.6957	44.6151	45.0564	44.4098	44.7243	44.4148	44.6261	44.4287	44.1254	44.5968	44.4102	45.1733	43.0622	42.9573	42.1816	42.2021	43.0978	43.0797	43.523	43.6067	43.3479
Negativibacillus massiliensis	Ruminococcaceae		Negativibacillus	74.2858	45.29	46.6132	45.8069	45.8405	46.295	45.0826	46.5574	45.4339	44.4428	44.6752	44.6653	45.8561	47.326	45.8776	45.0542	45.7418	45.5361	45.2994	44.0381	44.5219	44.46	45.163	45.284	46.3969	45.1244	45.5198	44.8618	44.8219	44.8138	43.9491	44.6867	44.9003	44.407	45.3103	44.378	45.277	43.5938	43.4822	43.3445	43.2641	43.5068	42.972	43.7473	43.9008	43.4769
Negativibacillus faecipullorum	Ruminococcaceae				44.8618	45.7997	45.7012	45.8594	46.4759	45.4948	45.6884	45.1609	43.8556	44.6725	44.4745	45.9861	46.3163	45.4044	45.2277	45.4907	45.8213	44.7554	43.521	44.2626	44.7207	44.7025	44.3959	45.3419	44.6684	44.9014	44.7093	44.4608	44.5738	44.0353	44.4232	44.4323	44.275	44.3064	44.0788	44.9247	43.2151	43.3549	42.7885	42.6811	43.542	42.8688	43.6218	43.2601	42.9679
Avimicrobium caecorum	Ruminococcaceae		Avimicrobium		44.9082	44.9954	44.9898	45.0085	45.4404	45.3401	45.9627	45.1111	43.6737	44.5279	44.3278	46.1979	45.3144	44.6732	45.3854	44.9771	45.1803	44.983	43.4	44.4283	44.5064	44.4017	44.8558	45.3245	44.5306	44.8416	44.7457	43.9631	44.177	44.3069	44.2919	44.5359	44.6174	44.2186	44.2322	44.8514	42.997	43.0679	42.5924	42.4841	43.4638	43.7233	43.5489	43.528	43.526
Phocea massiliensis	Ruminococcaceae		Phocea		45.818	46.1188	45.6415	45.2211	46.6829	45.2359	47.0295	45.4479	43.5385	44.8611	44.8	45.9469	45.806	45.9016	45.2302	45.533	45.4396	45.3556	44.2452	44.6961	44.7888	44.9557	44.8801	46.2849	45.1805	45.2277	45.4183	45.1661	45.4414	44.7069	45.2234	45.4637	45.1207	45.0083	45.2707	46.0134	43.4528	43.5171	42.9453	43.0479	44.0201	43.754	44.0629	43.7825	43.7779
Anaerotruncus rubiinfantis	Ruminococcaceae		Anaerotruncus	65.0897	45.2385	46.5657	46.4015	46.5756	46.5649	45.1281	45.1281	44.9856	43.2179	44.4725	44.6136	45.7786	46.2011	45.9287	45.6491	45.739	45.6212	45.5578	43.6216	44.3329	44.0681	43.9017	43.8497	44.9211	44.466	44.4714	44.8694	44.2201	44.4255	44.3893	44.2933	44.3872	44.0299	44.2091	44.0934	44.8217	42.7967	43.0879	42.3467	42.0662	42.7598	43.119	43.0968	43.1715	43.3364
Anaerotruncus colihominis	Ruminococcaceae				45.1931	48.2856	46.2825	47.6241	46.2395	45.4027	48.103	44.7629	44.7943	44.5833	44.6858	45.6295	46.6309	46.6282	45.8299	47.2873	45.5711	45.387	44.7433	44.0627	43.8803	43.5967	43.8621	44.5624	44.1417	44.9057	44.4149	43.8125	44.0557	43.7042	43.4744	43.6887	43.3706	43.7428	43.6394	44.341	42.8382	43.0986	42.4735	42.1725	42.941	43.4029	43.015	43.1216	43.0733
Anaerotruncus massiliensis	Ruminococcaceae				45.3428	48.1189	47.3133	47.2872	47.0803	45.4234	46.6542	45.1849	43.9494	44.7625	44.9188	46.026	46.878	46.6396	46.0201	45.9627	45.6651	45.8853	44.0258	44.5073	44.377	44.185	44.0994	44.9664	44.5482	44.7961	44.7627	44.2109	44.4088	44.1247	44.0936	44.1906	44.1246	44.659	44.3557	45.0741	42.8698	42.8041	42.0923	42.118	43.0436	43.6931	43.6079	43.7406	43.4435
Massilioclostridium methylpentosum	Ruminococcaceae		Massilioclostridium	63.6789	46.4487	47.6514	47.4302	47.1872	47.0921	46.0812	47.8484	45.7011	44.7762	45.151	44.9892	45.8867	47.105	46.8167	46.2701	46.7706	46.3423	46.2087	43.8699	44.9177	44.5911	44.9637	45.1369	45.5518	45.7953	46.7409	46.5608	44.9622	45.4764	45.2099	45.117	45.2525	44.9681	44.9083	44.7378	45.3411	43.2596	43.5632	42.781	42.3979	43.4727	43.6187	44.117	43.8764	43.8257
Massilioclostridium coli	Ruminococcaceae				46.6253	47.7778	46.5955	47.826	46.7751	45.982	48.5274	45.7497	44.8067	45.1512	45.537	46.065	47.8455	48.1618	46.1861	48.2165	46.2241	45.9591	46.7719	45.3106	45.1942	45.1979	45.2464	45.6891	45.4013	46.15	45.6854	45.0213	45.4217	45.0141	45.1798	44.9412	44.9079	44.5811	44.6512	45.3296	43.2703	43.1785	42.7203	42.3033	43.7294	43.4995	43.682	43.822	43.8449
Massiliimalia timonensis	Ruminococcaceae		Massiliimalia		46.1477	47.6252	46.5902	46.9521	46.35	45.6846	46.807	44.8396	44.1127	45.0038	45.3212	46.2389	47.5558	46.9465	45.8627	47.9155	46.3996	46.1436	46.219	44.9143	44.8662	44.8167	44.4597	45.7146	45.1313	45.5412	45.5593	44.8231	45.0945	44.6962	44.936	44.7737	44.318	44.3378	44.3896	44.8623	42.8015	42.9203	42.2456	42.4003	43.4718	43.0351	43.5783	43.8578	43.7
Egerieicola pullicola	Ruminococcaceae		Egerieicola	87.8988	45.9439	46.8656	47.0058	47.0444	46.661	46.5725	46.6481	46.2145	44.7399	45.5603	45.3031	45.9929	47.004	46.564	46.6847	46.3473	46.2358	45.7819	43.5708	44.9238	44.8341	44.8568	44.7535	45.2534	44.8888	45.1484	45.4836	44.893	45.069	44.8396	44.8494	44.6829	44.3614	43.8281	44.1646	44.5474	43.3873	43.0501	42.5728	42.6656	43.3121	43.4661	42.9922	43.0577	42.8943
Egerieicola faecale	Ruminococcaceae				46.0873	45.9064	46.126	46.9612	45.8307	46.1941	47.338	46.189	44.3745	45.2056	45.404	45.7737	46.5295	46.2916	46.503	47.0603	46.4679	45.6888	43.2325	44.3964	44.3742	44.2598	44.4408	44.6532	44.2453	44.446	44.8474	44.1656	44.6938	44.3612	44.177	43.9581	43.8109	43.629	43.5921	44.34	42.7795	42.5315	41.9548	42.3694	42.7208	43.508	43.0832	43.2226	43.1307
Ruminiclostridium E siraeum	Ruminococcaceae		Ruminiclostridium E		46.1605	45.103	45.0947	45.9815	45.1512	44.9192	45.8988	45.1625	44.3431	44.8983	44.9423	45.5515	45.5611	45.0663	45.334	46.1255	45.3196	45.6904	42.724	43.8691	44.0459	44.4822	44.158	45.2526	44.3023	44.3527	45.633	44.215	44.7398	44.1919	44.1617	44.5298	43.9628	43.4573	43.7553	44.1702	42.6656	43.0975	42.212	41.8839	42.8921	42.6597	42.7843	43.0479	42.8217
Faeciplasma gallinarum	Ruminococcaceae		Faeciplasma		44.9035	44.7277	44.6822	44.7317	45.323	46.6822	45.8215	45.5474	44.0773	45.4252	45.3175	45.373	46.0792	45.1159	46.352	45.7622	46.0873	45.6191	43.4396	44.0335	44.0434	44.2081	44.1693	45.1089	44.5058	44.752	44.6213	44.1316	44.1605	44.2303	44.3134	44.2851	44.0817	44.207	43.8258	44.4056	42.7766	42.7184	41.9507	42.1943	42.8703	42.6008	43.0612	43.0416	42.8092
Ruminococcus D bicirculans	Ruminococcaceae		Ruminococcus D		45.4112	45.1531	45.1317	45.0119	44.7636	44.7518	45.6151	45.4389	43.8032	44.6919	45.0711	45.0017	44.782	44.5476	45.1963	45.2859	44.9782	45.4939	42.8457	44.0733	44.4868	44.519	44.4291	44.6705	44.0331	44.2277	45.1927	44.1651	44.3399	44.2393	43.8824	43.7893	43.5838	43.7168	43.6535	44.1203	42.7468	42.8722	41.8127	41.8835	42.931	42.6772	43.2174	43.534	43.0271
Ruminococcus F champanellensis	Ruminococcaceae		Ruminococcus F		45.3354	45.2412	45.4685	45.3014	45.3216	45.0806	45.1126	45.3731	43.6844	44.8175	44.9069	45.3148	45.3238	45.0177	45.6688	45.2292	44.8182	45.7615	42.8128	43.9529	44.0886	43.8806	44.0279	44.4753	44.0509	44.0984	44.9622	43.8604	44.1717	44.1051	44.3562	44.3284	43.6625	43.9136	43.8876	44.468	42.9128	42.8488	42.1294	42.0932	42.8807	43.1964	42.8989	42.9604	42.6554
Ruminococcus C callidus	Ruminococcaceae		Ruminococcus C		44.8618	44.7522	44.9635	45.5328	45.001	44.8985	45.2903	45.8662	44.6279	44.7708	44.7975	44.9048	45.1185	44.8625	45.2696	45.0783	45.188	45.9454	42.8457	43.9576	43.7948	43.8058	43.6165	44.5909	43.3186	43.8176	45.0996	43.7627	44.0033	43.6876	43.0628	43.4849	43.1914	43.6046	43.3434	43.9047	42.5802	42.6582	42.0373	41.8867	42.6687	43.0862	43.1216	43.4536	42.9481
Neobittarella massiliensis	Ruminococcaceae		Neobittarella		44.856	46.7321	45.948	45.927	45.8318	44.5223	47.9283	44.3183	43.4672	44.4355	44.4329	45.2829	46.2214	45.3444	44.7693	44.8925	44.2288	44.4563	43.5656	43.7413	43.697	43.6791	43.8575	44.2667	43.8496	44.0343	44.3109	43.2902	43.5206	43.29	43.3512	43.4557	43.1791	43.7044	43.8254	44.4411	42.224	42.2641	42.0077	41.9774	42.9457	43.0249	43.1668	43.2236	42.7167
Bittarella massiliensis	Ruminococcaceae		Bittarella		45.0295	46.7435	46.382	46.7836	46.9031	44.7362	46.2415	44.707	44.0853	44.2405	44.7539	45.6166	46.5879	46.1178	45.2147	45.6824	44.9749	44.7913	43.7882	44.3316	44.3946	44.1952	44.2499	45.1887	44.3452	44.74	44.8033	43.9123	44.0319	44.0093	44.1785	44.3239	43.97	43.8692	44.0057	44.2746	42.8135	42.6696	42.6246	42.7367	43.4333	43.7081	43.4606	43.6085	43.3373
Pygmaiobacter massiliensis	Ruminococcaceae		Pygmaiobacter		44.967	44.8626	45.1082	44.9651	45.2513	45.0916	45.0975	45.0067	43.6491	44.3251	44.3947	45.3441	44.8811	44.6209	44.7423	44.5288	44.2664	44.9002	43.4941	44.081	43.7792	43.651	43.6317	44.7579	43.6616	43.7768	44.3672	43.5729	43.9528	43.294	44.0338	43.56	43.6654	43.6858	43.2769	43.6296	42.6131	42.2713	42.0487	41.8695	42.9263	43.0751	43.1163	43.5433	43.4867
Ruthenibacterium merdipullorum	Ruminococcaceae		Ruthenibacterium	64.6693	44.3322	45.6427	45.5166	45.381	45.8147	45.7289	45.1658	44.4559	43.3665	44.6052	44.5647	45.5543	45.7338	45.1853	45.3956	44.7241	44.8142	44.7586	43.5244	44.4967	43.9974	43.5855	43.8063	44.4391	43.4582	43.5471	44.2481	43.4405	43.3911	43.7774	43.6958	43.2403	43.2459	43.2955	42.7618	43.9959	42.2802	42.2691	42.4252	42.2757	43.309	43.1512	43.0888	42.8121	42.6505
Ruthenibacterium lactatiformans	Ruminococcaceae				45.4191	46.8905	46.1154	46.2009	46.404	45.4516	48.4009	45.2094	43.9019	45.0635	44.817	45.323	46.8896	45.7067	45.4589	45.5365	45.0986	45.5294	43.7383	44.0986	43.6728	43.6668	43.6175	44.6626	43.2658	43.7305	44.5851	43.8276	44.0958	43.4581	43.6412	43.3943	43.431	43.9547	43.011	43.8979	42.7545	42.841	42.3428	42.038	42.5978	43.3981	43.2415	42.7755	42.9882
Fournierella massiliensis	Ruminococcaceae		Fournierella	67.9545	44.3814	47.1839	45.7712	46.4043	45.5767	45.4693	46.9635	45.2029	43.7468	44.2062	44.9434	45.243	47.3001	46.06	45.953	45.8933	45.404	45.8223	43.9833	43.9819	43.7644	43.5849	43.9316	44.7351	43.3279	43.7852	44.8577	43.5502	43.7776	43.3869	43.2007	43.0025	43.029	43.3698	43.0393	43.365	42.6461	43.4882	43.1034	42.0733	42.8358	43.1892	43.8195	42.6524	43.0372
Fournierella excrementigallinarum	Ruminococcaceae				44.488	45.224	45.3708	45.3492	45.6953	45.7651	45.0361	45.2038	43.3999	44.8274	44.3461	44.5887	45.3914	44.794	45.4408	44.8536	44.8809	44.5472	43.5748	44.3869	43.7643	43.6354	43.9124	44.6693	43.0223	43.2319	44.4509	43.6383	43.7298	43.8564	43.8565	43.352	43.2193	42.8586	42.5734	43.4396	42.7053	42.6894	42.3092	42.1697	42.6309	43.0781	42.7048	42.4831	42.3737
Fournierella excrementavium	Ruminococcaceae				44.7273	45.3436	45.5248	45.4023	45.5132	45.638	44.8208	44.8859	43.5893	44.9341	44.5051	44.826	45.5549	44.6543	45.5008	45.1808	45.0198	44.7366	43.4295	44.0964	43.5293	43.4392	43.6377	44.5041	43.3278	43.4828	44.5964	43.8038	43.8662	43.4547	43.6138	43.5894	43.3163	43.3417	42.5695	43.7018	42.8209	42.7623	42.4297	42.5533	42.793	42.91	42.6257	42.439	42.3065
Gemmiger qucibialis	Ruminococcaceae		Gemmiger	68.2232	44.279	44.9274	44.9674	44.8632	44.6085	44.316	45.2385	45.5851	43.2784	44.9759	44.5603	44.0951	44.7125	44.3082	44.737	44.6766	44.7058	45.189	43.1143	43.7636	43.4389	43.0427	43.2648	43.5724	42.9468	43.0899	43.6976	43.1137	43.5352	42.9616	42.9608	43.0546	42.8964	42.8981	42.2086	43.2423	42.2979	41.9671	41.9327	41.8742	42.2333	43.1529	42.7612	42.412	42.5922
Gemmiger stercoripullorum	Ruminococcaceae				43.2836	44.4572	44.4336	44.1062	44.2833	44.3252	44.3387	44.4774	41.8241	43.9059	43.5708	43.423	44.6114	43.8363	44.3824	43.7194	44.439	44.1446	41.7193	42.6459	42.5412	42.0874	42.3226	42.8113	42.0541	42.3618	42.5362	42.1815	42.1735	41.7104	41.9823	41.8801	41.7079	41.8883	41.5251	41.8894	40.9388	41.0626	40.7487	40.5794	41.1886	41.8709	41.51	41.0512	41.005
Gemmiger avicola	Ruminococcaceae				44.217	45.0287	45.0299	44.8956	44.9085	44.8361	44.9406	45.3584	43.2448	44.4794	44.1924	43.9585	45.3129	44.5137	45.0013	44.7181	44.7193	44.9478	42.6216	43.4916	43.5724	43.088	43.281	43.7232	42.8618	43.275	43.7189	42.9029	43.1178	42.7518	42.7174	42.5606	42.4824	42.7886	42.1707	42.9302	42.0093	41.6953	41.6681	41.6628	42.2615	42.8194	42.4624	42.034	42.1889
Gemmiger variabilis	Ruminococcaceae				44.7332	46.2892	45.304	45.655	45.4459	45.4423	46.7957	46.1412	43.7552	45.0441	45.0452	44.5426	46.6296	45.1557	45.2118	45.2925	45.3075	45.2792	44.1407	43.8218	43.6448	43.5197	43.3156	44.1143	43.0997	43.4957	44.2345	43.6334	43.7976	42.6864	42.9285	43.0381	42.5921	42.8568	42.8191	43.2687	42.4191	41.9462	42.261	41.7911	42.238	42.95	42.9344	42.3723	42.5684
Gemmiger formicilis B	Ruminococcaceae				44.3538	45.4913	45.0994	45.1147	45.2905	44.8616	45.6023	45.3475	43.4743	44.3939	44.6025	45.7773	45.4728	44.6828	45.4546	45.1196	44.9409	45.0941	43.1248	43.5095	43.4787	43.6707	43.3004	43.8739	43.1613	43.4943	44.1148	43.4201	43.5002	42.813	43.0896	43.1453	42.5584	42.6122	42.4141	43.2718	42.1758	42.1319	41.9794	41.3794	42.2014	42.929	42.4121	42.1266	42.4494
Gemmiger variabilis A	Ruminococcaceae				43.5231	44.1245	44.2583	43.9574	44.3254	44.2745	44.3443	44.9116	42.7231	44.3165	44.0824	43.244	44.0686	43.6818	44.2659	43.912	44.231	44.533	42.5454	43.1463	43.2884	43.0623	43.1062	43.208	42.7772	42.9121	43.8456	42.8258	43.196	42.8458	42.7387	42.5691	42.506	42.2767	41.8833	42.6332	42.024	41.7777	41.5336	41.6817	42.2823	42.4669	42.0185	41.6632	41.8236
Gemmiger variabilis B	Ruminococcaceae				44.3281	44.8801	44.59	44.4433	44.8311	44.7532	45.0329	45.5385	43.5265	45.1733	45.0642	44.3804	44.5937	44.3468	44.838	44.4811	44.7321	45.32	42.934	43.7409	43.7194	43.0963	43.4473	43.4453	42.6427	43.2016	43.7174	43.2323	43.3477	42.8233	42.9598	42.8553	42.8254	42.6527	42.4238	43.2923	42.3711	41.9595	42.0779	41.9498	42.6047	43.3455	42.7769	42.6221	42.6066
Gemmiger formicilis	Ruminococcaceae				44.1654	45.9038	44.9013	45.6243	44.6658	44.9309	45.6729	45.6015	43.7542	45.0076	45.3861	44.1069	45.7016	45.1711	45.0632	45.4511	44.8601	45.7362	43.8591	43.9113	43.8608	43.4437	43.414	43.8521	42.9754	43.5294	43.8055	43.0656	43.2899	42.856	42.9541	42.992	42.5967	42.8801	42.1627	42.9974	42.2527	41.9828	42.4314	42.142	42.6347	43.2006	42.8593	42.5714	42.6292
Faecalibacterium longum	Ruminococcaceae		Faecalibacterium	79.9766	44.4468	45.9445	44.9402	45.1281	45.1902	45.2944	47.3952	46.38	44.3328	45.3074	45.0796	44.6485	46.5844	45.8517	45.329	46.2909	45.2306	46.1777	44.1113	43.6532	43.7359	43.5003	43.3055	44.1665	42.7348	43.2495	44.3717	43.4316	43.7817	43.205	43.0619	43.1192	42.7516	43.0384	42.3328	43.0766	41.9946	42.1499	41.7142	41.7429	42.1705	43.0911	42.6758	42.9578	42.8206
Faecalibacterium prausnitzii I	Ruminococcaceae				44.4237	45.0344	44.597	44.7535	44.9156	44.6349	45.3893	46.6768	43.9927	45.2234	45.4561	44.473	45.8967	45.0676	45.1152	45.4488	44.9644	45.7373	43.8061	43.649	43.6179	43.3246	43.0637	43.8364	42.6642	43.1686	43.9907	42.8383	43.3386	42.939	42.7703	42.8395	42.5079	43.0072	42.2212	43.019	42.1538	42.2135	41.799	41.9263	42.2143	42.866	42.9214	42.8462	42.7142
Faecalibacterium duncaniae	Ruminococcaceae				44.4256	47.0014	44.7643	45.9332	44.6616	44.8481	47.1804	46.1544	44.4398	45.4132	45.1893	44.3027	46.4674	46.0291	44.6759	46.2413	45.1463	45.6927	44.7169	43.4897	43.7431	43.1245	42.977	43.7568	42.5722	44.2491	44.2951	43.1429	43.3521	43.1596	42.7095	42.7994	42.3758	43.0134	42.3254	42.7656	41.9762	41.9412	42.0758	41.5182	42.1787	42.8785	42.5653	42.5242	42.5345
Faecalibacterium prausnitzii E	Ruminococcaceae				44.3193	45.5896	44.7265	44.7331	44.9456	45.2897	45.9088	46.4226	43.9361	45.4006	45.4978	44.7733	45.9513	45.5268	45.1564	45.8192	45.2809	45.9595	43.6525	43.6743	43.5221	43.304	43.529	43.5073	42.459	43.0745	43.8607	42.9723	43.3458	43.1576	42.8905	42.7655	42.6169	42.91	42.2697	42.9059	42.1621	41.7938	41.8315	41.7367	42.3611	43.0344	42.6636	42.7598	42.4994
Faecalibacterium hattorii	Ruminococcaceae				45.0184	46.1918	45.0662	45.9115	44.9538	45.5375	46.459	46.1199	44.4777	45.5468	45.7202	44.9173	46.3141	45.9989	45.1147	46.3757	45.3234	45.7361	44.6826	43.6181	43.6365	43.3903	43.3482	43.6995	42.9665	43.6735	44.4792	43.3012	43.733	43.3163	43.1613	43.2725	42.8904	42.9913	42.514	42.8049	42.3371	41.8551	42.0902	41.9873	42.3556	43.1276	42.7441	42.9405	42.6645
Faecalibacterium prausnitzii D	Ruminococcaceae				44.571	46.384	45.1711	45.8172	45.1164	45.3268	47.9109	46.3304	44.4737	45.1652	45.1613	44.7431	46.6598	46.1445	45.3546	46.5827	45.4186	46.228	44.4571	43.7706	43.4093	43.2827	43.119	43.7932	42.6967	43.81	44.2353	43.184	43.6309	42.9998	42.407	42.6195	42.3671	43.1883	42.6929	43.1496	42.2801	42.1223	42.061	41.9363	42.2374	43.0041	43.1303	42.8111	42.7139
Faecalibacterium prausnitzii F	Ruminococcaceae				44.7636	45.8961	45.0015	46.1501	44.9631	45.1671	45.9026	46.3967	44.3741	45.0919	45.2787	44.6896	46.8578	46.0909	45.5312	46.5207	45.3281	46.0227	44.6018	43.9553	44.0645	43.4327	43.298	43.849	42.7117	43.2221	44.1379	43.1092	43.6873	43.1985	42.9303	42.9533	42.6041	43.0582	42.5808	43.23	42.5001	42.3564	42.2136	41.9526	42.49	43.0967	42.9897	42.6529	42.7048
Faecalibacterium prausnitzii M	Ruminococcaceae				44.1019	44.1989	44.4167	44.3761	44.5022	44.5339	44.7452	45.5034	43.1896	44.8823	44.9546	44.086	44.5264	44.3313	44.5455	44.6931	44.7017	45.498	42.8895	42.8277	42.7681	42.6446	42.5068	43.3205	42.4698	42.6648	43.6766	42.8193	43.1128	42.6612	42.5901	42.6803	42.331	42.4755	42.204	42.7693	41.7878	41.6742	41.1134	41.3603	41.9704	42.5229	42.2474	42.185	41.726
Faecalibacterium prausnitzii J	Ruminococcaceae				44.6558	46.0989	45.1379	45.585	45.391	44.9961	45.6581	46.1197	44.5217	45.3066	45.5215	45.031	46.9215	46.1752	45.3391	45.8769	45.1429	46.3494	44.4617	43.7033	43.9294	43.3493	43.1156	43.9716	42.6924	43.2978	43.9552	42.9952	43.5559	42.9094	42.7313	42.7624	42.3915	43.001	42.417	43.0247	42.2899	42.2607	41.9334	41.9396	42.2603	42.7484	43.0697	42.9221	42.8281
Faecalibacterium prausnitzii	Ruminococcaceae				44.3741	45.6083	44.7804	45.3488	45.118	44.928	46.4241	46.0074	44.0613	45.1486	45.6873	44.8547	45.7619	45.5114	45.2649	45.8846	45.311	45.8598	43.9496	43.4945	43.4688	43.2212	43.0325	44.0588	42.6354	43.1523	43.8334	43.2376	43.7517	43.0504	43.0784	42.8814	42.632	42.9793	42.5309	42.9454	42.4042	42.2921	41.8826	41.6568	42.2631	42.844	43.0477	42.9462	42.5707
[truncated: 359 more columns]

## Sheet: POCP matrix
Supplementary Spreadsheet 2: Matrix of the pairwise POCP calculated between the 411 species. Species, family and attributed genus are reported for each analyzed genome. POCP values are colored red for POCP < 47%; yellow for POCP between 45 and 47%; shades of green for POCP between 47 and 49%, dark green for POCP ≥ 50%.
Species	Family	Attributed genus	Min POCP	GCA_000154825.1_ASM15482v1_genomic.faa	GCA_002441855.2_ASM244185v2_genomic.faa	GCA_000807675.2_ASM80767v2_genomic.faa	GCA_900142645.1_IMG-taxon_2642422560_annotated_assembly_genomic.faa	GCA_900605495.1_PRJEB29282_genomic.faa	GCA_900542565.1_UMGS473_genomic.faa	GCA_900086585.1_PRJEB13931_genomic.faa	GCA_004555725.1_ASM455572v1_genomic.faa	GCA_900104645.1_PRJEB16358_genomic.faa	GCA_900155555.1_PRJEB18028_genomic.faa	GCA_009695865.1_ASM969586v1_genomic.faa	GCA_014982745.1_ASM1498274v1_genomic.faa	GCA_014333425.1_ASM1433342v1_genomic.faa	GCA_902363595.1_MGYG-HGUT-00126_genomic.faa	GCA_900543485.1_UMGS574_genomic.faa	GCA_014385065.1_ASM1438506v1_genomic.faa	GCA_900542385.1_UMGS458_genomic.faa	GCA_014306095.1_ASM1430609v1_genomic.faa	GCA_001693775.2_ASM169377v2_genomic.faa	GCA_000147675.2_ASM14767v1_genomic.faa	GCA_000381525.1_ASM38152v1_genomic.faa	GCA_900110295.1_IMG-taxon_2654588127_annotated_assembly_genomic.faa	GCA_003012055.1_ASM301205v1_genomic.faa	GCA_008151785.1_ASM815178v1_genomic.faa	GCA_001299635.1_ASM129963v1_genomic.faa	GCA_001077535.2_ASM107753v2_genomic.faa	GCA_025148965.1_ASM2514896v1_genomic.faa	GCA_020748185.1_ASM2074818v1_genomic.faa	GCA_000808015.1_pear-SPAdes-1.0_genomic.faa	GCA_900106845.1_PRJEB14233_genomic.faa	GCA_015668515.1_ASM1566851v1_genomic.faa	GCA_000953675.1_ATCC9714__genomic.faa	GCA_012922555.1_ASM1292255v1_genomic.faa	GCA_002266425.1_ASM226642v1_genomic.faa	GCA_000751555.1_Anaerosalibacter_massiliensis_ND1_genomic.faa	GCA_900130025.1_IMG-taxon_2585428081_annotated_assembly_genomic.faa	GCA_001457835.1_Micromassilia_timonensis_genomic.faa	GCA_000312505.3_Cb_9401234_genomic.faa	GCA_003096635.1_ASM309663v1_genomic.faa	GCA_900120165.1_PRJEB15652_genomic.faa	GCA_001299475.1_Neofamilia_massiliensis_genomic.faa	GCA_900155585.1_PRJEB18033_genomic.faa	GCA_000146345.1_ASM14634v1_genomic.faa	GCA_000311865.1_ASM31186v1_genomic.faa	GCA_000378725.1_ASM37872v1_genomic.faa	GCA_900099555.1_PRJEB15654_genomic.faa
Anaerofustis stercorihominis	Anaerofustaceae	Anaerofustis		100	28.4667	28.1717	28.2131	27.702	28.9594	27.4016	28.8295	26.0575	27.8177	27.7861	30.0666	28.2719	27.3879	30.9418	33.8826	30.8793	29.6565	22.5709	26.7295	26.2918	28.0305	28.8722	26.9171	26.4601	26.4368	29.9531	25.4182	25.3633	22.603	23.6936	23.9972	23.7675	19.4608	24.8766	24.9556	21.9843	21.98	21.323	20.9539	22.9525	25.0381	22.6702	24.9616	24.9117	26.426
Eubacterium maltosivorans	Eubacteriaceae	Eubacterium	78.3587	28.4667	100	79.258	78.3587	27.9718	22.2851	27.451	23.7387	21.0202	23.464	23.3643	23.4131	28.6454	29.1785	24.5561	28.4383	22.9381	22.7778	21.9876	23.5828	23.6467	24.502	24.5342	24.5103	27.1016	28.0395	28.0006	26.1766	25.884	20.9857	22.8551	23.9116	23.9489	21.2823	24.9279	23.3309	19.0916	19.3514	18.601	18.0932	20.8312	22.0056	20.9987	22.6875	21.706	21.2331
Eubacterium limosum	Eubacteriaceae			28.1717	79.258	100	81.2079	28.5604	21.753	26.2099	23.3401	19.6727	23.0185	23.2061	23.619	26.7879	27.882	24.6755	26.1367	22.8517	22.8472	19.7902	22.9328	23.2078	24.0436	24.2733	24.1125	27.5289	27.4208	28.481	26.5549	25.9152	21.2361	23.0227	24.2585	24.4983	21.4952	25.0543	22.9963	18.8013	19.1989	17.8845	17.6091	20.2876	21.763	19.8509	21.2942	20.4953	20.7349
Eubacterium callanderi	Eubacteriaceae			28.2131	78.3587	81.2079	100	27.6321	21.7432	26.7481	23.7817	22.6851	22.9459	22.7616	23.0985	26.9945	27.8437	24.0973	27.3962	22.4504	22.5144	22.0054	24.4318	24.1001	24.6261	24.5077	24.175	27.1473	27.3473	27.8897	26.4629	25.9523	21.0917	22.7709	24.0604	24.0559	21.0093	25.1011	23.6467	19.0624	20.359	18.6703	18.0373	20.8613	22.3637	22.0745	23.3385	21.9855	21.8431
Bacilliculturomica massiliensis	Anaerovoracaceae	Bacilliculturomica		27.702	27.9718	28.5604	27.6321	100	35	39.0523	30.7961	24.0696	28.5557	28	31.8843	35.9163	37.2974	34.3729	35.3426	33.4033	33.1706	20.8246	23.2186	23.8712	25.0869	25.8723	25.6685	28.511	28.8595	28.2585	26.5208	27.0861	22.8155	24.269	25.0248	25.2124	24.8229	27.6314	26.5811	20.6963	20.6532	19.8744	19.4269	21.385	22.6762	21.0289	21.5283	21.6604	21.705
Fimisoma avicola	Anaerovoracaceae	Fimisoma		28.9594	22.2851	21.753	21.7432	35	100	37.7009	35.7016	33.4104	34.7001	34.0143	40.6105	37.5505	32.6481	42.029	42.9316	41.7243	38.4634	23.2211	26.2731	26.8712	27.0535	27.9201	26.1454	23.7085	23.7841	29.3043	24.9335	25.6281	23.473	24.1767	24.0624	24.2318	21.4861	25.2925	26.4499	23.0235	22.7905	22.6585	22.2874	23.9125	26.0903	24.1864	25.8386	25.258	26.3383
Emergencia timonensis	Anaerovoracaceae	Emergencia		27.4016	27.451	26.2099	26.7481	39.0523	37.7009	100	30.5007	25.4436	28.8069	28.5949	29.9401	36.4602	38.4744	32.9794	36.3494	31.2268	31.4589	20.1502	21.8684	22.7644	22.7546	23.75	22.6116	26.0116	26.9193	26.5341	24.9145	24.9202	20.4421	22.291	23.6289	23.5929	23.7779	24.5338	24.2073	18.1757	19.2353	19.0749	17.6143	19.3548	20.9356	20.6033	21.2784	21.5962	19.9763
Eubacterium T saphenum A	Anaerovoracaceae	Eubacterium T		28.8295	23.7387	23.3401	23.7817	30.7961	35.7016	30.5007	100	39.4998	48.144	48.4755	40.0841	32.9873	30.3262	37.2515	39.1036	38.1329	38.6296	24.4645	32.03	32.9138	34.7253	35.7283	31.389	25.2222	24.9691	31.4707	27.72	27.1629	24.271	25.3257	25.7072	25.5883	20.437	25.793	26.5403	26.7411	27.4194	26.1085	25.5132	27.5209	31.5864	27.9408	29.554	27.0156	29.0722
Alterileibacterium massiliense	Anaerovoracaceae	Alterileibacterium		26.0575	21.0202	19.6727	22.6851	24.0696	33.4104	25.4436	39.4998	100	44.7512	44.4805	41.5814	28.3948	24.0401	32.095	36.6401	34.1547	33.8107	30.3254	35.8406	36.431	33.2591	34.485	26.8657	20.6982	21.1687	25.4838	21.4065	21.0362	21.7228	21.8248	21.5959	21.4242	17.0303	23.5436	24.7649	29.8831	30.5341	29.1851	29.2281	29.6931	34.9801	33.323	37.4497	35.5263	35.9655
Baileyella timonense	Anaerovoracaceae	Baileyella	73.1168	27.8177	23.464	23.0185	22.9459	28.5557	34.7001	28.8069	48.144	44.7512	100	73.1168	39.29	30.5234	28.3237	35.0774	37.2615	36.1559	36.2949	23.224	31.3992	31.7694	32.8383	34.0264	29.1935	24.0188	24.1385	28.8591	24.475	25.3689	23.1367	23.6145	23.948	23.6822	19.4746	23.9881	25.3558	26.8314	25.9804	25.1168	25.1028	27.1333	31.7365	26.2193	28.2916	27.386	28.5167
Baileyella intestinalis	Anaerovoracaceae			27.7861	23.3643	23.2061	22.7616	28	34.0143	28.5949	48.4755	44.4805	73.1168	100	38.5223	31.3857	27.9289	34.0188	36.0916	35.672	35.1963	24.1658	30.7261	31.7185	32.9908	33.8252	29.2738	23.166	23.6664	28.23	24.3253	24.0072	23.1176	23.4353	23.6857	23.1609	18.7915	23.8162	24.962	26.0999	25.0218	24.9336	25.0964	26.6404	29.4931	26.4418	28.2305	27.3169	28.0095
Gallibacter intestinalis	Anaerovoracaceae	Gallibacter		30.0666	23.4131	23.619	23.0985	31.8843	40.6105	29.9401	40.0841	41.5814	39.29	38.5223	100	36.5221	31.4821	42.3859	44.2158	43.8518	41.1868	27.1106	33.2831	33.0916	33.87	34.8184	31.7819	24.5826	24.8094	30.1098	24.6054	24.7427	23.6331	24.6866	24.444	24.487	19.7202	25.4519	26.0331	27.6869	26.4909	26.098	25.6722	27.724	31.6899	27.9673	30.3857	30.6864	32.8723
Zhenpiania hominis	Anaerovoracaceae	Zhenpiania	52.7315	28.2719	28.6454	26.7879	26.9945	35.9163	37.5505	36.4602	32.9873	28.3948	30.5234	31.3857	36.5221	100	52.7315	49.0837	49.3207	43.7857	42.0162	23.3135	24.8578	26.3732	26.5445	26.7907	25.3386	26.3558	26.9919	27.9799	26.5987	26.0955	23.5219	24.4729	24.8104	25.3324	21.8288	25.8454	24.9633	21.1279	20.9551	20.7563	19.8735	21.9051	24.0304	22.8006	23.1373	23.5177	22.7384
Zhenpiania massiliensis	Anaerovoracaceae			27.3879	29.1785	27.882	27.8437	37.2974	32.6481	38.4744	30.3262	24.0401	28.3237	27.9289	31.4821	52.7315	100	44.6353	47.1563	38.5305	38.5516	19.8633	22.3886	23.3933	23.9175	24.353	23.6151	26.2704	26.8683	25.8672	25.4186	25.25	20.9831	22.3831	23.7074	23.7215	21.7306	24.6856	23.6766	18.4493	18.3322	17.8596	17.3178	20.0102	20.6121	19.2584	20.7413	20.0103	19.9047
Lentihominibacter excrementipullorum	Anaerovoracaceae	Lentihominibacter	50.7438	30.9418	24.5561	24.6755	24.0973	34.3729	42.029	32.9794	37.2515	32.095	35.0774	34.0188	42.3859	49.0837	44.6353	100	68.478	56.2145	50.7438	22.1863	26.9486	27.7712	27.5299	28.6531	27.1356	25.0403	25.0816	29.3414	25.3588	25.977	23.6419	24.0834	23.7836	24.5228	20.8443	25.2134	25.338	23.1108	22.6799	21.8051	21.1573	23.5004	26.0574	23.8745	25.9909	25.3003	26.4782
Lentihominibacter hominis	Anaerovoracaceae			33.8826	28.4383	26.1367	27.3962	35.3426	42.9316	36.3494	39.1036	36.6401	37.2615	36.0916	44.2158	49.3207	47.1563	68.478	100	55.9023	52.6289	26.9129	29.4269	30.3098	30.1177	31.0885	29.0682	26.7111	27.6007	31.9064	26.8059	27.2003	25.2632	25.8494	25.2182	25.7204	21.3154	25.6589	27.3931	25.1158	24.492	24.1071	23.2735	25.972	28.3938	26.362	29.0142	28.8194	28.2009
Lentihominibacter excrementavium	Anaerovoracaceae			30.8793	22.9381	22.8517	22.4504	33.4033	41.7243	31.2268	38.1329	34.1547	36.1559	35.672	43.8518	43.7857	38.5305	56.2145	55.9023	100	57.7493	23.1376	27.6914	28.2725	28.9283	29.9762	27.4097	23.9892	24.1859	29.9275	24.662	25.4602	22.9759	23.5207	23.1778	23.6766	18.9487	25.2734	24.7469	24.2358	23.542	22.9341	22.2222	23.4895	27.2782	24.531	26.8151	26.6327	27.4547
Lentihominibacter faecis	Anaerovoracaceae			29.6565	22.7778	22.8472	22.5144	33.1706	38.4634	31.4589	38.6296	33.8107	36.2949	35.1963	41.1868	42.0162	38.5516	50.7438	52.6289	57.7493	100	23.6391	28.0346	28.6386	29.0115	29.9781	26.9389	24.1338	24.5136	29.954	24.4275	24.9913	22.8807	23.5564	23.4178	23.6093	19.8017	25.0535	25.9345	24.3421	23.9551	23.9137	22.6377	24.0565	27.7747	24.6849	27.5785	26.7916	27.4656
Criibacterium bergeronii	Filifactoraceae	Criibacterium		22.5709	21.9876	19.7902	22.0054	20.8246	23.2211	20.1502	24.4645	30.3254	23.224	24.1658	27.1106	23.3135	19.8633	22.1863	26.9129	23.1376	23.6391	100	32.2731	32.8661	30.8382	31.0408	25.8184	21.6572	22.8899	25.5544	22.6736	22.3939	23.7072	23.5647	23.266	22.8317	19.4503	23.8454	25.4946	27.7838	29.0651	29.1678	28.657	29.0574	33.3245	32.998	35.0642	35.274	34.2451
Peptostreptococcus stomatis	Peptostreptococcaceae	Peptostreptococcus	59.8568	26.7295	23.5828	22.9328	24.4318	23.2186	26.2731	21.8684	32.03	35.8406	31.3992	30.7261	33.2831	24.8578	22.3886	26.9486	29.4269	27.6914	28.0346	32.2731	100	61.621	59.8568	60.2813	41.0599	32.3093	33.0858	37.8191	33.0214	32.8233	33.6205	33.7072	33.4992	32.6786	21.7063	28.3161	29.6936	30.6627	30.1097	29.2105	29.3651	31.9095	37.0825	33.1805	34.6986	35.3275	34.5143
Peptostreptococcus anaerobius	Peptostreptococcaceae			26.2918	23.6467	23.2078	24.1001	23.8712	26.8712	22.7644	32.9138	36.431	31.7694	31.7185	33.0916	26.3732	23.3933	27.7712	30.3098	28.2725	28.6386	32.8661	61.621	100	62.5798	62.7749	43.735	34.0789	34.8954	37.919	33.9492	34.2494	33.9063	35.5127	34.9402	34.3076	23.052	29.3184	29.8824	30.3435	30.3731	30.947	30.5099	32.5067	37.7031	35.1499	34.6871	35.6498	34.3954
Peptostreptococcus russellii A	Peptostreptococcaceae			28.0305	24.502	24.0436	24.6261	25.0869	27.0535	22.7546	34.7253	33.2591	32.8383	32.9908	33.87	26.5445	23.9175	27.5299	30.1177	28.9283	29.0115	30.8382	59.8568	62.5798	100	72.8337	47.1267	35.4329	35.7884	39.0667	36.2296	36.4987	34.7799	37.3431	36.4017	35.6877	24.2054	30.6114	31.6195	31.4377	30.0457	30.3706	30.5006	33.2688	35.9627	33.1462	34.0189	33.6703	32.8851
Peptostreptococcus russellii	Peptostreptococcaceae			28.8722	24.5342	24.2733	24.5077	25.8723	27.9201	23.75	35.7283	34.485	34.0264	33.8252	34.8184	26.7907	24.353	28.6531	31.0885	29.9762	29.9781	31.0408	60.2813	62.7749	72.8337	100	47.3842	35.8776	36.7071	40.6511	37.0463	36.5185	36.0051	37.4614	37.4638	36.8094	24.4691	31.464	31.9103	31.2053	31.1605	31.6553	30.4555	33.2297	36.7341	33.2424	34.7547	33.9552	34.36
Peptacetobacter hiranonis	Peptostreptococcaceae	Peptacetobacter		26.9171	24.5103	24.1125	24.175	25.6685	26.1454	22.6116	31.389	26.8657	29.1935	29.2738	31.7819	25.3386	23.6151	27.1356	29.0682	27.4097	26.9389	25.8184	41.0599	43.735	47.1267	47.3842	100	41.3681	41.9196	42.2136	38.391	39.2344	39.2383	40.8683	39.8658	38.9043	24.3633	30.3506	30.8435	27.2229	26.793	26.3731	25.2993	27.8717	30.3322	27.3451	28.385	27.1994	27.9331
Clostridioides difficile A	Peptostreptococcaceae	Clostridioides	79.0907	26.4601	27.1016	27.5289	27.1473	28.511	23.7085	26.0116	25.2222	20.6982	24.0188	23.166	24.5826	26.3558	26.2704	25.0403	26.7111	23.9892	24.1338	21.6572	32.3093	34.0789	35.4329	35.8776	41.3681	100	79.0907	45.551	47.0105	46.1558	42.6851	46.5956	47.5459	47.8267	28.6186	33.0961	30.7317	20.4307	20.5898	19.8523	19.5192	22.5626	23.7487	21.4286	22.2044	21.3503	22.0007
Clostridioides difficile	Peptostreptococcaceae			26.4368	28.0395	27.4208	27.3473	28.8595	23.7841	26.9193	24.9691	21.1687	24.1385	23.6664	24.8094	26.9919	26.8683	25.0816	27.6007	24.1859	24.5136	22.8899	33.0858	34.8954	35.7884	36.7071	41.9196	79.0907	100	46.3744	46.9819	45.9495	43.0751	46.4157	47.26	47.7509	28.6326	33.3427	31.0118	20.653	21.3729	20.7595	19.7838	22.6459	23.9568	22.0854	22.5923	22.5107	21.8589
Intestinibacter bartlettii	Peptostreptococcaceae	Intestinibacter		29.9531	28.0006	28.481	27.8897	28.2585	29.3043	26.5341	31.4707	25.4838	28.8591	28.23	30.1098	27.9799	25.8672	29.3414	31.9064	29.9275	29.954	25.5544	37.8191	37.919	39.0667	40.6511	42.2136	45.551	46.3744	100	53.9121	54.8467	49.3691	48.4234	47.5378	47.3125	26.8245	32.4187	31.6976	24.654	24.9769	24.5569	23.8642	26.9438	28.3917	25.7486	26.5744	26.3026	26.134
Terrisporobacter petrolearius	Peptostreptococcaceae	Terrisporobacter	69.6201	25.4182	26.1766	26.5549	26.4629	26.5208	24.9335	24.9145	27.72	21.4065	24.475	24.3253	24.6054	26.5987	25.4186	25.3588	26.8059	24.662	24.4275	22.6736	33.0214	33.9492	36.2296	37.0463	38.391	47.0105	46.9819	53.9121	100	69.6201	48.7544	51.0834	52.4763	53.4071	29.8408	34.305	31.542	21.5751	21.8846	21.6955	21.1816	24.0305	25.2514	22.6438	23.3008	22.4964	23.1658
Terrisporobacter othiniensis	Peptostreptococcaceae			25.3633	25.884	25.9152	25.9523	27.0861	25.6281	24.9202	27.1629	21.0362	25.3689	24.0072	24.7427	26.0955	25.25	25.977	27.2003	25.4602	24.9913	22.3939	32.8233	34.2494	36.4987	36.5185	39.2344	46.1558	45.9495	54.8467	69.6201	100	50.1917	51.0466	51.9939	52.3137	28.3668	33.1492	31.4857	21.687	22.0339	21.6241	21.3088	24.264	25.2262	22.9843	23.0601	22.6847	23.1978
Romboutsia timonensis	Peptostreptococcaceae	Romboutsia		22.603	20.9857	21.2361	21.0917	22.8155	23.473	20.4421	24.271	21.7228	23.1367	23.1176	23.6331	23.5219	20.9831	23.6419	25.2632	22.9759	22.8807	23.7072	33.6205	33.9063	34.7799	36.0051	39.2383	42.6851	43.0751	49.3691	48.7544	50.1917	100	55.5812	54.816	53.4194	24.9401	30.9182	30.1639	23.2002	22.6811	22.4405	21.9592	24.5625	24.9571	23.2128	23.6387	22.3976	22.9551
Paraclostridium tenue	Peptostreptococcaceae	Paraclostridium	70.2044	23.6936	22.8551	23.0227	22.7709	24.269	24.1767	22.291	25.3257	21.8248	23.6145	23.4353	24.6866	24.4729	22.3831	24.0834	25.8494	23.5207	23.5564	23.5647	33.7072	35.5127	37.3431	37.4614	40.8683	46.5956	46.4157	48.4234	51.0834	51.0466	55.5812	100	73.2619	70.2044	28.411	33.4122	33.0808	23.5482	23.5849	23.4025	22.9609	25.491	24.9532	23.6385	23.9472	23.1326	23.5244
Paraclostridium sordellii	Peptostreptococcaceae			23.9972	23.9116	24.2585	24.0604	25.0248	24.0624	23.6289	25.7072	21.5959	23.948	23.6857	24.444	24.8104	23.7074	23.7836	25.2182	23.1778	23.4178	23.266	33.4992	34.9402	36.4017	37.4638	39.8658	47.5459	47.26	47.5378	52.4763	51.9939	54.816	73.2619	100	71.07	29.0763	34.1489	32.8435	23.2025	23.4185	22.8498	22.5338	24.7888	24.6832	23.4952	23.4047	22.3559	23.06
Paraclostridium dentum	Peptostreptococcaceae			23.7675	23.9489	24.4983	24.0559	25.2124	24.2318	23.5929	25.5883	21.4242	23.6822	23.1609	24.487	25.3324	23.7215	24.5228	25.7204	23.6766	23.6093	22.8317	32.6786	34.3076	35.6877	36.8094	38.9043	47.8267	47.7509	47.3125	53.4071	52.3137	53.4194	70.2044	71.07	100	29.8605	35.1857	33.3908	22.6133	22.4098	22.4652	21.8252	25.0094	24.3192	23.0614	22.7804	22.0664	22.7848
Tissierella carlieri	Tissierellaceae	Tissierella		19.4608	21.2823	21.4952	21.0093	24.8229	21.4861	23.7779	20.437	17.0303	19.4746	18.7915	19.7202	21.8288	21.7306	20.8443	21.3154	18.9487	19.8017	19.4503	21.7063	23.052	24.2054	24.4691	24.3633	28.6186	28.6326	26.8245	29.8408	28.3668	24.9401	28.411	29.0763	29.8605	100	41.5223	43.064	23.3171	22.8976	22.1215	22.446	25.1065	23.8415	22.9031	23.208	23.1773	22.9567
Anaerosalibacter massiliensis	Sporanaerobacteraceae	Anaerosalibacter		24.8766	24.9279	25.0543	25.1011	27.6314	25.2925	24.5338	25.793	23.5436	23.9881	23.8162	25.4519	25.8454	24.6856	25.2134	25.6589	25.2734	25.0535	23.8454	28.3161	29.3184	30.6114	31.464	30.3506	33.0961	33.3427	32.4187	34.305	33.1492	30.9182	33.4122	34.1489	35.1857	41.5223	100	54.8748	26.7329	27.601	25.7513	25.4752	29.0438	28.8201	27.2692	29.684	28.5599	29.9067
Sporanaerobacter acetigenes	Sporanaerobacteraceae	Sporanaerobacter		24.9556	23.3309	22.9963	23.6467	26.5811	26.4499	24.2073	26.5403	24.7649	25.3558	24.962	26.0331	24.9633	23.6766	25.338	27.3931	24.7469	25.9345	25.4946	29.6936	29.8824	31.6195	31.9103	30.8435	30.7317	31.0118	31.6976	31.542	31.4857	30.1639	33.0808	32.8435	33.3908	43.064	54.8748	100	30.738	30.8222	28.9048	29.1347	32.1568	30.0947	30.8455	31.1348	30.5062	30.8388
Fenollaria timonensis	Peptoniphilaceae	Fenollaria	75.253	21.9843	19.0916	18.8013	19.0624	20.6963	23.0235	18.1757	26.7411	29.8831	26.8314	26.0999	27.6869	21.1279	18.4493	23.1108	25.1158	24.2358	24.3421	27.7838	30.6627	30.3435	31.4377	31.2053	27.2229	20.4307	20.653	24.654	21.5751	21.687	23.2002	23.5482	23.2025	22.6133	23.3171	26.7329	30.738	100	75.253	50.0466	48.8278	39.6271	37.2424	38.3276	38.7868	37.6053	35.4271
Fenollaria massiliensis	Peptoniphilaceae			21.98	19.3514	19.1989	20.359	20.6532	22.7905	19.2353	27.4194	30.5341	25.9804	25.0218	26.4909	20.9551	18.3322	22.6799	24.492	23.542	23.9551	29.0651	30.1097	30.3731	30.0457	31.1605	26.793	20.5898	21.3729	24.9769	21.8846	22.0339	22.6811	23.5849	23.4185	22.4098	22.8976	27.601	30.8222	75.253	100	49.7261	46.2668	37.964	38.0232	41.1699	38.4638	37.4005	37.2272
Ezakiella coagulans	Peptoniphilaceae	Ezakiella	62.0658	21.323	18.601	17.8845	18.6703	19.8744	22.6585	19.0749	26.1085	29.1851	25.1168	24.9336	26.098	20.7563	17.8596	21.8051	24.1071	22.9341	23.9137	29.1678	29.2105	30.947	30.3706	31.6553	26.3731	19.8523	20.7595	24.5569	21.6955	21.6241	22.4405	23.4025	22.8498	22.4652	22.1215	25.7513	28.9048	50.0466	49.7261	100	62.0658	37.7791	36.6617	41.6549	38.0967	38.1905	35.4004
Ezakiella massiliensis	Peptoniphilaceae			20.9539	18.0932	17.6091	18.0373	19.4269	22.2874	17.6143	25.5132	29.2281	25.1028	25.0964	25.6722	19.8735	17.3178	21.1573	23.2735	22.2222	22.6377	28.657	29.3651	30.5099	30.5006	30.4555	25.2993	19.5192	19.7838	23.8642	21.1816	21.3088	21.9592	22.9609	22.5338	21.8252	22.446	25.4752	29.1347	48.8278	46.2668	62.0658	100	40.5198	38.222	40.6437	37.8172	38.7271	34.6286
Neofamilia massiliensis	Peptoniphilaceae	Neofamilia		22.9525	20.8312	20.2876	20.8613	21.385	23.9125	19.3548	27.5209	29.6931	27.1333	26.6404	27.724	21.9051	20.0102	23.5004	25.972	23.4895	24.0565	29.0574	31.9095	32.5067	33.2688	33.2297	27.8717	22.5626	22.6459	26.9438	24.0305	24.264	24.5625	25.491	24.7888	25.0094	25.1065	29.0438	32.1568	39.6271	37.964	37.7791	40.5198	100	40.0631	41.8044	41.814	41.1564	39.5135
Peptoniphilus C urinimassiliensis	Peptoniphilaceae	Peptoniphilus C		25.0381	22.0056	21.763	22.3637	22.6762	26.0903	20.9356	31.5864	34.9801	31.7365	29.4931	31.6899	24.0304	20.6121	26.0574	28.3938	27.2782	27.7747	33.3245	37.0825	37.7031	35.9627	36.7341	30.3322	23.7487	23.9568	28.3917	25.2514	25.2262	24.9571	24.9532	24.6832	24.3192	23.8415	28.8201	30.0947	37.2424	38.0232	36.6617	38.222	40.0631	100	46.6777	47.0937	49.3298	46.1118
Peptoniphilus B duerdenii	Peptoniphilaceae	Peptoniphilus B		22.6702	20.9987	19.8509	22.0745	21.0289	24.1864	20.6033	27.9408	33.323	26.2193	26.4418	27.9673	22.8006	19.2584	23.8745	26.362	24.531	24.6849	32.998	33.1805	35.1499	33.1462	33.2424	27.3451	21.4286	22.0854	25.7486	22.6438	22.9843	23.2128	23.6385	23.4952	23.0614	22.9031	27.2692	30.8455	38.3276	41.1699	41.6549	40.6437	41.8044	46.6777	100	52.349	52.6953	49.714
Peptoniphilus E obesi	Peptoniphilaceae	Peptoniphilus E		24.9616	22.6875	21.2942	23.3385	21.5283	25.8386	21.2784	29.554	37.4497	28.2916	28.2305	30.3857	23.1373	20.7413	25.9909	29.0142	26.8151	27.5785	35.0642	34.6986	34.6871	34.0189	34.7547	28.385	22.2044	22.5923	26.5744	23.3008	23.0601	23.6387	23.9472	23.4047	22.7804	23.208	29.684	31.1348	38.7868	38.4638	38.0967	37.8172	41.814	47.0937	52.349	100	57.126	55.6511
Peptoniphilus A lacrimalis	Peptoniphilaceae	Peptoniphilus A	52.8165	24.9117	21.706	20.4953	21.9855	21.6604	25.258	21.5962	27.0156	35.5263	27.386	27.3169	30.6864	23.5177	20.0103	25.3003	28.8194	26.6327	26.7916	35.274	35.3275	35.6498	33.6703	33.9552	27.1994	21.3503	22.5107	26.3026	22.4964	22.6847	22.3976	23.1326	22.3559	22.0664	23.1773	28.5599	30.5062	37.6053	37.4005	38.1905	38.7271	41.1564	49.3298	52.6953	57.126	100	68.3655
Peptoniphilus A raoultii	Peptoniphilaceae			26.426	21.2331	20.7349	21.8431	21.705	26.3383	19.9763	29.0722	35.9655	28.5167	28.0095	32.8723	22.7384	19.9047	26.4782	28.2009	27.4547	27.4656	34.2451	34.5143	34.3954	32.8851	34.36	27.9331	22.0007	21.8589	26.134	23.1658	23.1978	22.9551	23.5244	23.06	22.7848	22.9567	29.9067	30.8388	35.4271	37.2272	35.4004	34.6286	39.5135	46.1118	49.714	55.6511	68.3655	100
Peptoniphilus A lacydonensis	Peptoniphilaceae			25.1508	21.8804	20.9944	22.6943	22.1644	25.9117	21.0379	29.6369	35.6769	28.177	27.6608	31.2825	23.2355	20.3948	26.2332	28.1078	26.5793	27.3176	34.2947	36.0226	34.0049	33.8642	34.1234	28.1305	23.1501	23.1167	27.0111	24.1355	24.102	24.0756	24.4486	24.1153	24.2585	23.9206	30.0622	31.7835	36.6846	37.4963	34.4817	34.8761	40.8331	47.1304	51.642	57.3814	60.3627	58.9982
Peptoniphilus A senegalensis	Peptoniphilaceae			24.9242	22.8393	21.5592	23.2775	22.3758	26.4858	22.3454	28.0249	35.234	28.7376	28.0229	32.2233	24.0438	21.186	26.8672	29.2073	27.3109	27.8299	36.781	35.4161	35.2151	34.4866	35.2789	28.2504	23.213	24.1126	28.0246	23.7558	24.3506	24.3059	24.7151	24.1888	24.293	23.7094	29.5826	30.5025	36.9198	36.6696	38.1693	36.812	40.913	48.5698	53.1129	54.8673	61.971	59.4864
Peptoniphilus A gorbachii	Peptoniphilaceae			25.6837	22.4605	21.9273	22.6352	22.3247	26.2195	22.1368	28.4006	35.2903	28.8777	28.3746	31.9734	23.8105	20.9818	26.2574	29.0966	27.2513	27.8471	35.3475	36.1305	35.6662	34.5485	35.4684	29.3022	23.3823	24.3976	28.9113	24.4869	24.9198	24.7262	25.0153	24.8609	24.686	23.983	29.393	30.6944	37.1454	38.4304	36.9317	36.5674	41.501	50.0859	53.7608	56.684	65.6428	59.1528
Peptoniphilus A grossensis	Peptoniphilaceae			23.8084	21.3183	20.7201	22.6167	21.6385	24.8366	20.834	28.5224	34.5068	26.5188	26.6062	29.9943	23.291	20.4718	25.1941	26.6634	25.6888	26.2426	34.9296	34.294	33.8619	32.5996	32.9767	27.4041	23.0002	22.932	26.8387	23.8926	24.1344	23.6091	23.8601	23.4467	23.689	23.7724	29.3678	30.1162	34.7863	36.4857	34.7392	35.1366	40.069	48.8473	53.7908	57.3268	61.0617	60.7953
Peptoniphilus A phoceensis	Peptoniphilaceae			26.1243	22.0591	21.3937	22.1801	22.5929	26.3228	21.8292	29.6784	34.2222	30.0937	29.3404	32.3867	23.3557	20.9944	26.7972	29.2842	27.6761	28.2949	34.7188	35.551	34.322	34.5328	35.886	29.2575	23.1102	23.5509	28.5981	24.2469	24.6366	25.1476	24.7986	24.4541	24.5349	24.3068	29.2371	30.598	36.5223	36.7602	35.7143	36.9403	46.1425	48.7489	49.5598	55.8976	61.5684	59.7626
Peptoniphilus A harei A	Peptoniphilaceae			25.5641	22.3326	21.2791	23.3456	22.2795	26.6785	22.244	29.9778	35.4227	28.5952	28.1189	31.8072	23.5236	20.9255	26.088	28.6009	27.0754	27.521	35.428	35.9366	35.4536	34.5815	35.4149	29.0243	23.2501	23.9788	28.2579	24.51	24.622	24.564	24.9184	24.7511	24.4295	24.1146	29.5671	30.9452	35.4639	39.03	36.5497	35.2734	41.7085	49.8715	56.0831	59.2731	64.0488	62.6218
Peptoniphilus A harei	Peptoniphilaceae			23.3653	21.2298	20.1851	21.4071	21.0672	23.9039	21.3335	26.0198	30.9965	26.5787	26.0491	28.5441	22.3612	19.9711	24.6824	27.4259	25.1733	25.396	32.8897	32.3432	32.2351	31.8399	32.5975	26.353	21.6474	22.5817	26.3366	22.8181	22.9621	22.8824	22.9361	22.8032	22.8064	23.0206	27.1341	28.4824	35.0375	33.5348	35.5756	34.9185	39.2812	44.4589	49.4071	53.23	57.9111	52.8165
Parvimonas micra	Peptoniphilaceae	Parvimonas	67.3598	23.0444	19.6959	19.306	19.8256	19.8186	23.1206	17.6881	26.2437	31.6562	26.3943	26.4617	27.3201	20.8127	18.2981	22.8654	25.2414	23.1962	23.971	28.22	32.8755	32.9882	32.9294	32.8796	26.9464	21.0949	21.6611	26.0612	22.2756	22.1891	22.8825	24.1246	24	23.0332	21.8218	25.6737	28.0274	36.8722	34.7434	35.5408	36.0926	36.1536	33.6816	38.1434	36.0472	38.194	36.8388
Parvimonas parva	Peptoniphilaceae			21.9803	19.4562	18.3272	21.0019	19.14	22.3489	17.6194	26.9018	33.9578	25.5034	26.1498	26.4547	20.4795	17.8152	22.4306	25.2501	22.3871	23.4393	30.7151	31.9311	33.5117	32.7162	32.9586	26.6373	20.5978	20.9124	24.866	21.9388	22.2916	23.1675	23.9374	23.5492	22.5488	21.6251	25.8177	28.3696	36.5217	37.3974	35.8706	37.0003	35.2803	35.2163	40.2322	38.1531	38.1563	38.6052
Mediannikoviicoccus massiliensis	Peptoniphilaceae	Mediannikoviicoccus		24.0132	20.5453	20.4448	20.3795	21.2897	24.5732	19.0665	28.5957	30.7261	28.543	27.9116	28.373	21.4912	19.5101	24.3101	25.7843	24.6995	25.4284	28.13	30.6511	31.9616	33.7088	34.7438	28.6833	22.3442	22.3179	26.3626	23.6474	23.7184	24.348	24.4661	24.266	24.0646	25.1754	27.7901	30.0681	39.8914	37.1564	38.1252	37.7296	40.4742	37.405	39.4926	39.3975	35.8967	36.2976
Finegoldia magna H	Peptoniphilaceae	Finegoldia	71.333	23.1354	20.5882	20.3887	20.8396	20.4056	23.0827	18.1317	27.9255	31.8009	27.1331	27.6731	27.0592	21.7315	18.7468	23.7226	26.0659	23.7543	24.1849	29.821	31.8319	33.6694	33.1429	33.3519	26.8562	21.6389	22.0253	26.2142	23.5717	23.5346	24.0525	24.4795	24.0744	23.6593	22.9049	26.4422	28.6295	37.4636	36.1848	37.9729	37.5327	39.2276	38.6915	42.9867	39.1168	38.0112	36.4431
Finegoldia magna	Peptoniphilaceae			23.5597	21.7502	21.1487	22.2554	20.9056	23.3909	19.2738	28.8061	33.1327	28.2346	27.7885	27.1242	22.9633	19.7164	24.1186	27.1684	23.9074	24.8865	29.9514	33.1504	34.0933	34.2034	34.0183	27.4976	22.2165	22.3119	26.6844	24.5927	24.1927	24.9532	24.8687	24.4402	24.2396	23.3161	26.8792	29.3162	39.2618	37.5214	38.7478	39.1821	41.1521	39.2223	42.9523	41.2753	41.1699	35.4792
Finegoldia magna I	Peptoniphilaceae			21.2921	19.0526	18.3444	19.8178	18.4338	21.0946	16.8589	26.6967	29.9738	24.7815	25.1993	24.6554	20.2697	17.3965	21.4108	24.7185	21.8247	22.1186	26.915	29.1561	30.0191	29.8015	30.9714	24.8305	19.6863	19.8571	23.9401	21.4872	21.5774	22.5128	22.0458	22.0159	21.6216	20.5303	24.3927	26.9928	35.1497	35.0249	34.7697	34.5384	35.1857	34.6288	40.4984	38.2474	34.6774	34.964
Finegoldia magna F	Peptoniphilaceae			23.5062	21.7555	21.0163	22.7795	20.815	23.6377	19.772	30.058	33.9834	28.9583	27.6786	27.3	22.3309	19.5589	24.3144	27.0882	24.3433	24.8116	29.8919	33.278	33.3957	33.9545	35.2744	28.2121	22.3982	22.8138	27.5485	24.6127	24.6719	25.2094	24.9746	24.7281	24.2961	23.5636	27.9042	29.714	38.7456	39.9311	38.5511	37.6718	40.5113	38.9489	44.4415	41.217	39.3623	38.4548
Kallipyga gabonensis	Peptoniphilaceae	Kallipyga	80.0198	22.6609	19.4767	18.9948	20.3222	19.7802	23.6711	17.9855	28.0954	35.4107	27.5788	27.0111	29.3132	20.4956	18.2753	23.5531	25.0918	24.756	24.7027	28.5674	29.7272	28.2513	29.6937	30.3106	24.7637	19.0026	18.9286	23.1905	20.1952	20.3557	21.2929	21.7334	21.2109	20.7344	17.9462	24.0374	25.4943	31.5359	32.3746	30.2107	30.4532	32.7071	33.4912	34.6679	37.931	34.2105	37.1232
Kallipyga massiliensis	Peptoniphilaceae			22.6733	20.6287	19.8382	22.0578	20.1695	23.9007	19.0549	28.0154	38.0007	26.859	26.5104	28.0195	21.5359	18.6946	23.3342	25.454	24.2032	24.3423	32.0375	31.7749	31.2106	30.6604	29.9548	24.5919	19.0199	19.2059	23.2608	20.6897	20.6096	21.4207	21.5266	21.248	20.8774	18.2071	23.9158	25.99	32.7734	33.933	32.7673	32.5743	34.0515	35.9792	37.0349	40.1921	37.6331	37.2736
Levyella massiliensis	Peptoniphilaceae	Levyella		23.9365	20.2717	20.2069	21.6417	20.3443	25.4961	19.3315	28.5671	36.0315	28.2059	28.7562	30.5565	22.0594	18.5825	24.5197	26.8354	25.5987	25.7988	30.5242	31.6255	29.7329	30.3652	31.3041	24.7916	19.1682	19.509	24.3067	20.5651	20.8035	21.509	21.7448	21.3252	20.8474	18.2797	23.6591	25.6779	31.7295	33.8315	30.3773	31.2034	32.2096	35.0503	36.2751	38.7865	35.4738	38.266
Murdochiella massiliensis	Peptoniphilaceae	Murdochiella	73.5632	23.8525	19.3743	18.8727	19.6043	20.4033	24.4824	18.6957	26.5697	33.1629	28.2131	27.6769	30.0645	21.3802	18.5649	23.8224	26.164	24.8682	25.5562	30.4808	30.2946	30.4503	30.1013	30.2011	24.4475	18.708	19.008	23.0638	19.4518	19.5503	21.0442	21.0991	20.2845	20.0483	18.2609	22.4748	24.6186	31.6678	31.1226	30.5875	31.7597	34.3409	33.6741	34.2232	37.0718	36.4299	36.065
Murdochiella vaginalis	Peptoniphilaceae			23.4846	20.4193	18.9519	21.9893	19.9133	25.16	19.0848	27.5215	38.4476	27.7094	27.7622	29.6696	22.4541	18.6097	23.5658	27.3295	24.5827	24.3946	31.7962	32.4908	30.7236	30.5674	30.6154	24.8643	18.9209	19.6755	23.6381	20.2298	20.1253	21.3167	21.4066	20.7392	20.0321	18.3031	23.1739	25.3738	31.8316	33.9228	30.7893	32.6115	33.4263	34.6459	36.3853	39.8008	37.567	37.7184
Anaerococcus hydrogenalis	Peptoniphilaceae	Anaerococcus	50.3821	22.8973	21.7058	21.2315	21.9909	20.4647	21.9655	19.0075	25.1194	29.3435	25.5975	25.0067	26.1481	21.935	18.9507	24.3914	25.5572	24.4612	24.6699	29.5212	30.3296	29.7686	30.1106	29.1745	25.2261	20.9571	21.0174	25.5724	22.3614	22.5756	21.9785	22.0205	21.882	22.3593	19.9632	25.5769	25.8441	31.1885	30.8434	31.8359	29.8093	33.5291	36.7058	36.7347	37.5654	37.8759	34.272
Anaerococcus senegalensis	Peptoniphilaceae			24.4118	21.792	21.2624	21.7141	20.968	24.0238	19.5929	27.198	31.7717	27.8251	27.3014	28.6728	22.0052	19.4032	25.2822	26.9109	25.353	25.5595	32.6116	32.3764	32.1448	32.4043	31.741	26.9833	21.579	21.8117	27.2002	22.7118	23.678	24.2787	24.0257	24.1252	23.5093	20.0223	26.816	28.0413	35.2941	33.3038	34.5808	32.9922	35.6082	39.5559	39.1508	40.4193	40.2669	37.6172
Anaerococcus obesiensis	Peptoniphilaceae			22.8294	22.2443	21.2418	24.0693	20.3556	22.7481	19.3763	26.6316	34.4629	25.8957	25.6315	26.6932	22.7367	19.8452	23.9615	26.2291	23.9245	24.5569	33.0707	32.3576	32.3724	31.7825	30.5948	25.1418	21.8133	22.226	25.794	23.2884	23.405	22.6933	22.8913	22.7575	23.4838	21.3533	27.5526	28.3554	32.7111	35.5112	34.5324	32.703	35.5932	38.7882	41.1433	41.4641	40.4192	38.5926
Anaerococcus vaginalis B	Peptoniphilaceae			22.0117	21.7398	20.347	22.7273	19.4606	22.3681	18.8374	24.6622	32.2994	24.1415	24.4159	26.1651	22.3075	19.134	23.4625	25.7289	23.5278	23.8518	31.2485	30.1042	30.3931	29.0914	28.5225	24.8598	20.9513	21.4177	24.4902	21.4903	21.8148	21.0558	21.4536	21.3319	21.8325	19.9242	25.7673	26.4766	31.592	33.0545	32.9328	32.1625	32.6883	35.7009	39.5543	39.5255	39.2942	35.7674
Anaerococcus rubeinfantis	Peptoniphilaceae			23.6764	22.9309	22.4431	22.9267	20.6985	24.0394	19.6184	26.971	31.2179	27.8316	27.321	28.0865	22.4638	19.8913	25.0245	27.3757	24.8391	25.0539	31.2951	31.7161	32.1285	31.9418	31.3131	27.0077	22.2377	22.7754	27.2626	23.5896	23.7478	23.5948	24.2011	23.8869	24.2764	21.1726	26.9177	27.7838	33.6957	33.4293	33.275	34.0369	38.5408	39.0091	38.7513	39.3556	39.1686	35.9541
Anaerococcus jeddahensis	Peptoniphilaceae			23.9659	23.6756	22.8494	24.697	20.7351	23.9816	20.6777	27.9899	35.5722	27.937	27.5617	28.022	23.1546	20.432	25.3045	27.9634	25.9435	26.2927	33.0892	33.7366	33.6773	32.4972	33.3238	26.9404	22.445	23.4005	27.725	23.6697	24.5293	23.9024	24.321	24.112	24.387	21.5724	28.2652	28.8671	33.5422	36.0234	35.0711	33.3234	37.818	40.9078	43.134	43.0616	42.7218	39.9641
Anaerococcus nagyae	Peptoniphilaceae			23.3342	20.4838	20.5217	20.8678	19.9239	22.5935	18.1772	27.2886	30.494	27.0286	27.1012	28.0852	21.0933	18.4497	23.9527	25.987	25.0851	25.2626	30.913	31.2098	31.493	31.6551	32.0805	25.8933	20.4574	20.8432	25.8741	22.3984	22.7365	23.7181	23.308	23.0388	23.3462	20.0421	26.4198	27.4338	32.6499	32.208	33.4464	31.4321	35.7898	37.6616	37.5531	37.5874	37.4217	38.0255
Anaerococcus octavius	Peptoniphilaceae			23.4531	21.5514	20.9117	21.8829	21.3282	22.922	19.613	28.6233	30.0389	27.4252	27.6398	27.4659	21.806	18.6913	24.0475	26.8641	24.6158	24.6598	30.2967	31.9619	33.1802	32.7696	32.4363	27.8096	21.8794	22.3801	26.1878	23.111	23.2309	23.4263	23.6524	23.5622	23.8113	21.2863	26.9208	28.7698	34.451	32.6839	35.1694	34.2908	36.1541	39.7067	39.6252	38.8437	39.4917	35.7525
Anaerococcus vaginimassiliensis	Peptoniphilaceae			23.179	21.91	21.0258	22.7716	20.2114	22.8447	18.7346	27.5224	33.2899	26.2346	26.3531	27.0567	21.0714	18.7158	23.6039	26.4077	24.3251	24.3649	33.1418	32.6685	32.6735	31.5248	31.9591	25.75	21.4374	21.5774	26.0388	23.2356	23.3029	23.2154	23.469	23.3706	23.2668	20.8234	26.9308	28.3507	33.661	35.2598	34.0923	35.3448	39.1084	39.4805	42.5184	42.403	40.47	39.6536
Anaerococcus prevotii	Peptoniphilaceae			23.9221	22.7792	22.1438	22.6456	20.8356	23.5339	19.4015	27.2302	30.6344	27.2051	26.7743	27.8243	22.0769	19.4953	24.9939	27.2308	24.8326	25.1812	31.4924	31.1258	32.2495	32.3948	31.8626	26.5256	21.9635	22.3376	27.382	24.0112	24.3846	25.1202	24.5436	24.6667	24.5346	22.1665	27.1829	28.176	33.3236	32.9226	34.4457	33.7806	38.6086	38.3961	40.2625	39.3644	39.1219	36.5954
Anaerococcus lactolyticus	Peptoniphilaceae			22.2614	20.4455	19.7332	21.0637	19.0198	21.1372	19.3253	24.0136	31.1224	23.5417	24.3136	25.2471	21.7751	18.1833	22.9011	25.3724	22.5344	23.3418	34.1977	30.7672	32.1257	29.4057	29.2373	24.4893	20.0168	21.0688	24.1306	21.0401	21.3283	21.9277	21.6976	21.5243	21.2682	19.8205	24.824	26.1586	33.6836	34.2198	36.3911	34.8054	35.6561	39.0709	42.9481	39.6692	42.4226	37.2228
Anaerococcus degeneri	Peptoniphilaceae			22.9074	21.7757	20.6236	23.166	19.5656	22.0627	19.9528	24.5701	32.5157	24.2045	24.1643	25.4223	21.7865	19.1489	22.354	25.9377	22.2466	23.302	33.3984	31.5405	31.3037	29.6325	29.5749	25.4098	20.5167	21.6069	25.0532	21.5606	21.9375	22.5806	22.6051	22.5073	21.9613	20.243	25.6644	27.3531	33.1679	36.3366	35.8708	34.9202	36.4709	38.1526	43.0566	40.8218	40.9417	37.2202
Anaerococcus murdochii	Peptoniphilaceae			22.2222	21.2355	20.5458	21.4746	19.5592	21.901	18.8769	23.6756	29.8165	24.0513	23.8083	25.0203	21.5016	18.737	22.7273	24.9588	22.3191	23.0373	31.574	30.8679	30.8798	28.9598	28.586	24.8698	20.4717	20.8223	24.1999	21.3907	22.0574	22.1573	22.2306	22.2996	21.8242	20.4903	25.1062	26.5815	31.5217	32.9081	32.9207	32.4689	35.3372	37.4227	39.8874	38.7877	38.3965	35.5739
Clostridium J culturomicium	Clostridiaceae	Clostridium J	41.6057	23.0963	23.6462	23.518	23.5344	26.1284	23.9075	25.0651	22.4996	19.1388	21.7553	21.7827	23.1083	24.5148	23.9361	23.9593	24.4635	22.575	22.5506	20.0646	24.506	25.4257	27.3552	27.6284	26.8826	30.7253	31.098	31.6247	34.1097	34.5292	31.7142	32.7107	34.5833	34.972	28.1351	30.4525	30.3435	21.3012	21.6865	21.487	20.5415	23.37	21.4899	22.0398	21.7444	22.0342	21.6462
Clostridium J faecium	Clostridiaceae			22.5514	23.0647	23.2735	22.8638	25.4765	23.7438	23.1477	23.7432	21.5532	23.4973	23.8809	23.7811	24.6251	23.6714	24.0818	25.0403	22.9957	23.0755	21.8234	25.3819	27.0668	28.0869	29.2395	27.4073	31.3559	31.3179	30.854	32.8447	31.0947	30.2135	32.5768	33.1072	34.5767	30.6652	34.8613	34.0906	23.7255	23.0992	22.5561	22.1852	25.7802	23.8671	23.374	23.9753	23.2225	23.6842
Clostridium J ihumii	Clostridiaceae			22.1886	22.1549	22.3228	22.2141	24.3095	21.5601	23.7213	22.0475	18.8013	20.8483	20.5437	21.8868	23.6448	22.5409	22.5919	23.3208	21.6838	21.753	19.1754	24.063	25.1884	26.2889	27.0517	27.3118	32.167	31.7342	30.1296	33.0551	31.49	30.3684	33.5292	35.4934	36.7014	29.251	31.6715	31.7197	21.6667	21.6325	21.271	20.1346	22.1726	21.6945	21.1526	21.201	20.5994	20.7209
Clostridium J senegalense	Clostridiaceae			22.6047	22.9781	23.1322	22.7446	24.9349	22.7155	22.9498	22.8336	20.2412	22.3564	21.9665	22.6852	24.1919	23.1465	23.7228	24.1373	22.1126	22.7036	20.0838	25.2655	26.2075	27.6201	28.6215	27.8041	32.3324	32.2383	30.9005	34.2633	32.5585	30.2129	34.2642	35.8352	37.7531	28.9522	32.9275	31.5789	22.3046	22.3536	21.9531	21.0786	23.5219	22.452	21.8812	22.4723	21.5915	22.2815
Clostridium H massiliodielmoense	Clostridiaceae	Clostridium H		26.5622	23.947	23.8613	23.6597	25.4318	24.5494	22.0477	25.5016	23.6031	24.9219	24.5334	27.119	25.7989	23.3057	25.9147	27.682	25.3672	25.7043	23.6781	29.8124	29.5701	31.0727	32.1984	30.4595	31.1091	31.8439	33.7636	31.9884	31.2875	31.7964	33.195	33.2241	33.2477	25.8952	33.8404	33.152	23.462	23.6418	22.9302	22.6296	25.3922	26.3746	25.1145	26.5931	25.9814	27.4432
Clostridium G cochlearium	Clostridiaceae	Clostridium G	70.2452	26.9172	24.0639	23.8485	24.1728	25.2218	26.1189	22.0039	27.1084	26.2107	26.2422	25.7358	28.5197	25.5451	23.2794	27.0657	28.7913	26.2585	26.6792	26.4793	29.8648	29.5082	31.3697	33.1788	29.7468	29.5234	29.4886	32.8743	32.0445	30.6407	31.1522	32.3789	32.2642	32.6995	27.4032	36.1828	36.6165	26.7834	27.0958	25.2775	25.3675	29.6655	27.5513	27.0289	30.4164	28.8136	31.2389
Clostridium G tetani	Clostridiaceae			26.1063	24.2635	24.525	24.1014	26.1698	24.2649	22.8868	24.3697	23.7646	24.7897	24.381	26.4873	25.8107	23.4913	26.8312	27.453	26.3584	25.8938	24.7543	28.7993	29.0177	30.4529	31.1563	29.2289	30.9857	31.1064	32.5158	32.4213	30.748	31.1718	32.8694	32.7687	33.4238	27.9268	36.4247	34.2883	24.5187	25.137	23.8007	23.761	27.3677	26.4313	25.7409	27.9717	26.7837	28.2826
Clostridium B tyrobutyricum	Clostridiaceae	Clostridium B		26.9767	25.6245	25.5352	25.6082	25.3126	23.9259	22.4828	27.6569	23.5017	25.608	25.245	25.6802	26.9602	24.7537	26.6461	28.5143	25.8598	26.3365	22.8875	29.3545	29.5899	31.2671	32.5716	29.5063	31.2135	31.5246	33.1486	31.2518	30.4979	29.2049	29.9784	30.1842	31.0984	25	32.4355	31.2099	22.2026	23.0451	22.3664	20.6668	24.3576	26.0259	23.9346	25.1633	24.9678	26.0744
Clostridium F niameyense	Clostridiaceae	Clostridium F	56.071	26.7715	23.7091	23.5465	23.7337	24.5986	25.214	22.3674	28.5579	25.9339	27.018	26.7417	28.0407	25.0745	23.2583	26.4913	28.5013	26.101	25.7368	25.8432	32.2243	34.0175	35.5728	36.4226	33.9071	32.1029	32.4501	34.6139	34.4492	32.579	32.371	35.0381	35.6874	34.9563	27.7179	35.2462	37.0137	26.5418	26.1168	25.8065	25.5484	27.1231	28.7138	26.7084	28.0844	27.3628	28.5214
Clostridium F tepidum	Clostridiaceae			26.9992	25.0074	24.7334	24.8588	26.1417	25.8323	24.3539	28.8398	25.5087	27.7815	27.7307	27.247	27.0778	25.2317	27.1961	29.0424	26.964	27.2845	25.3865	31.791	33.2185	34.8275	36.5445	33.3468	33.8899	34.5148	35.1532	35.6882	33.685	32.3001	35.9265	35.9108	37.2067	29.3317	37.162	36.4848	26.1474	26.1237	25.9737	25.5728	29.038	28.3808	27.6265	28.363	28.6325	27.8216
Clostridium F botulinum A	Clostridiaceae			23.8043	24.1607	24.3423	24.1603	24.439	22.2967	22.9221	24.1525	19.5804	23.1899	23.107	22.3817	24.8248	23.8507	23.8654	24.7216	22.1912	22.3182	20.21	25.5362	27.3103	28.749	29.721	29.225	33.619	33.4169	30.7998	36.3887	32.7795	29.0172	33.4579	34.6363	35.8587	29.9562	33.9041	31.9534	20.6016	20.7534	20.6512	20.1572	22.7604	23.4295	22.0398	22.2625	21.7436	21.8914
Clostridium F botulinum	Clostridiaceae			25.387	25.3412	25.3146	25.2543	25.624	23.8303	23.8487	26.2855	21.4023	25.3948	25.1496	24.0541	26.0395	24.7291	25.513	26.649	24.2967	24.3796	21.8839	27.626	29.744	31.3505	32.2901	31.2769	35.0999	34.844	33.0879	37.9232	34.4231	30.8257	35.2431	35.9315	37.7157	31.2392	36.1596	33.9673	22.5657	22.4595	21.8996	21.9178	24.5572	25.4731	23.5969	24.5998	23.3986	24.0325
Clostridium AA polynesiense	Clostridiaceae	Clostridium AA		23.4177	22.2044	22.1475	22.6339	23.5958	22.4027	21.3808	21.7259	20.7302	22.0658	22.0605	22.191	22.3045	21.2664	22.9815	24.3444	21.6825	21.1057	21.8942	24.2909	25.6272	26.7259	27.1017	26.3306	28.5211	28.7551	29.2599	30.7598	30.3051	29.155	30.4925	31.2982	31.4384	27.7972	32.9996	33.1531	22.2178	22.6997	21.5172	21.3961	24.2505	22.5087	23.2562	23.9555	23.3308	24.2166
Clostridium X cadaveris	Clostridiaceae	Clostridium X		24.5881	25.0302	24.9801	25.1448	27.2611	25.2204	25.6496	25.8145	21.5541	24.2616	24.58	26.2165	25.8757	23.9653	25.2685	25.957	24.756	24.0821	23.0882	28.0614	28.7561	30.9497	30.54	31.5044	33.238	33.2875	33.284	34.5842	34.7021	32.2241	34.6992	36.1615	35.858	28.6001	33.2431	32.9971	24.3259	24.6257	23.8474	23.2948	25.7797	25.4545	24.9483	24.808	24.3238	24.4649
Clostridium L simiarum	Clostridiaceae	Clostridium L		24.2446	23.7508	23.901	23.7057	25.6341	23.0397	23.7837	23.6239	20.836	23.8332	23.1658	23.332	24.6616	23.041	23.5025	24.9091	23.0189	22.9108	22.3011	26.0528	27.4851	29.1936	29.9363	28.4251	31.6519	32.5917	31.0407	33.9004	31.5993	30.3994	33.4303	33.927	34.5095	32.4477	36.7007	35.5431	23.6805	23.9096	23.3254	22.9714	25.48	24.0203	23.9265	23.8563	23.6173	23.6585
Sarcina ventriculi	Clostridiaceae	Sarcina	49.2267	26.9382	23.5386	23.5004	23.1087	23.4224	24.9223	21.1763	26.7947	24.4959	25.5708	25.6423	27.1204	24.7702	22.759	26.2862	28.4909	26.8397	26.5148	23.2716	30.19	30.6884	31.9256	32.1828	30.8462	29.4688	30.029	36.199	31.0993	31.1489	31.9105	32.5645	31.9903	32.6334	21.3686	26.9884	27.6719	23.2929	22.6448	22.2669	21.333	25.7426	26.6371	23.91	25.2111	24.6941	25.6716
Sarcina perfringens	Clostridiaceae			25.1125	24.3966	24.5504	24.363	24.5431	24.5474	22.0464	25.2668	23.6459	24.4767	25.0699	25.5455	24.1541	22.952	25.1214	26.6048	25.0613	24.7541	22.9634	29.8418	30.3995	32.534	32.5135	31.2036	31.7374	32.0267	35.1244	33.6942	34.8306	35.006	37.3663	38.5787	38.4998	24.2836	31.0988	29.9965	23.2179	23.0414	22.8444	22.3561	25.74	26.031	24.6501	25.4453	24.7232	25.1623
Sarcina massiliamazoniense	Clostridiaceae			23.6328	22.6271	22.7641	22.2603	22.4324	21.9077	20.7071	23.3814	20.7431	22.4572	22.7449	22.8502	22.9839	21.4123	23.2969	24.9772	22.5839	22.7067	21.5697	26.9963	27.3991	28.5414	28.5797	28.0823	30.554	30.7279	32.399	31.4376	31.2465	31.3935	32.954	33.4897	33.2181	23.3903	27.8071	26.9854	20.6247	20.6004	20.4622	19.816	22.6404	23.285	21.7301	22.424	22.1225	22.6434
Sarcina mediterraneense	Clostridiaceae			24.7718	21.5887	21.9144	21.4971	22.807	23.312	20.3163	24.1226	22.9349	23.3437	23.7284	25.0712	22.9601	21.0511	24.7834	26.6247	24.8084	24.679	23.8295	28.8385	28.9485	30.7641	31.0043	29.6717	30.0377	30.316	31.947	31.0108	30.1366	32.5553	33.0172	32.9248	32.842	23.0928	28.5738	28.5172	22.4656	21.9725	21.7331	21.3588	23.6936	24.892	23.4847	25.2808	24.8022	25.1926
Clostridium paraputrificum	Clostridiaceae	Clostridium	37.8781	25.9965	23.9433	23.7604	23.5796	24.0096	24.1404	23.0541	24.547	21.567	23.6496	23.4243	24.1477	24.9926	23.4464	25.8065	27.182	25.2477	25.4498	21.8205	27.5454	27.4473	28.6013	29.6995	29.7093	32.0527	33.3653	34.5076	33.2055	33.9212	32.9894	33.7716	34.7617	34.6413	25.194	30.8107	29.2457	20.5882	21.2899	21.4554	19.6269	22.9354	23.3074	22.9042	22.982	23.5283	23.5271
Clostridium baratii	Clostridiaceae			27.105	25.518	25.7012	25.1348	25.1194	25.3144	22.9506	26.671	23.5562	25.8362	25.6859	26.3578	25.4749	24.2507	27.0813	28.1199	27.1304	26.444	23.5139	29.6352	30.1796	32.6374	33.0301	32.0784	32.7934	33.4227	36.4327	34.1859	35.119	34.7363	37.5126	38.0846	38.2647	24.882	32.0105	30.3722	23.6258	23.6633	23.3155	22.5134	26.2705	26.0898	24.3657	25.5686	25.2778	25.6912
Clostridium neonatale	Clostridiaceae			24.8248	24.3467	24.5008	24.57	24.6067	22.6046	21.9716	23.8071	18.858	22.1202	21.78	22.1794	23.6607	22.8647	23.2533	24.5289	22.2356	22.6548	21.0072	24.8246	24.2395	26.9103	26.7037	27.0464	30.6394	31.2694	31.8062	32.0581	31.9016	30.2365	31.034	31.5423	31.8464	25.1459	28.4887	28.2398	19.5919	19.6343	19.4387	18.5838	21.1223	22.3731	21.5587	22.0837	22.0456	22.4416
Clostridium butyricum	Clostridiaceae			24.6085	25.1242	25.2937	25.0714	23.9582	22.1279	21.0563	23.4474	18.5091	22.1668	21.8285	21.8968	24.1448	23.0528	23.338	24.8808	22.1288	22.2077	20.5793	24.9584	25.0895	26.5873	26.5785	27.3784	31.6513	32.3628	33.3915	33.0486	32.761	30.6899	31.5574	32.5393	32.9683	24.2103	28.4622	26.9787	18.7059	18.7755	18.9171	17.8756	21.3071	21.6084	19.9412	20.5337	20.8312	21.2132
Clostridium beijerinckii	Clostridiaceae			22.2446	23.1668	23.4008	23.054	22.7088	19.3908	20.2623	20.8898	16.7383	19.2752	19.0135	18.79	22.3424	21.6801	21.2069	22.5793	19.5276	19.6735	18.573	21.7131	21.8562	23.1709	23.1112	23.3177	29.1813	29.4306	28.693	30.3528	28.5445	27.0512	27.999	28.5714	29.7155	23.1762	26.2466	24.5616	16.2893	16.3441	16.3908	15.8614	18.5291	19.3198	17.9083	18.5482	18.3444	18.7224
Clostridium septicum	Clostridiaceae			24.1908	23.0877	22.8378	22.6151	23.9063	23.1603	21.1029	24.1155	22.0665	23.3618	23.5499	24.2876	24.5436	22.9346	24.7444	25.5881	24.5075	24.526	23.1705	28.3707	29.2179	30.3398	30.45	30.2056	31.3024	32.1229	33.9737	34.1935	33.391	34.3107	35.0386	35.6028	35.6263	25.0489	33.1916	30.3902	22.3284	21.6918	21.7878	20.7679	24.1929	24.5067	23.0126	24.1264	24.0546	24.4946
Clostridium nigeriense	Clostridiaceae			24.5724	23.7792	23.3897	23.3824	23.9198	24.1318	22.0205	23.5904	21.8386	23.4761	23.6512	24.1579	23.6532	21.9406	24.3928	25.9199	23.2276	22.8873	22.6636	27.2332	27.3096	28.8985	28.8271	28.0558	31.686	32.6034	33.6362	34.0489	34.094	33.07	34.1009	34.706	35.2833	26.0745	31.1451	29.9479	20.9348	20.9649	20.7739	19.9843	23.3756	23.5	23.02	23.7994	23.392	24.1542
Clostridium tertium	Clostridiaceae			24.7907	23.789	23.78	23.4367	24.107	23.149	21.7928	22.9451	21.2533	22.9067	22.7771	23.4047	23.1025	21.9408	23.4415	25.3073	23.0254	22.3591	22.0679	26.2458	26.8842	28.1915	28.3535	28.4739	32.7328	33.1906	33.3917	34.9058	34.6862	33.4853	34.4884	35.1931	35.6126	26.453	31.1698	29.4391	20.5944	20.5905	20.1908	19.3987	22.8064	23.2012	22.4534	23.3024	22.8539	23.3916
Clostridium disporicum B	Clostridiaceae			24.5724	24.2165	24.2292	23.9442	24.0673	24.2385	22.0672	23.8323	21.6833	22.9525	23.1744	24.2591	24.2117	22.6861	24.7121	26.3736	24.2261	23.594	22.0262	27.0892	27.2515	29.0508	29.1591	29.5663	30.3799	30.9251	35.9284	34.8946	35.4306	36.492	35.1934	36.029	35.3481	25.0097	29.5031	28.6353	22.2338	21.9392	21.9113	21.1194	24.5487	22.8653	22.6766	23.6296	23.119	23.6485
Clostridium cuniculi	Clostridiaceae			23.715	23.7491	23.3926	23.2374	23.2971	22.3359	22.7482	23.2652	19.8622	22.2844	21.9993	22.2999	23.1559	22.257	23.439	25.0793	22.9182	22.6178	20.1772	26.0109	26.0229	27.6492	28.4832	27.2387	30.0867	31.1969	35.6937	32.6305	33.7513	32.9793	32.4833	33.7648	33.1725	23.1696	26.5977	25.5593	19.6007	20.4338	20.0542	19.2858	22.2047	21.9473	21.4188	21.8022	22.2793	21.7375
Clostridium saudiense	Clostridiaceae			25.2074	23.6381	23.8687	23.989	23.9841	23.8394	21.9987	25.5441	21.4421	23.7486	23.5622	23.3239	24.5207	23.0626	24.8816	26.789	24.2412	24.048	21.6949	27.935	28.0888	29.1983	29.2655	28.836	30.4035	31.1102	36.1594	33.9685	35.0614	34.7676	33.5373	34.6849	34.1072	23.732	27.9694	27.8327	20.927	21.2716	20.5463	19.8649	23.2835	23.778	23.0568	23.9459	23.0471	23.8294
Clostridium celatum	Clostridiaceae			24.7511	23.284	23.1342	23.3795	23.6257	23.2756	21.4415	24.4757	21.2037	23.1658	23.071	23.1928	23.8487	22.3591	24.6907	26.1482	24.78	23.9509	21.3448	26.614	27.0453	27.9724	28.5464	28.2466	30.1639	30.4306	36.0409	33.7469	35.2329	34.0945	33.1332	33.6464	33.1411	23.4642	28.6253	27.1968	20.3971	20.7913	19.9361	19.3471	22.6368	22.5167	22.6123	24.0016	22.5869	23.6641
Zhenhengia yiwuensis	Cellulosilyticaceae	Zhenhengia		21.7852	22.4351	22.3663	22.2924	23.2261	21.3836	20.09	22.2593	19.0741	20.8706	20.1696	21.8652	22.6363	21.4474	22.3304	23.0189	21.5298	22.1954	19.0876	23.081	23.1919	24.3234	24.6195	25.0611	26.2526	26.8258	29.1267	27.4297	28.6029	28.3046	28.4183	28.8837	29.6062	22.2183	25.2559	24.7882	19.2532	20.2914	19.184	18.5192	21.4726	21.3826	20.1138	21.2513	20.2597	21.2514
Metalachnospira gallinarum	Anaerotignaceae	Metalachnospira		30.6421	25.1505	25.1854	24.5551	28.6073	31.6536	24.9681	32.8529	29.3973	30.8309	31.014	33.6897	29.076	25.4527	32.2481	34.4956	32.8169	31.3542	25.9232	29.8743	29.6354	30.7978	32.0076	28.9064	26.7632	26.7943	32.9499	26.8091	27.4037	26.5306	27.5124	27.1761	26.7724	22.0511	26.7336	27.6859	25.6222	25.5201	24.2909	24.1885	28.1762	29.5829	27.131	29.5177	28.8441	29.9603
Anaerotignum lactatifermentans	Anaerotignaceae	Anaerotignum	54.7557	26.2374	27.4352	23.5458	26.0938	27.7754	27.0582	28.8469	26.8906	25.2598	25.509	25.1402	27.1324	31.0998	27.1986	27.2615	31.7817	26.91	27.1356	24.31	25.8554	26.5291	26.4897	26.8657	25.5051	25.9921	27.7449	29.3081	25.6227	25.7993	22.8823	23.4327	23.6673	23.9856	21.6036	23.6898	24.5271	20.244	20.8366	20.8201	19.6564	22.0208	23.8105	23.649	24.3936	25.2193	23.342
Anaerotignum faecicola	Anaerotignaceae			28.9612	26.221	23.2278	25.5013	27.5585	29.1593	27.2482	31.769	31.4754	28.9087	29.6404	32.5666	30.5172	26.5909	30.8059	34.9537	30.571	31.403	27.3324	29.8288	28.8889	29.5145	30.4581	29.2566	25.661	27.3533	30.5284	25.8371	25.5267	24.3783	24.9221	24.5626	24.7159	21.1243	25.9087	27.5323	24.645	24.7446	24.4394	23.6649	25.1755	28.2083	26.9737	30.2042	29.5388	29.4207
Faecimorpha stercoravium	Bianqueaceae	Faecimorpha		25.6356	22.8637	21.6476	22.2653	25.1908	27.4556	23.0399	26.5235	23.7686	25.3697	24.9709	27.0885	26.8075	22.6681	28.7711	30.3261	28.5369	26.3277	22.1642	23.6124	23.4277	24.0936	24.527	23.0479	21.5802	22.2066	27.2727	22.9613	23.5702	22.2789	22.4512	22.3025	22.2661	18.7456	22.2492	22.8172	21.4511	21.6468	21.4424	20.4942	22.7716	22.4403	22.9416	23.0384	23.3012	23.8512
Bianquea renquensis	Bianqueaceae	Bianquea		25.1435	24.7223	24.6218	24.2062	25.3943	24.4991	22.8803	24.6261	21.7662	25.0146	23.8943	23.977	26.1446	24.0534	26.1676	27.266	26.1107	24.7806	19.4824	22.7777	22.4331	22.7053	23.5386	22.5766	22.7998	22.7008	27.0095	23.5776	24.5254	22.5643	22.6307	22.5506	23.2109	19.7695	22.815	23.0047	20.3929	20.3715	19.0208	18.4631	19.8049	22.4534	19.7143	21.1577	20.8679	20.9533
Frisingicoccus caecimuris	Lachnospiraceae	Frisingicoccus		31.9826	29.7004	28.8113	29.2428	30.6175	30.5199	28.9447	32.4717	27.8161	31.3209	31.6175	31.4016	32.7911	30.2305	32.8885	36.0197	33.0881	32.1563	25.0696	29.214	29.4923	29.5086	30.7869	28.5419	28.1494	28.4564	32.7704	28.6686	28.6848	26.8201	26.4015	27.0239	27.1545	23.1941	27.4486	27.5837	23.4818	23.4536	23.035	22.4679	26.2198	27.1651	25.2937	27.6282	27.7303	27.7977
Coprococcus A catus A	Lachnospiraceae	Coprococcus A	69.4876	26.1242	26.0036	25.7243	26.2762	26.9047	26.9466	26.1506	29.1552	23.7147	27.7361	28.9437	26.59	29.8612	26.5467	27.9537	30.6712	27.8702	27.4859	22.2264	25.9193	26.6872	26.3354	26.6002	25.0455	24.5792	25.1441	30.1384	25.5651	25.6179	24.0714	24.2143	24.2819	24.3756	21.285	24.7845	24.9754	21.0917	21.2835	21.0861	20.3414	23.0464	24.6625	23.1662	24.7006	23.7016	23.3134
Coprococcus A catus	Lachnospiraceae			26.0618	28.0556	25.9763	27.7659	27.0957	27.1158	28.9912	29.1814	24.0729	27.0482	28.3797	26.1203	30.4532	27.1212	28.3097	32.099	27.8468	28.4478	23.7936	26.2652	26.6361	26.1691	26.9634	25.2979	24.6922	26.8484	31.4449	25.6596	25.9795	24.1732	24.4379	24.4943	24.5983	21.1639	24.5869	25.5298	21.43	21.8977	21.8902	20.9098	23.2389	24.8651	23.2572	25.2064	24.9254	23.0612
Wujia chipingensis	Lachnospiraceae	Wujia		26.1905	22.7083	22.2565	22.5637	23.1147	24.9171	22.7727	28.7497	24.0982	25.9871	26.6637	25.7796	26.9321	23.0212	26.8593	29.2744	27.5524	28.1878	22.9149	25.1842	24.6798	24.928	25.9468	24.0699	22.3147	22.7662	28.0157	23.7622	22.8699	23.3333	23.1115	23.145	22.7397	19.7401	22.8494	23.5721	21.0945	21.1277	21.2044	19.8693	21.3982	23.6998	21.4473	23.781	23.5481	23.2662
Coprococcus eutactus	Lachnospiraceae	Coprococcus	79.2662	26.9435	24.5444	22.8285	23.6731	24.9761	26.0308	24.5629	30.1054	26.1725	27.44	27.8607	27.7844	27.7554	24.1349	28.7891	32.269	28.8227	29.2051	23.5917	26.0499	25.3656	26.209	26.644	25.281	22.1598	22.9647	28.8855	24.0258	24.2125	23.0673	22.4692	22.4873	22.3351	18.8541	22.4071	22.6089	20.9176	21.2781	20.9357	19.8732	22.38	24.0477	22.6874	25.4512	24.7832	24.3753
Coprococcus eutactus A	Lachnospiraceae			26.4351	23.116	22.7608	22.7432	24.3922	25.681	23.5648	29.7001	25.3209	26.8145	27.2522	26.8771	27.2865	23.457	28.7685	30.9966	28.9862	28.8533	22.0765	25.7399	25.5449	25.5452	26.5338	24.1837	21.7721	22.2188	28.3596	23.7701	23.6927	22.7184	22.2685	22.2314	22.02	18.614	22.0922	22.198	20.9772	21.4979	20.808	19.6529	21.8272	23.8946	22.5651	25.1559	23.8779	24.0763
Scybalomonas excrementigallinarum	Lachnospiraceae	Scybalomonas		26.0397	24.6641	24.8513	24.5027	26.5885	26.1615	23.5999	26.8988	22.4638	25.6165	26.3136	26.5081	26.6948	23.6391	26.2658	27.8432	26.5168	25.1399	22.5445	25.1071	25.9392	27.0002	27.3251	26.502	27.4382	27.7586	31.1385	27.2819	27.6206	26.715	26.4616	26.7729	26.7779	21.8726	24.9645	24.92	20.5957	20.7381	20.127	19.4391	23.6751	24.0017	22.6257	22.9254	23.0753	23.3163
Anaerobutyricum faecale	Lachnospiraceae	Anaerobutyricum	54.1809	26.5734	28.2566	27.1403	28.2314	26.3462	25.9477	25.965	28.1457	22.1817	25.1289	25.4586	24.932	30.6338	28.451	29.7609	30.8555	28.4596	26.9669	21.4323	24.2815	24.1541	24.7528	25.3296	24.4376	24.064	24.5424	28.6372	24.9566	24.9497	22.8259	23.0175	23.4193	23.3696	20.787	24.4684	23.4684	19.4641	20.4949	18.7048	18.406	21.1752	23.1202	22.142	22.6921	22.1206	22.465
Anaerobutyricum hallii	Lachnospiraceae			28.6984	27.9808	27.674	27.6305	27.2094	26.8435	24.2835	31.277	25.1147	28.3679	28.8014	27.4943	29.574	26.9977	29.8018	31.7088	29.7139	29.5834	22.524	26.8799	26.8082	28.5929	28.6369	26.9929	25.847	25.9387	32.6783	26.834	27.3493	25.3584	25.3455	25.04	25.6274	20.7233	25.1731	24.9647	22.3051	22.0294	21.7753	21.1868	24.111	25.3475	22.5459	24.5052	24.2923	24.1114
Anaerobutyricum soehngenii	Lachnospiraceae			28.1786	27.168	26.2566	27.2865	26.1071	26.0387	25.125	29.9263	23.9799	26.8553	27.7927	26.5666	29.2641	27.7607	29.1222	31.9417	28.3031	28.3417	22.7299	26.0771	26.4494	27.3635	26.9095	26.2702	24.5967	25.1767	31.5744	25.8827	26.2723	23.9768	23.8835	23.7846	24.3884	19.9895	24.3504	24.1624	21.1732	21.308	21.1457	20.6712	23.2606	24.5867	21.9346	23.7824	23.9642	22.9466
Anaerostipes hadrus	Lachnospiraceae	Anaerostipes	51.4679	29.855	24.8993	24.8454	24.854	25.7029	27.1669	24.4311	30.6711	25.2327	28.4595	28.3232	28.4895	28.2167	24.6959	29.568	31.0046	28.7152	29.4324	22.7647	27.1627	28.4096	29.782	29.2826	29.2126	25.8759	26.5685	33.0206	26.9956	27.1858	26.1604	25.3988	25.23	25.3623	20.5487	25.2373	25.4456	21.8126	22.2043	21.4286	20.0422	23.5942	25.6469	23.5616	25.3752	24.9829	25.0765
Anaerostipes hadrus A	Lachnospiraceae			31.3485	25.7923	25.9867	25.6941	26.9192	28.3356	23.7909	33.3494	27.3176	30.5777	31.3018	30.454	28.3026	25.2612	30.3564	32.7966	29.9696	30.3023	24.1708	28.7443	29.0073	31.5335	31.1736	30.4614	26.7241	27.0921	34.4531	28.0736	27.7128	26.9928	26.2548	26.1504	26.3051	20.9204	26.261	26.8911	23.1298	22.7807	22.7054	21.5392	25.164	27.1421	24.2339	27.2614	26.194	27.18
Anaerostipes rhamnosivorans	Lachnospiraceae			33.3976	30.0812	29.3816	29.8903	29.3878	25.3336	29.4729	27.2159	22.1526	25.6255	25.4913	25.4906	28.7254	29.5286	27.1207	31.1283	26.6181	26.2423	22.2703	25.1707	25.5741	27.4218	27.4049	27.6261	29.2989	30.6317	31.0261	27.7089	27.512	24.1722	24.7644	25.8191	25.1709	21.7018	27.1535	25.0317	20.5563	20.2803	19.788	18.7549	21.2519	23.2374	21.1113	22.3108	22.2649	22.209
Anaerostipes hominis	Lachnospiraceae			31.511	27.7048	27.7436	27.6361	27.992	25.3413	26.3528	27.3874	21.924	26.2044	25.5232	26.0173	27.8037	27.2495	27.5788	29.5941	27.1039	26.5396	20.9311	25.175	25.3794	27.501	27.1319	27.8116	28.6048	29.7042	30.9381	27.6321	27.2638	24.4092	24.4961	25.1551	24.8259	20.8887	27.0738	25.0809	19.7936	19.7804	19.3113	18.4317	21.0608	23.0145	20.0647	21.8033	21.5651	22.1772
Anaerostipes caccae	Lachnospiraceae			32.9746	30.7064	29.7051	31.6446	29.2386	25.3493	29.4921	28.1816	23.9359	25.5299	26.0092	25.9132	28.7582	29.256	27.3764	31.0401	26.7446	26.3217	22.5918	25.7405	25.9653	28.0805	27.6493	27.816	29.5492	30.4801	30.8474	28.2543	27.5772	24.5386	24.8509	25.8784	25.3402	21.5573	27.8069	26.3678	20.5368	21.3375	20.277	19.1384	21.1616	23.55	21.8645	24.1082	22.2007	23.417
Velocimicrobium ethanolgignens	Lachnospiraceae	Velocimicrobium		23.4386	23.3429	21.8495	23.5377	23.5954	23.1104	22.1647	24.7176	22.1769	24.0133	23.7784	22.9521	26.509	23.4719	23.5926	25.9834	22.6172	22.4427	21.9004	22.9186	23.7638	24.0833	24.3738	24.3785	23.6045	24.349	26.0821	24.8592	24.7168	24.0922	24.2275	24.4764	24.0723	20.6431	25.1647	25.3539	20.4046	21.3158	19.8466	18.934	21.6478	21.8762	21.883	22.1209	20.9132	22.2115
Anaerocolumna aminovalerica	Lachnospiraceae	Anaerocolumna		23.6118	25.2151	25.2776	25.0122	25.923	23.2251	24.3888	22.9865	18.8433	22.5009	22.7771	22.0727	25.5737	23.6163	24.0916	25.256	23.0989	22.9631	21.2833	22.7414	22.9766	24.5354	25.1613	23.2711	26.4382	27.1729	27.084	28.2545	26.9709	24.773	25.734	25.8509	26.8403	28.466	28.6308	27.8544	19.0673	19.224	19.375	18.2372	21.6591	21.098	20.6217	21.3388	20.9742	20.6934
Lachnoclostridium phytofermentans A	Lachnospiraceae	Lachnoclostridium		23.3252	22.9206	22.8096	23.0902	24.8579	22.8656	22.762	22.4991	19.6452	21.451	21.5301	22.102	24.4709	22.9838	23.6006	25.1915	22.5591	22.3632	20.22	21.9372	21.9017	23.0049	23.0702	22.2366	24.0427	24.8106	26.1443	26.068	25.3321	24.1184	24.4883	24.9184	24.5119	24.2664	24.6791	24.9778	18.7263	19.0136	18.0476	17.3834	20.2485	20.0355	20.2261	20.7537	19.2083	20.7646
Butyribacter huaianensis	Lachnospiraceae	Butyribacter	51.508	26.3763	22.646	22.3584	22.9088	24.6185	24.9538	22.4145	29.6337	24.2507	24.5583	25.7289	25.9303	26.0169	23.8536	26.9978	28.8542	26.8051	27.9784	22.9084	24.9558	23.6028	24.7477	25.4854	23.9726	22.7348	22.8081	27.8375	24.4498	23.6597	23.6588	23.0875	23.8211	23.2462	19.5494	23.8175	24.5863	20.8748	21.959	20.1565	19.3161	21.118	22.6462	21.8865	24.1293	22.6364	24.3914
Butyribacter intestini	Lachnospiraceae			23.8453	21.4666	21.5819	21.8634	22.5164	22.271	20.9951	26.7606	21.9346	22.7783	24.0947	23.6506	25.8685	21.9495	25.1493	27.3466	24.5002	25.9615	21.531	23.7988	23.1719	23.8579	24.2781	22.6974	22.0735	22.4381	27.5395	23.2174	22.2158	22.8189	22.7852	22.6331	21.8406	19.0034	22.8946	22.9965	18.9846	20.0757	18.4808	17.6145	19.8974	21.5388	20.48	22.6261	21.5975	22.5641
Butyribacter hominis	Lachnospiraceae			23.9852	20.2567	20.417	19.8531	21.6054	22.3754	19.8891	26.9555	22.1585	23.7292	24.2954	24.2181	23.8753	20.7717	24.87	26.8596	25.2653	26.0593	21.6712	23.6074	22.7602	23.9656	24.537	22.106	20.4046	20.7447	25.9621	21.7804	20.859	22.2306	21.7678	21.8604	21.0178	18.2121	21.7368	22.4966	20.2333	20.4087	19.5515	18.4763	20.0678	21.9151	20.2773	22.9333	22.6693	22.5864
Eubacterium G ventriosum	Lachnospiraceae	Eubacterium G		28.6076	23.3731	23.1268	23.1356	24.6986	27.3958	25.0659	30.3733	27.0299	28.0343	28.4979	28.4082	26.9814	24.8747	28.6343	30.9976	29.2517	28.9378	22.9558	27.0151	25.8741	27.08	28.3904	25.9009	23.2287	24.0648	29.2673	23.9874	24.036	23.509	23.0797	23.2844	22.7986	19.0793	23.2457	23.8158	22.8425	23.112	22.0741	21.0757	23.3155	24.7268	23.9012	25.7547	26.3344	25.5007
Butyrivibrio A crossotus	Lachnospiraceae	Butyrivibrio A		26.718	22.248	21.6484	22.4252	23.3482	25.9106	22.3783	28.6051	25.6868	26.1321	27.2057	26.6043	27.2014	22.5905	27.8852	29.7872	27.7242	28.3145	24.9723	26.4636	26.604	26.4637	27.379	24.7648	22.224	22.4058	28.6834	23.7423	23.6619	23.8836	23.5294	23.5756	23.262	19.8684	23.4755	24.8483	22.1175	22.038	21.7348	21.0149	22.6066	24.6317	23.107	25.7004	24.8259	24.7453
Bacteroides F pectinophilus	Lachnospiraceae	Bacteroides F		25.4438	21.5678	21.327	22.4327	23.3921	23.9165	21.7598	28.2576	23.3607	25.1563	25.8688	25.4533	25.6766	22.5163	25.4506	27.1839	25.596	25.9924	22.5734	25.027	23.8505	25.4873	25.5662	24.197	22.1992	21.9964	27.5123	23.791	23.8059	24.1201	23.4977	23.4308	22.8106	19.5399	23.2669	24.0698	20.5325	21.884	20.6193	20.0946	21.8446	22.9075	23.0396	24.0675	22.6117	23.6212
Lachnospira rogosae	Lachnospiraceae	Lachnospira	53.2331	25.7743	22.4693	22.2945	22.0555	23.5602	25.497	22.7954	30.1843	24.7363	27.1072	27.7072	26.5934	27.3105	23.2352	27.5274	29.3963	27.7506	28.0137	23.7907	26.5483	26.2083	27.3823	28.0453	25.3232	23.3385	23.4691	30.1146	25.1419	24.7223	26.3971	24.7807	25.0635	24.0418	20.5857	23.8587	24.4591	22.5711	22.6779	21.5801	21.4303	22.8478	24.2591	22.9717	24.2768	23.5504	23.9184
Lachnospira eligens A	Lachnospiraceae			25.3105	21.791	21.9208	21.4265	23.0567	23.9824	22.1834	27.6152	23.6088	25.1616	25.6132	25.4587	26.0877	21.9861	25.7098	27.5946	25.4214	26.5879	22.6819	25.4851	24.9056	25.4067	26.0936	24.6948	22.5883	22.7782	28.2419	24.213	23.6151	24.2628	23.2167	23.7867	23.3636	19.9243	23.0579	23.6694	20.9696	21.5142	20.2915	19.4732	21.5707	22.5402	21.5294	23.3858	23.0129	23.0856
Oribacterium sinus	Lachnospiraceae	Oribacterium_sinus		22.2101	20.3132	20.0402	20.2144	21.4154	23.481	19.5682	29.4075	25.6768	28.3751	27.5954	25.1681	23.5159	19.5828	23.282	24.7285	23.5398	24.2167	23.7933	27.2925	27.1301	27.4294	28.0663	24.8255	21.2749	21.5449	24.7606	23.2566	22.8798	22.6202	23.0459	22.773	22.6578	19.5681	21.9993	22.6641	25.0698	25.3616	25.9708	23.9362	25.7025	26.6486	26.6635	24.9938	25.6813	25.553
Lachnoanaerobaculum umeaense	Lachnospiraceae	Lachnoanaerobaculum	71.9462	24.3547	23.0106	23.0999	23.4789	24.3631	24.2264	20.6121	29.2209	25.9918	26.8237	26.8557	25.055	24.3013	21.2363	24.6589	26.1572	23.8756	25.1454	25.4636	29.8466	28.7303	28.2762	28.5483	25.4107	22.7385	23.2649	27.3248	23.7177	23.7171	23.7794	22.9427	22.8691	22.6745	19.7501	23.7128	23.6818	23.4518	24.1795	23.4789	22.6935	25.1091	27.3982	25.6588	26.2388	26.8962	27.2727
Lachnoanaerobaculum orale	Lachnospiraceae			24.6404	24.2163	23.8117	24.4369	24.1324	24.9204	22.4917	29.8398	27.3548	28.1035	28.0767	26.3957	25.6441	21.891	25.4399	27.7922	24.6585	25.7674	26.1499	30.972	29.8441	29.3904	30.4237	26.01	23.4714	24.6612	28.5851	24.1948	24.2287	24.3708	23.518	23.9145	23.8134	20.0927	24.1897	24.5276	24.0442	24.7398	24.8088	23.6918	25.5407	28.3103	26.7502	27.5349	29.1773	27.0296
Stomatobaculum naviforme	Lachnospiraceae	Stomatobaculum	51.9032	25.6904	23.4576	22.8015	22.9706	24.6733	26.662	22.6644	31.1701	31.6076	30.1229	31.25	30.1215	25.83	23.6308	27.3585	29.9366	27.3063	27.4241	30.5268	30.2536	31.209	29.649	30.2792	26.6787	22.4894	22.6821	27.8087	24.1071	24.0759	23.6586	23.5961	23.3018	22.8756	20.0653	23.9808	24.9851	25.5026	25.2273	26.7543	24.6369	27.5019	28.5751	29.13	32.217	32.0297	32.2641
Stomatobaculum longum A	Lachnospiraceae			25.2682	20.5457	20.1921	20.1444	22.142	25.508	19.7662	33.0809	29.5795	30.8159	30.748	29.5522	22.9132	20.061	26.2095	28.1031	26.9008	27.4897	26.1089	30.58	28.5881	29.0652	30.0615	25.8505	20.3355	20.6355	26.46	21.4072	21.4447	22.4068	21.9613	21.2442	21.3053	18.0721	20.8413	22.1298	26.7314	25.6094	25.618	25.0242	25.9689	28.9243	26.0435	28.9058	28.3985	29.9156
Stomatobaculum longum	Lachnospiraceae			25.7442	23.1575	21.9926	22.7004	23.517	26.2221	22.9577	32.4813	28.7744	29.9561	30.8816	28.7706	25.9694	23.0269	26.5805	29.0268	26.7954	27.2063	27.5278	31.2031	29.4766	29.2126	30.2198	26.9686	22.1815	22.4924	27.4667	23.2546	22.8431	23.3983	22.9936	22.892	22.9289	19.8792	22.6853	23.8319	26.6794	27.2313	26.2544	25.3748	26.7862	29.443	28.7116	30.2357	30.1792	29.7482
Copromonas avistercoris	Lachnospiraceae	Copromonas		26.6552	22.1108	21.8054	21.8776	28.0131	30.6363	22.7626	31.0874	25.3802	28.0779	28.959	29.9851	26.7211	23.6029	29.6206	30.7221	30.1679	27.8312	24.591	26.8186	27.1281	28.9638	29.4167	27.1614	23.9176	24.1754	28.2864	24.5795	25.3795	24.7502	25.0354	24.369	24.0772	20.2563	23.6764	25.561	24.4767	24.4229	24.2424	23.2666	26.799	26.2401	25.4264	25.9396	25.4199	26.8939
Ventrisoma faecale	Lachnospiraceae	Ventrisoma		18.5966	18.3362	17.671	17.9036	20.4255	18.7709	19.5938	18.1596	15.0322	17.5283	17.5304	17.711	20.5652	19.0946	19.4916	21.072	18.0457	17.9955	15.8313	15.8249	16.5416	16.4586	16.6692	16.6619	17.4957	17.6813	19.1975	17.9091	18.406	16.6342	16.1224	16.7525	16.7592	15.007	15.7551	15.7596	13.1733	13.3437	13.1057	12.5276	14.8665	15.0955	14.4814	15.9613	15.8286	16.0525
Clostridium Q saccharolyticum A	Lachnospiraceae	Clostridium Q	47.2631	24.3877	26.0652	23.1179	25.4097	27.2374	26.1555	27.6242	25.9728	22.3339	24.2966	25.6564	24.9951	29.2626	26.4294	26.0117	28.959	25.3962	23.243	24.5739	23.0841	24.4036	25.1992	25.4887	24.832	23.5922	24.5148	26.1756	24.8654	25.1286	23.1606	23.9166	23.7945	23.5972	21.0397	22.6143	23.9569	20.9884	21.0748	21.2922	20.1858	22.3677	22.4753	23.0263	23.7959	23.904	22.4767
Clostridium Q symbiosum	Lachnospiraceae			25.1225	25.7976	25.8516	25.9106	30.1639	23.6426	27.4646	24.5373	19.2157	22.8323	22.9476	23.4061	27.1722	26.9428	25.099	26.0788	23.3582	23.3462	21.1436	21.568	22.7631	23.0631	23.5382	23.1452	26.1911	26.5514	25.9871	25.9863	26.33	22.6095	23.4905	24.2911	24.2957	23.0343	23.6496	23.5104	17.9674	18.5309	17.976	17.4208	21.4274	20.3765	20.1418	21.5052	21.2745	21.2198
Clostridium Q fessum	Lachnospiraceae			26.9965	26.8156	24.5482	27.283	26.4544	27.3177	26.8826	31.2088	27.4929	27.9183	29.413	27.3015	29.929	26.9809	28.6765	32.8844	28.1818	28.0625	25.8857	26.2609	26.6004	27.023	28.5009	26.1919	24.7145	25.8733	29.8186	25.9018	26.2868	24.3345	24.5129	24.5217	24.5696	21.0223	24.2301	25.5623	22.3977	24.1402	23.2028	21.6078	24.6637	25.152	26.2479	28.3275	27.8306	27.7406
Hungatella A hathewayi A	Lachnospiraceae	Hungatella A		21.9057	22.599	23.0361	22.7199	24.6851	19.669	22.1833	19.6121	15.4973	19.0442	18.9956	17.7714	21.9167	22.0673	20.7463	21.2066	19.3683	19.1088	16.8898	17.3888	18.2672	19.1781	19.3205	20.0109	22.7414	22.6167	23.3363	22.4069	22.5571	20.64	20.6044	21.0508	21.0429	19.6769	20.542	20.7383	15.2583	15.5756	15.4395	14.7651	17.0951	16.7793	15.8488	16.5879	16.1786	16.3827
Hungatella effluvii	Lachnospiraceae	Hungatella	70.8419	21.6193	24.3028	24.1916	23.8738	25.7953	19.612	24.4397	19.3247	15.517	19.1268	19.5014	17.8446	23.4251	23.9872	21.2596	21.7495	19.992	19.0171	17.2968	17.7717	18.0435	18.8843	19.3359	19.1958	23.7606	24.105	23.5047	23.1834	23.7777	21.0324	20.8824	21.818	21.7797	20.4365	20.9529	20.5545	14.7683	15.176	14.9987	14.6612	16.7405	16.5855	16.3441	16.4661	16.7957	16.1476
Hungatella hathewayi	Lachnospiraceae			20.3118	25.1022	22.9128	24.3497	24.2652	18.7306	25.2415	18.5425	15.7434	18.4273	18.5704	17.0471	23.7621	23.834	20.3717	21.7836	18.562	18.2444	17.8391	17.6895	18.135	18.4951	18.4731	18.3642	22.6387	23.221	22.0537	22.0737	22.504	20.1218	19.7237	20.8924	20.6523	20.1706	19.9451	20.5535	14.2146	14.4955	14.6404	14.1891	16.4276	16.6163	16.4087	16.3883	16.8174	15.7377
Lachnoclostridium A avicola	Lachnospiraceae	Lachnoclostridium A	49.8615	25.0458	22.9865	22.7807	22.6465	27.0249	27.0259	22.9539	26.4273	20.4312	24.6652	25.8268	24.607	25.8577	23.061	25.8847	27.5042	26.7553	23.9458	20.7165	23.0786	23.3927	24.5676	24.9944	24.3084	24.4892	24.9349	28.7051	24.8892	25.5886	24.7472	24.0055	23.4349	23.3612	20.1908	22.9286	23.8933	20.0562	19.9908	20.4514	18.785	22.713	22.5063	21.6576	22.3245	22.0885	22.5088
Lachnoclostridium A edouardi	Lachnospiraceae			27.6664	26.817	25.6087	26.1323	29.2589	27.4147	26.33	28.0155	23.5894	26.9372	27.7264	26.4604	28.2544	26.1003	29.0557	31.2983	28.5502	26.4947	23.1186	25.0204	25.5569	26.0032	26.7449	25.5431	25.3449	25.6864	29.681	25.9584	25.9858	24.8309	24.3796	24.3028	24.278	21.9726	23.3039	24.6462	21.5882	21.5695	20.9022	20.068	23.5872	23.975	22.5594	24.156	24.1458	23.9923
Enterocloster faecavium	Lachnospiraceae	Enterocloster	38.1538	24.5672	22.6645	22.7279	22.4754	25.472	25.8288	21.7084	25.5141	20.0254	23.3431	23.575	23.8705	24.4253	21.9949	25.8698	26.742	26.2062	23.838	19.2915	21.3267	21.1441	22.8937	23.091	21.9271	22.8314	22.6444	25.9224	22.925	23.7422	21.5131	22.3135	22.0255	21.6221	19.2554	21.3493	22.263	18.4148	18.8419	18.6601	17.4129	20.5181	21.1708	19.8851	21.3952	21.33	21.4931
Enterocloster excrementigallinarum	Lachnospiraceae			25.1101	24.2904	24.629	24.0308	27.0511	26.3138	22.978	25.2935	20.2208	23.9992	24.1276	24.3933	25.8287	23.5713	26.9048	27.697	25.9942	23.7202	20.1476	21.4271	21.7493	23.1439	23.1202	22.9797	23.4471	23.4662	27.0518	23.7221	24.9006	22.9686	23.2959	22.7909	23.0894	19.6732	21.921	22.7325	19.7964	19.9263	19.3222	18.129	21.4357	21.0077	20.7179	21.7356	21.856	21.5356
Enterocloster asparagiformis	Lachnospiraceae			21.4267	25.193	23.9739	24.8073	27.5114	20.9904	25.9676	20.3318	16.7104	19.3904	19.743	18.3529	24.1294	24.9455	21.615	23.1466	20.0671	19.5944	18.3872	18.2573	18.9482	19.6368	19.5426	20.1028	24.0713	25.0266	23.7672	23.2837	24.0179	20.5502	20.7375	21.38	21.4341	20.6436	21.6441	20.6181	15.6959	16.1836	15.9062	15.3028	17.3011	17.6	18.0038	18.1037	17.7481	16.6526
Enterocloster lavalensis	Lachnospiraceae			21.2546	24.0312	23.9201	24.0126	27.3039	20.2501	25.2472	20.0107	15.6978	19.2605	19.3778	18.0028	22.8552	24.3653	21.214	21.8187	19.4821	19.1066	17.365	17.0272	17.8834	18.7317	18.9389	19.8537	23.7655	24.0859	23.3246	22.8201	23.762	20.0832	20.5822	20.8361	21.1347	20.1796	21.4878	19.8498	14.7701	15.2026	15.0752	14.4679	16.8763	16.8403	16.704	17.113	16.4622	16.3941
Enterocloster porci	Lachnospiraceae			22.4576	24.903	22.0847	24.2502	23.4867	22.5939	25.3656	22.751	20.9576	21.2026	21.8919	22.1126	27.052	23.5616	23.4925	26.4852	22.7117	23.1413	23.1268	22.0696	22.2525	22.9599	23.0244	22.0032	22.4337	24.145	26.1106	23.8644	24.5336	23.4264	23.2568	23.1969	23.1128	20.2469	22.6489	22.7085	18.8751	19.4266	19.0416	18.0591	20.6662	20.7781	21.0445	21.5519	22.6448	20.5994
Enterocloster citroniae	Lachnospiraceae			20.4499	25.1414	23.9225	24.1585	26.1715	20.3593	25.0989	19.8929	15.9657	18.9079	19.2106	18.171	24.333	24.3919	21.8837	22.9963	19.7907	19.2313	18.2772	17.6028	18.5129	18.9502	18.9449	18.8422	22.7898	23.7185	22.8913	22.4265	22.9989	19.5887	19.9344	20.7611	20.7264	19.5769	20.8046	20.2593	14.9784	15.1299	15.1385	14.5064	16.9481	16.9789	17.2479	16.6429	17.197	16.1091
Enterocloster aldenensis	Lachnospiraceae			22.0932	25.4212	24.3622	25.2784	27.2658	20.6055	26.1104	21.3193	16.9621	20.2378	20.3488	19.4571	24.6568	25.1511	22.9346	24.0711	21.0526	20.499	19.2008	18.2937	19.1346	20.4273	20.6987	20.454	25.1773	26.5393	24.5661	23.6806	24.4618	21.3215	21.6821	22.3378	22.335	20.6674	22.4292	21.4251	15.6096	16.4485	15.9053	14.9059	17.5116	17.5509	17.5535	17.2073	17.8103	16.7535
Enterocloster pacaense	Lachnospiraceae			21.3714	24.4744	23.7127	24.1979	26.8264	20.6425	25.729	20.2512	16.4215	19.5477	19.6917	18.6152	23.6639	24.235	21.9661	22.7754	20.209	19.2609	18.298	17.7054	18.7508	19.4177	19.5102	19.8825	24.0194	24.8284	23.3353	22.6772	23.7996	20.3372	20.7266	21.42	21.4186	19.5791	20.9672	20.2258	15.4474	15.2364	15.0427	14.4274	16.7882	16.8588	16.671	16.6846	16.9784	16.281
Enterocloster bolteae	Lachnospiraceae			20.9127	25.5251	23.9538	24.946	26.6784	19.9313	26.8371	20.9805	16.8375	19.7362	20.0051	18.6553	24.0353	24.3554	21.2619	22.6609	19.698	19.5446	18.2956	17.6832	19.0746	19.9413	20.4742	20.5847	23.9758	25.0076	23.8238	23.6194	24.4123	20.8254	21.1745	21.9194	21.7023	21.11	21.5321	20.9615	15.8795	16.3755	16.4044	15.1025	17.4114	16.9023	18.0589	17.3465	17.8585	16.8576
Enterocloster clostridioformis	Lachnospiraceae			20.5924	23.6954	22.301	23.6304	24.916	19.7883	23.4304	21.7391	17.2623	19.8325	20.1167	18.7921	23.4686	23.6309	21.1644	22.3352	19.6005	19.4159	18.3775	18.9781	19.4924	20.4386	20.8294	20.4261	22.5627	23.4268	23.6148	23.4281	23.8404	20.2944	20.3929	20.9663	20.796	19.541	21.6727	20.4885	15.6915	16.9741	16.4404	15.1625	17.4072	17.6366	18.8224	17.9304	18.7116	17.4203
Enterocloster clostridioformis A	Lachnospiraceae			22.5366	25.4441	24.1654	25.256	26.5093	21.808	25.5618	24.3264	18.5894	21.7358	21.9887	21.0918	26.3925	24.9606	23.4895	24.2944	22.3436	21.8839	19.7612	20.3243	21.0972	22.5422	22.6392	22.1654	24.9284	26.0659	25.3951	25.1183	25.7627	22.722	23.001	23.249	23.3765	21.5225	24.0667	22.9107	16.8726	18.2859	17.5701	16.2449	18.9	19.1143	20.5904	19.4526	19.6721	19.3205
Acetatifactor intestinalis	Lachnospiraceae	Acetatifactor		25.813	22.5097	22.1929	22.3985	24.0582	25.8792	22.3966	27.3537	24.8124	26.3979	27.0094	25.0773	25.6016	22.7494	25.8579	28.4394	25.6983	26.7117	24.3374	25.9755	25.8183	26.798	27.0149	24.467	22.234	22.9441	27.1997	24.2748	23.8015	24.7432	24.2963	23.6622	23.5681	20.9392	23.9237	25.1947	22.1625	21.6272	21.7088	21.73	23.07	23.7585	22.7471	25.2641	24.5129	23.9822
Eisenbergiella stercoravium	Lachnospiraceae	Eisenbergiella	46.4502	23.7595	23.7319	23.8924	23.8298	24.9375	24.6065	22.7641	24.4746	20.0737	22.762	23.1173	23.0799	25.7426	23.9901	26.2076	26.4305	25.0193	22.9616	18.9252	21.3075	21.1752	21.6361	22.0991	22.6717	21.6933	22.0442	25.5732	23.0966	23.6607	22.8025	21.7978	22.2445	21.9896	19.6947	22.0949	22.6854	18.0217	19.1595	17.5881	17.0501	19.2229	20.0038	20.4637	21.4013	20.0831	21.0353
Eisenbergiella intestinigallinarum	Lachnospiraceae			24.2812	23.1048	23.1434	22.8477	24.9147	24.8198	22.5531	23.7181	19.8854	23.3327	23.4133	23.4099	25.8585	23.4657	26.2526	26.4292	25.2495	23.5283	19.2209	21.408	21.0437	21.8613	22.0908	22.4153	21.2005	21.8578	25.6964	22.5496	23.4561	22.6258	21.6603	21.9341	21.9231	19.7762	21.8472	22.2454	18.4147	18.539	17.9645	17.4695	19.4289	19.5729	19.5365	20.8761	19.9688	20.8099
Eisenbergiella porci	Lachnospiraceae			19.6309	23.8866	21.21	23.212	21.5477	18.6154	25.2066	18.334	16.0515	17.3623	18.2702	16.8048	24.8413	23.4197	19.6596	22.1984	18.3221	18.1912	17.6404	17.8426	17.5486	17.3856	17.8383	18.4057	19.652	21.3387	21.3001	19.9299	20.4306	18.2727	18.2784	19.2768	18.9837	19.1649	18.96	19.4928	14.9946	15.4697	15.6815	14.8462	15.978	16.4502	17.4497	17.3149	17.019	15.7108
Eisenbergiella tayi	Lachnospiraceae			19.585	23.6905	22.8236	23.4331	22.883	17.5573	24.9698	17.5194	14.6653	16.8971	17.3955	15.9005	23.7396	22.7567	19.3593	20.62	17.6127	17.2761	16.3239	16.699	16.5153	16.86	16.8354	17.8341	20.7791	21.851	20.3887	20.6696	20.0721	18.4129	18.2275	19.481	19.203	19.3906	19.0329	18.9521	13.7614	14.0266	14.2396	13.6126	14.713	15.3591	15.7983	15.6863	15.2895	14.4476
Eubacterium I ramulus	Lachnospiraceae	Eubacterium I	64.2937	26.29	26.321	25.1284	25.878	26.6696	26.4165	27.8514	30.2478	24.2479	28.2435	28.9843	26.7783	29.1183	26.2194	27.6572	30.829	27.3367	28.7982	22.3561	26.1744	26.1243	26.156	27.173	25.1364	24.1079	25.577	30.4545	25.6052	25.3697	24.4864	24.5753	24.4732	24.6565	21.0223	23.4437	24.7674	21.1687	21.177	21.1837	19.5768	22.7001	24.0377	23.114	23.8617	23.5012	23.2419
Eubacterium I ramulus A	Lachnospiraceae			26.0361	25.073	24.7594	24.659	26.3018	25.9301	25.0837	30.218	22.4041	27.3131	27.7111	26.1568	28.27	26.2109	27.2946	29.6438	26.5714	27.343	21.5532	24.5451	24.8325	25.3213	26.2084	24.8236	24.0073	24.3753	29.3602	25.0321	24.7094	23.6286	23.5765	23.7523	23.8721	20.1532	22.9637	23.6041	20.0084	19.7631	19.3372	18.3368	21.7647	22.6757	21.2859	22.4507	22.1538	21.9641
Pararoseburia lenta	Lachnospiraceae	Pararoseburia		27.1416	22.9552	22.7547	22.5984	24.6903	26.1693	22.8773	30.8026	25.0137	28.3957	29.0754	28.2682	27.0213	23.3764	27.744	30.3147	29.0233	28.8543	23.7868	26.3704	26.0483	26.8503	27.5988	25.8241	23.5491	23.7657	29.427	24.3635	24.3348	26.5183	24.8394	24.6055	24.0448	20.2001	24.1979	25.8065	22.9558	22.7851	21.9783	21.166	23.3697	25.2348	23.1529	25.7107	24.7666	25.1908
Pseudobutyrivibrio fibrisolvens A	Lachnospiraceae	Pseudobutyrivibrio		21.9657	19.9157	20.0457	19.7705	20.3658	21.0661	18.6379	25.889	19.9221	23.6605	23.7448	21.6267	22.0608	19.5535	22.6205	23.0041	21.7842	21.9344	19.2787	22.2896	21.6686	22.395	22.8932	20.8288	19.362	19.6875	23.5698	20.9895	20.258	20.4593	19.7631	19.7595	19.7871	17.3299	19.8839	20.8428	18.3004	18.2677	17.9238	17.1144	18.7672	20.5384	18.4901	19.6827	19.9047	20.0449
Agathobacter faecis	Lachnospiraceae	Agathobacter	53.9752	24.5374	22.3856	21.8994	22.0666	22.9638	23.5051	22.6314	28.6116	21.9768	25.0151	25.8607	23.4065	26.8398	23.4101	25.285	27.3975	24.2469	25.7791	21.3249	24.2101	23.7002	24.3454	25.5989	23.7382	22.5493	23.5411	27.4799	23.7987	22.8547	23.6705	22.741	22.6535	22.5249	20.2745	22.8344	23.0308	19.8699	20.5171	19.9958	18.437	21.3608	22.1174	21.091	22.3026	22.1315	21.9
Agathobacter rectalis	Lachnospiraceae			24.1642	23.0369	21.9008	22.4011	23.0803	23.6803	22.9787	28.5799	21.7154	25.2513	25.784	24.3373	26.7966	23.6495	25.6049	27.3901	24.2418	24.971	22.2555	24.3441	24.1101	24.515	24.9901	23.9426	22.5972	22.9161	27.5055	23.8856	22.899	23.3547	22.7922	22.7633	22.7226	20.6288	23.2519	23.6364	20.2425	20.0608	19.6483	19.0232	21.3734	22.8589	20.8961	22.5597	23.0692	22.3549
Roseburia intestinalis	Lachnospiraceae	Roseburia	53.0995	22.3139	22.8198	21.4059	22.7945	22.6653	21.8182	23.5967	24.2935	20.0595	21.9591	22.9135	21.7251	26.3408	22.9806	23.3149	26.2944	22.3005	24.116	21.5485	21.8718	21.8719	22.0678	23.5961	21.4399	21.5706	23.0594	26.136	22.8723	22.2842	22.3993	21.5979	21.7966	21.7757	20.0093	21.7415	22.9644	18.2589	18.4927	18.5127	17.2663	19.1453	21.3654	20.6862	20.4359	21.7084	20.0354
Roseburia hominis	Lachnospiraceae			25.0684	24.976	22.9466	23.7897	24.3208	24.7268	25.3333	26.8881	22.6386	24.634	24.9253	24.4132	28.8136	24.6385	26.2185	28.6331	25.468	26.655	24.0835	25.1089	24.7393	24.9607	25.2447	23.8616	22.5038	23.5542	27.8135	24.3992	24.3602	24.3761	23.2064	23.607	23.2127	21.7553	23.5666	24.8275	20.6932	21.0944	20.8539	19.7569	22.1692	23.4914	23.1246	23.4601	24.0611	22.608
Roseburia inulinivorans	Lachnospiraceae			21.6919	23.442	21.0346	22.8213	22.1584	21.8482	24.3686	22.7818	19.6706	21.8375	22.4866	21.0915	26.593	23.1813	22.829	25.4831	21.6983	22.8629	21.5773	21.235	21.4502	21.3677	21.5656	21.4833	21.1029	22.2011	24.7238	22.2293	21.8388	22.1571	21.0202	21.2446	21.1269	19.7437	21.2163	21.7303	18.4645	18.3638	18.1529	17.3589	18.9026	19.7908	19.414	20.2843	19.8819	18.8646
Mediterraneibacter A butyricigenes	Lachnospiraceae	Mediterraneibacter A		28.633	27.7922	26.0894	27.207	26.3376	27.6494	26.8066	30.6903	24.9044	28.877	30	28.0219	30.4214	27.6651	29.572	32.828	29.3173	30.8676	23.4413	27.1248	27.0265	28.3528	28.8029	27.5093	25.125	26.1593	31.0886	25.8017	26.352	24.8114	24.176	24.599	24.6456	20.8322	25.176	25.1446	22.0009	22.041	21.8562	20.4246	23.029	25.1748	24.3096	25.859	25.5652	25.426
Ruminococcus B gnavus	Lachnospiraceae	Ruminococcus B		23.9496	25.3392	24.0368	25.5383	24.1913	24.7778	25.5575	26.8307	22.3173	23.9538	24.9714	24.3849	26.8005	24.5071	26.3488	28.9213	25.0197	25.3626	21.6012	24.0857	24.5698	25.306	26.4234	25.0131	24.1766	25.6204	29.4874	25.647	26.4795	25.0854	24.2443	24.9891	24.484	21.0533	24.4378	24.0139	20.2799	21.7577	20.3765	18.8742	21.7829	21.9027	22.6513	23.3774	22.839	22.3845
Schaedlerella glycyrrhizinilytica A	Lachnospiraceae	Schaedlerella		27.8128	26.6776	26.366	26.3909	27.8473	27.8526	26.01	30.1248	26.6466	29.0812	29.8269	28.5578	30.9751	27.2929	29.8242	32.4012	29.457	28.771	24.0893	26.808	27.474	28.4005	29.254	28.4959	26.0626	26.4035	31.4323	27.4408	28.2024	27.4419	26.8406	26.8752	26.991	22.018	26.1406	26.6497	22.3755	22.6875	22.4314	21.5453	24.7088	24.8119	24.2537	25.2472	24.5634	24.9941
Luxibacter massiliensis	Lachnospiraceae	Luxibacter		25.6528	27.1564	25.9334	27.1393	26.5527	24.3545	27.0326	26.1745	21.7147	25.433	25.6802	24.0327	31.1198	29.0648	27.2579	29.5278	25.6359	24.7785	21.8808	23.2402	24.4898	24.8418	25.1292	25.5989	25.973	26.8188	27.0163	25.5603	25.6741	23.3456	24.0086	24.8077	24.1421	21.6673	24.6616	24.4395	19.978	20.1268	19.1015	18.7065	21.3728	21.8744	21.5686	22.0894	21.9416	20.5769
Muricomes oroticus	Lachnospiraceae	Muricomes	55.0167	23.8672	27.0453	27.0071	27.1075	27.9867	22.1396	27.4711	23.0858	17.7221	21.9283	23.144	20.7203	26.1381	27.1808	23.8656	24.6453	21.7695	20.9123	17.6249	19.6558	21.457	22.3086	21.86	23.3886	25.9923	26.1063	26.2914	25.2701	25.9147	21.4241	22.5061	24.0515	23.4703	20.8915	22.7371	21.8616	16.3165	16.6519	16.1817	15.972	18.3531	18.2431	18.3682	17.9567	17.6238	17.1565
Muricomes contortus B	Lachnospiraceae			23.9151	28.5369	26.7341	28.4356	26.1519	21.8728	29.9095	22.2158	18.8469	21.545	22.1231	20.7069	27.7214	28.2842	24.3357	26.9521	22.0925	22.1346	19.1623	20.2475	21.3918	21.4513	21.6786	21.9562	24.6195	25.8542	26.092	24.0291	24.2101	21.3797	21.6487	22.7754	22.6271	20.9143	22.051	21.8189	16.3192	16.9537	16.6617	15.8825	17.6685	18.7454	19.1861	19.1126	18.8116	17.6903
Muricomes fissicatena A	Lachnospiraceae			25.723	28.0205	28.1697	28.3535	28.238	23.4732	28.1755	25.2645	20.4674	24.3851	24.4266	22.4347	26.7619	28.1283	26.06	27.5152	24.2516	24.2463	18.8476	21.9886	23.1359	23.5695	24.2777	24.6084	26.3126	26.77	28.1022	26.3902	26.6855	23.1497	23.9081	25.1643	24.8763	21.5748	24.2572	23.9018	17.7512	18.8135	17.1899	16.8715	19.6274	20.2483	20.0032	20.5696	18.9809	19.7502
Mediterraneibacter massiliensis	Lachnospiraceae	Mediterraneibacter	33.1428	27.0997	28.0209	26.4988	27.4159	27.1481	27.3852	26.649	29.214	25.0599	29.582	29.0713	27.8576	29.6266	26.927	30.4678	33.3198	29.763	28.5804	23.1034	25.9386	27.0203	28.8605	28.9952	27.1123	25.5889	27.3296	31.4523	27.1335	27.5434	25.7815	25.7416	26.0697	25.9011	21.2244	26.0862	25.7855	23.0821	23.1279	22.2619	20.963	24.6286	24.0692	24.5493	24.6358	24.6405	24.2247
Mediterraneibacter faecis	Lachnospiraceae			21.8913	22.1384	21.7121	22.2854	21.4532	21.5418	21.6906	23.7887	19.3412	23.2977	23.547	21.7639	23.9872	21.8926	23.4056	25.3634	22.1196	22.926	18.5848	20.7042	21.3295	21.7134	22.132	21.9711	20.8673	21.4654	25.3003	21.8034	22.3228	20.8443	20.4989	20.8589	20.7992	18.3956	20.0364	19.7924	16.818	17.0762	17.0132	16.1437	19.0936	19.3623	18.924	19.7562	19.7233	19.1888
Mediterraneibacter lactaris	Lachnospiraceae			28.175	24.8498	24.5667	25.1055	25.8261	28.3757	24.5904	33.7952	27.4249	29.6427	30.9552	29.7331	28.7354	25.1149	30.4937	32.5232	30.165	31.1652	23.5008	28.1647	27.8438	28.7348	30.0927	27.8891	24.2282	24.9564	32.2392	26.2708	26.4467	25.7808	25.342	25.1532	24.7416	20.5853	24.9473	25.804	23.4248	24.9271	23.4037	22.1263	24.9173	26.089	25.3728	28.0651	26.9921	27.7792
Mediterraneibacter faecigallinarum	Lachnospiraceae			26.2741	24.8456	24.2877	24.2259	26.5985	28.5558	23.4024	28.8004	22.9989	26.8695	27.2835	28.2285	27.9909	25.2341	30.4422	31.8555	30.0544	26.6605	20.2931	24.5573	25.6017	26.3996	26.9323	26.1604	23.5313	23.6491	30.2371	25.4921	26.1106	25.1668	24.0029	24.2791	23.7005	20.0143	23.2681	23.6767	20.9077	20.6535	20.6064	19.9059	23.2994	22.343	21.7311	23.075	22.8146	23.335
Mediterraneibacter caccogallinarum	Lachnospiraceae			28.0971	26.5836	26.3238	26.2897	27.9856	31.1578	25.6629	31.1402	24.8676	28.9196	29.6078	30.1129	30.4408	26.9907	32.2485	33.818	32.1551	29.308	21.3813	26.2491	27.0098	28.0428	28.2701	27.4506	24.9296	25.2215	32.3134	27.1966	27.601	26.2721	25.5163	25.7259	25.6197	21.5873	24.7851	25.7218	22.0936	22.0877	22.3501	21.0966	24.535	24.4722	23.6048	24.8064	24.5945	24.7038
Mediterraneibacter norwichensis	Lachnospiraceae			25.5717	23.9377	23.8938	23.4651	25.597	28.7987	23.5613	29.0949	23.6073	27.5929	27.56	28.1617	28.5994	25.0743	30.4452	31.8068	30.9123	27.907	19.8996	25.3829	25.3242	26.5734	26.6339	25.4557	23.0782	23.6791	29.9137	25.5422	25.766	24.4027	23.7313	23.9066	23.4431	19.6564	23.4192	24.16	20.9719	20.9852	20.6353	19.5047	22.9192	23.5689	21.3643	22.9031	22.5383	23.3726
Mediterraneibacter excrementipullorum	Lachnospiraceae			23.0043	20.3248	20.1582	20.0613	21.3386	22.8162	18.9153	24.585	21.4738	24.4413	24.9783	25.6234	23.7513	20.9677	25.7649	26.555	25.963	22.6094	18.269	22.4326	22.9939	24.2045	24.165	21.3449	18.6754	18.7263	24.5062	20.1405	20.639	20.4648	19.7412	20.0117	19.7554	16.1833	19.5573	20.2344	19.403	19.4809	19.0145	18.541	21.4409	20.2005	19.7775	21.3413	21.0542	21.0382
Mediterraneibacter torques	Lachnospiraceae			28.0971	25.7226	25.201	26.0039	26.6404	28.4475	24.6317	32.2641	28.0985	29.2946	29.9386	30.0627	29.3127	26.578	31.1708	33.2011	30.1915	29.3309	23.3451	27.7739	28.0802	29.0202	29.6209	28.3436	24.5855	25.1108	30.9491	26.0588	26.5829	25.4056	25.4444	25.5731	24.6714	21.1884	24.9255	26.0049	23.3498	24.4611	22.9865	22.2523	25.1707	25.2399	25.4803	27.6621	25.8349	27.7394
Mediterraneibacter vanvlietii	Lachnospiraceae			26.5227	27.113	26.6069	26.7701	27.6732	28.2406	25.702	28.9898	23.0258	27.6551	28.6112	28.2422	30.5659	27.8351	31.1038	32.4498	29.7453	27.0135	20.8727	24.341	24.7724	25.5171	25.8957	25.7193	24.711	25.3069	29.6662	26.1782	26.9511	25.2515	24.1265	24.8499	24.752	21.1959	24.4383	24.4599	20.0622	19.9562	19.9514	19.4099	22.4616	22.3476	21.3588	22.6984	22.3397	22.3014
Mediterraneibacter intestinigallinarum	Lachnospiraceae			24.1265	24.6212	24.6294	24.5971	24.7815	25.5311	24.6222	26.3842	19.8048	24.9147	25.2738	25.737	28.3498	25.4305	27.9814	29.5125	28.1174	24.8277	18.3982	22.2056	22.9651	23.2105	23.6168	22.6599	22.4813	22.8614	27.3938	23.6191	23.9011	22.1918	21.6717	22.0621	22.4052	19.2799	21.5312	21.5234	18.4392	18.599	17.9823	17.6091	20.7192	20.9667	19.533	20.3643	20.3595	20.5048
Faecalimonas phoceensis	Lachnospiraceae	Faecalimonas	49.1778	25.583	25.7032	23.8184	25.2135	24.4262	25.4037	26.8129	26.1609	22.4778	24.2494	24.7978	26.1775	27.7067	26.2358	26.0801	30.2672	25.3773	26.1547	21.9148	24.689	25.2382	26.3168	27.1131	26.496	24.4426	26.4213	29.4764	25.8573	26.3107	24.037	24.1923	24.8869	24.0212	20.8145	23.683	24.2773	20.1912	21.6264	21.7555	19.7057	22.3267	24.1326	23.5658	23.4982	24.8351	22.3175
Faecalimonas umbilicata	Lachnospiraceae			25.9388	25.1893	24.1603	24.5661	26.0507	26.0818	24.9485	28.1578	23.4605	25.6615	27.1208	26.1607	27.0257	25.0497	26.9945	29.4001	25.7606	25.6843	22.2996	26.2715	27.3434	28.9649	29.544	29.5306	25.8238	26.8672	29.968	27.2021	28.1374	26.7613	27.3747	27.6472	26.3603	23.2397	25.694	27.3041	23.6883	24.1349	23.5371	22.4463	24.7575	25.0268	25.0257	24.5299	24.6213	23.8399
Bariatricus comes	Lachnospiraceae	Bariatricus	48.3473	27.0606	24.941	23.9852	24.9524	26.291	26.3881	25.9981	31.7176	24.0786	29.3881	30.002	27.0593	28.7947	26.2424	27.7747	30.4962	27.9162	28.4107	22.3963	25.6849	27.8083	28.4514	29.1201	28.9785	25.4686	26.3353	31.1728	27.2727	27.2077	24.7837	25.5343	25.5842	25.3129	22.3215	24.5236	25.9333	22.9574	23.4576	23.5896	22.0428	23.8682	25.2619	25.271	24.6845	25.3219	23.6693
Bariatricus massiliensis	Lachnospiraceae			27.3313	28.6089	27.4624	28.3211	29.4203	24.5305	30.329	26.8419	20.5599	25.424	26.8675	23.8719	27.1965	28.7062	25.3083	27.0083	24.3868	24.1532	20.321	22.6186	23.6022	25.1894	25.8419	25.8771	26.5528	27.3911	27.6573	26.6488	26.8052	22.8407	24.435	25.9459	24.3685	23.426	23.9601	24.5081	19.8528	20.922	20.193	19.2363	20.8753	21.6235	21.7746	21.726	21.2344	20.2049
Sellimonas intestinalis	Lachnospiraceae	Sellimonas	67.8279	26.8126	26.88	25.4617	26.1032	28.1677	27.3941	27.8557	29.9089	23.1479	28.5033	29.4425	27.0586	29.7674	28.2113	27.9637	31.5345	27.9205	26.4784	23.1087	25.4149	26.4349	28.0799	27.9673	27.9087	26.7012	27.7156	29.0612	27.3493	27.0349	25.1463	26.3467	26.4505	25.746	23.6172	24.6245	26.3661	23.4135	23.1327	22.9642	22.3183	24.5837	24.127	23.8791	24.3335	24.2999	23.0853
Sellimonas avistercoris	Lachnospiraceae			26.2624	26.3704	25.928	26.4496	27.9851	28.1816	26.4393	30.898	23.1101	28.9011	30.3641	28.0451	30.3708	27.0775	29.3042	31.1726	28.5562	27.138	22.67	25.3271	26.8725	28.1567	28.212	28.2071	26.2423	26.9391	30.3125	28.0293	28.0694	25.7393	26.557	26.5265	26.3404	23.1333	25.0869	26.5182	22.1369	22.0891	22.168	21.4651	24.4873	24.0984	24.1552	23.6295	24.0199	22.7302
Lachnoclostridium B faecipullorum	Lachnospiraceae	Lachnoclostridium B	62.8656	27.7388	28.6188	27.0397	28.0328	28.4467	29.0841	27.3684	31.363	25	29.4744	30.253	30.4958	32.0149	28.6165	31.8552	33.7156	31.2916	28.7531	24.2546	26.3046	28.4885	29.2874	29.5572	29.075	26.3991	27.029	30.4152	27.7663	27.9101	26.0587	26.229	26.0402	25.8265	22.7651	25.159	25.9117	23.5307	23.6352	22.6699	22.2272	24.7703	25.8913	25.0833	25	25.4325	25.1338
Lachnoclostridium B massiliensis A	Lachnospiraceae			27.5527	26.6881	25.8405	26.0798	28.0873	30.1246	25.1245	33.712	25.8774	32.3277	31.9607	31.0156	31.4783	26.9552	32.0905	33.6608	31.1953	29.9818	23.3056	27.0151	29.2127	30.4678	31.0418	29.1254	26.1498	26.5325	30.9685	28.1005	28.1606	25.9971	26.9827	25.881	26.6645	21.983	25.2307	26.5306	24.0127	24.1429	23.8672	22.6819	25.9734	26.1758	25.6683	25.2755	25.1535	25.8183
Lachnoclostridium B monacensis	Lachnospiraceae			27.226	27.0408	26.2128	26.3526	28.4718	29.5894	26.5258	32.1375	24.0803	30.8025	30.4926	30.1774	30.6963	27.6997	31.6038	32.5843	30.4289	28.4746	22.4427	27.1271	28.102	29.4219	29.6547	28.3851	26.2963	26.8724	31.4379	28.0072	28.0187	25.7612	26.1941	26.1809	26.3861	22.403	24.6987	25.9416	23.2337	22.9431	22.6976	21.8178	25.3748	26.1052	24.2386	24.287	24.5602	24.6143
Extibacter muris	Lachnospiraceae	Extibacter	65.1185	27.9372	27.6866	27.026	27.6218	28.8363	25.0085	28.78	27.7448	21.2623	27.2793	28.0311	25.2699	28.2029	28.5951	26.3525	29.0588	25.6334	25.5744	19.8421	22.8001	25.0484	26.4353	27.1128	26.6967	27.2503	28.0011	28.9339	27.6174	27.5989	22.8937	24.8725	25.8109	25.3114	23.063	24.9321	24.8749	20.0411	20.9663	20.1153	19.1009	21.9635	22.0981	20.9848	21.139	21.6734	20.7445
Extibacter hylemonae	Lachnospiraceae			28.7212	27.6495	27.6488	27.4295	30.0859	25.2268	28.0981	27.7871	20.9763	27.1951	27.4103	24.6621	28.3203	28.7094	26.8113	28.4679	25.7027	25.0182	20.4176	23.4628	24.8594	26.2138	26.5169	26.5842	28.4669	28.3468	29.3553	28.2492	28.0718	24.2818	25.5195	26.6514	26.1674	23.4701	25.3042	25.8296	20.2703	20.1181	19.8079	18.9512	21.8744	22.2012	20.539	21.3633	20.5196	20.785
Dorea formicigenerans	Lachnospiraceae	Dorea		26.8879	26.4965	24.5481	26.4906	27.3713	26.9097	27.4475	31.9493	25.6131	28.4022	30.1172	27.058	29.7876	26.4776	28.4009	32.6844	27.987	29.0835	24.4781	26.1801	27.8307	28.2676	28.6614	27.8148	25.4323	26.8278	31.1256	26.4766	26.9614	24.7571	25.3475	25.4079	25.286	23.1359	24.4918	25.4063	23.8168	24.0856	23.9257	22.7184	24.8279	25.7106	25.5185	25.5665	25.9181	24.3584
Dorea A longicatena B	Lachnospiraceae	Dorea A	74.045	27.7145	25.5913	25.6165	25.4603	27.4887	28.057	25.2856	34.39	25.6926	32.0788	33.0981	28.4282	29.1014	26.6287	29.0963	31.4126	29.4494	29.805	23.8883	27.5077	29.3779	30.6957	31.4614	30.3636	27.027	27.4951	32.6831	28.2763	28.669	26.1393	26.703	27.0187	26.8451	22.1418	25.533	26.0621	23.5618	23.8042	23.1996	22.4256	25.7363	26.437	25.2406	26.3134	26.2069	25.9013
Dorea A longicatena	Lachnospiraceae			27.9263	26.5718	25.721	26.1431	27.1465	28.4213	25.5692	34.7816	26.1205	32.9266	33.3408	28.6391	29.2569	26.0946	29.7667	32.5382	29.7867	30.1911	23.4912	27.7593	29.9935	31.3203	31.1659	30.5078	27.0274	27.0884	33.3271	28.9434	29.528	26.4477	27.1303	27.1659	27.1317	22.2789	26.3087	26.3585	23.6047	23.1632	23.3526	22.2661	26.1199	26.6561	25	26.7383	25.5415	25.3728
Massilistercora timonensis	Lachnospiraceae	Massilistercora		27.1221	26.9455	24.2849	25.5556	28.2329	29.6481	27.855	31.7122	26.1911	30.148	30.1379	30.4358	33.0758	28.2002	30.5505	33.7209	30.6213	29.0011	25.1535	26.5604	27.8481	29.1221	29.4718	28.5043	25.0873	25.5107	29.9324	26.4918	26.6327	24.8798	25.6424	25.2467	25.0242	21.7783	24.5587	25.6831	24.3237	23.6111	23.8073	22.8511	26.521	26.451	25.3342	25.8848	26.0552	25.2651
Merdimonas faecis	Lachnospiraceae	Merdimonas		26.4349	27.8376	25.8698	27.1558	28.007	27.9065	29.5775	30.7247	25.144	28.4316	29.8189	28.2871	33.6769	28.8834	29.9817	32.9164	28.7614	27.5186	24.3454	25.7349	27.3933	28.0437	29.0641	28.322	26.2058	27.3307	30.38	27.5403	27.2352	24.8134	25.543	25.9092	26.1668	23.1949	25.0971	25.4762	22.426	22.8683	22.2061	21.1238	23.8716	25.1936	24.6184	24.6612	25.1724	23.5699
Clostridium AP scindens	Lachnospiraceae	Clostridium AP		26.8421	29.184	26.9819	29.384	27.7854	25.224	28.8346	28.9584	23.591	27.2944	27.9499	24.4543	30.2128	27.9509	26.84	30.7102	26.0539	25.9899	23.515	24.6196	26.1687	27.127	27.439	27.4809	26.8389	27.902	28.8787	28.1915	27.8283	23.7606	25.8394	26.4652	26.0031	23.0085	26.3456	26.4212	21.0396	22.3454	21.0157	20.1369	23.1109	23.2276	24.0295	23.3283	22.7897	22.7117
Dorea B phocaeensis	Lachnospiraceae	Dorea B		29.3469	26.3648	25.8677	27.1171	27.9764	29.5771	25.068	34.3484	29.7507	30.7974	31.8249	31.4742	29.0565	26.6897	31.2746	33.4324	30.5783	30.0381	24.7366	29.3385	30.4852	31.5904	32.1904	31.5186	27.2319	27.3643	32.6083	29.3736	29.2974	27.558	28.4287	27.9224	27.6133	22.7379	27.6603	28.6187	24.679	26.5203	23.6285	22.8147	27.1012	27.1864	27.9838	28.7443	27.2231	28.5641
Merdisoma faecalis	Lachnospiraceae	Merdisoma		25.5912	27.0343	25.6912	26.2571	26.2174	25.3405	26.328	25.1384	21.817	24.1834	24.9423	24.9748	30.0594	25.8421	27.4386	29.0902	25.6049	24.6062	22.0727	23.6666	23.3626	24.1406	24.0555	24.8104	24.1646	24.5609	27.4799	24.301	24.8553	23.4981	22.8086	23.4359	22.9832	20.8991	22.5221	22.8179	19.2721	19.8352	18.4643	18.3714	21.6491	22.4104	20.9551	22.6078	23.3333	22.4303
Diplocloster agilis	Lachnospiraceae	Diplocloster	73.1281	24.1094	27.0703	26.776	27.1116	27.5797	21.8058	26.9414	21.1249	16.9942	20.8539	21.4586	20.3366	27.2028	27.1421	23.4785	24.7884	22.1949	21.6892	18.3946	19.6714	19.9179	20.4934	21.2267	21.4716	24.0426	24.5887	25.0298	23.8699	24.1799	21.4231	22.0847	23.1943	22.6815	21.1534	22.6239	22.4162	16.5434	17.1773	16.572	15.9563	17.9069	18.303	17.4456	18.7233	18.1159	17.8748
Diplocloster modestus	Lachnospiraceae			22.8704	26.5695	25.68	25.9901	26.1983	21.2578	25.9344	21.2502	17.5872	20.5447	20.7732	20.1062	26.3145	26.0632	23.1253	24.5147	21.6641	21.3569	18.4514	19.8084	20.2586	20.6316	21.5642	20.972	22.8944	23.489	24.7781	23.5933	24.0749	20.8673	21.7533	22.6972	22.416	20.4579	22.4467	22.4757	16.7233	17.7693	16.9512	15.8723	17.7848	18.4994	18.2233	18.8454	18.8711	18.29
Merdiplasma excrementigallinarum	Lachnospiraceae	Merdiplasma		24.558	21.7591	21.5926	21.5009	24.2962	26.1164	21.0646	28.203	22.3175	25.7622	26.4004	25.9303	24.5327	21.8692	26.0594	27.0892	27.6392	25.1471	20.6861	24.5532	24.7012	26.2599	26.3773	24.626	21.2205	21.9881	27.4362	23.0095	23.0565	23.5515	23.0022	22.5537	21.6156	19.0238	22.1675	22.8119	21.4327	21.2389	21.0176	20.1686	23.1152	23.8283	21.3294	23.2173	23.1071	23.1465
Porcincola intestinalis	Lachnospiraceae	Porcincola		24.5947	23.1643	22.2558	22.6994	22.5991	24.3162	21.0828	29.8856	22.7756	27.3395	28.4408	24.3498	23.6851	21.1357	25.2946	26.4748	25.4398	24.3014	20.8913	24.8973	24.4791	25.1235	25.0873	23.0693	20.8173	20.8533	26.2794	22.174	22.585	21.9571	21.4033	21.2034	20.9072	18.4061	21.2176	22.0357	20.8145	21.497	20.7649	20.0813	22.6178	22.9019	22.3584	22.9297	23.2206	22.7561
Marvinbryantia shaoxingensis	Lachnospiraceae	Marvinbryantia	45.3755	25.4177	26.1302	25.3225	26.1053	25.9823	24.8556	25.6998	27.4668	22.4915	25.1396	26.7829	25.3409	27.1898	25.5923	26.2014	29.0287	24.95	26.2472	21.5385	24.2343	24.3843	25.1292	25.8936	24.2586	24.0645	25.1242	30.302	25.6753	25.8386	24.3073	23.8726	23.8521	23.8075	20.9414	22.4619	22.8039	20.008	21.2577	20.6463	19.2793	22.3188	22.6452	22.3396	23.5968	23.5156	22.3092
Marvinbryantia formatexigens	Lachnospiraceae			22.9789	23.9136	23.6997	23.9532	24.2273	23.1327	24.7125	23.4138	19.0926	21.9963	22.36	22.0318	26.8143	24.1513	25.4717	25.825	23.416	23.1059	18.5605	21.8609	21.3714	21.4392	21.5653	21.392	21.7766	22.3491	26.7444	23.1084	23.3292	21.9335	21.4432	21.5794	22.1433	19.4698	20.928	20.7166	18.4846	19.3246	18.2677	17.066	19.4449	20.0441	19.4399	20.15	19.7941	19.2707
Hominisplanchenecus faecis	Lachnospiraceae	Hominisplanchenecus		26.3292	26.3797	24.9251	26.1073	24.6392	25.6262	24.882	29.0467	24.392	25.4002	27.1828	26.9589	28.5761	25.2837	27.7282	30.6839	27.3375	27.8963	23.0707	26.3833	26.5544	26.7869	27.6628	25.7957	23.7375	25.1707	31.4832	24.6813	24.821	24.5806	24.2693	24.3539	23.7051	20.347	23.0757	24.7507	21.7285	22.6523	21.8299	20.602	23.537	24.1169	23.3403	24.3956	24.7072	24.094
Murimonas intestini	Lachnospiraceae	Murimonas		23.4106	26.0693	26.229	25.4735	25.9084	20.9525	26.4943	21.4705	16.6667	19.4825	20.3569	20.0157	24.9939	25.7537	22.8768	23.1392	20.7778	20.3737	17.9832	19.8856	19.5097	19.9641	20.6515	20.8669	23.3417	23.7816	25.2696	24.1732	24.0595	21.9759	22.1663	22.7234	22.7863	20.6746	21.9156	20.9923	15.6832	16.3312	15.8391	15.6352	16.9307	18.0971	17.2097	17.7058	17.1942	16.7289
Robinsoniella peoriensis	Lachnospiraceae	Robinsoniella		21.7327	25.1242	25.4975	25.4197	24.3152	18.3289	23.2088	19.5937	14.9544	17.5715	17.9818	17.8377	22.344	23.672	20.7267	21.2079	19.3865	19.1117	15.9295	18.5909	17.8065	18.9916	19.145	20.1935	24.6591	24.8373	24.0047	23.9806	23.6288	20.5625	20.6429	21.529	22.0598	19.736	21.1258	19.5542	14.2202	15.2511	14.1859	13.7355	15.9742	16.66	16.0393	16.3797	15.4946	16.1652
Scatomonas hejianensis	Lachnospiraceae	Scatomonas		27.6207	29.8317	29.0264	29.8284	28.9247	25.4113	27.6299	26.5959	22.4272	25.014	26.0967	25.3391	29.458	29.0517	28.0082	30.8456	26.449	26.7289	22.3997	23.2992	23.2842	24.1341	24.6336	23.8415	25.1734	25.8151	28.5577	25.7335	26.0964	22.939	23.3848	23.9308	23.8577	21.3916	24.9302	24.7774	19.4886	19.805	19.144	18.5723	21.3498	21.9734	20.9171	22.7169	22.1194	21.7695
Fusicatenibacter saccharivorans	Lachnospiraceae	Fusicatenibacter		24.6989	26.0864	24.0055	25.2858	24.5475	25.2871	25.1102	26.9819	22.9274	24.6879	26.4247	25.0213	28.0452	24.6203	26.1462	29.7442	24.9948	25.5185	22.6725	24.4659	24.9312	25.2802	25.188	24.2503	22.8676	24.3909	29.9828	25.1174	25.2398	24.8571	24.0906	23.8464	23.383	20.8112	22.9375	23.1744	21.4541	21.6653	21.9482	20.5204	22.9883	23.4847	23.5062	23.9702	23.9624	22.7321
Ruminococcus G gauvreauii	Lachnospiraceae	Ruminococcus G		27.9448	30.0192	30.2831	29.724	30.3222	24.8778	29.0541	25.0179	20.7769	23.282	24.1491	25.0283	30.3826	31.2691	29.1591	30.0512	27.2104	26.0686	20.1948	22.9764	23.4944	23.9231	24.5624	23.9708	27.2067	27.4571	29.0608	25.9773	25.7657	23.0986	23.5414	24.1886	24.5636	21.9331	24.3805	23.5498	18.6211	19.4128	18.2945	17.4833	20.528	21.7526	20.1124	22.0429	21.4946	21.2172
Oliverpabstia faecicola	Lachnospiraceae	Oliverpabstia	69.6707	25.4785	25.2587	25.2994	25.3305	24.9856	25.2935	24.1741	28.155	21.8371	25.9056	27.2674	25.2435	27.0373	24.1365	26.6332	28.5927	25.7021	26.5373	20.793	24.2798	24.5269	24.8394	25.6522	25.4194	24.0531	24.2877	30.3299	26.1579	25.9613	25.2714	24.7152	24.2235	24.522	20.2087	23.5591	24.1082	20.3265	20.2858	19.7157	18.8302	22.0759	22.6238	21.5272	22.8077	22.6749	22.4039
Oliverpabstia intestinalis	Lachnospiraceae			27.1193	25.8871	25.4398	25.767	25.9576	26.8692	24.4859	30.7741	24.0255	28.1964	29.6865	27.24	28.0109	25.7	27.7317	30.3042	27.3229	27.6914	22.73	25.9534	26.4645	26.6302	27.368	26.4729	24.3322	24.9225	31.3887	27.0597	27.1689	26.6961	26.2031	25.9691	25.7421	20.8963	24.2286	25.3648	22.1607	21.9363	21.8846	20.8886	24.3622	24.3027	23.421	24.4934	24.5859	23.9743
Lactonifactor longoviformis	Lachnospiraceae	Lactonifactor		25.1253	31.6605	29.2237	30.6773	30.0714	23.3954	29.2402	25.4224	21.6923	24.041	23.541	22.9131	29.2664	29.9834	25.2531	28.845	24.5679	24.4039	21.5054	22.5114	23.2792	23.6331	24.3898	23.6035	27.0685	28.702	28.0074	26.2754	26.0311	22.8349	23.6115	24.4276	24.6581	22.3408	24.5189	23.3714	18.032	18.6565	18.258	17.4395	19.7489	22.1378	20.6649	21.2398	20.9972	19.7575
Blautia stercoris	Lachnospiraceae	Blautia	41.8465	25.6309	26.8409	25.4477	26.3738	25.6112	24.9426	26.0811	28.7733	24.2252	25.784	27.2089	26.278	28.8673	26.4291	27.7133	31.2755	27.0166	27.6527	22.9588	26.0923	26.3042	26.4209	27.8353	25.9266	25.0642	26.5003	32.5266	26.8444	27.0078	26.2094	25.4166	25.0731	25.034	20.8126	24.0456	24.2429	21.4255	22.1472	21.6095	20.2394	23.5234	23.5565	23.9567	24.6206	24.5004	23.8851
Blautia hominis	Lachnospiraceae			23.4069	26.9655	27.6714	26.5732	26.8154	20.6588	27.9979	21.9258	17.0828	20.8388	20.8874	20.4375	25.451	27.2567	22.9132	23.833	21.642	20.7634	17.0525	20.088	20.0058	20.5139	20.821	21.6127	25.7545	25.789	26.5001	25.4392	25.4582	22.0787	22.7928	23.8716	23.7066	20.8986	22.5009	21.0292	15.5324	16.1054	15.7451	14.8512	17.9291	17.9911	17.1577	17.9234	16.9781	17.0957
Blautia coccoides	Lachnospiraceae			23.0146	27.7637	26.8405	26.9803	26.1542	20.1585	28.5758	21.5521	16.8845	19.9446	20.7789	20.3082	26.0665	27.5655	22.5618	24.2497	21.0466	20.855	17.3431	19.7341	19.7986	20.2481	21.5102	20.7936	25.4598	26.87	26.5669	25.0377	25.0865	21.9041	22.3877	23.6916	23.6481	20.9302	22.1388	20.6613	15.6027	16.622	16.6974	14.8612	18.0291	17.5695	18.3356	17.8984	18.5455	16.7332
Blautia argi	Lachnospiraceae			25.2713	24.8792	24.1746	24.2014	25.4572	24.4067	24.4719	26.4271	22.1705	24.8901	26.1316	26.0584	27.1497	25.6111	26.5948	28.8935	26.3453	25.436	22.4246	24.1503	24.9903	25.834	26.3763	26.222	24.646	26.0802	30.6814	25.8667	26.8612	25.5071	25.1268	24.834	25.5704	20.3171	23.6491	23.5012	20.2542	20.7888	20.937	19.6629	22.5231	21.9686	22.0309	22.6442	22.3484	21.9578
Blautia hansenii	Lachnospiraceae			26.6667	24.9428	24.2835	24.7444	25.4402	25.8817	24.4505	27.3777	23.7816	25.5726	26.757	27.6301	27.6943	25.1457	27.2779	29.7555	26.4564	25.7619	23.4873	25.8254	25.7014	27.1664	27.6104	27.9885	24.4699	25.1028	30.6954	26.8035	27.3532	25.693	25.6393	25.6543	25.5113	20.8522	24.673	24.6417	22.1002	22.2463	22.045	20.794	23.8236	23.6052	23.2936	24.6324	24.2314	23.9437
Blautia pullicola	Lachnospiraceae			26.0475	26.3565	26.1454	25.7363	26.5927	25.4663	25.3267	27.6305	22.8565	25.6318	26.6073	26.5114	27.2305	25.9254	27.5849	28.8247	27.0252	26.0268	21.6437	24.747	25.1847	25.7848	26.0583	25.9838	25.6145	26.0109	31.4861	27.3902	27.2794	26.0119	25.6529	25.8556	25.6315	20.9095	24.0537	23.7197	20.7223	20.846	20.5212	19.3052	22.6734	22.9297	22.1512	22.61	22.2341	22.7884
Blautia avicola	Lachnospiraceae			25.2686	25.4098	25.4372	25.4121	25.8562	26.7206	24.0304	27.4842	21.0283	25.3319	25.2851	26.0607	28.5057	25.7459	28.2213	29.6281	27.3058	25.1492	20.8436	23.4589	23.6491	24.6919	24.5822	24.9453	24.3529	24.7593	29.7857	25.601	25.8845	24.4263	23.5543	23.7414	23.8681	20.147	23.0884	23.1029	19.6673	20.1256	19.7371	18.339	22.0765	22.0641	21	22.1525	20.9071	21.6895
Blautia ornithocaccae	Lachnospiraceae			24.0776	27.5019	25.987	26.8722	25.1887	24.7985	28.0855	24.8422	19.9404	23.5445	24.2185	24.2511	30.2231	27.911	26.7795	28.5691	25.053	23.6984	21.2676	23.2359	23.1734	23.5774	23.7349	24.4081	23.8727	25.6005	28.9689	25.4105	25.5206	23.9378	23.3832	23.6663	23.589	20.8295	22.8364	22.4851	18.9735	19.7762	19.5419	18.1368	21.6378	21.4658	21.268	21.8455	21.9647	20.2942
Blautia merdigallinarum	Lachnospiraceae			25.6608	26.1787	26.3588	26.0576	25.6938	25.9978	24.4362	26.9667	20.5259	24.5565	25.4918	25.9134	28.1941	25.8467	28.1831	29.533	27.4046	25.3422	20.7119	23.5986	23.9448	24.7672	24.8491	24.7387	23.8942	24.6959	30.1819	26.4764	26.8476	25.0891	24.6083	24.7326	24.5674	20.4171	23.4382	23.6403	19.8753	20.0656	19.3588	18.5177	22.2133	21.9398	20.9684	22.1221	21.4893	21.5743
Blautia A hydrogenotrophica	Lachnospiraceae	Blautia A	39.3119	26.401	27.4404	26.6702	27.7734	29.3062	25.6188	28.0119	27.8206	23.0687	26.3006	25.6062	27.0986	28.2124	27.5382	28.3112	31.0875	27.5165	26.9151	21.3932	24.4119	24.7271	24.8851	25.491	25.6843	26.9646	27.958	30.8887	26.7549	27.1466	24.5155	24.7535	25.3523	25.0649	21.6849	24.4565	24.0116	19.7672	20.9026	18.8698	18.0762	21.8182	22.0978	21.7753	22.7893	21.7204	22.6734
Blautia A gallistercoris	Lachnospiraceae			26.1721	28.2141	27.8734	28.3118	27.7538	26.8325	25.7533	28.3989	22.602	26.1066	26.3364	27.2727	29.9608	26.9005	29.0552	29.8719	29.1018	26.743	21.4577	24.1386	23.9808	24.5621	24.9741	24.3792	24.7181	24.8089	29.8747	25.5439	25.9893	24.1179	23.8758	24.2233	23.9734	20.8885	24.026	23.1394	19.6662	20.8351	19.0081	18.4402	21.4198	22.7777	21.5446	23.4141	21.7274	23.0011
Blautia A massiliensis	Lachnospiraceae			24.8294	26.8438	25.7537	26.9246	25.0861	24.6353	25.5483	29.4964	22.7194	26.581	27.6842	25.1596	28.5499	25.9204	27.1235	29.2922	25.7784	26.9672	22.0762	25.258	25.2328	25.6336	26.7086	24.8251	24.0848	25.7786	31.0012	25.5972	26.0268	24.8253	24.0956	24.2124	24.1174	20.2535	23.2314	23.3674	19.8702	21.1758	20.6577	19.0119	22.1332	23.4524	23.1693	23.741	24.0324	22.9488
Blautia A schinkii	Lachnospiraceae			26.5455	26.8897	27.5204	27.1642	26.6182	25.495	24.3538	30.9102	23.2111	27.6951	28.8793	27.0054	28.3349	26.2982	28.9836	30.1796	26.8986	27.6779	22.1191	26.1269	25.8398	26.6559	26.749	25.772	25.2772	25.8621	31.7103	26.7365	27.3174	26.6491	25.7529	25.5016	25.545	20.5406	24.2864	23.7919	20.617	20.7591	20.4021	19.3329	23.0612	24.3136	22.1468	23.7217	23.2616	24.1049
Blautia A caecimuris	Lachnospiraceae			25.0706	27.7941	26.3391	28.4048	24.6867	24.002	27.7456	26.2866	21.1135	22.6753	24.1857	23.4275	28.7004	27.1988	25.6728	28.206	24.6898	24.8901	21.0688	23.3536	23.6179	23.6926	25.1939	25.0829	24.8089	27.0504	29.8017	25.7807	25.831	24.5073	24.1659	24.5356	24.6183	20.724	23.5838	23.1884	19.0529	21.6172	20.7763	19.0096	21.3029	21.4637	22.2924	22.3383	22.2585	21.1456
Blautia A obeum	Lachnospiraceae			25.5806	26.5879	25.6039	26.9099	24.4779	24.4284	24.9515	28.8646	22.8014	27.0058	27.5169	24.9797	28.3669	25.875	26.6608	29.2776	26.4501	27.2282	22.5205	25.509	25.0094	25.5153	26.0701	24.4244	23.7699	25.4303	30.8034	25.7186	26.0894	25.1924	24.1708	24.839	24.5183	20.01	22.938	23.1496	20.8875	21.2737	21.3206	19.8603	22.2351	23.7331	22.8598	23.3892	24.187	22.3824
Blautia A intestinalis	Lachnospiraceae			26.056	26.1718	25.3192	26.3342	25.1638	25.1718	24.1434	29.2939	23.1801	26.6574	27.4835	25.9672	28.3331	26.0323	27.694	30.3955	26.9969	27.8092	22.327	25.3675	25.3196	25.6906	25.9066	25.0822	24.0614	24.4112	30.1932	25.6656	26.456	25.0525	24.2429	24.2342	24.3439	20.208	23.3931	23.542	21.0101	20.7143	20.6549	20.0496	22.8179	23.4055	22.3022	23.7406	23.1513	22.8281
Blautia A faecis	Lachnospiraceae			24.0385	25.3997	24.0767	25.6592	23.8854	24.207	24.0207	27.1262	22.3378	24.2166	25.14	23.4592	26.8002	24.4491	25.4012	27.9435	23.9423	25.6102	21.9159	24.2531	24.0711	24.5436	24.8784	23.5546	23.0585	24.08	28.4641	24.6847	25.3913	24.3511	23.6893	23.7206	23.2591	20.1866	23.2166	23.0039	20.3432	21.275	20.3608	19.5263	21.0869	22.4216	22.5355	23.2218	22.7717	21.7265
Blautia A luti	Lachnospiraceae			25.9792	26.8041	25.6201	27.1518	25.7611	25.6752	25.1437	30.5701	23.8372	26.0759	27.3922	25.5718	29.1403	25.4756	27.5357	29.9982	26.5884	27.0833	22.6852	25.8039	25.7844	25.8083	25.7075	25.2019	24.6764	25.2643	30.5884	26.0978	26.6145	25.7152	24.6543	25.3219	24.9891	20.6188	23.9915	24.323	20.901	22.0732	20.8762	20	22.3069	23.7689	23.2443	24.14	23.3992	23.6789
Blautia A wexlerae B	Lachnospiraceae			26.2431	26.3958	25.932	26.4327	25.8934	24.8877	24.6809	29.942	23.3363	26.3453	27.2764	25.7579	28.5032	26.0206	27.5256	29.9184	26.675	28.022	22.4354	25.4454	25.9028	25.7705	26.252	25.2438	24.572	25.9075	31.912	25.949	26.2468	25.9259	24.7104	25.0415	25.0334	20.6065	23.7214	24.0756	21.3481	21.6828	21.3826	19.9417	22.5146	24.0408	22.5118	24.0543	24.4517	23.5995
Blautia A wexlerae	Lachnospiraceae			22.1538	27.0339	24.1531	26.4985	22.9814	22.1233	26.1858	25.0165	20.2011	22.2442	24.2324	21.5299	28.18	25.7198	23.7548	27.1952	23.1975	24.1026	21.2964	22.4075	22.5097	22.2003	22.6676	22.1213	22.5113	24.7997	27.383	23.3223	23.4435	23.0151	21.8419	22.5072	22.3988	19.5891	21.684	21.4608	18.4692	19.3178	19.1222	17.6962	19.5861	20.718	20.6813	20.7932	21.8546	20.0855
Fimimonas merdipullorum	CAG-314	Fimimonas	70.7122	21.0796	13.8813	13.8798	13.651	16.7162	21.1455	14.4284	21.5646	24.5614	22.2877	22.1404	24.3565	16.2329	14.3383	20.4478	22.0779	22.0654	21.0932	19.4603	21.8327	21.2695	22.813	23.2206	20.2349	15.1636	15.4111	20.4054	16.0938	16.3744	18.7778	18.1514	17.3064	16.8935	12.8637	17.5967	19.1473	22.7409	21.7328	20.7177	20.7449	21.4311	20.7466	20.301	21.5273	21.4591	22.3596
Fimimonas gallinarum	CAG-314			21.1631	14.35	14.3411	14.0614	16.9206	21.4597	14.6394	21.3041	23.8571	21.4609	21.8045	23.7198	16.5831	14.6927	20.399	21.9548	21.7856	20.7145	19.3212	21.6505	21.2554	22.4392	22.7765	20.2266	15.2461	15.4265	20.4901	16.3919	16.5265	18.5839	18.1984	17.4512	17.1352	13.3276	17.5133	18.9772	21.5449	20.7375	19.6772	19.8341	21.015	20.0334	19.6624	20.9192	20.8678	21.4658
Protoclostridium gallicola	Pumilibacteraceae	Protoclostridium		25.7285	17.7916	17.9235	17.3264	20.991	25.6245	17.8335	25.9018	24.1773	25.8437	25.9049	27.3579	22.676	19.5437	27.1403	28.4658	27.4097	26.2734	19.2424	22.5548	21.6162	22.7406	23.9568	20.7394	17.3297	17.5106	23.5266	18.2754	18.955	19.4046	18.8462	18.38	17.9422	14.7169	18.8695	19.932	21.9489	21.2037	20.2128	20.4216	20.9946	21.7749	19.8966	22.0167	22.0103	23.0161
Limadaptatus stercorigallinarum	CAG-917	Limadaptatus		25.3427	18.4352	18.2516	17.9334	21.7374	26.5979	18.7114	27.4778	26.6491	28.1489	28.0798	28.4766	22.2462	19.2989	27.0158	28.5714	30.1932	27.7692	20.8566	23.8217	23.1946	24.0391	24.9596	22.3743	18.4974	18.6646	23.8024	18.5783	19.2911	19.7628	19.2758	18.59	18.5352	14.9788	19.3971	21.2165	23.4593	22.6214	21.5057	21.3995	22.2151	22.7586	20.7448	23.9282	22.3526	23.8648
Ornithoclostridium faecigallinarum	UBA3700	Ornithoclostridium		20.3986	13.5684	13.3648	13.1643	15.5094	20.3848	12.8862	20.5025	19.3173	20.9326	20.0611	22.3787	16.555	14.1145	20.1973	21.3956	21.5567	19.8506	15.3112	18.2398	17.5201	18.6317	18.8139	17.2373	13.567	13.826	18.4395	14.161	14.94	15.3939	15.0362	14.4905	13.9048	10.9037	14.3828	15.2006	17.628	17.2705	16.0414	16.2172	16.8862	17.9389	15.6837	18.3415	17.5843	18.7997
Coproplasma stercorigallinarum	Borkfalkiaceae	Coproplasma		24.6027	16.9905	16.9042	16.5506	19.691	25	16.6202	25.9696	24.89	25.6291	25.5339	26.2513	20.6194	17.7616	25.6786	27.1842	26.5036	25.8444	19.2308	23.1726	22.2854	23.9151	24.4325	21.8057	17.5645	17.2989	23.1692	18.1439	18.2512	19.4013	18.6242	17.8889	17.5297	14.0201	17.5156	18.9602	22.4104	21.7462	20.4149	20.0397	21.3817	21.891	20.698	22.4384	21.5967	22.4368
Gallimonas intestinigallinarum	Borkfalkiaceae	Gallimonas	54.2985	22.0927	15.4273	15.367	14.7747	18.0553	22.0927	15.4646	21.7742	20.8552	22.5179	22.4841	21.8158	18.9709	16.548	22.5519	24.0044	24.0241	22.1447	17.0407	19.7605	19.2907	20.4209	21.0494	18.7831	16.0848	16.398	20.5798	16.2257	16.502	16.4852	16.0999	15.6665	15.5857	12.4036	15.8016	17.0018	19.0309	17.9351	17.1094	17.0165	19.1937	19.0447	17.6283	19.7881	18.8131	19.527
Gallimonas intestinalis	Borkfalkiaceae			22.6079	16.6886	16.5828	16.3475	19.2511	22.2595	16.588	22.6218	21.2747	23.6629	23.2227	22.6415	20.0826	17.6788	22.9874	24.4093	23.3242	22.8499	18.57	21.3894	20.4195	21.4859	22.187	19.9578	17.1309	17.1933	21.7373	17.2039	17.8742	18.2565	17.7605	17.1586	16.8549	13.791	16.8597	17.9651	19.636	19.2152	18.3785	17.8915	19.8794	20.1928	18.5119	20.5246	19.4252	20.6191
Gallimonas faecium	Borkfalkiaceae			24.6373	16.3949	16.3181	15.9707	19.6991	24.3342	16.9772	25.1395	24.2036	25.0466	25.2589	25.6463	20.4791	17.7337	25.2238	26.7602	25.685	25.2787	19.5584	23.2753	22.1757	23.7392	24.2835	21.4598	17.7416	17.7251	23.1033	17.6604	18.4125	18.9084	18.5013	17.8159	17.2976	13.7284	17.4828	18.7823	21.8242	21.1414	19.7697	19.6559	21.4866	21.7739	20.3787	22.7729	21.735	22.6804
Borkfalkia ceftriaxoniphila	Borkfalkiaceae	Borkfalkia	51.511	23.7001	19.2938	19.2344	18.8899	21.8915	23.4812	18.3838	23.6803	21.3543	24.1481	24.2092	24.3631	21.587	19.3329	24.031	25.1735	24.3194	23.9932	17.7057	21.0084	20.6996	21.5196	22.1834	20.7757	18.5851	18.663	22.4664	18.8513	19.3772	18.3791	18.2175	18.1065	17.7943	15.2478	18.4719	19.3428	18.8394	18.5838	17.5801	17.5325	19.206	19.8431	18.2912	20.7407	19.9497	20.5215
Borkfalkia stercoripullorum	Borkfalkiaceae			26.0334	18.9265	18.7802	18.4571	22.3125	26.0173	18.1287	25.8362	23.9825	26.0681	26.0426	27.4984	22.1416	19.6516	26.648	27.8105	27.6368	26.5094	20.0858	23.0925	22.6867	23.8122	24.6415	22.5641	18.7802	19.014	24.561	19.6742	20.2626	19.6494	20.2686	19.2293	18.4524	15.3982	18.8648	20.3514	21.2158	20.6554	20.0488	19.6998	20.7607	22.3774	19.8655	22.289	21.8353	23.0225
Borkfalkia excrementavium	Borkfalkiaceae			24.8483	17.3601	17.177	16.8729	20.3225	24.4633	16.6025	25.0703	24.3343	26.1659	25.4114	26.1586	20.1066	17.8944	25.2459	26.4205	26.6156	25.4557	18.4682	21.686	21.4221	22.2326	23.4435	20.7381	17.0425	17.0922	23.1091	18.1126	18.3161	18.4053	18.4345	17.5213	16.8455	14.144	17.7792	19.4701	21.5194	21.0337	19.9137	19.3322	20.5039	21.7054	19.7576	22.1895	21.9231	23.2886
Borkfalkia avicola	Borkfalkiaceae			24.3452	17.8539	17.7174	17.3539	20.6169	24.9929	16.897	25.5625	24.732	25.5319	25.5299	27.1105	20.7205	18.1652	25.7307	27.3356	27.1395	26.5715	19.243	22.2431	21.7771	22.8456	23.8806	20.9802	17.4901	17.6415	23.2266	17.976	18.0825	18.1025	18.4082	17.7252	17.085	14.2088	17.905	19.8675	21.646	21.0595	20.1393	20.0601	21.0013	22.4734	19.8728	22.705	22.0763	23.1801
Borkfalkia excrementigallinarum	Borkfalkiaceae			24.828	18.75	18.4447	18.2929	21.3872	25.8126	18.0811	25.3954	24.5448	25.7843	25.9058	27.602	21.4787	18.8156	26.0756	27.328	27.1084	26.3066	19.103	22.4948	22.155	22.8605	23.697	21.1208	18.2316	18.5185	23.3199	18.4726	19.2508	18.2726	18.8858	18.1324	17.8354	14.5622	18.5944	19.6392	21.3376	20.7541	19.5893	19.2882	20.4088	21.9828	19.3221	22.0735	21.6687	22.6692
Borkfalkia excrementipullorum	Borkfalkiaceae			24.6047	19.3201	19.3233	18.8531	21.8142	25.1388	18.5239	25.7387	23.0646	26.6243	26.0748	26.4768	22.5548	19.6674	26.0902	26.665	26.6939	26.1443	18.8563	23.194	22.3737	23.581	24.0056	21.3669	18.8022	19.0476	23.9679	19.0032	19.8545	18.9359	19.3129	18.8013	18.6532	15.3109	18.8478	19.9613	20.5279	20.1495	19.0684	18.8177	20.6283	22.1148	19.022	21.3957	21.0898	22.1634
Pelethousia gallinarum	CAG-138	Pelethousia		25.37	21.354	20.7656	20.9721	25.1136	28.4332	21.6713	27.0978	24.221	26.4577	26.283	27.1116	25.0371	22.1268	27.0537	28.7875	27.3514	25.614	21.5488	23.3736	24.4212	25.3378	26.027	23.9085	21.4784	21.7289	25.9617	22.825	23.7821	21.7822	22.3869	22.2303	22.2281	20.4545	22.752	25.0964	22.1649	22.024	22.2851	22.3125	24.6579	23.379	23.0115	23.2837	22.9701	23.192
Aphodomorpha intestinavium	CAG-138	Aphodomorpha		24.3454	18.8993	18.5848	18.3353	22.4395	25.8106	18.6737	25.134	23.6393	25.473	25.4136	26.2657	21.9222	19.9072	25.1623	27.4587	26.583	24.9313	20.021	22.3919	21.91	23.5508	24.1271	21.4986	18.4721	18.502	23.9955	19.2431	20.0719	19.4125	19.5746	19.1362	18.8269	16.6561	20.0603	21.955	21.4457	21.1578	20.5121	20.1137	21.5564	22.2545	20.2688	22.6365	21.8407	22.1587
Guopingia tenuis	Christensenellaceae	Guopingia		32.0904	26.6853	26.0511	25.6649	28.142	31.4388	23.6953	29.9948	27.1594	30	30.1176	31.7775	27.5817	25.6845	30.8902	33.5431	31.9607	30.326	24.2667	26.945	26.7068	28.6632	29.6355	27.351	24.4029	24.5899	30.3768	25.4011	25.6336	24.0582	24.9516	24.5713	24.5539	20.7533	25.1606	26.574	23.9803	23.6701	22.7026	22.2951	24.5833	25.8442	23.2282	26.2819	26.3144	27.2702
Scybalosoma faecavium	Christensenellaceae	Scybalosoma		31.5533	23.4169	22.9959	22.5111	25.9021	29.5878	22.9908	31.2284	29.1961	29.7055	29.5713	32.621	27.8484	25.122	32.2219	33.8865	33.8123	32.1539	23.5988	28.7283	29.0691	29.565	30.3775	27.2821	23.6988	23.6179	29.5749	23.3122	23.8191	22.3977	22.8074	23.1026	23.2527	18.5036	23.5402	24.8888	24.1019	23.6019	22.791	22.3039	24.5935	25.9435	23.508	27.666	27.3532	27.8855
Christensenella timonensis	Christensenellaceae	Christensenella	57.4024	28.28	27.4021	25.8779	27.8299	26.6557	25.0711	23.7291	28.2742	25.8099	26.1477	27.7022	27.5355	26.3241	25.4691	26.6681	29.3241	27.3246	26.2318	24.7829	25.9593	24.6437	26.1043	26.9682	24.1313	22.6665	23.4114	25.8546	23.3657	23.5869	20.8248	21.9067	22.2811	21.8928	19.163	23.6926	24.6101	22.4185	23.2632	21.7606	20.9637	22.8959	24.6426	23.2279	26.1061	24.2592	25.0062
Christensenella hongkongensis	Christensenellaceae			27.6374	27.9359	27.3382	27.3543	25.8849	23.0045	23.7663	25.7251	22.3551	25.4523	26.086	24.8882	26.3562	25.0498	24.4683	27.119	24.3148	24.6959	22.4347	24.1474	23.3292	24.561	25.0478	23.025	22.5985	23.0204	24.8309	23.0961	22.3535	20.3519	21.5654	22.2083	21.7452	19.3205	21.8811	22.6581	20.585	20.6456	19.7288	18.9065	21.2717	22.7497	20.1893	22.7322	21.8423	21.3263
Christensenella intestinihominis	Christensenellaceae			28.1499	27.1914	26.6464	26.7834	26.0524	24.1582	23.3183	25.6701	22.8872	25.627	25.7363	26.2143	25.8388	24.8506	25.2475	27.1773	25.0228	24.7757	22.8247	24.6671	23.4869	25.1354	25.5619	23.2822	22.9738	23.2751	24.9587	23.1267	22.2744	20.9857	21.9297	22.523	21.6938	19.3702	22.3625	22.9304	20.9685	21.0704	20.0999	19.5211	21.7744	22.6928	20.4904	23.2135	21.8625	22.2426
Christensenella minuta	Christensenellaceae			27.3864	27.1877	26.356	26.824	24.9029	24.147	23.2711	25.7372	23.0508	25.217	26.6783	25.9824	25.4465	24.2592	25.0739	27.3975	25.051	25.2497	22.4913	24.066	23.246	24.6011	24.7314	22.6209	21.3957	21.9487	25.0548	21.9973	21.8047	20.0347	20.5922	21.3162	21.0013	18.2769	21.6816	22.305	20.6998	20.7383	19.8147	19.4646	20.9895	22.444	20.9209	23.1165	22.5017	21.8757
Luoshenia tenuis	GCA-900066905	Luoshenia		30.4627	26.0735	25.3925	25.1549	26.8546	27.8918	24.0308	27.9887	25.3337	27.3543	27.1775	29.4311	26.6399	24.858	28.1582	30.7607	28.0415	27.4342	22.3456	26.128	25.728	27.0916	28.0907	26.2786	24.1829	24.1971	28.7787	25.2461	25.8632	23.3593	24.2101	24.1509	24.1264	20.5924	25.2336	26.6464	22.0596	21.8834	21.4303	21.0552	23.3341	24.8671	21.8793	24.0127	23.7866	24.7389
Spyradocola merdavium	UBA1750	Spyradocola		26.2069	22.8797	22.8512	22.3872	26.1362	27.7293	23.2	26.3653	22.599	25.5857	25.5383	27.5295	25.9361	22.7451	27.9104	28.3182	27.4213	25.455	21.1734	23.931	23.3363	24.3385	25.1451	24.2797	22.3731	22.3818	27.5201	23.2424	23.9291	23.0448	23.0905	22.4565	22.5156	20.3237	23.0822	25.7148	22.0641	21.7979	21.4525	20.9437	23.1887	23.2432	21.821	22.4935	22.4819	22.8074
Faecaligallichristensenella faecipullorum	CAG-74	Faecaligallichristensenella		24.3249	22.2087	22.069	21.6409	24.2267	25.5809	21.0281	23.5632	20.5966	23.2398	23.7068	24.9262	22.6502	20.9151	24.7142	25.5955	25.2829	23.2501	18.7378	21.7642	21.7897	22.8291	23.8893	23.0657	21.5974	21.6284	25.3359	21.5389	22.0896	20.8977	21.1756	20.9283	21.0837	19.5857	22.7682	23.4102	20.0048	20.1283	19.1402	18.7651	19.9954	21.2385	19.1867	21.4438	21.3065	21.3992
Pullichristensenella excrementipullorum	CAG-74	Pullichristensenella		21.8073	18.8639	18.6166	18.7788	20.9379	23.7535	17.5638	23.1399	21.3407	22.2421	22.1333	24.1655	20.2703	18.1304	23.3074	23.7138	23.1556	21.9281	18.3845	20.5483	20.64	20.6502	21.5803	20.0092	17.8323	17.8523	21.9241	18.9846	19.3048	18.128	18.1225	18.2131	17.4482	16.176	19.8277	20.9152	18.2432	18.8379	16.6443	16.7251	18.1888	20.0105	19.1675	20.4136	19.833	21.2893
Alectryocaccomicrobium faecavium	CAG-74	Alectryocaccomicrobium	62.5257	21.1788	18.3312	18.4107	18.3378	20.6143	22.8291	18.315	22.1561	20.0565	21.806	21.4965	23.633	20.5574	18.2813	23.3986	23.6812	22.0167	21.7781	17.5047	20.0894	19.9037	20.4137	20.9839	19.4314	17.733	18.0802	21.716	18.3191	18.4132	17.6176	18.5262	18.2381	18.2338	15.9835	19.2132	20.3042	18.2008	18.469	17.3811	17.7238	18.6238	19.939	18.2544	19.3275	19.2366	19.5231
Alectryocaccomicrobium excrementavium	CAG-74			21.8417	19.8294	19.9586	19.584	22.2187	24.2171	19.466	22.4545	19.3222	22.1147	21.9501	23.2765	21.7508	19.4763	23.6253	24.4435	23.3302	22.2809	17.8769	20.018	19.8293	20.9385	21.2597	20.2622	18.8071	19.2367	22.7727	19.1823	19.9257	18.6362	19.6276	19.1693	18.8399	17.3847	20.0885	21.782	18.0038	18.1565	17.0537	16.6784	18.3277	19.029	17.7363	19.1647	18.8787	19.3144
Ventricola intestinavium	CAG-74	Ventricola		22.2571	17.655	17.3344	17.0384	19.8197	24.6245	17.7169	20.8602	20.3101	20.775	20.6466	23.908	20.4375	17.757	23.6068	24.3982	24.1272	21.8988	17.7091	20.1239	20.2083	20.3951	21.0412	20.1108	17.9702	18.2354	22.6201	18.6775	19.0759	19.4336	19.0913	18.5088	17.8755	15.7878	18.233	19.187	18.9228	18.9212	17.7419	17.7474	19.1017	19.9889	18.4768	20.162	19.8023	20.0514
Avichristensenella intestinipullorum	CAG-74	Avichristensenella		24.5274	20.638	20.5264	20.2258	24.7559	29.6802	22.1686	25.5945	23.5948	25.4415	25.594	26.869	24.1392	21.6885	27.699	28.1407	27.9483	25.999	21.5484	23.6997	23.8402	24.6634	24.8446	23.3249	21.18	21.6779	25.9694	21.8666	22.6966	22.2946	22.8259	22.0836	22.4208	20.0811	24.0217	25.2885	23.6216	23.1892	22.7651	22.8217	24.0803	22.9779	22.1834	24.1516	23.6691	23.6728
Egerieenecus merdigallinarum	CAG-74	Egerieenecus		23.409	19.5106	19.0063	18.959	21.6424	25.9344	19.4432	23.2836	22.8652	24.004	24.0141	24.7188	21.5206	19.7552	24.2357	25.4431	24.2741	22.9516	19.5048	20.9621	21.715	22.6149	23.0789	21.1366	19.1763	19.6738	24.3033	20.7339	20.8119	21.0516	21.2862	20.823	20.816	18.206	21.0275	22.1276	19.4539	19.1594	18.8315	18.6059	20.3704	20.8323	19.0245	20.7421	19.9442	20.3104
Limiplasma stercoravium	CAG-74	Limiplasma	49.3845	23.919	20.2145	20.0288	19.9238	23.4772	26.8888	19.8198	24.7131	23.7011	25.1213	24.8068	26.3549	22.1545	20.4263	25.6047	27.0948	25.725	24.7882	20.0143	22.1825	22.6182	23.1568	23.9018	21.3416	20.0199	20.402	24.8693	21.1609	21.0243	21.5018	21.2301	20.6535	20.809	18.6263	21.9398	23.6613	21.159	20.9315	19.3307	19.6933	21.6833	21.6082	20.3133	22.4749	21.9417	22.6364
Limiplasma merdipullorum	CAG-74			24.7837	22.042	21.8319	21.7046	24.6641	26.9086	21.3566	24.4409	22.3296	24.4856	24.5442	26.0565	23.9608	21.436	25.8797	26.7093	26.1702	24.8009	19.9872	22.9916	22.4324	23.1754	23.4689	22.1856	20.7786	21.2168	25.4965	22.2394	22.2446	21.6667	21.3275	20.9926	21.2421	19.2779	22.3493	23.0981	20.5408	21.0035	19.3822	19.5832	20.7813	21.9473	20.2959	22.2481	21.9181	22.2909
Limiplasma pullistercoris	CAG-74			18.86	16.0323	15.9519	16.0444	17.965	20.5889	15.7091	17.9875	17.5696	18.3194	17.7509	19.4085	16.9138	15.1113	19.7812	20.1754	19.978	18.5543	14.4496	16.6928	16.7846	17.5039	17.7279	16.8697	15.2039	15.514	18.7394	15.8154	15.6896	15.2335	15.7577	15.1082	15.3156	13.9298	16.2932	17.1875	15.5034	15.8094	14.411	14.6751	15.6873	16.8765	15.7734	16.8786	16.8219	17.3072
Egerieisoma faecipullorum	UBA1255	Egerieisoma		26.1549	21.7433	21.7917	21.1909	24.8342	27.7133	21.7166	26.887	23.6302	26.4444	26.2017	26.5658	26.0956	22.7474	29.4574	29.6391	30.0233	27.3451	19.3511	23.2575	22.712	23.5049	24.3567	22.4476	20.6411	20.4817	25.641	20.4876	21.0414	20.146	20.4596	20.4513	20.0035	16.8505	20.6783	21.6057	20.1145	20.3988	19.4416	19.013	19.8015	22.7031	20.3851	22.3244	22.0881	22.8683
Merdicola faecigallinarum	CAG-508	Merdicola		23.715	16.0314	15.9785	15.7249	18.4828	22.4172	16.5424	22.7077	22.686	22.9205	22.2672	25.135	19.2786	17.0047	23.363	24.531	23.4851	23.1229	18.6557	23.3806	22.6706	22.9853	23.945	21.9989	18.258	18.6639	23.1387	19.2199	19.0313	20.1908	20.4705	19.659	18.9579	15.3243	19.4658	20.6405	20.566	20.3024	19.3211	19.4682	20.4588	21.1948	20.1731	21.6008	21.7597	23.4246
Scatovivens faecipullorum	CAG-508	Scatovivens		22.7145	15.3563	15.3156	15.0615	18.5744	22.2048	16.1802	22.9155	22.3936	23.2009	22.1867	24.5614	19.2997	16.6435	22.5438	23.7587	23.4075	22.7107	19.1763	23.17	22.8738	23.6016	24.1611	21.9693	17.4433	17.9302	22.7985	18.8618	18.6237	20.1468	20.4564	19.584	19.1069	14.988	18.8875	19.9956	20.7836	20.3237	20.0486	20.1588	20.2664	20.8889	20.2571	21.743	21.4769	23.0746
Congzhengia minquanensis	UBA9506	Congzhengia		27.073	23.092	22.4207	22.2583	25.2491	25.7915	21.3335	25.4037	24.0902	25.3813	25.2409	25.7358	24.7452	22.5821	26.7394	29.0675	27.4762	26.0134	20.76	23.4222	23.2898	24.1013	24.8504	22.9447	21.7025	21.3776	26.1176	22.3272	23.0505	22.5045	23.0026	22.4771	22.0303	18.3791	22.8763	23.6129	20.8313	20.8931	19.6153	19.3418	21.0839	22.2403	20.9649	23.1329	22.7652	23.5759
Monoglobus pectinilyticus	Monoglobaceae	Monoglobus	53.5376	29.4065	24.885	23.8579	24.5116	26.4033	26.3766	23.5544	26.6454	25.9715	26.1554	26.8287	28.6582	26.5864	24.4483	27.7079	31.8894	27.7935	27.419	23.7711	26.0335	25.9065	27.3304	27.9035	25.8881	23.5513	24.1954	27.4128	22.6954	23.0327	23.0622	23.7803	23.2513	22.3331	18.5951	22.61	24.3333	22.533	22.2646	21.9763	21.2771	22.7273	24.0363	23.1967	25.1208	24.8936	24.8378
Roslinia caecavium	Monoglobaceae	Roslinia		30.0658	23.7244	23.619	23.2935	25.7537	29.2062	22.5643	28.2663	25.9684	27.0875	27.0236	29.8051	27.1797	23.9443	30.4211	31.968	30.3992	28.8485	22.2353	27.2155	26.3659	26.9346	28.3024	26.0879	24.1029	24.1334	29.5248	23.6707	24.1201	23.8457	24.1569	23.7763	23.3741	19.5332	22.6802	24.6006	22.3932	22.5899	21.6921	21.3718	22.5733	24.5809	22.0779	24.8894	24.0964	25.2858
Geddesella stercoravicola	UBA644	Geddesella		27.2655	19.6715	19.8805	19.384	21.9869	28.0863	18.5695	26.5657	26.5484	26.9837	26.4865	30.3276	23.1893	19.8369	27.7023	28.595	29.3506	26.7764	20.7438	25.2603	24.3909	26.0972	27.0042	23.7306	19.5193	19.8044	25.7981	20.3465	21.1738	21.2959	21.1699	20.5133	20.3367	15.6148	20.5876	21.4692	22.4509	21.661	21.1122	21.0427	21.6741	23.3313	21.5274	23.6842	23.2219	24.9524
Pseudobutyricicoccus lothianensis	Butyricicoccaceae	Pseudobutyricicoccus		26.1532	22.4893	22.5563	21.8212	28.0862	28.4698	23.8703	26.448	23.0284	25.6345	25.6573	27.685	27.582	23.695	27.3739	27.3922	27.2062	24.7495	21.7544	23.8406	24.802	26.2659	26.6008	25.7662	24.7586	24.4644	26.2454	23.8672	23.8993	22.3955	24.5489	23.8127	23.6629	21.5583	24.2451	25.7931	23.3366	23.4063	23.1218	22.442	23.7193	24.857	23.3409	23.9183	23.4834	23.9951
Ventrousia excrementavium	Butyricicoccaceae	Ventrousia		25.8233	20.657	20.543	20.2203	27.5494	29.6252	23.3402	26.9636	23.4617	26.0686	25.6991	28.3352	25.2034	22.8487	26.9565	28.0158	27.9399	25.6239	21.6276	24.0623	24.9872	26.2565	26.3425	24.6805	22.9508	22.9848	26.0851	22.9875	23.7907	21.5484	24.293	23.4848	23.6357	21.1588	24.5789	26.9183	25.1744	25.1917	24.5288	24.0669	24.5358	24.6817	23.4403	24.487	24.1454	24.4755
Butyricicoccus A intestinisimiae	Butyricicoccaceae	Butyricicoccus A		27.8327	24.2643	23.5364	24.7906	25.5598	26.552	23.6319	32.4599	26.2462	28.7135	28.3045	27.3122	27.7797	25.4366	28.0687	30.9052	28.4161	29.6903	22.2696	26.9065	26.3031	27.5769	28.1536	25.6431	23.6947	23.7956	30.3197	24.3985	24.2937	23.6738	23.9651	23.6228	23.1393	18.818	23.5786	23.6664	21.9402	22.7305	20.8206	20.1989	22.4847	24.7225	22.7915	25.2332	23.6891	24.8574
Butyricicoccus pullicaecorum	Butyricicoccaceae	Butyricicoccus		26.5467	26.4846	24.1317	25.1887	27.6441	25.9337	25.7543	27.1449	23.4814	24.1281	24.8973	25.9684	30.0875	26.3129	27.4404	29.7391	27.5372	26.18	22.8522	25.0868	24.3684	25.5017	25.8443	24.3304	24.1821	24.9712	27.5707	24.5118	24.386	23.1683	23.1749	23.1877	23.6046	19.6499	23.3549	23.3193	20.7411	20.7135	20.1652	19.5195	21.8923	23.7719	21.905	23.1544	22.8873	22.7176
Agathobaculum butyriciproducens	Butyricicoccaceae	Agathobaculum	47.6256	28.3197	26.0764	23.6787	25.1563	26.1963	28.2205	26.0755	29.3318	26.2159	27.2832	27.1797	27.7504	29.4289	25.726	28.4524	32.9861	28.9162	29.2127	25.4293	27.2853	27.1076	27.6683	28.235	25.8173	23.2864	24.683	29.0385	23.3391	23.6192	22.9201	23.2175	23.1621	22.977	20.0508	23.5182	24.0686	23.3471	23.3444	22.9658	22.0745	23.7257	26.5754	23.9586	25.851	26.5665	24.8241
Agathobaculum desmolans	Butyricicoccaceae			28.7685	24.227	23.4553	24.7245	26.8308	27.4214	25.2807	28.923	25.7499	25.6949	26.7426	26.9853	28.7331	25.5186	27.3824	30.445	28.1427	27.0456	23.9446	25.311	25.3023	26.4422	27.1814	25.9412	23.8248	24.4829	27.6234	23.6972	23.6344	23.3429	24.0091	23.7969	23.4398	19.4955	24.5605	24.6839	21.8587	23.8162	21.1171	20.3077	22.361	24.3181	23.3113	24.4755	24.5517	24.7031
Agathobaculum pullistercoris	Butyricicoccaceae			27.7961	22.7995	22.7695	22.2653	26.3662	27.5289	22.0607	27.027	23.3112	25.2167	25.2121	26.7234	26.4051	23.0478	27.9728	29.7132	28.0852	25.7428	19.72	24.0862	23.8616	24.9414	25.3191	24.2753	21.9414	21.9113	26.0116	21.2168	21.6615	20.2659	21.5894	21.422	21.1313	17.2919	20.7022	21.3474	20.3333	20.278	19.2276	18.88	20.8344	22.0874	19.6319	21.4869	22.0525	22.5501
Agathobaculum intestinigallinarum	Butyricicoccaceae			25.4349	19.8064	19.6183	19.2639	23.2159	24.4806	19.8509	24.6305	22.4438	22.9315	23.5408	25.4454	23.2459	20.6716	25.5164	27.2565	25.9184	23.2186	18.9272	22.655	21.9131	23.0978	23.5637	21.7083	20.27	19.4985	23.2831	19.3136	19.6507	19.1596	19.9111	19.8027	19.1324	15.6226	18.8041	19.3721	19.8954	19.4476	18.6275	18.7246	19.7245	21.6559	18.482	20.825	20.5035	20.6114
Agathobaculum stercoravium	Butyricicoccaceae			27.7036	22.9681	23.1768	22.3122	26.7409	26.2207	22.2032	27.2008	21.9042	24.3423	24.0979	25.9015	26.6174	23.518	27.968	29.1856	28.4524	27.2183	19.9282	23.4723	23.4216	24.6388	24.7415	23.7647	22.3932	21.9839	25.8632	21.4859	22.0088	20.7216	21.8325	21.4737	21.7706	17.9868	21.3872	21.6091	20.685	20.7307	19.3678	18.8425	20.6162	22.4843	19.8756	21.8254	22.0052	22.5135
Faecousia gallistercoris	Oscillospiraceae	Faecousia		25.7129	20.5376	20.8114	20.5076	25.7228	29.2434	22.3062	28.1714	26.9506	26.3527	26.2741	29.3151	24.9111	22.2317	28.745	29.9557	29.1642	27.1561	22.4687	26.4384	26.6053	27.8287	28.5795	26.4552	22.111	22.3488	28.436	24.3781	24.7046	23.5394	24.7073	23.8003	24.4022	19.6581	23.9952	25.2664	25.506	25.4593	24.7858	24.7995	25.8246	25.346	24.1558	23.951	24.0263	24.2542
Limivicinus faecipullorum	Oscillospiraceae	Limivicinus		24.1944	19.8512	19.676	19.2301	23.5754	28.3839	21.1811	27.842	26.1967	26.9133	27.6098	28.5057	23.9674	21.3856	27.8083	29.6092	29.1816	26.0033	21.5712	24.2296	23.9836	24.671	25.5581	23.6108	19.8659	19.7712	25.4938	20.3499	21.3489	20.4129	20.7103	20.1046	20.3406	16.8786	20.4623	22.4798	20.6959	20.1881	20.006	19.9342	22.6356	22.4579	21.8596	23.4292	23.7738	23.6621
Scatomorpha gallistercoris	Oscillospiraceae	Scatomorpha	56.7049	25.3417	21.9631	21.7208	21.3093	26.0036	27.8004	24.5873	27.6571	25.3848	27.6827	26.8594	27.6843	25.9151	23.4848	27.8973	28.5901	27.8867	25.6503	21.4426	23.588	23.9433	24.3225	25.3682	23.2143	22.1671	21.9696	25.9638	22.7878	22.5761	20.4525	21.1518	21.1403	20.9624	18.6996	20.9274	22.0687	20.6947	20.4491	19.8213	19.6411	22.3745	24.071	22.2849	22.9649	23.0172	23.6797
Scatomorpha pullicola	Oscillospiraceae			26.0944	22.858	22.402	22.3416	25.7181	29.296	24.5778	28.4668	26.0567	27.4533	27.4678	29.2374	28.0398	24.535	29.2075	30.2155	28.9643	26.699	21.7623	24.5917	24.5118	25.0059	25.9684	24.5445	22.5928	22.8749	26.5659	23.3068	22.6793	20.9246	21.4789	21.7399	21.3293	18.8825	21.561	22.6573	21.3824	21.0706	20.3113	20.4021	22.0955	24.5763	23.0272	23.4978	23.7843	24.0658
Scatomorpha intestinigallinarum	Oscillospiraceae			24.4298	22.074	21.3757	21.2526	25.4589	26.7517	24.6802	26.3964	25.2978	25.9468	25.5169	26.5527	26.0158	23.823	27.0557	28.7808	26.4907	25.6784	21.2083	23.4431	23.5526	23.3766	24.2196	22.7833	21.9564	22.3763	25.8679	22.595	22.4477	20.5614	20.8086	21.0631	20.9547	19.744	21.925	23.665	20.8796	20.9865	20.2868	20.3258	22.2826	23.4263	22.8804	23.6224	23.3433	22.7197
Scatomorpha pullistercoris	Oscillospiraceae			24.4076	21.9924	21.7502	21.2946	25.7337	27.3756	23.7061	26.2782	25.2664	26.2563	25.5868	26.8738	25.6643	23.4351	28.1491	29.2625	27.0446	25.5468	21.6381	23.2349	24.3165	23.9927	24.7961	22.832	21.5623	22.0623	25.5286	22.566	23.0297	21.0555	21.2766	21.3423	21.3252	19.3257	22.4359	23.5568	20.8182	20.3333	19.7546	19.9372	22.3483	23.2602	22.0347	23.0788	22.9181	22.9445
Scatomorpha merdavium	Oscillospiraceae			25.5775	22.4928	21.8573	22.0397	26.2454	27.5482	23.5243	27.0443	25.0064	26.7718	25.8354	26.955	24.5868	24	28.2083	29.4016	27.1705	25.8331	21.2977	23.2494	23.6105	24.0917	25.0751	23.1185	22.335	22.5455	25.7923	23.0769	23.4162	21.262	21.5469	21.6644	21.543	19.5789	22.9167	23.9179	20.6383	20.7743	19.8473	19.7413	22.1635	23.0877	21.9245	23.1187	23.0984	23.2989
Vescimonas fastidiosa	Oscillospiraceae	Vescimonas	59.1516	25.8831	23.2791	21.1607	22.4721	25.2172	29.5333	26.9473	28.4924	27.5109	27.8941	27.7913	28.7891	26.4602	23.7133	27.3593	31.4434	27.5114	28.7159	24.2308	25.1024	25.4499	26.0454	26.6066	23.2193	20.5508	21.9555	26.3598	22.2169	22.4328	20.5008	21.6969	21.7068	21.5121	19.5337	23.2958	24.1373	22.3658	22.4048	22.5774	21.2642	22.6119	25.5178	24.0376	24.9502	25.8578	23.8071
Vescimonas coprocola	Oscillospiraceae			25.8864	23.5202	21.4946	22.358	26.3553	30.0599	26.0206	28.2734	27.6735	28.6606	28.6613	28.759	27.2743	24.5576	28.2013	31.6809	27.9134	27.6331	24.8928	25.3964	26.3636	26.6206	26.5113	24.0113	21.1982	21.8685	26.1431	22.6112	23.0396	21.1723	22.5494	22.3048	22.0643	19.8786	24.0893	25.3174	23.996	23.7339	23.3183	23.2728	24.2644	26.1618	24.7483	26.2466	26.0083	24.9557
Oscillibacter ruminantium	Oscillospiraceae	Oscillibacter		27.521	24.1021	24.0028	23.4388	30.1916	29.0022	26.8256	30.4255	25.113	26.8313	27.1401	27.5034	28.1376	26.7642	27.9791	30.2335	28.048	28.1035	23.4227	24.7869	25.1867	26.8726	27.1456	25.2338	25.927	25.7371	27.1763	26.5058	25.5994	22.9113	24.4582	24.8971	24.1615	22.7608	24.7961	26.257	21.5193	21.6323	20.7133	20.5294	23.6313	23.8634	22.9119	24.3806	24.7998	25.6639
Dysosmobacter faecalis	Oscillospiraceae	Dysosmobacter	49.8973	25.7163	25.2391	23.4691	24.7952	28.0889	26.604	27.8116	25.9823	23.6321	24.4796	24.7817	25.0102	29.9117	26.2326	27.083	30.9524	26.3664	26.3576	23.4917	22.8781	23.4187	23.2656	23.439	22.4573	23.0075	23.7398	24.7852	22.4721	22.4643	20.1103	21.4484	21.5125	21.6099	20.4812	22.4252	22.4759	19.0122	19.3267	19.0372	18.4042	20.4915	22.4209	22.2558	22.739	23.0393	21.8983
Dysosmobacter excrementavium	Oscillospiraceae			28.4679	25.5116	25.3265	25.0151	29.9951	30.9095	26.36	30.872	25.4309	27.9916	28.1524	29.2211	29.425	26.4301	31.373	33.1275	31.015	29.8234	22.3106	25.5284	25.627	26.4678	26.8802	24.9681	25.2465	24.7664	28.7749	24.3239	24.5184	22.052	23.023	23.0286	22.7106	21.0609	23.6306	24.1972	22.1702	21.581	21.1275	20.6795	23.4795	25.1742	23.9982	24.9334	25.2687	25.6733
Dysosmobacter welbionis	Oscillospiraceae			23.7595	24.0436	22.3519	23.1034	26.4823	26.1557	27.167	23.9503	20.8308	22.7256	22.9638	23.1125	27.608	24.8645	24.8527	28.0891	23.9917	23.1377	20.7005	20.7313	20.8825	21.439	21.1535	20.5584	21.8787	21.9211	23.7299	20.9954	21.033	18.3984	19.5396	19.6308	19.6038	18.8571	20.4256	20.5349	17.6381	17.4288	17.4603	17.0648	19.1236	20.3721	19.7347	20.5095	21.078	20.0608
Dysosmobacter avistercoris	Oscillospiraceae			27.2489	24.1425	23.8943	23.6214	28.9805	30.0082	26.6317	28.8457	24.4797	27.0157	26.6028	28.9753	27.9475	25.4594	29.8678	31.5274	29.8569	28.1791	21.6611	24.3201	24.5324	25.4334	25.6027	24.5819	24.3012	23.9514	27.5088	23.4821	23.4953	21.7628	22.714	22.5403	22.5323	20.5139	22.5298	22.9178	20.9954	20.9387	20.7135	19.8521	22.4096	24.187	22.9059	24.3169	24.1015	24.5826
Evtepia excrementipullorum	Oscillospiraceae	Evtepia	70.111	30.5163	24.3265	24.4688	23.9394	28.8088	33.2625	27.2429	32.2456	27.9364	30.2212	29.5354	33.472	30.9679	27.7417	35.9063	36.9231	37.5101	32.9486	22.4175	27.3429	27.0439	27.9735	28.4822	26.8964	24.3558	23.8849	29.0194	24.2226	24.1578	22.0218	23.1214	23.049	23.1001	19.8524	23.0365	23.8821	22.8199	22.4	21.5596	21.9631	23.7332	26.8145	24.6431	25.8993	25.8851	26.7356
Evtepia gabavorous	Oscillospiraceae			30.206	25.157	25.1433	25.7792	31.1409	32.1939	28.3824	32.237	28.6538	30.1138	29.9805	33.3333	32.1721	29.3117	33.7467	36.2707	34.7892	32.403	24.0901	27.1868	27.074	27.9019	28.379	27.8082	26.1905	26.0026	28.6887	24.7093	24.748	22.3903	23.2652	23.6225	23.7106	20.4737	24.8158	25.4891	22.7829	23.6414	22.2841	22.437	23.6196	26.7857	24.882	27.002	26.43	27.9877
Lawsonibacter asaccharolyticus	Oscillospiraceae	Lawsonibacter		22.525	21.4793	21.185	21.0395	25.2376	23.467	24.7758	22.8411	18.8408	22.0152	21.861	22.8468	25.4399	23.9089	23.9547	25.7418	22.6026	22.7723	18.6917	19.67	19.554	19.9869	20.5917	20.2308	20.5714	20.956	22.6472	20.6646	20.5369	18.5847	19.7122	19.555	19.5569	19.1378	19.4585	20.8709	16.8175	17.0098	16.78	17.0362	19.0437	19.0109	18.1067	19.2275	19.8698	19.4734
Intestinimonas butyriciproducens	Oscillospiraceae	Intestinimonas	58.3984	26.3648	26.5579	25.2204	25.3348	30.3474	27.2297	26.5791	25.1012	21.9123	24.919	25.403	25.2471	27.8495	25.9151	26.7543	29.2627	26.3968	26.3859	21.7458	22.5466	23.1028	23.4394	24.279	23.1385	23.6585	24.2095	26.1379	23.3957	24.0978	21.2867	22.7958	22.5221	23.518	21.9331	24.5683	25.3016	20.2791	20.1125	19.5625	19.7002	22.1522	21.9764	20.9879	22.287	21.8268	21.881
Intestinimonas massiliensis	Oscillospiraceae			26.5014	27.216	25.3012	26.348	29.9714	28.2225	28.1663	25.9859	23.7104	25.2804	25.3819	26.1695	29.0062	26.8829	27.5431	31.1443	27.4183	27.4282	24.2567	23.9709	24.1798	24.4839	25.0682	23.2952	23.4836	24.5085	26.77	23.7382	24.1914	21.7886	22.3349	22.312	23.254	22.0753	24.3438	25.4704	20.9898	20.9367	20.4663	20.7195	22.8411	23.1813	23.521	24.1718	24.0135	22.918
Pseudoflavonifractor capillosus	Oscillospiraceae	Pseudoflavonifractor	52.1223	23.6331	25.9171	24.3392	25.229	26.6445	24.9628	27.0658	22.8772	20.6148	23.4726	23.5647	22.9959	28.3827	24.6739	24.8336	26.7761	23.8052	23.1486	20.9864	21.2579	21.4433	22.0573	22.0039	21.7873	21.9737	22.3513	24.878	22.3411	22.9423	20.0788	21.1346	21.7546	21.7473	21.1199	22.4684	22.7111	19.3478	20.0252	19.5684	19.2504	20.6307	20.9398	20.5999	20.5359	20.7792	20.1241
Pseudoflavonifractor A gallinarum	Oscillospiraceae			26.9451	26.227	25.669	25.5316	30.0964	28.3443	27.2157	28.6278	23.0912	27.1764	26.8522	27.1022	28.5986	25.8993	28.5904	30.0098	27.381	27.332	22.2332	24.4957	24.9342	26.4299	26.4582	26.0812	26.1527	26.1288	29.1703	25.6183	25.9514	23.0988	24.3336	24.3357	24.4777	22.9508	24.7319	26.296	22.5141	22.9947	22.0255	21.6779	24.202	24.2894	23.3022	23.6853	23.7231	23.8582
Flavonifractor plautii	Oscillospiraceae	Flavonifractor		24.8902	26.5665	25.7201	25.9881	29.743	26.6975	28.6963	24.1668	20.4163	23.9657	24.0829	24.2267	28.3873	26.1497	25.5376	27.1922	25.0283	25.0358	21.1405	21.4664	21.7074	22.2222	23.2537	22.4548	25.1379	24.9072	25.9644	23.8341	24.194	21.463	22.7279	22.9146	23.662	22.5904	25.8778	25.464	18.8447	19.1812	18.5108	18.3847	20.1024	21.3437	20.118	20.9828	20.9165	20.9029
Galloscillospira B excrementipullorum	Feifaniaceae	Galloscillospira B		27.5129	19.6093	19.6981	19.1925	25.3896	29.9303	21.6282	29.1615	28.8832	27.9321	27.8939	31.812	22.4921	20.4859	28.0162	29.7267	29.2091	27.0902	23.9087	26.7305	26.7241	27.7982	28.813	26.0337	21.539	21.7646	27.0712	22.1279	22.1335	22.7428	23.3377	22.2954	22.2311	19.2288	24.4116	26.3577	25.3215	25.2418	24.5258	25.0658	26.1801	27.921	25.0822	26.7633	26.8878	27.7025
Woodwardibium gallinarum	CAG-382	Woodwardibium		25.8417	20.6936	20.5806	20.0863	23.6284	27.9318	20.8066	26.1082	24.1064	25.4644	25.5663	27.8242	23.9062	21.1151	28.035	28.7367	28.5365	26.7808	20.2608	23.5021	22.95	24.0143	24.6278	22.5881	19.7568	19.6998	25.4008	20.0438	20.7125	20.5444	21.0313	20.4256	20.1068	16.8251	20.5461	22.5958	21.6135	21.0273	19.8701	20.049	21.0581	22.1604	19.8945	22.8281	22.0731	23.245
Avispirillum faecium	CAG-272	Avispirillum		27.911	20.8506	20.916	20.5611	25.037	29.5199	20.9783	28.2517	27.5649	28.0874	27.7432	30.6172	25.1678	22.2507	29.4351	31.6419	30.3138	29.3893	21.8978	25.6518	25.3045	26.687	27.0431	24.4572	20.9547	21.1771	26.9222	21.9638	22.7013	21.7005	21.9577	21.5675	21.3923	17.5736	21.5984	23.1371	22.6219	21.6429	21.5403	22.1003	23.1484	24.3376	22.3069	24.5052	23.9989	25.3874
Fimenecus excrementavium	Acutalibacteraceae	Fimenecus		28.0942	22.2859	22.1595	22.2806	24.2662	28.1759	20.6423	28.1498	26.2793	28.7784	28.6944	29.5553	25.1844	22.3085	29.0841	30.6435	30.0872	28.2002	22.3514	25.4835	25.2195	27.0986	27.7282	24.545	21.0554	21.1556	27.0301	21.9674	22.6936	23.0062	22.3766	21.762	21.5805	17.3816	22.4263	23.7698	22.9399	21.9988	21.6597	21.6867	23.2571	24.525	22.8138	25.5244	24.6734	25.9607
Fimivicinus intestinavium	Acutalibacteraceae	Fimivicinus		20.8095	17.0581	17.0777	17.096	18.7834	20.6547	15.9228	18.3611	17.037	18.9377	18.9553	20.0966	18.1497	16.2977	20.5368	21.7684	20.8052	17.9529	15.281	16.843	17.2849	17.8709	18.2587	17.2371	15.2368	15.9851	19.8206	16.4928	16.8477	16.1161	15.884	16.4622	15.412	13.4552	15.8449	16.357	15.4028	15.0087	14.0598	14.2815	15.1566	16.8144	14.6987	16.3248	15.7342	16.504
Scybalenecus merdavium	Acutalibacteraceae	Scybalenecus		26.2023	20.2911	20.3813	20.1337	21.5943	27.3556	19.4807	25.3396	23.2648	25.0069	25.5325	27.4014	23.9702	20.5987	26.8437	28.4387	29.3548	25.8649	19.0279	22.534	22.2431	23.0388	23.7064	21.7628	18.6387	18.9887	24.2892	19.8446	19.8328	19.8739	19.2864	19.3301	18.4777	15.5807	19.3568	18.8781	20.3475	20.0289	18.6203	18.8069	19.8158	21.6324	19.2557	22.1165	21.4002	22.3731
Eubacterium R coprostanoligenes	Acutalibacteraceae	Eubacterium R	54.8784	27.8422	21.0026	20.9459	20.789	23.1571	27.3135	20.0034	30.9386	28.0352	29.8144	30.3252	28.8692	24.4588	21.9078	28.5714	31.129	30.4762	29.1961	23.0541	26.1614	25.3359	26.797	27.933	24.8713	20.2152	20.5417	27.3655	21.8188	22.1328	23.0836	21.9368	21.7554	21.0901	16.5027	21.61	21.9866	23.4804	22.6586	21.6779	21.8904	23.5706	25.2613	22.1503	25.7772	24.4293	25.7965
Eubacterium R faecigallinarum	Acutalibacteraceae			29.6461	21.6154	21.6013	21.8349	24.5348	29.1767	20.9653	30.6966	29.001	29.4031	29.6506	31.4313	26.3374	22.7739	30.8911	33.6707	33.5318	30.3361	23.3763	26.6272	26.3113	27.7387	28.7684	25.9948	21.5024	21.6664	28.3663	22.9017	23.3019	23.8274	22.898	21.9936	21.8214	17.1638	22.0216	22.7355	24.5515	23.7523	22.8295	22.8643	24.2568	26.1796	23.6457	27.2392	25.748	27.201
Eubacterium R faecavium	Acutalibacteraceae			28.2775	21.7909	21.9524	22.0045	23.6939	27.6952	21.2003	27.7065	25.2718	26.528	26.9759	29.402	25.9788	23.2739	29.4334	30.6769	30.5053	28.3638	21.736	24.8843	24.216	25.5607	26.7221	23.9492	21.4748	21.6075	26.1665	21.9312	22.0869	22.2926	21.6513	21.5011	20.6988	17.0655	21.9782	21.3358	21.8877	21.4324	20.3125	20.6551	21.8379	23.8208	21.5554	23.9691	23.4093	24.9253
Eubacterium R faecipullorum	Acutalibacteraceae			28.5126	21.5706	21.5745	21.6976	23.308	27.7585	21.5343	28.1275	26.4816	26.8867	28.2086	30.3075	25.7512	22.7691	28.9524	30.8894	30.508	28.9141	22.6148	25.2911	25.0458	26.5629	27.4247	24.0261	20.7589	21.0261	26.7266	21.7958	22.1309	22.2291	21.6443	21.3574	20.8969	16.8424	21.984	21.9708	22.7794	22.3096	21.0526	21.6185	22.6271	24.5136	22.0147	25.014	24.1855	25.6749
Eubacterium R faecale	Acutalibacteraceae			27.0138	21.1905	21.3089	21.1792	22.573	26.9737	21.0966	26.1372	24.1881	25.5476	26.1917	27.8233	25.5488	22.1486	28.0698	29.0657	28.9664	27.0673	20.9566	23.3801	23.1192	24.1632	25.0498	22.5828	19.9838	20.2747	24.9442	20.9504	21.4732	20.9387	20.6524	20.5277	20.1309	16.334	20.9387	20.7262	21.0322	20.3567	19.3507	19.7256	21.024	22.4521	20.7054	22.887	22.2668	23.7526
Timburyella stercoris	Acutalibacteraceae	Timburyella		27.0161	19.5359	19.6724	19.581	21.5244	26.2236	19.4619	25.6142	24.2285	25.1626	24.9286	27.7419	23.8672	20.3165	27.3863	29.404	27.9904	26.6373	19.6476	23.6343	23.6274	23.7454	24.8424	22.2754	19.5445	19.6064	24.6989	19.7035	20.3384	19.7273	20.2728	19.9457	19.3335	16.4122	20.2776	21.2519	20.7207	20.3295	19.851	19.8082	21.1544	23.0657	20.5931	22.2516	21.7215	23.0283
Solibaculum mannosilyticum	Acutalibacteraceae	Solibaculum		29.5354	26.2883	24.8402	25.4829	26.6813	27.9657	25.3404	27.5104	26.2368	27.1705	27.5037	29.7872	29.889	25.7188	29.6443	33.5244	29.2864	27.9025	23.7712	26.3647	25.7061	26.3413	26.7937	25.8122	23.9865	24.0964	28.2455	23.9024	24.1814	23.1605	23.3166	23.3059	22.7842	19.8246	23.1034	24.3507	21.7671	21.9438	20.732	20.6737	21.7498	25.7143	23.3906	24.5068	24.9128	24.6773
Avimonas A narfia	Acutalibacteraceae	Avimonas A		28.0054	23.3381	23.3648	23.1536	25.4049	28.0301	21.824	27.4505	24.0621	27.0317	26.3934	27.7304	25.9989	23.2256	30.3932	30.3853	30.2368	27.1715	20.2744	23.7103	23.1731	24.0039	25.2444	23.6136	22.0347	22.0069	26.7755	22.5849	23.27	21.606	22.4429	22.6228	22.3183	18.7564	22.925	23.9542	21.4416	21.3186	20.2647	20.0991	21.7131	23.495	20.5506	23.1992	23.2517	24.6532
Avimonas intestinalis	Acutalibacteraceae	Avimonas		25.5364	22.3476	22.4161	21.9985	24.0735	26.4567	21.128	24.4973	22.3382	24.7513	24.417	26.5528	25.2149	22.1397	27.1303	27.5517	26.7312	25.2489	19.0061	21.9727	22.0148	22.697	23.1759	22.6098	20.031	20.2949	25.5254	21.8515	22.2327	21.0766	21.3511	20.7569	20.6197	18.8437	21.7301	22.8571	20.5296	19.7611	19.1017	19.2093	20.4973	22.4195	19.2412	21.2751	21.516	22.1032
Clostridium A leptum	Acutalibacteraceae	Clostridium A		27.6989	25.4642	24.211	24.9013	25.0344	25.9743	23.1918	24.8833	22.4698	24.2887	25.2406	26.0163	26.9299	24.3773	26.744	30.7708	26.677	25.7125	21.1658	22.9282	22.8796	23.7764	23.6972	22.5418	21.5592	22.564	26.1392	22.6111	22.99	20.9136	22.006	21.9994	21.1652	18.0271	21.224	22.466	19.2316	18.7883	18.3746	18.2262	19.4456	21.709	19.6885	21.6612	21.8986	21.1568
Pseudoruminococcus massiliensis	Acutalibacteraceae	Pseudoruminococcus		27.0527	22.8521	21.5078	22.7244	22.2031	25.8131	22.5311	28.3926	26.7505	25.589	27.3072	26.1327	25.8159	22.0875	27.0932	30.4317	27.0213	27.771	23.0082	25.3136	24.2343	25.4229	26.2998	24.0398	20.4185	21.1981	26.6172	20.9717	21.6509	21.4105	21.2018	21.0086	20.6313	16.9263	21.7736	22.959	21.861	22.2482	20.9296	20.8707	20.6297	23.2588	22.1978	24.773	23.9336	24.2914
Scatavimonas merdigallinarum	Acutalibacteraceae	Scatavimonas	76.1536	29.5658	24.9229	24.7358	24.6352	25.2478	28.4275	23.607	27.6617	26.5229	28.0214	28.2223	29.4231	27.8752	24.7983	29.7242	31.7358	29.1767	28.5146	22.8326	25.9061	25.8033	26.2652	26.9419	25.0574	22.4831	23.0795	27.873	22.9484	23.0096	22.7604	22.7603	22.6371	22.0614	19.1518	22.9649	24.2027	22.4764	22.0666	21.1497	21.4938	22.8088	24.8496	22.9948	25.0858	25.5264	25.5193
Scatavimonas merdipullorum	Acutalibacteraceae			28.9434	22.7069	22.813	22.5568	24.4251	29.7083	20.8744	27.6703	25.7487	27.2523	27.551	28.8632	25.1878	22.2983	29.4439	31.1343	30.7418	28.3333	21.4472	24.3046	24.7898	25.494	26.7918	24.6312	21.1072	20.9402	27.1064	21.6572	22.3934	21.7797	21.7266	21.4272	20.9723	17.2949	21.9332	23.1774	22.0799	21.5474	20.9997	20.6661	22.0999	24.0185	21.7012	24.4166	24.5126	25.2688
Limousia pullorum	Acutalibacteraceae	Limousia		28.3431	24.6266	24.4398	25.5405	24.3744	27.6445	23.6488	27.8124	27.1779	27.3526	27.6457	29.2605	27.1821	23.8297	28.4551	30.6722	28.0736	27.5215	21.4597	26.4059	25.354	25.7405	26.3908	25.1418	22.4117	22.4992	27.5776	23.2227	23.8651	22.8749	22.8363	23.1041	22.3266	18.8666	23.7889	24.2113	21.3453	23.3819	20.0821	19.8545	21.4866	23.4027	24.2664	25.2745	24.0235	26.1557
Ruminococcus E bromii A	Acutalibacteraceae	Ruminococcus E	55.434	26.5668	21.7405	21.6961	21.476	22.6577	25.2778	20.4582	26.6243	24.1407	25.4713	26.087	27.2085	24.8475	21.8098	26.6086	28.0779	26.9069	27.0675	20.9359	23.7028	24.1758	24.5204	25.3038	23.1624	20.2794	20.5177	25.7635	21.142	21.0602	20.9776	20.4111	20.6103	20.1737	17.341	20.9052	21.3798	21.1543	21.0667	19.4239	20.0049	20.8807	22.316	20.9244	23.1443	23.5788	24.2492
Ruminococcus E bromii	Acutalibacteraceae			28.6466	21.8771	21.9918	21.4414	24.0681	27.2949	21.0778	30.0932	27.3006	28.6324	28.7675	29.6916	26.077	22.6979	28.8425	30.2511	29.6515	30.6393	22.2112	26.0742	25.8065	27.1621	27.4568	25.412	21.2998	21.2784	28.104	22.1438	22.773	22.4939	22.5015	22.0547	21.6561	17.5331	22.2565	22.789	23.3634	22.7512	21.0703	21.0926	23.2109	24.3154	22.4326	25.4148	25.5441	26.3857
Ruminococcus E bromii B	Acutalibacteraceae			27.8507	24.8314	22.9051	23.4029	23.4617	27.3419	23.871	28.6501	27.6444	27.9519	28.8316	28.8373	28.1911	23.8308	27.93	31.4011	28.8988	29.5888	24.4711	26.926	26.1366	26.4245	26.8138	23.8644	20.4382	21.3505	27.0142	21.7355	21.9541	21.6673	21.5649	21.2618	20.7396	18.0267	21.501	22.5652	24.0878	22.4098	21.5655	21.6944	23.23	25.09	23.4734	26.1806	26.7501	25.6492
Acutalibacter timonensis	Acutalibacteraceae	Acutalibacter	48.6596	26.6496	25.0895	24.5067	25.0709	27.4001	25.1583	25.4307	24.5973	21.9232	23.7811	24.3487	24.7312	25.6135	24.5583	25.2459	27.1663	24.9172	24.3069	20.4537	21.8682	21.9654	22.5321	22.9409	22.267	22.679	22.5487	25.4203	22.6362	23.2112	21.32	22.0484	22.371	21.8496	19.8431	22.728	23.4439	19.9253	20.1146	18.4596	18.6943	19.7003	20.8486	21.0721	22.3926	21.3535	22.2245
Acutalibacter stercorigallinarum	Acutalibacteraceae			27.2492	23.4303	23.3589	22.7691	26.1339	28.3894	22.3801	28.4891	25.1504	27.9161	27.7778	28.6159	26.3842	23.0176	28.4579	29.7284	28.106	27.8374	22.3284	25.2427	26.1742	26.0338	26.8047	25.2882	22.3662	22.6653	27.6555	22.9578	23.2773	22.9887	23.4512	23.009	22.576	19.1593	22.5567	23.9323	23.4202	23.0895	22.1029	22.1024	24.3478	24.5425	22.602	24.2663	24.1979	24.9722
Acutalibacter pullicola	Acutalibacteraceae			27.7574	23.4979	23.3467	22.9256	26	29.0202	22.9587	28.3312	24.723	28.0796	28.1523	29.1014	26.3294	22.8175	29.4574	30.1455	29.6942	28.1234	21.1897	24.7638	25.068	26.0947	27.1038	24.5123	22.2553	22.4305	28.0669	23.0358	23.5522	23.0209	23.3008	23.1824	22.9656	18.9448	22.3716	24.47	23.3441	22.1253	21.7973	21.6071	22.8659	24.4113	22.3795	24.3529	23.843	24.4738
Acutalibacter ornithocaccae	Acutalibacteraceae			24.9039	21.64	21.6274	21.2573	24.1447	26.0009	21.6627	25.3584	22.3404	25.2411	24.4545	26.2283	24.591	21.6945	26.5479	27.7692	26.5155	25.138	19.907	22.6748	22.6971	23.4992	24.2626	22.5944	20.6021	20.7805	25.6109	21.6413	21.9458	21.5237	21.5739	21.1987	20.9842	17.7378	20.774	22.6008	20.821	20.5689	19.3905	19.1311	21.0352	21.7004	20.753	21.5015	20.9052	21.779
Acutalibacter stercoravium	Acutalibacteraceae			27.0907	22.7896	22.711	22.4015	25.5715	29.1416	22.1626	27.0822	24.2853	26.3765	25.8534	28.3692	25.7864	22.6929	28.8619	30.2007	29.3841	27.6911	20.8875	23.727	24.4286	25.1301	25.9092	24	22.067	22.1578	27.4049	22.5191	23.0927	22.1686	22.6935	22.351	22.0223	18.1721	21.5511	23.6896	22.3177	21.654	20.1817	20.0885	22.1666	22.8264	21.3575	23.1313	22.8136	23.451
Hydrogeniiclostridium mannosilyticum	Acutalibacteraceae	Hydrogeniiclostridium		27.9447	26.1253	24.4735	24.8452	25.7433	28.3938	23.9904	25.4107	24.0049	26.0469	26.2704	27.7635	28.5997	24.6746	28.8102	32.3815	28.6401	26.9644	22.8761	24.1167	23.842	24.853	24.9446	23.8143	21.7853	22.6943	26.5253	22.6518	23.7082	21.511	22.6164	22.95	22.2522	19.3244	22.4354	23.1718	20.6706	20.1221	19.8675	19.6515	21.5371	22.7925	21.0244	22.6164	23.1387	23.0787
Caproicibacterium amylolyticum	Acutalibacteraceae	Caproicibacterium		25.8918	22.9299	22.4589	23.0115	23.7692	25.5383	21.6908	26.3957	23.6124	24.4701	24.0725	25.6778	24.8297	22.4413	25.8762	27.9385	25.2345	24.8951	21.9206	23.5055	22.9614	23.9311	25.1081	23.3014	22.8891	23.0369	26.0524	23.8265	23.8266	22.8895	22.8194	22.9779	23.0398	19.1458	24.439	25.057	19.9373	20.2074	19.2916	19.414	20.7052	22.944	21.273	23.545	22.4978	23.8106
Anaeromassilibacillus stercoravium	Acutalibacteraceae	Anaeromassilibacillus		25.9398	27.638	25.0435	26.748	26.0452	26.2	26.5112	25.1211	23.4991	24.0349	24.7852	25.3232	30.3308	26.376	27.4199	29.9982	26.4006	24.6954	22.4354	23.5682	23.1483	23.1244	23.6296	22.9118	23.0706	23.7375	25.0374	22.658	22.7349	20.8175	20.8611	21.3369	21.3944	19.8457	22.3706	23.6948	19.4422	20.5302	19.3445	19.4753	19.9805	22.8244	21.711	22.988	22.9724	22.3482
Clostridium E merdae	Acutalibacteraceae	Clostridium E	68.2794	28.2462	24.8466	24.5863	24.4946	27.0843	27.1664	24.3503	27.2707	24.0071	26.0126	25.4706	26.814	26.6543	24.7024	28.132	29.8558	27.9228	27.2407	23.8692	25.2928	24.5184	25.7264	25.9723	23.791	25.7647	25.0885	27.5622	25.9646	26.2262	23.6029	24.5736	24.5467	24.6445	21.7512	25.5699	24.7261	20.557	20.6688	19.8968	19.7926	22.2649	25.1784	22.2906	24.8085	24.7196	26.1528
Clostridium E sporosphaeroides	Acutalibacteraceae			27.0568	24.4989	24.6217	24.4354	26.3078	26.2176	24.2983	26.7944	23.4258	24.8789	24.3421	25.4871	27.2509	24.2631	27.5134	28.95	26.7677	26.0528	23.6233	24.183	24.3277	24.6389	25.2128	23.1719	24.7891	24.6471	26.3055	25.4113	25.3473	23.0691	23.3758	23.7871	24.1565	22.2326	25.902	25.2466	19.8899	20.742	19.6276	19.6833	21.7263	24.0534	22.3413	24.8916	24.5505	25.353
Clostridium E jeddahense	Acutalibacteraceae			26.2347	24.3729	24.158	23.8947	26.6213	24.8068	24.5768	24.7032	21.0281	23.5722	22.651	23.9465	26.1135	24.3795	26.3065	27.9417	25.4527	24.9294	22.1229	22.7656	22.8004	23.3422	23.8252	21.7191	24.6971	24.2195	25.6001	25.498	25.3005	21.8824	23.0521	23.3041	24.1023	22.073	24.113	23.536	18.7388	18.9764	18.4472	18.5134	20.8349	23.1491	21.4729	23.1359	23.0605	23.5858
Harryflintia acetispora	Ruminococcaceae	Harryflintia		28.4112	25.667	25.4562	25.197	29.3763	26.448	24.9535	26.8543	23.3107	25.9168	26.7072	26.2768	26.5628	25.7854	26.5748	28.6256	27.5064	26.5704	22.0393	23.8362	23.4769	24.9667	25.6271	24.5925	24.2006	24.5211	26.8928	23.2206	23.9717	22.4729	23.4153	23.3016	23.3591	20.1855	23.7894	24.7275	21.8757	21.5736	21.1422	20.927	22.3046	23.2106	21.1055	23.1496	22.7428	23.3263
Negativibacillus massiliensis	Ruminococcaceae	Negativibacillus	66.1588	25.9297	25.57	23.7538	24.2789	26.3946	26.2032	24.8792	26.7419	23.4724	26.522	26.1714	25.9032	27.1291	23.7598	25.0903	27.4796	24.8612	23.6888	22.2919	24.4405	24.6499	27.6666	27.8971	28.407	24.7291	25.2207	27.6157	25.2508	25.5049	23.7575	25.8464	25.3624	25.3634	23.1563	24.4161	26.2029	25.0116	24.412	24.9135	24.971	25.6616	23.359	23.8425	24.4409	23.9757	22.8266
Negativibacillus faecipullorum	Ruminococcaceae			26.0635	22.9637	22.4116	22.4273	25.8346	27.7255	23.2971	27.5647	24.5953	26.4955	26.2007	27.4263	25.6038	22.7258	25.9549	28.1046	26.7609	24.6045	22.282	25.6487	25.3627	28.4018	28.3733	27.6978	23.8475	23.7593	27.0098	24.222	24.5896	23.3894	25.367	24.8669	24.5483	21.7655	23.9258	25.3965	25.046	24.7806	24.6736	24.7901	25.8517	24.2525	23.2694	24.3745	23.9776	23.6239
Avimicrobium caecorum	Ruminococcaceae	Avimicrobium		25.9185	21.0367	20.6387	20.1715	23.6609	27.09	22.2765	25.192	24.4212	25.0682	24.7874	27.2994	23.1548	20.4945	25.6781	26.7828	25.2344	24.7458	22.3127	24.6215	24.5129	25.1538	26.2418	25.7104	21.9643	22.6093	26.506	22.3006	22.7693	22.3121	22.7554	22.6879	22.5896	19.207	22.1511	24.0474	22.5039	22.4647	21.9424	21.7845	22.7511	24.606	22.9096	24.0123	24.3052	24.9345
Phocea massiliensis	Ruminococcaceae	Phocea		27.623	22.9531	22.3524	21.9862	27.1195	26.9965	23.7882	27.0458	23.6383	25.7507	25.8479	26.823	25.1679	23.3732	25.7563	27.7565	26.0957	25.0704	22.7642	25.8235	26.0089	28.0467	28.7901	27.7886	24.6582	24.7265	28.2276	24.6787	26.0434	24.3233	25.7457	25.3241	24.6487	21.1166	24.4417	26.2753	24.4439	24.0994	23.6875	23.896	25.8267	25.812	22.985	23.3118	23.3611	24.3921
Anaerotruncus rubiinfantis	Ruminococcaceae	Anaerotruncus	44.5048	25.6818	25.1124	25.1413	24.813	28.8392	24.7111	23.5086	24.8141	21.0184	24.6377	24.6894	23.8599	25.4961	24.8578	25.6866	27.817	24.7914	24.7165	20.3686	21.2466	22.3327	23.0335	23.4829	22.555	23.5863	23.5647	26.1307	23.1338	23.4386	21.4753	22.6124	22.5476	22.6277	19.8931	22.4006	22.5969	19.4325	19.2432	18.6028	18.3041	20.8612	21.0306	19.0558	20.6196	20.2544	20.8546
Anaerotruncus colihominis	Ruminococcaceae			23.5642	24.9735	23.0658	23.8145	26.3158	23.9046	24.1322	22.8238	20.937	22.2578	22.7462	22.5114	26.1233	23.9758	24.5156	27.1165	23.4869	22.7088	21.4337	20.8247	21.4194	22.2638	22.779	21.6484	22.8568	23.5342	24.5994	22.5732	22.5252	20.9054	21.6866	21.2772	21.3486	18.7701	21.5884	23.0187	18.4612	18.2538	18.3713	17.5562	19.4334	20.4563	19.0037	20.0772	19.9809	19.5098
Anaerotruncus massiliensis	Ruminococcaceae			28.7117	28.5445	27.602	27.3747	30.6163	27.0875	26.0373	26.7953	23.3094	26.5823	27.6481	26.2617	27.9565	27.447	27.7409	29.9818	27.5067	26.776	22.635	23.8995	24.4514	25.389	26.1595	24.4261	24.9411	25.2011	28	24.8884	25.1946	22.8945	23.6458	24.0172	23.8876	21.3303	24.3642	25.4699	21.3516	20.7827	20.2724	20.6008	22.6675	23.8273	21.0869	23.3098	23.1356	23.3018
Massilioclostridium methylpentosum	Ruminococcaceae	Massilioclostridium	50.5472	28.1985	26.1547	25.6115	25.214	25.4996	26.0712	25.3813	24.9892	22.7811	24.9243	24.8094	25.8748	26.4499	25.0797	27.2638	29.461	27.4532	26.0851	20.2413	24.6646	23.4526	24.3127	25.6825	23.3505	23.6932	24.3749	27.8506	23.6728	23.8224	21.7534	22.4696	23.1594	22.5275	20.1301	21.9802	22.8526	19.8235	19.9198	19.3294	18.7302	20.6253	23.4592	20.3762	21.532	22.0171	21.333
Massilioclostridium coli	Ruminococcaceae			29.6965	26.7147	24.5306	25.8031	26.24	27.5459	26.6284	27.7077	24.9406	26.3084	26.0777	28.6143	28.9351	26.9219	29.5469	33.5457	29.0188	28.1243	23.4103	25.7016	24.7502	25.8933	26.2462	25.4877	23.0997	24.0486	27.8577	23.6713	24.6706	23.1745	23.3966	23.5513	23.3234	18.902	23.5387	23.1739	22.1213	21.5838	20.4978	20.5147	22.277	24.707	21.9612	24.2943	24.3757	23.6654
Massiliimalia timonensis	Ruminococcaceae	Massiliimalia		28.8797	26.1847	24.609	25.3138	26.7128	28.327	25.2533	27.6349	24.2175	26.5208	27.6987	27.6114	28.399	25.8065	28.3478	32.6754	28.8132	27.6416	23.1629	24.4242	24.1081	25.2772	26.094	25.1813	23.2658	24.0609	28.6884	24.5426	24.9532	23.6206	23.4229	23.3572	23.1045	18.7815	23.0465	24.1837	21.4491	20.7951	20.6085	20.3151	22.7741	23.2634	21.5176	23.5543	22.9717	23.0714
Egerieicola pullicola	Ruminococcaceae	Egerieicola	65.0159	27.2334	20.2909	20.1718	19.6457	22.0935	26.3858	18.8278	27.0279	24.0981	25.2222	25.3098	27.3734	23.6234	20.0939	26.824	28.7977	27.329	26.0714	19.246	23.6576	22.7045	24.3243	25.2488	22.6548	18.9239	19.4319	25.1757	19.4778	19.7842	20.4977	19.9343	19.6111	19.4328	14.9318	19.2676	20	20.7134	20.736	19.7014	19.6866	20.9066	22.5664	19.7743	22.4105	21.5809	22.9331
Egerieicola faecale	Ruminococcaceae			26.4093	19.6227	19.6032	19.6686	19.844	25.4339	18.4853	25.4883	23.5536	24.1956	24.8166	26.5928	21.9936	18.8212	25.9422	28.0941	27.3094	25.0383	19.6215	23.1838	22.6776	24.2188	25.2962	22.1021	18.0291	18.3419	24.3431	18.9256	19.233	19.7596	19.432	18.7187	18.5796	14.6935	18.4839	20.2761	20.8235	20.5805	19.7791	19.5286	21.0794	23.3149	20.3359	23.0972	23.1987	23.7225
Ruminiclostridium E siraeum	Ruminococcaceae	Ruminiclostridium E		27.2112	21.8168	21.6007	21.7152	23.2056	25.8179	20.8577	26.6859	23.872	26.1331	25.6747	26.8236	25.1108	21.5909	27.3141	28.3937	26.8015	26.6196	21.2327	23.7452	23.1039	24.1503	24.8964	23.7784	21.1633	21.1418	26.1572	22.0647	21.9718	21.6023	21.7431	22.0451	21.2152	17.5388	21.6589	22.7413	21.7204	21.6459	20.4236	19.8582	21.5843	23.4873	21.0205	22.5517	22.6369	23.8495
Faeciplasma gallinarum	Ruminococcaceae	Faeciplasma		24.877	18.5747	18.3982	18.1115	21.859	27.4557	19.7044	27.0081	25.1275	25.9907	26.2879	27.5556	23.2393	19.8493	28.2268	29.6976	29.3918	26.3247	19.881	23.6873	23.0034	24.1768	24.8154	22.5957	19.1042	19.1796	24.8138	19.534	20.6568	20.5709	20.4056	19.9644	19.3199	15.7852	19.1122	20.9229	22.6357	22.2526	21.0769	21.0396	20.6038	22.8623	20.8086	22.9299	22.252	23.7177
Ruminococcus D bicirculans	Ruminococcaceae	Ruminococcus D		25.005	20.6632	20.7654	20.2886	22.2048	24.5248	20.4838	25.5931	21.617	23.7027	24.3962	24.4491	23.2004	20.7649	25.7131	26.9917	25.1665	25.3175	18.8863	22.6673	21.6182	22.761	23.106	22.4518	19.236	19.2698	24.8522	20.2149	20.7248	20.7888	20.188	19.9352	19.5486	16.4132	19.9264	20.6452	19.4886	19.7279	18.7815	18.3533	19.523	21.1958	19.0845	20.8702	21.5515	21.6247
Ruminococcus F champanellensis	Ruminococcaceae	Ruminococcus F		27.3467	22.3918	22.2446	22.0154	23.8776	26.4172	21.4038	26.9529	25.2275	25.6921	26.2552	27.659	24.853	22.4898	27.842	29.4077	27.2102	27.5208	20.7849	24.3316	23.6681	24.325	25.2763	23.6056	20.2882	20.8556	25.9936	21.4436	21.6718	21.2133	21.5129	21.2718	20.7608	17.528	21.5418	22.4466	21.7336	21.2312	20.2998	20.4441	21.0835	23.4138	21.0514	23.1986	23.3737	24.2378
Ruminococcus C callidus	Ruminococcaceae	Ruminococcus C		23.6531	20.8119	20.2585	21.4574	22.6569	24.6587	20.401	27.3106	24.2692	24.7479	24.7846	24.3692	24.1043	21.6584	25.6018	26.5412	24.8112	25.7781	19.7224	23.6727	22.6206	23.3014	24.3854	22.0488	19.7937	19.7581	25.2672	20.3684	20.9543	20.1434	20.0716	20.1326	19.8541	16.2861	19.98	20.951	19.5867	20.434	19.2466	19.2572	20.2114	21.8911	20.9771	22.9953	20.6151	23.2574
Neobittarella massiliensis	Ruminococcaceae	Neobittarella		27.1983	26.7195	25.8758	25.4944	27.0415	25.7981	28.1756	24.3301	22.7003	24.9042	25.2842	26.4719	26.3039	24.8351	25.0436	27.4044	24.5061	23.5245	21.1566	23.5833	23.1024	24.154	24.0808	23.7826	23.0183	23.1225	26.1776	23.2579	23.7755	21.4688	23.2167	23.3228	22.5706	20.7008	22.7006	24.6073	20.3741	20.2412	20.3499	19.6754	21.3339	23.3094	21.2992	22.9016	22.0203	22.0834
Bittarella massiliensis	Ruminococcaceae	Bittarella		28.6809	26.1643	25.1413	24.8968	27.4129	25.7432	25.495	24.8069	23.8802	24.3975	25.0057	27.5024	25.8103	25.0674	25.8071	28.5225	25.7313	24.2492	22.2175	23.6231	23.5515	24.7064	25.5344	24.1415	23.0345	23.6707	26.2828	23.564	23.7338	21.8542	23.1404	23.7542	22.7125	20.1986	22.9595	23.4438	20.7826	20.9624	20.8966	20.2716	22.2248	24.1684	21.7189	23.4577	22.6694	23.0696
Pygmaiobacter massiliensis	Ruminococcaceae	Pygmaiobacter		28.1269	24.4806	23.8271	23.8297	26.1818	27.6933	24.172	26.9403	24.8297	25.6623	26.1371	28.6913	25.9203	23.7741	25.9606	27.6344	25.7451	25.3351	24.4543	25.2135	24.9017	26.2935	26.4806	25.3783	24.3276	24.2662	27.924	25.9094	25.9076	24.4876	25.4343	26.0533	25.6857	21.5128	24.2018	25.4466	21.6388	21.4782	21.1845	20.8039	24.1994	23.5132	22.834	25.2605	24.8459	26.0675
Ruthenibacterium merdipullorum	Ruminococcaceae	Ruthenibacterium	42.7073	27.4599	22.6809	22.8501	22.5359	25.9731	29.4305	22.052	26.2933	25.3763	26.6684	26.893	29.7344	25.7775	22.7167	28.7343	29.6167	28.68	26.3076	23.4106	24.4789	24.6253	25.9534	26.6559	24.3902	21.1987	21.245	26.4642	22.094	22.7754	22.68	22.9596	22.5782	21.9126	18.7933	21.7954	23.7129	22.464	21.6186	22.4747	22.1094	23.6447	24.4585	23.2667	25.4223	24.8434	25.3186
Ruthenibacterium lactatiformans	Ruminococcaceae			23.9803	24.7756	23.2933	23.9573	23.8838	23.1766	25.1129	21.6978	19.043	22.4357	22.5572	21.4392	25.1918	23.0818	22.5607	24.4198	22.131	21.1229	19.5319	20.2293	20.0931	20.9151	20.526	20.7038	20.0487	20.4866	23.5546	21.448	21.929	20.1142	20.4702	20.4907	20.5446	19.454	19.7524	21.7417	18.383	17.7926	18.0991	17.9393	18.9777	20.3408	19.2421	19.6425	19.3963	18.6481
Fournierella massiliensis	Ruminococcaceae	Fournierella	48.212	24.1779	26.0376	24.6834	25.5564	24.9824	25.2098	25.5754	23.8783	21.4061	22.9072	23.8077	24.3064	27.67	24.23	25.6773	26.9537	24.1161	24.0239	21.4635	22.5248	22.5093	22.9663	23.1138	23.5067	22.0236	22.8349	26.1928	23.2746	23.8076	22.5479	22.4459	22.6519	22.8	20.2698	21.0613	22.8212	20.004	20.3986	20.1813	19.4818	21.3904	22.3192	21.8429	21.1873	21.5209	20.1151
Fournierella excrementigallinarum	Ruminococcaceae			27.5491	22.627	22.5334	22.3691	25.6277	28.2258	21.8571	27.566	25.0921	27.3018	27.6401	28.0808	24.9905	22.2647	27.5641	29.2112	27.8841	26.769	22.7069	24.4723	24.3606	25.417	25.8919	25.0299	21.0589	21.4828	27.6079	22.9855	23.6559	23.8989	23.2719	22.7975	22.6553	18.4826	21.8105	23.1848	22.3164	22.1668	21.7111	21.5675	23.2358	24.3695	22.8453	24.7508	23.4205	24.0091
Fournierella excrementavium	Ruminococcaceae			27.8257	23.9367	23.8628	23.6375	26.7981	27.956	23.4017	27.0373	23.7211	26.7301	27.0264	26.7652	25.8596	23.4995	28.2869	29.618	27.5673	26.2436	22.4609	24.2561	24.024	25.3129	25.4449	25.4902	22.71	23.0265	28.2501	24.6409	25.3213	24.0955	24.369	24.2492	23.9536	20.2846	22.504	24.0596	21.961	21.7605	21.4765	21.5231	22.7718	23.9406	22.529	24.0049	23.1235	23.4586
Gemmiger qucibialis	Ruminococcaceae	Gemmiger	52.288	28.1726	22.4756	22.4827	22.4662	25.6804	28.6252	22.5405	31.1236	26.3482	29.7207	29.3433	28.887	25.4909	22.625	28.457	29.8683	28.5445	28.525	24.2562	27.5199	26.6451	27.9685	28.8641	25.628	22.4378	23.086	28.8022	23.7425	24.6876	24.8221	23.9001	23.2217	23.3575	19.2666	23.0092	23.9716	23.8095	23.4263	23.6227	23.4945	25.4442	26.3933	23.9271	26.38	26.0449	26.8438
Gemmiger stercoripullorum	Ruminococcaceae			25.5181	20.9872	21.0657	20.7507	23.3057	27.4606	20.3205	27.263	23.8848	26.1629	26.1672	26.593	24.2808	21.618	27.5096	28.6896	29.013	25.6027	21.2098	24.1184	23.7575	24.8066	25.8715	23.225	20.1163	20.5301	25.8346	20.9862	21.2269	20.9188	20.8524	20.5018	20.4283	17.357	20.2212	21.7217	20.9852	20.6088	21.0348	20.6593	22.3033	23.5635	21.6004	23.9955	22.9967	23.8014
Gemmiger avicola	Ruminococcaceae			26.3764	22.8278	22.4664	22.6069	24.94	27.9567	21.9105	27.5406	24.4444	26.4684	26.5003	28.1258	25.8006	22.7657	28.7953	30.1662	28.8866	26.3543	22.4098	24.4183	24.4606	25.1799	26.1002	24.3858	21.4099	22.2332	26.6393	22.2204	22.9236	22.3149	22.0064	21.6966	21.5492	19.2239	21.7663	22.9684	22.0084	21.7448	21.5763	21.6259	23.1349	24.1158	22.869	25.2457	24.325	25.1717
Gemmiger variabilis	Ruminococcaceae			26.0551	25.6612	24.1881	25.112	25.1556	26.4354	24.1929	28.1394	23.9278	26.4187	26.932	25.5585	27.2829	24.5664	26.4982	28.827	26.2651	25.1081	22.8748	24.5267	24.1499	25.3551	25.2813	23.6234	21.8446	22.5811	27.6236	23.1559	23.624	22.5021	22.0132	21.9122	21.7933	19.3368	21.124	22.1762	21.5777	21.1472	20.9135	21.1057	22.5623	23.0736	21.4271	23.5129	23.0194	21.9459
Gemmiger formicilis B	Ruminococcaceae			24.2656	21.6435	21.846	21.8223	23.0781	24.3426	20.9144	24.7703	21.6778	23.5936	24.3534	25.0854	24.1005	21.6084	25.1167	26.1168	24.5872	23.596	19.6964	22.6076	22.0046	23.3794	23.6171	22.0505	19.509	20.4518	24.499	21.0214	21.2578	20.4561	20.3279	19.946	20.2056	17.2637	19.5449	20.3434	19.7851	19.8369	19.0073	19.0615	20.3222	21.0009	19.3933	21.1454	21.1087	20.5605
Gemmiger variabilis A	Ruminococcaceae			27.1739	20.6352	20.3454	20.518	23.4965	28.1395	20.6252	29.8385	26.8622	27.461	28.4527	28.0913	24.1036	21.0826	27.9449	29.6023	29.5318	27.7195	23.2982	25.9585	26.0071	27.1449	28.1196	24.9684	20.6653	21.2262	28.0702	22.1088	22.8896	23.9	22.6642	21.7991	21.5411	18.1007	21.4559	23.1951	24.1109	23.4721	23.3922	23.1579	24.9358	24.9854	23.3333	26.1062	24.9565	26.2236
Gemmiger variabilis B	Ruminococcaceae			25.1261	22.4079	22.4445	22.3139	24.0831	24.7073	21.9163	27.4735	22.9606	25.7958	26.732	25.2947	24.0572	21.8676	25.2957	26.5847	25.5137	25.3841	21.7791	24.7124	24.204	25.2306	25.7985	23.2863	20.6134	21.4992	25.9465	21.6705	22.2681	21.7567	21.2839	21.1194	21.0593	18.268	21.3159	22.3182	20.9405	20.7934	20.1981	20.3978	22.3579	23.3446	21.4733	23.65	23.1513	23.4161
Gemmiger formicilis	Ruminococcaceae			24.6828	24.292	22.4881	23.5597	23.7193	24.8689	23.2829	26.5324	23.3867	25.2114	26.5181	24.8903	26.4735	23.1383	25.2462	28.6387	25.4977	25.5202	23.4727	25.0163	24.8047	25.1561	25.6023	23.371	20.5341	21.6322	25.4701	21.6062	22.1954	21.9064	21.7413	21.3633	21.2364	18.4411	20.9525	22.0195	21.2665	20.4246	21.0336	21.3234	22.0988	23.9256	22.1916	24.3189	23.9753	23.0787
Faecalibacterium longum	Ruminococcaceae	Faecalibacterium	62.9023	25.4815	24.6834	22.4226	23.5761	24.3184	26.5823	25.205	29.12	25.0369	26.0488	26.9367	26.2468	27.9927	24.0445	26.0662	29.9067	25.6651	26.4516	23.9934	24.9725	25.0374	25.8564	25.7435	24.113	21.2575	22.086	27.0629	22.6792	23.3871	22.6795	22.5278	22.413	22.3281	18.5926	20.9454	22.2023	21.5831	21.1325	21.4367	21.0889	22.6781	23.8662	22.2198	24.536	24.0956	23.1213
Faecalibacterium prausnitzii I	Ruminococcaceae			26.5337	24.2115	23.3715	23.6201	25.4455	28.0157	23.6078	31.1216	26.2834	27.9839	28.6702	27.8552	27.576	24.0664	27.5128	30.4242	27.4641	27.7495	24.9778	26.8275	26.9116	27.3879	27.5574	25.5196	22.3813	23.3132	28.5574	23.1405	24.288	24.1091	23.8026	23.7314	23.3305	19.4357	22.489	23.5987	23.5835	23.2348	23.512	22.8231	24.6735	25.3146	24.1467	26.0254	26.0587	24.9751
Faecalibacterium duncaniae	Ruminococcaceae			24.8042	25.5135	22.1111	24.4936	23.6705	25.8463	25.8683	27.7505	24.4864	25.3581	25.7217	25.1422	28.5807	24.5937	25.7682	30.5314	25.1784	25.8483	24.9899	25.2514	24.9531	25.1328	25.1188	24.2715	20.7672	22.838	27.1251	22.3212	23.1332	22.6945	22.0271	22.194	21.601	18.9284	21.2568	22.4733	21.9463	21.5025	22.1357	21.1526	22.4823	23.8969	22.4174	24.4166	24.033	22.3891
Faecalibacterium prausnitzii E	Ruminococcaceae			25.5069	23.8943	22.4469	22.9842	24.5656	27.404	23.6257	29.2564	24.5137	26.683	27.519	26.2621	26.8346	23.8601	26.7418	29.2269	26.2535	26.6203	22.7444	25.9062	25.4054	26.1973	26.1114	24.6911	21.6657	22.6884	27.3812	22.8436	23.773	23.2414	23.0053	22.7013	22.4019	18.7397	21.786	22.6821	21.9143	21.3385	21.8106	21.2741	22.852	24.0118	21.8411	23.7975	23.9042	23.3551
Faecalibacterium hattorii	Ruminococcaceae			26.0112	24.868	22.8329	24.1731	24.8432	27.6874	24.7142	29.1761	25.6989	27.2893	28.4271	26.9474	28.1054	24.5725	26.9413	30.7808	26.4951	27.0114	24.1031	26.2654	25.8086	26.7873	26.7096	24.8239	21.8352	22.9551	27.6361	22.9422	24.2159	23.5082	23.085	23.1371	22.4813	19.0169	21.7033	22.7591	22.8544	21.731	22.5048	22.3628	23.4096	24.9359	22.7809	24.7944	24.9826	23.8084
Faecalibacterium prausnitzii D	Ruminococcaceae			24.7365	24.9253	22.2441	24.3515	24.0744	25.9497	24.9145	28.0676	24.4124	25.7519	26.0888	25.0111	27.9325	24.4196	26.0042	29.7826	25.3101	25.8342	23.6097	24.8746	24.5521	25.1142	25.1424	23.3155	21.0268	22.3652	26.38	21.9302	22.8294	21.6821	21.6585	21.7005	21.188	18.5966	20.8775	21.6495	20.8033	20.3011	20.9292	20.4228	22.2106	22.6274	21.6432	23.1893	23.8065	22.2392
Faecalibacterium prausnitzii F	Ruminococcaceae			27.4737	25.5186	23.4533	24.9963	25.5368	28.8165	25.307	31.3902	26.9331	27.9463	28.4781	28.0159	29.085	25.2161	28.658	31.9756	28.1144	28.1703	25	27.022	26.9413	27.8685	27.809	25.7413	22.4946	23.4149	28.5163	23.4169	24.5977	24.58	23.5723	23.2789	22.827	19.4342	22.3014	23.547	22.9329	22.7458	22.9635	22.0685	23.9125	25.8768	23.4855	25.6214	25.5655	24.5858
Faecalibacterium prausnitzii M	Ruminococcaceae			27.468	22.339	22.2045	22.5541	25.1472	28.4382	22.3631	30.8686	25.6514	28.7452	29.0026	28.0098	25.239	22.3758	28.0045	30.0451	28.3049	28.3276	22.6603	26.1862	25.9032	27.2201	27.8348	25.4052	21.8379	22.2407	28.5922	23.3933	24.5641	24.363	23.8803	23.316	22.7984	18.5783	22.5693	23.2268	22.7929	22.196	22.1366	21.9493	23.8217	24.961	22.0988	24.8819	24.2636	24.6917
Faecalibacterium prausnitzii J	Ruminococcaceae			25.9347	25.4336	23.4744	24.7359	25.1046	26.8666	24.4927	28.5436	24.9214	26.6869	27.0429	26.7388	28.4197	24.6377	25.9579	29.6977	25.9535	26.4351	24.6472	25.5195	25.5897	25.7843	25.3223	24.2292	21.6116	22.4652	27.0955	22.8272	23.7543	23.0237	22.5447	22.5905	22.1106	18.7525	21.8389	22.5248	21.9153	21.6228	21.7244	21.1799	22.6108	23.9116	22.6263	23.9697	24.9725	23.452
Faecalibacterium prausnitzii	Ruminococcaceae			26.0887	24.5596	22.496	24.0908	24.7502	26.7276	24.8309	28.6744	24.3879	26.5137	27.3568	26.1589	27.3311	23.8651	26.4286	29.6678	26.2209	26.1558	23.843	24.9836	24.8138	25.646	25.6405	24.4063	21.3668	22.5709	26.9167	22.8752	23.9915	23.3775	22.8688	22.5916	22.0763	18.878	21.7507	22.8643	21.6575	21.0728	21.3749	21.0514	23.0296	23.4808	22.3718	23.8739	24.1556	22.844
[truncated: 358 more columns]
