# Supplementary material for: A genomic atlas of gut clostridia: phylogeny, butyrate, and propionate production
Source: Front Microbiol. 2026 Apr 10;17:1761627. doi: 10.3389/fmicb.2026.1761627 (PMC13106387; doi:10.3389/fmicb.2026.1761627)
Supplement: Supplementary file 4 [file Data_Sheet_3.xlsx]

## Sheet: Enzymes
Supplementary Spreadsheet 3: Presence of enzymes involved in butyrate and proprionate production in the intestinal Clostridia			Acetyl-CoA->Crotonyl-CoA			Glutarate->Crotonyl-CoA				Lysine->Crotonyl-CoA						Succinate-sa->Crotonyl-CoA			Crotonyl-CoA->butyrate				Acetate<->Acetyl-CoA			Lactate<->Pyruvate->Acetyl-CoA				Succinate pathway: oxaloacetate->propionyl-CoA							Acrylate pathway: lactate->propionyl-CoA			Propanediol pathway: L-lactaldehyde->propionyl-CoA			Propionyl-CoA->propionate
			EC-2.3.1.16,EC-2.3.1.9	EC-1.1.1.35	EC-4.2.1.150	EC-1.1.1.399	EC-2.8.3.12	EC-4.2.1.167	EC-7.2.4.5	EC-5.4.3.2	EC-5.4.3.3	EC-1.4.1.11	EC-2.3.1.247	EC-4.3.1.14	EC-2.8.3.9	EC-1.1.1.61	EC-2.8.3	EC-4.2.1.120	EC-1.3.1.109	EC-2.8.3.1,EC-2.8.3.8	EC-2.3.1.19	EC-2.7.2.7	EC-2.7.2.15,EC-2.7.2.1	EC-2.3.1.8	EC-6.2.1.1	EC-1.2.7.1	EC-1.1.1.27	EC-1.1.1.28	EC-1.1.99.6	EC-2.1.3.1	EC-1.1.1.37	EC-4.2.1.2	EC-1.3.5.4	EC-2.8.3.M4	EC-5.4.99.2	EC-5.1.99.1	EC-2.8.3.1	EC-4.2.1.54	EC-1.3.1.95	EC-1.1.1.77	EC-4.2.1.28	EC-1.2.1.87	EC-2.8.3.1	EC-2.3.1.222	EC-2.7.2.1,EC-2.7.2.15
Accession number	taxonomy	Recognized (RS)/Unrecognized (NS) species	ACETYL-COA-ACETYLTRANSFER-RXN	RXN-11662	RXN-11667	KETOGLUTREDUCT-RXN	RXN-1082	RXN-1083	RXN-19739	LYSINE-23-AMINOMUTASE-RXN	BETA-LYSINE-56-AMINOMUTASE-RXN	1.4.1.11-RXN	R125-RXN	4.3.1.14-RXN	2.8.3.9-RXN	4-HYDROXYBUTYRATE-DEHYDROGENASE-RXN	RXN-8889	RXN-8890	RXN-16834	R11-RXN	PHOSPHATE-BUTYRYLTRANSFERASE-RXN	BUTYRATE-KINASE-RXN	ACETATEKIN-RXN	PHOSACETYLTRANS-RXN		PYRUFLAVREDUCT-RXN				2.1.3.1-RXN	MALATE-DEH-RXN	FUMHYDR-RXN	R601-RXN	RXN0-268	METHYLMALONYL-COA-MUT-RXN	METHYLMALONYL-COA-EPIM-RXN	LACCOA-RXN	LACTOYL-COA-DEHYDRATASE-RXN	RXN-8568		PROPANEDIOL-DEHYDRATASE-RXN	RXN-12736	PROPIONATE-COA-TRANSFERASE-RXN	PTAALT-RXN	PROPKIN-RXN
MGYG000003235	o__Christensenellales;f__Borkfalkiaceae;g__;s__	NS	0	0	0	0	0	0	0	0	0	0	0	0	0	0	0	0	0	0	0	0	0	0	0	0	0	0	0	0	0	0	0	0	0	0	0	0	0	1	1	0	0	0	0
MGYG000000733	o__Christensenellales;f__Borkfalkiaceae;g__Borkfalkia;s__	NS	0	0	0	0	0	0	1	0	0	0	0	0	0	0	0	0	0	0	0	0	0	1	1	1	1	0	0	0	0	0	0	0	0	0	0	0	0	1	0	0	0	1	1
MGYG000003953	o__Christensenellales;f__Borkfalkiaceae;g__Borkfalkia;s__	NS	0	0	0	0	0	0	0	0	0	0	0	0	0	0	0	0	0	0	0	0	1	1	0	1	0	0	0	0	0	0	0	0	0	0	0	0	0	1	0	1	0	1	0
GCA_900761665.1	o__Christensenellales;f__Borkfalkiaceae;g__Borkfalkia;s__Borkfalkia avicola	RS	0	0	0	0	0	0	0	0	0	0	0	0	0	0	0	0	0	0	0	0	1	1	1	1	0	0	0	0	0	0	0	0	0	0	0	0	0	1	0	0	0	1	1
GCA_004134775.1	o__Christensenellales;f__Borkfalkiaceae;g__Borkfalkia;s__Borkfalkia ceftriaxoniphila	RS	0	0	0	0	0	0	1	0	0	0	0	0	0	0	0	0	0	0	0	0	1	1	1	1	1	0	0	1	0	0	0	0	0	0	0	0	0	1	1	1	0	1	1
GCA_019115945.1	o__Christensenellales;f__Borkfalkiaceae;g__Borkfalkia;s__Borkfalkia excrementavium	RS	0	0	0	0	0	0	0	0	0	0	0	0	0	0	0	0	0	0	0	0	1	1	1	1	0	0	0	0	0	0	0	0	0	0	0	0	0	1	1	0	0	1	1
GCA_900761675.1	o__Christensenellales;f__Borkfalkiaceae;g__Borkfalkia;s__Borkfalkia excrementigallinarum	RS	0	0	0	0	0	0	1	0	0	0	0	0	0	0	0	0	0	0	0	0	1	1	1	1	1	0	0	1	0	0	0	0	0	0	0	0	0	1	1	1	0	1	1
GCA_930989535.1	o__Christensenellales;f__Borkfalkiaceae;g__Borkfalkia;s__Borkfalkia excrementipullorum	RS	0	0	0	0	0	0	1	0	0	0	0	0	0	0	0	0	0	0	0	0	1	1	1	1	0	0	0	1	0	0	0	0	0	0	0	0	0	1	1	1	0	1	1
GCA_003343765.1	o__Christensenellales;f__Borkfalkiaceae;g__Borkfalkia;s__Borkfalkia sp003343765	NS	0	0	0	0	0	0	1	0	0	0	0	0	0	0	0	0	0	0	0	0	0	0	1	0	0	0	0	1	0	0	0	0	0	0	0	0	0	1	1	0	0	1	0
GCA_900557285.1	o__Christensenellales;f__Borkfalkiaceae;g__Borkfalkia;s__Borkfalkia sp900557285	NS	0	0	0	0	0	0	1	0	0	0	0	0	0	0	0	0	0	0	0	0	1	0	0	0	0	0	0	0	0	0	0	0	0	0	0	0	0	1	1	1	0	1	1
GCA_944328905.1	o__Christensenellales;f__Borkfalkiaceae;g__Borkfalkia;s__Borkfalkia sp944328905	NS	0	0	0	0	0	0	0	0	0	0	0	0	0	0	0	0	0	0	0	0	0	0	1	1	0	0	0	0	0	0	0	0	0	0	0	0	0	1	1	1	0	1	0
GCA_944368795.1	o__Christensenellales;f__Borkfalkiaceae;g__Borkfalkia;s__Borkfalkia sp944368795	NS	0	0	0	0	0	0	0	0	0	0	0	0	0	0	0	0	0	0	0	0	0	1	0	0	1	0	0	0	1	0	0	0	0	0	0	0	0	0	1	0	0	1	0
GCA_019119395.1	o__Christensenellales;f__Borkfalkiaceae;g__Borkfalkia;s__Borkfalkia stercoripullorum	RS	0	0	0	0	0	0	1	0	0	0	0	0	0	0	0	0	0	0	0	0	1	1	1	1	0	0	0	1	0	0	0	0	0	0	0	0	0	1	0	0	0	1	1
GCA_905207235.1	o__Christensenellales;f__Borkfalkiaceae;g__Coproplasma;s__Coproplasma sp905207235	NS	0	0	0	0	0	0	1	0	0	0	0	0	0	0	0	0	0	0	0	0	1	1	0	1	0	0	0	1	0	0	0	0	0	0	0	0	0	1	0	0	0	1	1
GCA_905207385.1	o__Christensenellales;f__Borkfalkiaceae;g__Coproplasma;s__Coproplasma sp905207385	NS	0	0	0	0	0	0	0	0	0	0	0	0	0	0	0	0	0	0	0	0	1	1	0	1	0	0	0	0	0	0	0	0	0	0	0	0	0	1	0	0	0	1	1
GCA_900549005.1	o__Christensenellales;f__Borkfalkiaceae;g__Coproplasma;s__Coproplasma stercorigallinarum	RS	0	0	0	0	0	0	0	0	0	0	0	0	0	0	0	0	0	0	0	0	1	1	0	1	0	0	0	0	0	0	0	0	0	0	0	0	0	1	0	0	0	1	1
GCA_900547645.1	o__Christensenellales;f__Borkfalkiaceae;g__Gallimonas;s__Gallimonas faecium	RS	0	0	0	0	0	0	0	0	0	0	0	0	0	0	0	0	0	1	0	0	1	1	0	0	1	1	0	0	0	0	0	0	0	0	0	0	0	1	0	0	0	1	1
GCA_900761685.1	o__Christensenellales;f__Borkfalkiaceae;g__Gallimonas;s__Gallimonas intestinalis	RS	0	0	0	0	0	0	0	0	0	0	0	0	0	0	0	0	0	1	0	0	1	1	0	1	1	1	0	0	0	0	0	0	0	0	0	0	0	1	0	0	0	1	1
GCA_019116405.1	o__Christensenellales;f__Borkfalkiaceae;g__Gallimonas;s__Gallimonas intestinigallinarum	RS	0	0	0	0	0	0	0	0	0	0	0	0	0	0	0	0	0	0	0	0	1	1	0	1	1	0	0	0	0	0	0	0	0	0	0	0	0	1	0	0	0	1	1
GCA_900548845.1	o__Christensenellales;f__Borkfalkiaceae;g__Gallimonas;s__Gallimonas sp900548845	NS	0	0	0	0	0	0	0	0	0	0	0	0	0	0	0	0	0	1	0	0	1	1	0	1	0	0	0	0	0	0	0	0	0	0	0	0	0	1	0	0	0	1	1
GCA_944367465.1	o__Christensenellales;f__Borkfalkiaceae;g__Gallimonas;s__Gallimonas sp944367465	NS	0	0	0	0	0	0	0	0	0	0	0	0	0	0	0	0	0	0	0	0	1	1	0	1	1	0	0	0	0	0	0	0	0	0	0	0	0	1	0	0	0	1	1
GCA_900770185.1	o__Christensenellales;f__Borkfalkiaceae;g__HGM11412;s__HGM11412 sp900770185	NS	0	0	0	0	0	0	1	0	0	0	0	0	0	0	0	0	0	0	0	0	1	1	0	0	1	0	0	1	0	1	0	0	0	0	0	0	0	1	0	0	0	1	1
GCA_900766495.1	o__Christensenellales;f__Borkfalkiaceae;g__HGM11416;s__HGM11416 sp900766495	NS	0	0	0	0	0	0	1	0	0	0	0	0	0	0	0	0	0	0	0	0	1	1	0	1	1	0	0	0	0	1	0	0	0	0	0	0	0	1	0	0	0	1	1
GCA_900768525.1	o__Christensenellales;f__Borkfalkiaceae;g__HGM11416;s__HGM11416 sp900768525	NS	0	0	0	0	0	0	1	0	0	0	0	0	0	0	0	0	0	0	0	0	1	1	0	1	0	1	0	0	0	1	0	0	0	0	0	0	0	0	0	0	0	1	1
MGYG000001914	o__Christensenellales;f__Borkfalkiaceae;g__Scatosoma;s__	NS	0	0	0	0	0	0	1	0	0	0	0	0	0	0	0	0	0	0	0	0	0	1	0	0	1	0	0	0	0	0	0	0	0	0	0	0	0	1	0	0	0	1	0
GCA_900540805.1	o__Christensenellales;f__Borkfalkiaceae;g__Scatosoma;s__Scatosoma sp003150575	NS	0	0	0	0	0	0	1	0	0	0	0	0	0	0	0	0	0	0	0	0	1	1	0	1	1	0	0	1	0	1	0	0	0	0	0	0	0	1	1	1	0	1	1
GCA_905209085.1	o__Christensenellales;f__Borkfalkiaceae;g__Scatosoma;s__Scatosoma sp900552625	NS	0	0	0	0	0	0	1	0	0	0	0	0	0	0	0	0	0	0	0	0	1	1	0	1	1	0	0	1	0	1	0	0	0	0	0	0	0	1	1	0	0	1	1
GCA_900555925.1	o__Christensenellales;f__Borkfalkiaceae;g__Scatosoma;s__Scatosoma sp900555925	NS	0	0	0	0	0	0	1	0	0	0	0	0	0	0	0	0	0	0	0	0	1	1	0	1	1	0	0	1	0	1	0	0	0	0	0	0	0	0	0	0	0	1	1
GCA_900769545.1	o__Christensenellales;f__Borkfalkiaceae;g__Scatosoma;s__Scatosoma sp900769545	NS	0	0	0	0	0	0	1	0	0	0	0	0	0	0	0	0	0	0	0	0	1	1	0	1	1	0	0	1	0	1	0	0	0	0	0	0	0	1	1	1	0	1	1
MGYG000004445	o__Christensenellales;f__Borkfalkiaceae;g__UBA10281;s__	NS	0	0	0	0	0	0	1	0	0	0	0	0	0	0	0	0	0	0	0	0	1	1	0	1	1	0	0	1	0	1	0	0	0	0	0	0	0	0	1	1	0	1	1
GCA_000437515.1	o__Christensenellales;f__Borkfalkiaceae;g__UBA10281;s__UBA10281 sp000437515	NS	0	0	0	0	0	0	1	0	0	0	0	0	0	0	0	0	0	0	0	0	1	1	0	1	0	0	0	1	0	0	0	0	0	0	0	0	0	1	1	0	0	1	1
GCA_900548285.1	o__Christensenellales;f__Borkfalkiaceae;g__UBA10281;s__UBA10281 sp900548285	NS	0	0	0	0	0	0	1	0	0	0	0	0	0	0	0	0	0	0	0	0	1	1	0	1	0	0	0	1	0	0	0	0	0	0	0	0	0	1	1	1	0	1	1
GCA_900554485.1	o__Christensenellales;f__Borkfalkiaceae;g__UBA10281;s__UBA10281 sp900554485	NS	0	0	0	0	0	0	1	0	0	0	0	0	0	0	0	0	0	0	0	0	1	1	0	0	0	0	0	0	0	1	0	0	0	0	0	0	0	0	1	1	0	1	1
GCA_900556195.1	o__Christensenellales;f__Borkfalkiaceae;g__UBA10281;s__UBA10281 sp900556195	NS	0	0	0	0	0	0	1	0	0	0	0	0	0	0	0	0	0	0	0	0	1	1	0	1	0	0	0	1	0	0	0	0	0	0	0	0	0	0	1	1	0	1	1
GCA_900764105.1	o__Christensenellales;f__Borkfalkiaceae;g__UBA10281;s__UBA10281 sp900764105	NS	0	0	0	0	0	0	1	0	0	0	0	0	0	0	0	0	0	0	0	0	1	1	0	1	0	0	0	1	0	0	0	0	0	0	0	0	0	1	1	1	0	1	1
GCA_900767495.1	o__Christensenellales;f__Borkfalkiaceae;g__UBA10281;s__UBA10281 sp900767495	NS	0	0	0	0	0	0	1	0	0	0	0	0	0	0	0	0	0	0	0	0	1	1	0	1	1	0	0	0	0	1	0	0	0	0	0	0	0	1	1	1	0	1	1
GCA_900767815.1	o__Christensenellales;f__Borkfalkiaceae;g__UBA10281;s__UBA10281 sp900767815	NS	0	0	0	0	0	0	1	0	0	0	0	0	0	0	0	0	0	0	0	0	1	1	0	1	0	0	0	1	0	0	0	0	0	0	0	0	0	1	1	1	0	1	1
GCA_900767885.1	o__Christensenellales;f__Borkfalkiaceae;g__UBA10281;s__UBA10281 sp900767885	NS	0	0	0	0	0	0	1	0	0	0	0	0	0	0	0	0	0	0	0	0	1	1	0	1	1	0	0	1	0	1	0	0	0	0	0	0	0	0	1	1	0	1	1
GCA_934271065.1	o__Christensenellales;f__Borkfalkiaceae;g__UBA10281;s__UBA10281 sp934271065	NS	0	0	0	0	0	0	1	0	0	0	0	0	0	0	0	0	0	0	0	0	1	1	0	1	0	0	0	1	0	0	0	0	0	0	0	0	0	1	1	1	0	1	1
GCA_934271265.1	o__Christensenellales;f__Borkfalkiaceae;g__UBA10281;s__UBA10281 sp934271265	NS	0	0	0	0	0	0	1	0	0	0	0	0	0	0	0	0	0	0	0	0	1	1	0	1	1	0	0	1	0	1	0	0	0	0	0	0	0	0	1	1	0	1	1
GCA_934271735.1	o__Christensenellales;f__Borkfalkiaceae;g__UBA10281;s__UBA10281 sp934271735	NS	0	0	0	0	0	0	1	0	0	0	0	0	0	0	0	0	0	0	0	0	1	1	0	1	1	0	0	1	0	1	0	0	0	0	0	0	0	1	1	1	0	1	1
GCA_003538975.1	o__Christensenellales;f__Borkfalkiaceae;g__UBA11475;s__UBA11475 sp003538975	NS	0	0	0	0	0	0	1	0	0	0	0	0	0	0	0	0	0	0	0	0	1	1	0	1	1	0	0	1	0	1	0	0	0	0	0	0	0	1	0	0	0	1	1
GCA_003523255.1	o__Christensenellales;f__Borkfalkiaceae;g__UBA1259;s__UBA1259 sp003523255	NS	0	0	0	0	0	0	0	0	0	0	0	0	0	0	0	0	0	0	0	0	1	1	0	1	1	0	0	0	1	1	0	0	0	0	0	0	0	1	0	0	0	1	1
GCA_900760875.1	o__Christensenellales;f__Borkfalkiaceae;g__UBA1259;s__UBA1259 sp900760875	NS	0	0	0	0	0	0	0	0	0	0	0	0	0	0	0	0	0	1	0	0	1	1	1	0	1	0	0	0	1	1	0	0	0	0	0	0	0	0	0	0	0	1	1
GCA_900769565.1	o__Christensenellales;f__Borkfalkiaceae;g__UBA1259;s__UBA1259 sp900769565	NS	0	0	0	0	0	0	0	0	0	0	0	0	0	0	0	0	0	0	0	0	1	1	1	1	1	0	0	0	1	1	0	0	0	0	0	0	0	0	0	0	0	1	1
GCA_900770685.1	o__Christensenellales;f__Borkfalkiaceae;g__UBA1259;s__UBA1259 sp900770685	NS	0	0	0	0	0	0	0	0	0	0	0	0	0	0	0	0	0	0	0	0	1	1	1	1	1	0	0	0	0	0	0	0	0	0	0	0	0	0	0	0	0	1	1
GCA_900771345.1	o__Christensenellales;f__Borkfalkiaceae;g__UBA1259;s__UBA1259 sp900771345	NS	0	0	0	0	0	0	0	0	0	0	0	0	0	0	0	0	0	0	0	0	1	1	1	1	1	0	0	0	1	1	0	0	0	0	0	0	0	0	0	0	0	1	1
GCA_905210545.1	o__Christensenellales;f__Borkfalkiaceae;g__UBA1259;s__UBA1259 sp905210545	NS	0	0	0	0	0	0	0	0	0	0	0	0	0	0	0	0	0	1	0	0	1	1	1	1	1	0	0	0	1	1	0	0	0	0	0	0	0	1	0	0	0	1	1
GCA_905211955.1	o__Christensenellales;f__Borkfalkiaceae;g__UBA1259;s__UBA1259 sp905211955	NS	0	0	0	0	0	0	0	0	0	0	0	0	0	0	0	0	0	1	0	0	1	1	1	1	1	0	0	0	1	1	0	0	0	0	0	0	0	1	0	0	0	1	1
GCA_944367535.1	o__Christensenellales;f__Borkfalkiaceae;g__UBA1259;s__UBA1259 sp944367535	NS	0	0	0	0	0	0	0	0	0	0	0	0	0	0	0	0	0	1	0	0	1	1	1	1	1	0	0	0	1	1	0	0	0	0	0	0	0	1	1	0	0	1	1
GCA_934278995.1	o__Christensenellales;f__Borkfalkiaceae;g__UBA4636;s__UBA4636 sp900764595	NS	0	0	0	0	0	0	1	0	0	0	0	0	0	0	0	0	0	0	0	0	1	1	0	1	0	1	0	1	0	1	0	0	0	0	0	0	0	1	0	0	0	1	1
GCA_900770945.1	o__Christensenellales;f__Borkfalkiaceae;g__UBA4636;s__UBA4636 sp900770945	NS	0	0	0	0	0	0	1	0	0	0	0	0	0	0	0	0	0	0	0	0	1	1	0	1	0	0	0	1	0	1	0	0	0	0	0	0	0	1	0	0	0	1	1
GCA_905212395.1	o__Christensenellales;f__Borkfalkiaceae;g__UBA4675;s__UBA4675 sp905212395	NS	0	0	0	0	0	0	1	0	0	0	0	0	0	0	0	0	0	0	0	0	1	1	1	1	1	1	0	1	0	1	0	0	0	0	0	0	0	0	0	0	0	1	1
GCA_905203015.1	o__Christensenellales;f__Borkfalkiaceae;g__UBA7597;s__UBA7597 sp003448195	NS	0	0	0	0	0	0	1	0	0	0	0	0	0	0	0	0	0	0	0	0	1	1	0	1	1	1	0	1	0	1	0	0	0	0	0	0	0	1	0	0	0	1	1
GCA_900542935.1	o__Christensenellales;f__Borkfalkiaceae;g__UBA7597;s__UBA7597 sp900542935	NS	0	0	0	0	0	0	1	0	0	0	0	0	0	0	0	0	0	1	0	0	1	1	0	1	1	1	0	1	0	1	0	0	0	0	0	0	0	1	1	0	0	1	1
GCA_900767195.1	o__Christensenellales;f__Borkfalkiaceae;g__UBA7597;s__UBA7597 sp900767195	NS	0	0	0	0	0	0	1	0	0	0	0	0	0	0	0	0	0	1	0	0	1	1	0	1	1	1	0	1	0	1	0	0	0	0	0	0	0	1	1	0	0	1	1
GCA_900543915.1	o__Christensenellales;f__Borkfalkiaceae;g__UMGS621;s__UMGS621 sp900543915	NS	0	0	0	0	0	0	0	0	0	0	0	0	0	0	0	0	0	0	0	0	1	1	0	1	1	0	0	0	0	1	0	0	0	0	0	0	0	1	1	1	0	1	1
GCA_900545325.1	o__Christensenellales;f__Borkfalkiaceae;g__UMGS775;s__UMGS775 sp900545325	NS	0	0	0	0	0	0	0	0	0	0	0	0	0	0	0	0	0	0	0	0	1	1	0	1	1	0	0	0	1	0	0	0	0	0	0	0	0	1	0	0	0	1	1
GCA_944363555.1	o__Christensenellales;f__Borkfalkiaceae;g__UMGS775;s__UMGS775 sp944363555	NS	0	0	0	0	0	0	0	0	0	0	0	0	0	0	0	0	0	0	0	0	1	1	0	1	1	0	0	0	1	1	0	0	0	0	0	0	0	1	0	0	0	1	1
GCA_944372565.1	o__Christensenellales;f__Borkfalkiaceae;g__UMGS775;s__UMGS775 sp944372565	NS	0	0	0	0	0	0	0	0	0	0	0	0	0	0	0	0	0	0	0	0	1	1	0	1	1	0	0	0	1	0	0	0	0	0	0	0	0	1	0	0	0	1	1
MGYG000003264	o__Christensenellales;f__CAG-138;g__;s__	NS	0	0	1	0	0	0	1	0	0	0	0	0	0	0	0	0	1	0	1	1	0	0	0	1	0	0	1	0	0	1	0	0	0	0	0	0	1	0	0	0	0	0	1
GCA_900550525.1	o__Christensenellales;f__CAG-138;g__Aphodomorpha;s__Aphodomorpha intestinavium	RS	0	0	0	0	0	0	0	0	0	0	0	0	0	0	0	0	0	0	0	0	1	1	0	1	0	0	0	1	0	0	0	0	0	0	0	0	0	1	0	0	0	1	1
GCA_019416935.1	o__Christensenellales;f__CAG-138;g__Aphodomorpha;s__Aphodomorpha sp019416935	NS	0	0	0	0	0	0	1	0	0	0	0	0	0	0	0	0	0	0	0	0	1	1	0	1	0	0	0	1	0	0	0	0	0	0	0	0	0	1	0	0	0	1	1
GCA_900540495.1	o__Christensenellales;f__CAG-138;g__Aphodomorpha;s__Aphodomorpha sp900540495	NS	0	0	0	0	0	0	1	0	0	0	0	0	0	1	0	0	0	0	0	0	1	1	0	1	0	0	0	1	0	0	0	0	0	0	0	0	0	1	1	0	0	1	1
GCA_900549955.1	o__Christensenellales;f__CAG-138;g__Aphodomorpha;s__Aphodomorpha sp900549955	NS	0	0	0	0	0	0	1	0	0	0	0	0	0	0	0	0	0	0	0	0	1	1	0	1	0	0	0	1	0	0	0	0	0	0	0	0	0	1	0	0	0	1	1
GCA_000432015.1	o__Christensenellales;f__CAG-138;g__CAG-1024;s__CAG-1024 sp000432015	NS	0	0	0	0	0	0	1	0	0	0	0	0	0	1	0	0	0	0	0	0	1	1	0	0	0	0	0	1	0	0	0	0	0	0	0	0	0	1	0	1	0	1	1
GCA_000435055.1	o__Christensenellales;f__CAG-138;g__PeH17;s__PeH17 sp000435055	NS	0	1	1	0	0	0	1	1	1	1	1	1	1	0	0	0	1	1	1	1	1	0	0	1	1	0	0	1	0	0	0	0	0	0	0	0	1	0	0	0	0	0	1
GCA_900542285.1	o__Christensenellales;f__CAG-138;g__PeH17;s__PeH17 sp900542285	NS	1	1	1	0	0	0	1	1	1	1	1	1	1	0	0	0	1	1	1	1	1	0	0	1	1	0	0	1	0	0	0	0	0	0	0	0	1	1	0	0	0	0	1
MGYG000002204	o__Christensenellales;f__CAG-138;g__Pelethousia;s__	NS	0	0	0	0	0	0	1	0	0	0	0	0	0	0	0	0	0	0	0	0	0	1	0	0	0	0	0	0	0	0	0	0	0	0	0	0	0	1	0	0	0	1	0
GCA_900543475.1	o__Christensenellales;f__CAG-138;g__Pelethousia;s__Pelethousia gallinarum	RS	0	0	0	0	0	0	1	0	0	0	0	0	0	0	0	0	0	0	0	0	1	1	1	1	0	0	0	1	0	0	0	0	0	0	0	0	0	1	1	0	0	1	1
GCA_900542615.1	o__Christensenellales;f__CAG-138;g__Pelethousia;s__Pelethousia sp900542615	NS	0	0	0	0	0	0	1	0	0	0	0	0	0	0	0	0	0	0	0	0	1	1	1	0	0	0	0	1	0	0	0	0	0	0	0	0	0	1	1	0	0	1	1
MGYG000002086	o__Christensenellales;f__CAG-138;g__Phil1;s__	NS	1	1	1	0	1	1	1	1	1	1	1	1	1	0	0	0	1	1	1	1	1	1	0	0	0	0	0	1	0	0	0	0	1	0	0	0	1	0	0	0	0	0	1
MGYG000003262	o__Christensenellales;f__CAG-138;g__Phil1;s__	NS	0	1	1	0	0	0	1	1	1	1	1	1	1	0	0	0	1	1	1	1	0	1	0	0	0	0	0	1	0	0	0	0	1	0	0	1	1	0	0	0	0	1	1
GCA_001940855.1	o__Christensenellales;f__CAG-138;g__Phil1;s__Phil1 sp001940855	NS	1	1	1	0	0	0	1	1	1	1	1	0	1	0	0	0	1	1	1	1	1	1	0	1	0	0	0	1	0	0	0	0	1	0	0	0	1	0	0	0	0	1	1
GCA_004558525.1	o__Christensenellales;f__CAG-138;g__Phil1;s__Phil1 sp004558525	NS	1	1	1	0	0	0	1	1	1	1	1	0	1	0	0	0	1	1	1	1	1	1	0	1	0	0	0	1	0	0	0	0	1	0	0	0	1	0	0	0	0	1	1
GCA_900545265.1	o__Christensenellales;f__CAG-138;g__RUG472;s__RUG472 sp900545265	NS	1	1	1	0	0	0	1	1	1	1	1	1	0	0	1	0	1	1	0	0	1	1	1	1	0	0	0	1	0	0	0	1	1	0	0	0	1	0	0	0	0	1	1
GCA_004558825.1	o__Christensenellales;f__CAG-138;g__SFDB01;s__SFDB01 sp004558825	NS	1	1	1	0	0	0	1	1	1	1	1	1	1	0	0	0	1	1	1	1	1	1	0	1	0	0	0	1	0	1	0	0	0	0	0	0	1	0	0	0	0	1	1
GCA_004557245.1	o__Christensenellales;f__CAG-138;g__SFEL01;s__SFEL01 sp004557245	NS	0	0	0	0	0	0	1	0	0	0	0	0	0	0	0	0	0	0	1	1	1	1	0	1	0	0	0	1	0	0	0	0	0	0	0	0	0	0	1	0	0	1	1
GCA_002320595.1	o__Christensenellales;f__CAG-138;g__UBA1685;s__UBA1685 sp002320595	NS	1	1	1	0	0	0	1	1	1	1	1	0	1	0	0	0	1	1	0	1	1	1	0	1	0	0	0	1	0	0	0	0	0	0	0	0	1	1	0	0	0	1	1
GCA_022778545.1	o__Christensenellales;f__CAG-138;g__UBA1685;s__UBA1685 sp004560435	NS	1	0	0	0	0	0	1	1	1	1	1	0	1	0	0	0	1	1	0	0	1	1	0	1	0	0	0	1	0	0	0	0	0	0	0	0	1	1	0	0	0	1	1
GCA_900546845.1	o__Christensenellales;f__CAG-138;g__UBA1685;s__UBA1685 sp900546845	NS	1	1	1	0	0	0	1	1	1	1	1	1	1	0	0	0	1	1	0	0	1	1	0	1	0	0	0	1	0	0	0	0	0	0	0	0	1	0	0	0	0	1	1
GCA_944366945.1	o__Christensenellales;f__CAG-138;g__UBA1685;s__UBA1685 sp944366945	NS	1	1	1	0	0	0	1	1	1	1	1	1	1	0	0	0	1	1	0	0	1	1	0	1	0	0	1	1	0	0	0	0	0	0	0	0	1	1	0	0	0	1	1
GCA_900544555.1	o__Christensenellales;f__CAG-138;g__UMGS693;s__UMGS693 sp900544555	NS	1	1	1	0	0	0	1	1	1	1	1	1	1	0	0	0	1	1	1	1	1	1	0	1	1	0	0	1	0	0	0	0	0	0	0	0	1	1	0	0	0	1	1
GCA_900544965.1	o__Christensenellales;f__CAG-138;g__UMGS946;s__UMGS946 sp900544965	NS	1	1	1	0	0	0	1	1	1	1	1	1	1	0	0	0	1	1	1	1	1	1	0	1	1	0	0	1	0	0	0	0	0	0	0	0	1	1	0	0	0	1	1
GCA_900547135.1	o__Christensenellales;f__CAG-138;g__UMGS946;s__UMGS946 sp900547135	NS	1	1	1	0	0	0	1	1	1	1	1	1	1	0	0	0	1	1	1	1	1	1	0	1	1	0	0	1	0	0	0	0	0	0	0	0	1	1	0	0	0	1	1
GCA_000437915.1	o__Christensenellales;f__CAG-314;g__CAG-314;s__CAG-314 sp000437915	NS	1	0	0	0	0	0	1	1	1	1	1	1	1	0	1	0	1	1	0	0	1	1	0	1	0	0	0	1	0	1	0	0	0	0	0	0	1	0	0	0	0	1	1
GCA_900551395.1	o__Christensenellales;f__CAG-314;g__CAG-314;s__CAG-314 sp900551395	NS	0	0	0	0	0	0	0	1	1	1	1	1	1	0	1	0	1	1	0	0	1	1	0	1	0	0	0	0	0	1	0	0	0	0	0	0	0	0	0	0	0	1	1
GCA_000433775.1	o__Christensenellales;f__CAG-314;g__Fimimonas;s__Fimimonas gallinarum	RS	0	0	0	0	0	0	0	0	0	0	0	0	0	0	0	0	0	0	0	0	1	1	0	1	0	0	0	0	0	0	0	0	0	0	0	0	0	0	0	0	0	1	1
GCA_018713905.1	o__Christensenellales;f__CAG-314;g__Fimimonas;s__Fimimonas merdipullorum	RS	0	0	0	0	0	0	0	0	0	0	0	0	0	0	0	0	0	0	0	0	1	1	0	1	0	0	0	0	0	0	0	0	0	0	0	0	0	0	0	0	0	1	1
GCA_003537755.1	o__Christensenellales;f__CAG-314;g__Fimimonas;s__Fimimonas sp003537755	NS	0	0	0	0	0	0	0	0	0	0	0	0	0	0	0	0	0	0	0	0	1	1	1	0	1	0	0	0	0	1	0	0	0	0	0	0	0	1	0	0	0	1	1
GCA_900769665.1	o__Christensenellales;f__CAG-314;g__Fimimonas;s__Fimimonas sp900769665	NS	0	0	0	0	0	0	0	0	0	0	0	0	0	0	0	0	0	0	0	0	1	1	0	1	1	0	0	0	0	1	0	0	0	0	0	0	0	1	0	0	0	1	1
GCA_934294965.1	o__Christensenellales;f__CAG-314;g__Fimimonas;s__Fimimonas sp934294965	NS	0	0	0	0	0	0	0	0	0	0	0	0	0	0	0	0	0	0	0	0	1	1	0	0	0	0	0	0	0	0	0	0	0	0	0	0	0	1	0	0	0	1	1
GCA_944364615.1	o__Christensenellales;f__CAG-314;g__Limihabitans;s__Limihabitans sp900554285	NS	0	0	0	0	0	0	0	0	0	0	0	0	0	0	0	0	0	0	0	0	1	1	0	1	0	0	0	0	0	1	0	0	0	0	0	0	0	1	0	0	0	1	1
MGYG000004528	o__Christensenellales;f__CAG-314;g__SFEB01;s__	NS	1	0	0	0	0	0	1	1	1	1	1	1	1	0	1	0	1	1	0	0	1	1	0	1	0	0	0	1	0	0	0	0	0	0	0	0	1	0	0	0	0	1	1
GCA_004558105.1	o__Christensenellales;f__CAG-314;g__SFEB01;s__SFEB01 sp004558105	NS	0	0	0	0	0	0	1	0	0	0	0	0	0	0	1	0	1	1	0	0	1	1	0	1	0	0	0	1	0	0	0	0	0	0	0	0	1	0	0	0	0	1	1
GCA_900544545.1	o__Christensenellales;f__CAG-314;g__UMGS692;s__UMGS692 sp900544545	NS	1	0	0	0	0	0	1	1	1	1	1	1	0	0	1	0	1	1	0	0	1	1	1	1	1	0	0	1	0	0	0	0	0	0	0	0	1	0	0	0	0	1	1
GCA_900546875.1	o__Christensenellales;f__CAG-314;g__UMGS929;s__UMGS929 sp900546875	NS	1	0	0	0	0	0	1	1	1	1	1	1	1	0	1	0	1	1	0	0	1	1	0	1	0	0	0	1	0	0	0	0	0	0	0	0	1	1	0	0	0	1	1
GCA_018716755.1	o__Christensenellales;f__CAG-74;g__Alectryocaccomicrobium;s__Alectryocaccomicrobium excrementavium	RS	0	0	0	0	0	0	1	0	0	0	0	0	0	0	0	0	0	0	0	0	1	1	1	0	1	0	1	1	0	1	0	0	0	0	0	0	0	0	1	0	0	1	1
GCA_900754755.1	o__Christensenellales;f__CAG-74;g__Alectryocaccomicrobium;s__Alectryocaccomicrobium faecavium	RS	0	0	0	0	0	0	1	0	0	0	0	0	0	0	0	0	1	0	0	0	1	1	1	1	1	0	1	1	0	1	0	0	0	0	0	0	1	1	1	0	0	1	1
GCA_934615235.1	o__Christensenellales;f__CAG-74;g__Aphodomonas;s__Aphodomonas sp934615235	NS	0	0	0	0	0	0	1	1	0	0	0	0	0	0	0	0	0	0	0	0	1	1	0	1	1	1	0	1	0	1	0	0	0	0	0	0	0	1	1	0	0	1	1
GCA_018713305.1	o__Christensenellales;f__CAG-74;g__Avichristensenella;s__Avichristensenella intestinipullorum	RS	1	1	1	0	0	0	1	1	1	1	1	1	1	0	0	0	1	1	0	0	1	1	0	1	1	0	1	1	0	1	0	0	0	0	0	0	1	1	1	0	0	1	1
GCA_900553295.1	o__Christensenellales;f__CAG-74;g__Egerieenecus;s__Egerieenecus merdigallinarum	RS	0	0	0	0	0	0	1	0	0	0	0	0	0	0	0	0	1	0	0	0	1	0	1	0	0	0	1	1	0	0	0	0	0	0	0	0	1	1	0	0	0	1	1
GCA_900553315.1	o__Christensenellales;f__CAG-74;g__Egerieenecus;s__Egerieenecus sp900553315	NS	0	0	0	0	0	0	1	0	0	0	0	0	0	0	0	0	0	0	0	0	1	0	0	1	1	0	0	1	0	1	0	0	0	0	0	0	0	0	0	0	0	1	1
GCA_018716505.1	o__Christensenellales;f__CAG-74;g__Faecaligallichristensenella;s__Faecaligallichristensenella faecipullorum	RS	0	0	0	0	0	0	1	0	0	0	0	0	0	0	0	0	0	0	0	0	1	1	1	1	1	1	0	1	0	1	0	0	0	0	0	0	0	1	1	1	0	1	1
GCA_900553265.1	o__Christensenellales;f__CAG-74;g__Faecivicinus;s__Faecivicinus sp900553265	NS	0	0	0	0	0	0	1	0	0	0	0	0	0	0	0	0	0	0	0	0	1	1	1	0	1	0	0	1	0	1	0	0	0	0	0	0	0	0	1	0	0	1	1
GCA_900759005.1	o__Christensenellales;f__CAG-74;g__Faecivicinus;s__Faecivicinus sp900759005	NS	0	0	0	0	0	0	1	0	0	0	0	0	0	0	0	0	0	0	0	0	1	1	0	0	1	0	0	1	0	1	0	0	0	0	0	0	0	0	0	0	0	1	1
GCA_900553645.1	o__Christensenellales;f__CAG-74;g__Fimadaptatus;s__Fimadaptatus sp900553645	NS	0	0	0	0	0	0	1	0	0	0	0	0	0	0	0	0	0	0	0	0	0	1	0	0	1	0	1	1	0	1	0	0	0	0	0	0	0	0	1	0	0	0	0
GCA_004552515.1	o__Christensenellales;f__CAG-74;g__Firm-10;s__Firm-10 sp004552515	NS	0	0	0	0	0	0	1	0	0	0	0	0	0	0	0	0	0	0	0	0	1	1	1	0	1	0	0	1	1	0	0	0	0	0	0	0	0	1	1	0	0	1	1
GCA_934636425.1	o__Christensenellales;f__CAG-74;g__Firm-10;s__Firm-10 sp934636425	NS	0	0	0	0	0	0	1	0	0	0	0	0	0	0	0	0	1	0	0	0	1	1	1	1	1	0	0	1	1	1	0	0	0	0	0	0	1	1	1	0	0	1	1
GCA_900540045.1	o__Christensenellales;f__CAG-74;g__Limiplasma;s__Limiplasma merdipullorum	RS	0	0	0	0	0	0	1	0	0	0	0	0	0	0	0	0	1	1	0	0	1	1	1	1	0	0	1	1	0	1	0	0	0	0	0	0	1	1	0	1	0	1	1
GCA_900553905.1	o__Christensenellales;f__CAG-74;g__Limiplasma;s__Limiplasma pullistercoris	RS	0	0	0	0	0	0	0	0	0	0	0	0	0	0	0	0	1	0	0	0	1	1	1	0	0	0	1	1	0	0	0	0	0	0	0	0	1	1	0	1	0	1	1
GCA_004556545.1	o__Christensenellales;f__CAG-74;g__Limiplasma;s__Limiplasma sp004556545	NS	0	1	1	0	0	0	1	0	0	0	0	0	0	0	0	0	1	0	1	1	1	1	0	1	1	0	1	1	1	1	0	0	0	0	0	0	1	0	0	1	0	1	1
GCA_022769795.1	o__Christensenellales;f__CAG-74;g__Limiplasma;s__Limiplasma sp022769795	NS	0	0	0	0	0	0	1	0	0	0	0	0	0	0	0	0	0	0	0	0	1	1	1	0	0	1	0	1	0	1	0	0	0	0	0	0	0	1	0	0	0	1	1
GCA_023411375.1	o__Christensenellales;f__CAG-74;g__Limiplasma;s__Limiplasma sp023411375	NS	0	0	0	0	0	0	1	1	0	0	0	0	0	0	0	0	0	1	0	0	1	1	1	1	0	1	0	1	0	0	0	0	0	0	0	0	0	1	0	1	0	1	1
GCA_900548145.1	o__Christensenellales;f__CAG-74;g__Limiplasma;s__Limiplasma sp900548145	NS	0	0	0	0	0	0	1	0	0	0	0	0	0	0	0	0	1	0	0	0	1	1	0	1	1	0	1	1	0	1	0	0	0	0	0	0	1	1	0	0	0	1	1
GCA_900550955.1	o__Christensenellales;f__CAG-74;g__Limiplasma;s__Limiplasma sp900550955	NS	0	0	0	0	0	0	1	0	0	0	0	0	0	0	0	0	0	0	0	0	1	1	1	0	0	0	0	1	0	0	0	0	0	0	0	0	0	1	0	1	0	1	1
GCA_934621505.1	o__Christensenellales;f__CAG-74;g__Limiplasma;s__Limiplasma sp934621505	NS	0	0	0	0	0	0	1	0	0	0	0	0	0	0	0	0	1	0	0	0	1	1	0	1	0	1	1	1	0	1	0	0	0	0	0	0	1	1	0	0	0	1	1
GCA_018715175.1	o__Christensenellales;f__CAG-74;g__Limiplasma;s__Limiplasma stercoravium	RS	0	0	0	0	0	0	1	0	0	0	0	0	0	0	0	0	1	0	0	0	1	1	1	1	0	0	1	1	0	1	0	0	0	0	0	0	1	1	0	0	0	1	1
MGYG000002151	o__Christensenellales;f__CAG-74;g__Pullichristensenella;s__	NS	0	0	0	0	0	0	1	0	0	0	0	0	0	0	0	0	1	0	0	0	1	1	1	1	0	0	0	1	0	0	0	0	0	0	0	0	1	0	1	0	0	1	1
GCA_900754775.1	o__Christensenellales;f__CAG-74;g__Pullichristensenella;s__Pullichristensenella excrementipullorum	RS	0	0	0	0	0	0	1	0	0	0	0	0	0	0	0	0	1	0	0	0	1	0	1	0	1	0	0	1	0	1	0	0	0	0	0	0	1	1	0	0	0	0	1
MGYG000003871	o__Christensenellales;f__CAG-74;g__RUG11247;s__	NS	0	0	0	0	0	0	0	0	0	0	0	0	0	0	0	0	0	0	0	0	1	1	1	0	0	0	0	0	0	0	0	0	0	0	0	0	0	0	0	0	0	0	1
GCA_902767315.1	o__Christensenellales;f__CAG-74;g__RUG11247;s__RUG11247 sp902767315	NS	0	0	0	0	0	0	1	0	0	0	0	0	0	0	0	0	0	0	0	0	1	0	1	1	1	0	0	1	0	1	0	0	0	0	0	0	0	0	1	0	0	1	1
GCA_934630705.1	o__Christensenellales;f__CAG-74;g__RUG563;s__RUG563 sp934630705	NS	0	0	0	0	0	0	1	0	0	0	0	0	0	0	0	0	0	0	0	0	1	0	0	1	0	0	0	1	0	1	0	0	0	0	0	0	0	1	1	0	0	1	1
GCA_934632155.1	o__Christensenellales;f__CAG-74;g__RUG563;s__RUG563 sp934632155	NS	0	0	0	0	0	0	1	0	0	0	0	0	0	0	0	0	0	0	1	1	1	1	0	1	1	0	0	1	0	1	0	0	0	0	0	0	0	1	1	0	0	1	1
GCA_004556395.1	o__Christensenellales;f__CAG-74;g__SFHK01;s__SFHK01 sp004556395	NS	0	0	0	0	0	0	1	0	0	0	0	0	0	0	0	0	0	0	0	0	1	1	1	1	1	1	0	1	0	1	0	0	0	0	0	0	0	0	1	0	0	1	1
GCA_004556155.1	o__Christensenellales;f__CAG-74;g__SFMI01;s__SFMI01 sp004556155	NS	0	0	0	0	0	0	1	0	0	0	0	0	0	0	0	0	0	0	0	0	1	0	0	1	0	0	0	1	0	1	0	0	0	0	0	0	0	1	0	0	0	1	1
MGYG000003490	o__Christensenellales;f__CAG-74;g__UBA11524;s__	NS	0	0	0	0	0	1	1	0	0	0	0	0	0	0	0	0	0	0	0	0	0	0	1	1	0	1	0	1	0	0	0	0	0	0	0	1	0	1	0	0	0	1	0
GCA_000437595.1	o__Christensenellales;f__CAG-74;g__UBA11524;s__UBA11524 sp000437595	NS	0	0	0	0	0	0	1	0	0	0	0	0	0	0	0	0	0	0	0	0	1	0	0	1	0	0	0	1	0	0	0	0	0	0	0	0	0	1	0	0	0	1	1
GCA_900769075.1	o__Christensenellales;f__CAG-74;g__UBA11524;s__UBA11524 sp900769075	NS	0	0	0	0	0	0	1	0	0	0	0	0	0	0	0	0	0	1	0	0	1	0	0	1	0	0	0	0	0	0	0	0	0	0	1	0	0	1	0	0	1	1	1
GCA_018715105.1	o__Christensenellales;f__CAG-74;g__Ventricola;s__Ventricola intestinavium	RS	0	0	0	0	0	0	0	0	0	0	0	0	0	0	0	0	1	0	0	0	1	1	0	1	1	0	1	1	0	0	0	0	0	0	0	0	1	1	0	0	0	1	1
GCA_900542395.1	o__Christensenellales;f__CAG-74;g__Ventricola;s__Ventricola sp900542395	NS	0	0	0	0	0	0	1	0	0	0	0	0	0	0	0	0	0	0	0	0	1	1	0	1	0	0	0	1	0	1	0	0	0	0	0	0	0	1	0	0	0	1	1
GCA_900542445.1	o__Christensenellales;f__CAG-74;g__Ventricola;s__Ventricola sp900542445	NS	0	0	0	0	0	0	1	0	0	0	0	0	0	0	0	0	0	0	0	1	1	1	0	1	0	0	0	1	0	1	0	0	0	0	0	0	0	1	0	0	0	1	1
GCA_900548125.1	o__Christensenellales;f__CAG-74;g__Ventricola;s__Ventricola sp900548125	NS	0	0	0	0	0	0	1	0	0	0	0	0	0	0	0	0	0	0	0	0	1	1	0	1	0	0	0	1	0	1	0	0	0	0	0	0	0	1	0	0	0	1	1
GCA_934643825.1	o__Christensenellales;f__CAG-74;g__Ventricola;s__Ventricola sp934643825	NS	0	0	0	0	0	0	1	0	0	0	0	0	0	0	0	0	0	0	0	0	0	0	0	0	0	1	0	1	0	1	0	0	0	0	0	0	0	1	0	1	0	0	0
GCA_000434675.1	o__Christensenellales;f__CAG-917;g__CAG-1138;s__CAG-1138 sp000434675	NS	0	0	0	0	0	0	1	0	0	0	0	0	0	0	0	0	0	0	0	0	1	1	0	1	1	0	0	1	0	1	0	0	0	0	0	0	0	0	0	0	0	1	1
GCA_001940895.1	o__Christensenellales;f__CAG-917;g__CAG-349;s__CAG-349 sp001940895	NS	0	0	0	0	0	0	1	0	0	0	0	0	0	0	0	0	0	0	0	0	1	1	1	0	0	0	0	1	0	0	0	0	0	0	0	0	0	0	0	0	0	1	1
GCA_022009995.1	o__Christensenellales;f__CAG-917;g__CAG-349;s__CAG-349 sp003539515	NS	0	0	0	0	0	0	0	0	0	0	0	0	0	0	0	0	0	0	0	0	0	1	1	0	0	0	0	0	0	0	0	0	0	0	0	0	0	1	0	0	0	1	0
GCA_000434435.1	o__Christensenellales;f__CAG-917;g__CAG-475;s__CAG-475 sp000434435	NS	0	0	0	0	0	0	1	0	0	0	0	0	0	0	0	0	0	0	0	0	1	1	0	1	0	0	0	1	0	0	0	0	0	0	0	0	0	1	0	0	0	1	1
GCA_900547975.1	o__Christensenellales;f__CAG-917;g__CAG-475;s__CAG-475 sp900547975	NS	0	0	0	0	0	0	1	0	0	0	0	0	0	0	0	0	0	0	0	0	1	1	0	1	0	0	0	1	0	0	0	0	0	0	0	0	0	1	0	0	0	1	1
GCA_900548005.1	o__Christensenellales;f__CAG-917;g__CAG-475;s__CAG-475 sp900548005	NS	0	0	0	0	0	0	1	0	0	0	0	0	0	0	0	0	0	0	0	0	1	1	0	1	0	0	0	1	0	0	0	0	0	0	0	0	0	1	0	0	0	1	1
GCA_900549225.1	o__Christensenellales;f__CAG-917;g__CAG-475;s__CAG-475 sp900549225	NS	0	0	0	0	0	0	1	0	0	0	0	0	0	0	0	0	0	0	0	0	1	1	0	1	1	0	0	1	0	1	0	0	0	0	0	0	0	1	0	0	0	1	1
GCA_900550855.1	o__Christensenellales;f__CAG-917;g__CAG-475;s__CAG-475 sp900550855	NS	0	0	0	0	0	0	1	0	0	0	0	0	0	0	0	0	0	0	0	0	1	1	0	0	0	0	0	1	0	0	0	0	0	0	0	0	0	1	0	0	0	1	1
GCA_022009775.1	o__Christensenellales;f__CAG-917;g__CAG-475;s__CAG-475 sp900550915	NS	0	0	0	0	0	0	1	0	0	0	0	0	0	0	0	0	0	0	0	0	1	1	0	1	0	0	0	1	0	0	0	0	0	0	0	0	0	1	0	0	0	0	1
GCA_900551145.1	o__Christensenellales;f__CAG-917;g__CAG-475;s__CAG-475 sp900551145	NS	0	0	0	0	0	0	1	0	0	0	0	0	0	0	0	0	0	0	0	0	1	1	0	1	0	0	0	1	0	0	0	0	0	0	0	0	0	1	0	0	0	0	1
GCA_900763875.1	o__Christensenellales;f__CAG-917;g__CAG-475;s__CAG-475 sp900763875	NS	0	0	0	0	0	0	1	0	0	0	0	0	0	0	0	0	0	0	0	0	1	1	0	1	0	0	0	1	0	0	0	0	0	0	0	0	0	1	0	0	0	1	1
GCA_900769205.1	o__Christensenellales;f__CAG-917;g__CAG-475;s__CAG-475 sp900769205	NS	0	0	0	0	0	0	1	0	0	0	0	0	0	0	0	0	0	0	0	0	0	0	0	1	0	0	0	1	0	0	0	0	0	0	0	0	0	1	0	0	0	0	0
GCA_934233745.1	o__Christensenellales;f__CAG-917;g__CAG-475;s__CAG-475 sp934233745	NS	0	0	0	0	0	0	1	0	0	0	0	0	0	0	0	0	0	0	0	0	1	1	0	1	0	0	0	1	0	0	0	0	0	0	0	0	0	1	0	0	0	1	1
GCA_000437555.1	o__Christensenellales;f__CAG-917;g__CAG-917;s__CAG-917 sp000437555	NS	0	0	0	0	0	0	0	0	0	0	0	0	0	0	0	0	0	0	0	0	1	1	1	1	1	0	0	0	0	1	0	0	0	0	0	0	0	1	0	0	0	1	1
GCA_934277645.1	o__Christensenellales;f__CAG-917;g__CAG-917;s__CAG-917 sp934277645	NS	0	0	0	0	0	0	0	0	0	0	0	0	0	0	0	0	0	0	0	0	1	1	1	1	1	0	0	0	0	1	0	0	0	0	0	0	0	1	0	0	0	1	1
GCA_944332995.1	o__Christensenellales;f__CAG-917;g__CAG-917;s__CAG-917 sp944332995	NS	0	0	0	0	0	0	0	0	0	0	0	0	0	0	0	0	0	0	0	0	1	1	1	1	1	0	0	0	0	1	0	0	0	0	0	0	0	1	0	0	0	1	1
GCA_900755035.1	o__Christensenellales;f__CAG-917;g__HGM11377;s__HGM11377 sp900755035	NS	0	0	0	0	0	0	1	0	0	0	0	0	0	0	0	0	0	0	0	0	1	1	0	1	0	0	0	1	0	0	0	0	0	0	0	0	0	1	0	0	0	1	1
GCA_900545885.1	o__Christensenellales;f__CAG-917;g__Limadaptatus;s__Limadaptatus sp900545885	NS	0	0	0	0	0	0	1	0	0	0	0	0	0	0	0	0	0	0	0	0	1	1	1	1	0	0	0	1	0	0	0	0	0	0	0	0	0	1	0	0	0	1	1
GCA_900553825.1	o__Christensenellales;f__CAG-917;g__Limadaptatus;s__Limadaptatus sp900553825	NS	0	0	0	0	0	0	1	0	0	0	0	0	0	0	0	0	0	0	0	0	1	1	1	1	0	0	0	1	0	0	0	0	0	0	0	0	0	1	0	0	0	1	1
GCA_900554085.1	o__Christensenellales;f__CAG-917;g__Limadaptatus;s__Limadaptatus sp900554085	NS	0	0	0	0	0	0	1	0	0	0	0	0	0	0	0	0	0	0	0	0	1	0	1	0	0	0	0	1	0	0	0	0	0	0	0	0	0	1	0	0	0	0	1
GCA_900754695.1	o__Christensenellales;f__CAG-917;g__Limadaptatus;s__Limadaptatus sp900754695	NS	0	0	0	0	0	0	1	0	0	0	0	0	0	0	0	0	0	0	0	0	1	1	1	1	0	0	0	1	0	0	0	0	0	0	0	0	0	1	0	0	0	1	1
GCA_944349635.1	o__Christensenellales;f__CAG-917;g__Limadaptatus;s__Limadaptatus sp944349635	NS	0	0	0	0	0	0	1	0	0	0	0	0	0	0	0	0	0	0	0	0	0	0	1	1	0	0	0	1	0	0	0	0	0	0	0	0	0	1	0	0	0	0	0
GCA_900544575.1	o__Christensenellales;f__CAG-917;g__Limadaptatus;s__Limadaptatus stercorigallinarum	RS	0	0	0	0	0	0	1	0	0	0	0	0	0	0	0	0	0	0	0	0	1	1	1	1	0	0	0	1	0	0	0	0	0	0	0	0	0	1	0	0	0	1	1
MGYG000003562	o__Christensenellales;f__CAG-917;g__RGIG4097;s__	NS	0	0	0	0	0	0	1	0	0	0	0	0	0	0	0	0	0	0	0	0	0	1	0	0	1	0	0	0	0	0	0	0	0	0	0	0	0	0	0	0	0	1	0
GCA_905193725.1	o__Christensenellales;f__Christensenellaceae;g__CAJJPW01;s__CAJJPW01 sp905193725	NS	1	1	1	0	0	0	1	0	0	0	0	0	0	1	1	1	1	1	0	0	1	1	1	0	1	0	0	1	0	0	0	0	0	0	1	0	1	1	1	0	1	1	1
GCA_000981035.1	o__Christensenellales;f__Christensenellaceae;g__Christensenella;s__Christensenella hongkongensis	RS	1	1	0	0	0	0	1	0	0	0	0	0	0	1	1	1	1	1	0	0	1	1	1	1	1	1	0	1	1	1	0	1	0	0	1	0	1	1	1	1	1	1	1
GCA_001678845.1	o__Christensenellales;f__Christensenellaceae;g__Christensenella;s__Christensenella intestinihominis	RS	0	0	0	0	0	0	1	0	0	0	0	0	0	1	1	1	1	1	0	0	1	1	1	1	1	0	0	1	0	1	0	1	0	0	1	0	1	1	1	0	1	1	1
GCA_003628755.1	o__Christensenellales;f__Christensenellaceae;g__Christensenella;s__Christensenella minuta	RS	1	1	1	0	0	0	1	0	0	0	1	0	1	1	1	1	1	1	0	0	1	1	1	1	1	0	0	1	0	1	0	1	0	0	1	0	1	1	1	0	1	1	1
GCA_900087015.1	o__Christensenellales;f__Christensenellaceae;g__Christensenella;s__Christensenella timonensis	RS	1	1	1	0	0	0	1	0	0	0	0	0	0	1	1	1	1	1	0	0	1	1	1	1	1	1	0	1	1	1	0	1	0	0	1	0	1	1	1	1	1	1	1
GCA_014384805.1	o__Christensenellales;f__Christensenellaceae;g__Guopingia;s__Guopingia tenuis	RS	0	0	0	0	0	0	1	0	0	0	0	0	0	1	0	0	0	1	0	0	1	1	1	1	1	0	0	1	0	1	0	0	0	0	1	0	0	1	1	0	1	1	1
GCA_900761075.1	o__Christensenellales;f__Christensenellaceae;g__HGM11616;s__HGM11616 sp900761075	NS	0	0	0	0	0	0	0	0	0	0	0	0	0	1	0	0	0	0	0	0	1	1	1	0	1	1	0	1	0	0	0	0	0	0	0	0	0	1	1	1	0	1	1
GCA_003343685.1	o__Christensenellales;f__Christensenellaceae;g__QAKS01;s__QAKS01 sp003343685	NS	0	0	0	0	0	0	1	0	0	0	0	0	0	0	0	0	0	0	0	0	1	1	1	0	0	0	0	0	0	0	0	0	0	0	0	0	0	1	1	1	0	1	1
MGYG000002701	o__Christensenellales;f__Christensenellaceae;g__QANA01;s__	NS	0	0	0	0	0	0	1	0	0	0	0	0	0	0	0	0	0	1	0	0	1	0	1	1	1	1	0	1	1	1	0	0	0	0	0	0	0	1	0	0	0	0	1
MGYG000003304	o__Christensenellales;f__Christensenellaceae;g__QANA01;s__	NS	0	0	0	0	0	0	1	0	0	0	0	0	0	0	0	0	0	0	0	0	1	0	1	0	1	0	0	1	0	1	0	0	0	0	0	0	0	0	0	0	0	1	1
GCA_003149735.1	o__Christensenellales;f__Christensenellaceae;g__QANA01;s__QANA01 sp003149735	NS	0	0	0	0	0	0	1	0	0	0	0	0	0	0	0	0	0	0	0	0	1	0	1	1	0	1	0	1	0	0	0	0	0	0	0	0	0	1	1	0	0	1	1
GCA_900554725.1	o__Christensenellales;f__Christensenellaceae;g__QANA01;s__QANA01 sp900554725	NS	0	0	0	0	0	0	1	0	0	0	0	0	0	0	0	0	0	1	0	0	1	0	1	1	1	1	0	1	0	0	0	0	0	0	0	0	0	1	0	0	0	1	1
GCA_900545085.1	o__Christensenellales;f__Christensenellaceae;g__Scybalosoma;s__Scybalosoma faecavium	RS	1	1	1	0	0	0	0	0	0	0	0	0	0	1	1	1	1	1	0	0	1	1	1	1	1	0	0	1	0	1	0	0	0	0	0	0	1	0	0	0	0	1	1
GCA_905210905.1	o__Christensenellales;f__DTU072;g__CAG-1782;s__CAG-1782 sp905210905	NS	0	0	0	0	0	0	0	0	0	0	0	0	0	0	0	0	0	0	0	0	1	1	1	1	1	0	0	1	1	1	0	0	0	0	0	0	0	1	0	0	0	1	1
GCA_014384745.1	o__Christensenellales;f__GCA-900066905;g__Luoshenia;s__Luoshenia tenuis	RS	0	1	0	0	0	0	1	0	0	0	0	0	0	0	0	0	0	0	0	0	1	1	1	1	1	0	0	1	0	0	0	0	0	0	0	0	0	1	0	0	0	1	1
GCA_905215695.1	o__Christensenellales;f__HGM11417;g__CAJMQN01;s__CAJMQN01 sp905215695	NS	1	0	0	0	0	0	1	0	0	0	0	0	0	0	1	0	1	1	0	0	1	1	1	1	0	1	0	1	0	0	0	0	0	0	0	0	1	1	1	1	0	1	1
MGYG000003212	o__Christensenellales;f__HGM11417;g__HGM11417;s__	NS	0	0	0	0	0	0	1	0	0	0	0	0	0	0	0	0	0	0	0	0	1	1	1	0	1	1	0	1	0	0	0	0	0	0	0	0	0	1	0	1	0	1	1
GCA_900761895.1	o__Christensenellales;f__HGM11417;g__HGM11417;s__HGM11417 sp900761895	NS	0	0	0	0	0	0	1	0	0	0	0	0	0	0	0	0	0	0	0	0	1	1	1	1	1	1	0	1	0	0	0	0	0	0	0	0	0	1	1	1	0	1	1
GCA_000435495.1	o__Christensenellales;f__Pumilibacteraceae;g__CAG-552;s__CAG-552 sp000435495	NS	0	0	0	0	0	0	1	0	0	0	0	0	0	0	1	0	0	1	0	0	1	1	0	1	0	0	0	1	0	0	0	0	0	0	0	0	0	0	0	0	0	1	1
GCA_900761915.1	o__Christensenellales;f__Pumilibacteraceae;g__HGM11386;s__HGM11386 sp900761915	NS	0	0	0	0	0	0	1	0	0	0	0	0	0	0	0	0	0	0	0	0	1	1	0	1	0	0	0	1	0	0	0	0	0	0	0	0	0	1	0	0	0	1	1
GCA_904387375.1	o__Christensenellales;f__Pumilibacteraceae;g__Protoclostridium;s__Protoclostridium gallicola	RS	0	0	0	0	0	0	1	0	0	0	0	0	0	0	0	0	0	0	0	0	1	1	0	1	1	0	0	1	0	0	0	0	0	0	0	0	0	1	0	0	0	1	1
GCA_019113265.1	o__Christensenellales;f__Pumilibacteraceae;g__Protoclostridium;s__Protoclostridium sp019113265	NS	0	0	0	0	0	0	1	0	0	0	0	0	0	0	0	0	0	0	0	0	1	1	0	1	1	0	0	1	1	0	0	0	0	0	0	0	0	1	0	0	0	1	1
GCA_900555875.1	o__Christensenellales;f__Pumilibacteraceae;g__Protoclostridium;s__Protoclostridium sp900555875	NS	0	0	0	0	0	0	1	0	0	0	0	0	0	0	0	0	0	0	0	0	0	0	0	0	1	0	0	1	1	0	0	0	0	0	0	0	0	1	0	0	0	0	0
GCA_900761765.1	o__Christensenellales;f__Pumilibacteraceae;g__Protoclostridium;s__Protoclostridium sp900761765	NS	0	0	0	0	0	0	1	0	0	0	0	0	0	0	0	0	0	0	0	0	1	1	0	1	1	0	0	1	0	0	0	0	0	0	0	0	0	1	0	0	0	1	1
GCA_003533505.1	o__Christensenellales;f__Pumilibacteraceae;g__UBA10677;s__UBA10677 sp003533505	NS	0	0	0	0	0	0	1	0	0	0	0	0	0	0	0	0	0	0	0	0	0	0	0	1	1	0	0	0	0	1	0	0	0	0	0	0	0	1	1	0	0	0	0
GCA_900543755.1	o__Christensenellales;f__Pumilibacteraceae;g__UBA10677;s__UBA10677 sp900543755	NS	0	0	0	0	0	0	1	0	0	0	0	0	0	0	0	0	0	0	0	0	1	1	0	1	0	0	0	1	0	0	0	0	0	0	0	0	0	1	1	0	0	1	1
GCA_900553005.1	o__Christensenellales;f__Pumilibacteraceae;g__UBA10677;s__UBA10677 sp900553005	NS	0	0	0	0	0	0	0	0	0	0	0	0	0	0	0	0	0	0	0	0	1	1	0	1	0	0	0	1	0	0	0	0	0	0	0	0	0	1	0	0	0	1	1
GCA_900760475.1	o__Christensenellales;f__Pumilibacteraceae;g__UBA10677;s__UBA10677 sp900760475	NS	0	0	0	0	0	0	1	0	0	0	0	0	0	0	0	0	0	0	0	0	1	1	0	1	0	0	0	1	0	0	0	0	0	0	0	0	0	1	1	0	0	1	1
GCA_900762945.1	o__Christensenellales;f__Pumilibacteraceae;g__UBA10677;s__UBA10677 sp900762945	NS	0	0	0	0	0	0	1	0	0	0	0	0	0	0	0	0	0	0	0	0	1	1	0	1	1	0	0	1	0	1	0	0	0	0	0	0	0	1	1	0	0	1	1
GCA_900767465.1	o__Christensenellales;f__Pumilibacteraceae;g__UBA10677;s__UBA10677 sp900767465	NS	0	0	0	0	0	0	1	0	0	0	0	0	0	0	0	0	0	0	0	0	1	1	0	1	0	0	0	1	0	0	0	0	0	0	0	0	0	1	1	0	0	1	1
GCA_934270565.1	o__Christensenellales;f__Pumilibacteraceae;g__UBA10677;s__UBA10677 sp934270565	NS	0	0	0	0	0	0	1	0	0	0	0	0	0	0	0	0	0	0	0	0	1	1	0	1	0	0	0	1	0	0	0	0	0	0	0	0	0	1	1	0	0	1	1
GCA_900553555.1	o__Christensenellales;f__Pumilibacteraceae;g__UMGS1795;s__UMGS1795 sp900553555	NS	0	0	0	0	0	0	1	0	0	0	0	0	0	0	0	0	0	0	0	0	1	1	0	0	1	0	0	0	0	0	0	0	0	0	0	0	0	1	0	0	0	1	1
GCA_900555125.1	o__Christensenellales;f__Pumilibacteraceae;g__UMGS1795;s__UMGS1795 sp900555125	NS	0	0	0	0	0	0	1	0	0	0	0	0	0	0	0	0	0	0	0	0	1	1	0	0	1	0	0	1	0	1	0	0	0	0	0	0	0	0	1	0	0	0	1
GCA_900761165.1	o__Christensenellales;f__Pumilibacteraceae;g__UMGS1795;s__UMGS1795 sp900761165	NS	0	0	0	0	0	0	1	0	0	0	0	0	0	0	0	0	0	0	0	0	0	1	0	0	1	0	0	1	0	1	0	0	0	0	0	0	0	1	1	0	0	1	0
GCA_934247335.1	o__Christensenellales;f__Pumilibacteraceae;g__UMGS1795;s__UMGS1795 sp934247335	NS	0	0	0	0	0	0	1	0	0	0	0	0	0	0	0	0	0	0	0	0	1	1	0	0	0	0	0	1	0	1	0	0	0	0	0	0	0	0	1	0	0	1	1
GCA_003150515.1	o__Christensenellales;f__QALW01;g__QALW01;s__QALW01 sp003150515	NS	0	0	0	0	0	0	1	0	0	0	0	0	0	0	0	0	0	0	0	0	1	1	1	1	1	1	0	1	1	0	0	0	0	0	0	0	0	1	1	0	0	1	1
GCA_900547955.1	o__Christensenellales;f__QALW01;g__QALW01;s__QALW01 sp900547955	NS	0	0	0	0	0	0	1	0	0	0	0	0	0	0	0	0	0	0	0	0	0	0	1	1	1	1	0	1	1	0	0	0	0	0	0	0	0	1	1	0	0	0	0
GCA_900552055.1	o__Christensenellales;f__QALW01;g__QALW01;s__QALW01 sp900552055	NS	0	0	0	0	0	0	1	0	0	0	0	0	0	0	0	0	0	0	0	0	0	1	1	0	1	1	0	1	1	0	0	0	0	0	0	0	0	1	1	0	0	1	0
MGYG000003474	o__Christensenellales;f__QALW01;g__UMGS1322;s__	NS	0	0	0	0	0	0	0	0	0	0	0	0	0	0	0	0	0	0	0	0	0	0	1	0	0	0	0	1	0	0	0	0	0	0	0	0	0	1	0	1	0	1	0
GCA_900550765.1	o__Christensenellales;f__QALW01;g__UMGS1322;s__UMGS1322 sp900550765	NS	0	0	0	0	0	0	1	0	0	0	0	0	0	0	0	0	0	0	0	0	0	0	1	1	0	0	0	0	0	0	0	0	0	0	0	0	0	1	1	1	0	0	0
GCA_900769815.1	o__Christensenellales;f__QALW01;g__UMGS1322;s__UMGS1322 sp900769815	NS	0	0	0	0	0	0	1	0	0	0	0	0	0	0	0	0	0	0	0	0	1	0	1	1	0	1	0	1	0	0	0	0	0	0	0	0	0	0	1	1	0	1	1
GCA_905200615.1	o__Christensenellales;f__QALW01;g__UMGS1322;s__UMGS1322 sp905200615	NS	0	0	0	0	0	0	1	0	0	0	0	0	0	0	0	0	0	0	0	0	1	0	0	1	0	0	0	1	0	0	0	0	0	0	0	0	0	1	1	1	0	1	1
GCA_905214315.1	o__Christensenellales;f__QALW01;g__UMGS1322;s__UMGS1322 sp905214315	NS	0	0	0	0	0	0	1	0	0	0	0	0	0	0	0	0	0	0	0	0	1	0	1	1	0	0	0	1	0	0	0	0	0	0	0	0	0	1	1	1	0	1	1
GCA_934434555.1	o__Christensenellales;f__QALW01;g__UMGS1322;s__UMGS1322 sp934434555	NS	0	0	0	0	0	0	1	0	0	0	0	0	0	0	0	0	0	0	0	0	1	0	0	1	0	1	0	1	0	0	0	0	0	0	0	0	0	1	1	1	0	1	1
GCA_022009755.1	o__Christensenellales;f__QALW01;g__UMGS1338;s__UMGS1338 sp900550805	NS	0	0	0	0	0	0	1	0	0	0	0	0	0	0	0	0	0	0	0	0	0	1	1	0	1	0	0	1	0	0	0	0	0	0	0	0	0	0	0	0	0	1	0
MGYG000002629	o__Christensenellales;f__QAND01;g__UMGS1975;s__	NS	0	0	0	0	0	0	0	0	0	0	0	0	0	0	1	0	0	1	0	0	0	0	0	0	0	0	0	0	0	0	0	0	0	0	0	0	0	0	0	0	0	0	0
GCA_900546685.1	o__Christensenellales;f__QAND01;g__UMGS1975;s__UMGS1975 sp900546685	NS	1	1	1	0	0	0	0	0	0	0	0	0	0	0	1	0	1	1	0	0	1	1	0	1	0	0	0	1	0	0	0	0	0	0	0	0	1	0	0	0	0	0	1
GCA_905208455.1	o__Christensenellales;f__QAND01;g__UMGS1975;s__UMGS1975 sp900556815	NS	1	1	1	0	0	0	0	0	0	0	0	0	0	0	1	0	1	1	0	0	1	1	0	1	0	0	0	1	0	0	0	0	0	0	0	0	1	0	0	0	0	1	1
GCA_905188085.1	o__Christensenellales;f__QAND01;g__UMGS1975;s__UMGS1975 sp900751745	NS	1	1	1	0	0	0	0	0	0	0	0	0	0	0	1	0	1	1	0	0	1	1	0	1	0	0	0	1	0	0	0	0	0	0	0	0	1	0	0	0	0	1	1
GCA_003522085.1	o__Christensenellales;f__UBA1242;g__Caccovivens;s__Caccovivens sp003522085	NS	0	0	0	0	0	0	0	0	0	0	0	0	0	0	0	0	0	0	0	0	1	1	0	1	0	0	0	0	0	0	0	0	0	0	0	0	0	0	0	0	0	0	1
GCA_900551855.1	o__Christensenellales;f__UBA1242;g__Caccovivens;s__Caccovivens sp900551855	NS	0	0	0	0	0	0	0	0	0	0	0	0	0	0	0	0	0	0	0	0	1	1	0	1	0	0	0	0	0	0	0	0	0	0	0	0	0	0	0	0	0	1	1
GCA_900555365.1	o__Christensenellales;f__UBA1242;g__Caccovivens;s__Caccovivens sp900555365	NS	0	0	0	0	0	0	0	0	0	0	0	0	0	0	0	0	0	0	0	0	0	0	0	0	0	0	0	0	0	0	0	0	0	0	0	0	0	1	0	0	0	0	0
GCA_900557645.1	o__Christensenellales;f__UBA1242;g__Caccovivens;s__Caccovivens sp900557645	NS	0	0	0	0	0	0	0	0	0	0	0	0	0	0	0	0	0	0	0	0	0	0	0	0	0	0	0	0	0	0	0	0	0	0	0	0	0	0	0	0	0	0	0
GCA_900753315.1	o__Christensenellales;f__UBA1242;g__Caccovivens;s__Caccovivens sp900753315	NS	0	0	0	0	0	0	0	0	0	0	0	0	0	0	0	0	0	0	0	0	1	1	0	1	0	0	0	0	0	0	0	0	0	0	0	0	0	0	0	0	0	1	1
GCA_900768545.1	o__Christensenellales;f__UBA1242;g__Caccovivens;s__Caccovivens sp900768545	NS	0	0	0	0	0	0	0	0	0	0	0	0	0	0	0	0	0	0	0	0	1	1	0	1	0	0	0	0	0	0	0	0	0	0	0	0	0	0	0	0	0	1	1
GCA_905195085.1	o__Christensenellales;f__UBA1242;g__Caccovivens;s__Caccovivens sp905195085	NS	0	0	0	0	0	0	0	0	0	0	0	0	0	0	0	0	0	0	0	0	1	1	0	1	0	0	0	0	0	0	0	0	0	0	0	0	0	0	0	0	0	1	1
GCA_905207515.1	o__Christensenellales;f__UBA1242;g__Caccovivens;s__Caccovivens sp905207515	NS	0	0	0	0	0	0	0	0	0	0	0	0	0	0	0	0	0	0	0	0	1	1	0	1	0	0	0	0	0	0	0	0	0	0	0	0	0	0	0	0	0	1	1
GCA_905203645.1	o__Christensenellales;f__UBA1242;g__CAJKWP01;s__CAJKWP01 sp905203645	NS	0	0	0	0	0	0	0	0	0	0	0	0	0	0	0	0	0	0	0	0	1	1	0	1	0	0	0	0	0	0	0	0	0	0	0	0	0	0	0	0	0	0	1
GCA_934749845.1	o__Christensenellales;f__UBA1242;g__CAKVNM01;s__CAKVNM01 sp934749845	NS	0	0	0	0	0	0	0	0	0	0	0	0	0	0	0	0	0	0	0	0	1	0	0	0	0	0	0	0	0	0	0	0	0	0	0	0	0	0	0	0	0	0	1
GCA_900767835.1	o__Christensenellales;f__UBA1242;g__HGM11367;s__HGM11367 sp900767835	NS	0	0	0	0	0	0	0	0	0	0	0	0	0	0	0	0	0	0	0	0	1	1	0	1	1	0	0	0	0	0	0	0	0	0	0	0	0	0	0	0	0	0	1
GCA_900768425.1	o__Christensenellales;f__UBA1242;g__HGM11367;s__HGM11367 sp900768425	NS	0	0	0	0	0	0	0	0	0	0	0	0	0	0	0	0	0	0	0	0	1	1	0	1	1	0	0	0	0	0	0	0	0	0	0	0	0	0	0	0	0	0	1
GCA_900767715.1	o__Christensenellales;f__UBA1242;g__HGM11372;s__HGM11372 sp900767715	NS	0	0	0	0	0	0	0	0	0	0	0	0	0	0	0	0	0	0	0	0	1	1	0	1	0	0	0	0	0	0	0	0	0	0	0	0	0	0	0	0	0	0	1
GCA_934754375.1	o__Christensenellales;f__UBA1242;g__Onthoplasma;s__Onthoplasma sp934754375	NS	0	0	0	0	0	0	0	0	0	0	0	0	0	0	0	0	0	0	0	0	1	1	0	1	0	0	0	0	0	0	0	0	0	0	0	0	0	0	0	0	0	1	1
MGYG000001794	o__Christensenellales;f__UBA1242;g__UBA11490;s__	NS	0	0	0	0	0	0	0	0	0	0	0	0	0	0	0	0	0	0	0	0	0	1	0	1	1	0	0	0	0	0	0	0	0	0	0	0	0	0	0	0	0	1	0
GCA_003524095.1	o__Christensenellales;f__UBA1242;g__UBA11490;s__UBA11490 sp003524095	NS	0	0	0	0	0	0	0	0	0	0	0	0	0	0	0	0	0	0	0	0	1	1	0	1	1	0	0	0	0	0	0	0	0	0	0	0	0	0	0	0	0	1	1
GCA_016297915.1	o__Christensenellales;f__UBA1242;g__UBA11490;s__UBA11490 sp016297915	NS	0	0	0	0	0	0	0	0	0	0	0	0	0	0	0	0	0	0	0	0	1	1	0	1	1	0	0	0	0	0	0	0	0	0	0	0	0	0	0	0	0	1	1
GCA_934746645.1	o__Christensenellales;f__UBA1242;g__UBA6345;s__UBA6345 sp934746645	NS	0	0	0	0	0	0	0	0	0	0	0	0	0	0	0	0	0	0	0	0	1	1	0	1	0	0	0	0	0	0	0	0	0	0	0	0	0	0	0	0	0	1	1
MGYG000003522	o__Christensenellales;f__UBA1242;g__UBA7862;s__	NS	0	0	0	0	0	0	0	0	0	0	0	0	0	0	0	0	0	0	0	0	1	1	0	0	0	0	0	0	0	0	0	0	0	0	0	0	0	0	0	0	0	1	1
GCA_905212505.1	o__Christensenellales;f__UBA1242;g__UBA7868;s__UBA7868 sp905212505	NS	0	0	0	0	0	0	0	0	0	0	0	0	0	0	0	0	0	0	0	0	1	0	0	0	1	0	0	0	0	0	0	0	0	0	0	0	0	0	0	0	0	0	1
MGYG000003519	o__Christensenellales;f__UBA1242;g__UMGS1470;s__	NS	0	0	0	0	0	0	0	0	0	0	0	0	0	0	0	0	0	0	0	0	0	0	0	0	0	0	0	0	0	0	0	0	0	0	0	0	0	1	0	0	0	0	0
GCA_900552105.1	o__Christensenellales;f__UBA1242;g__UMGS1470;s__UMGS1470 sp900552105	NS	0	0	0	0	0	0	0	0	0	0	0	0	0	0	0	0	0	0	0	0	1	1	0	1	0	0	0	0	0	0	0	0	0	0	0	0	0	0	0	0	0	1	1
GCA_900766395.1	o__Christensenellales;f__UBA1242;g__UMGS1470;s__UMGS1470 sp900766395	NS	0	0	0	0	0	0	0	0	0	0	0	0	0	0	0	0	0	0	0	0	1	1	0	1	0	0	0	0	0	0	0	0	0	0	0	0	0	0	0	0	0	1	1
GCA_900556185.1	o__Christensenellales;f__UBA1242;g__UMGS1908;s__UMGS1908 sp900556185	NS	0	0	0	0	0	0	0	0	0	0	0	0	0	0	0	0	0	0	0	0	1	1	0	1	0	0	0	0	0	0	0	0	0	0	0	0	0	0	0	0	0	1	1
GCA_905187655.1	o__Christensenellales;f__UBA1242;g__UMGS1908;s__UMGS1908 sp905187655	NS	0	0	0	0	0	0	0	0	0	0	0	0	0	0	0	0	0	0	0	0	1	1	0	1	0	0	0	0	0	0	0	0	0	0	0	0	0	0	0	0	0	1	1
GCA_934772525.1	o__Christensenellales;f__UBA1242;g__UMGS1908;s__UMGS1908 sp934772525	NS	0	0	0	0	0	0	0	0	0	0	0	0	0	0	0	0	0	0	0	0	1	1	0	1	1	0	0	0	0	0	0	0	0	0	0	0	0	0	0	0	0	1	1
GCA_900554955.1	o__Christensenellales;f__UBA1242;g__UMGS2069;s__UMGS2069 sp900554955	NS	0	0	0	0	0	0	0	0	0	0	0	0	0	0	0	0	0	0	0	0	1	1	0	0	0	0	0	0	0	0	0	0	0	0	0	0	0	0	0	0	0	1	1
GCA_900557585.1	o__Christensenellales;f__UBA1242;g__UMGS2069;s__UMGS2069 sp900557585	NS	0	0	0	0	0	0	0	0	0	0	0	0	0	0	0	0	0	0	0	0	0	1	0	0	0	0	0	0	0	0	0	0	0	0	0	0	0	0	0	0	0	1	0
GCA_900557695.1	o__Christensenellales;f__UBA1242;g__UMGS2069;s__UMGS2069 sp900557695	NS	0	0	0	0	0	0	0	0	0	0	0	0	0	0	0	0	0	0	0	0	1	1	0	1	0	0	0	0	0	0	0	0	0	0	0	0	0	0	0	0	0	1	1
MGYG000004512	o__Christensenellales;f__UBA1242;g__UMGS2070;s__	NS	0	0	0	0	0	0	0	0	0	0	0	0	0	0	0	0	0	0	0	0	1	1	0	1	0	0	0	0	0	0	0	0	0	0	0	0	0	0	0	0	0	1	1
GCA_900557655.1	o__Christensenellales;f__UBA1242;g__UMGS2070;s__UMGS2070 sp900557655	NS	0	0	0	0	0	0	0	0	0	0	0	0	0	0	0	0	0	0	0	0	1	0	0	0	0	0	0	0	0	0	0	0	0	0	0	0	0	0	0	0	0	0	1
GCA_905203455.1	o__Christensenellales;f__UBA1242;g__UMGS2070;s__UMGS2070 sp905203455	NS	0	0	0	0	0	0	0	0	0	0	0	0	0	0	0	0	0	0	0	0	1	1	0	1	0	0	0	0	0	0	0	0	0	0	0	0	0	0	0	0	0	1	1
GCA_900544595.1	o__Christensenellales;f__UBA1242;g__UMGS687;s__UMGS687 sp900544595	NS	0	0	0	0	0	0	0	0	0	0	0	0	0	0	0	0	0	0	0	0	1	1	0	1	0	0	0	0	0	0	0	0	0	0	0	0	0	0	0	0	0	1	1
GCA_900545735.1	o__Christensenellales;f__UBA1242;g__UMGS687;s__UMGS687 sp900545735	NS	0	0	0	0	0	0	0	0	0	0	0	0	0	0	0	0	0	0	0	0	1	1	0	1	0	0	0	0	0	0	0	0	0	0	0	0	0	0	0	0	0	1	1
GCA_900551705.1	o__Christensenellales;f__UBA1242;g__UMGS687;s__UMGS687 sp900551705	NS	0	0	0	0	0	0	0	0	0	0	0	0	0	0	0	0	0	0	0	0	1	1	0	1	0	0	0	0	0	0	0	0	0	0	0	0	0	0	0	0	0	0	1
GCA_934747765.1	o__Christensenellales;f__UBA1242;g__UMGS687;s__UMGS687 sp934747765	NS	0	0	0	0	0	0	0	0	0	0	0	0	0	0	0	0	0	0	0	0	1	1	0	1	0	0	0	0	0	0	0	0	0	0	0	0	0	0	0	0	0	1	1
GCA_904393115.1	o__Christensenellales;f__UBA1750;g__Spyradocola;s__Spyradocola merdavium	RS	0	0	0	0	0	0	1	0	0	0	0	0	0	0	0	0	0	0	0	0	1	1	1	1	1	1	0	1	1	1	0	0	0	0	0	0	0	1	0	0	0	1	1
GCA_905193155.1	o__Christensenellales;f__UBA1750;g__Spyradocola;s__Spyradocola sp905193155	NS	0	0	0	0	0	0	1	0	0	0	0	0	0	0	0	0	0	0	0	0	1	1	1	1	1	1	1	1	1	1	0	0	0	0	0	0	0	1	0	0	0	1	1
GCA_900772745.1	o__Christensenellales;f__UBA3700;g__HGM11368;s__HGM11368 sp900772745	NS	0	0	0	0	0	0	0	0	0	0	0	0	0	0	0	0	0	0	0	0	1	1	0	0	0	0	0	1	0	0	0	0	0	0	0	0	0	1	0	0	0	1	1
GCA_902373595.1	o__Christensenellales;f__UBA3700;g__Ornithoclostridium;s__Ornithoclostridium faecigallinarum	RS	0	0	0	0	0	0	1	0	0	0	0	0	0	0	0	0	0	0	0	0	1	1	0	1	1	0	0	0	0	0	0	0	0	0	0	0	0	1	0	0	0	1	1
GCA_900542005.1	o__Christensenellales;f__UMGS416;g__Parachristensenella;s__Parachristensenella sp900542005	NS	0	0	0	0	0	0	1	0	0	0	0	0	0	0	0	0	1	0	0	1	1	0	1	1	1	0	1	1	0	1	0	0	0	0	0	0	1	1	1	1	0	1	1
MGYG000003416	o__Clostridiales;f__Clostridiaceae;g__;s__	NS	1	1	1	0	1	0	1	0	0	1	1	1	1	0	1	0	1	1	1	1	0	1	0	0	1	0	1	0	1	1	0	0	0	0	0	0	1	0	0	0	0	1	1
MGYG000004699	o__Clostridiales;f__Clostridiaceae;g__Clostridium;s__	NS	1	1	1	0	0	0	0	1	0	0	0	0	0	0	0	0	1	1	1	1	1	1	0	1	1	0	1	0	0	1	0	0	0	0	0	0	1	1	0	0	0	1	1
GCA_900461085.1	o__Clostridiales;f__Clostridiaceae;g__Clostridium;s__Clostridium baratii	RS	1	1	1	1	0	0	0	0	0	0	0	0	0	0	1	0	1	1	1	1	1	1	0	1	1	1	1	0	1	1	0	0	0	0	0	0	1	1	1	0	0	1	1
GCA_018223745.1	o__Clostridiales;f__Clostridiaceae;g__Clostridium;s__Clostridium beijerinckii	RS	1	1	1	0	0	0	0	0	0	0	0	0	1	1	1	1	1	1	1	1	1	1	0	1	1	1	1	1	0	1	0	0	0	0	1	0	1	1	1	1	1	1	1
GCA_006742065.1	o__Clostridiales;f__Clostridiaceae;g__Clostridium;s__Clostridium butyricum	RS	1	1	1	0	0	0	0	0	0	0	0	0	0	1	0	0	1	1	1	1	1	1	0	1	1	1	1	1	0	1	0	0	0	0	1	0	1	1	1	0	1	1	1
GCA_000320405.1	o__Clostridiales;f__Clostridiaceae;g__Clostridium;s__Clostridium celatum	RS	1	1	1	1	0	0	0	0	0	0	0	0	0	0	0	0	1	0	1	1	1	1	0	1	1	1	0	0	1	0	0	0	0	0	0	0	1	1	1	1	0	1	1
GCA_004353185.1	o__Clostridiales;f__Clostridiaceae;g__Clostridium;s__Clostridium cuniculi	RS	1	1	1	1	0	0	0	0	0	0	0	0	0	0	0	0	1	1	1	1	1	1	0	1	1	1	1	0	1	0	0	0	0	0	0	0	1	1	0	0	0	1	1
GCA_001405015.1	o__Clostridiales;f__Clostridiaceae;g__Clostridium;s__Clostridium disporicum_B	RS	1	1	1	0	0	0	0	0	0	0	0	0	0	0	0	0	1	1	1	1	1	1	0	1	1	0	0	0	1	1	0	0	0	0	0	0	1	1	1	1	0	1	1
GCA_001458595.1	o__Clostridiales;f__Clostridiaceae;g__Clostridium;s__Clostridium neonatale	RS	1	1	1	0	0	0	0	0	0	0	0	0	1	0	0	0	1	1	1	1	1	1	0	1	1	0	1	1	0	1	0	0	0	0	1	0	1	1	1	1	1	1	1
GCA_900086595.1	o__Clostridiales;f__Clostridiaceae;g__Clostridium;s__Clostridium nigeriense	RS	1	1	1	0	0	0	0	0	0	0	1	0	1	0	1	0	1	1	1	1	1	1	0	1	1	0	0	0	0	0	0	0	0	0	0	0	1	1	0	0	0	1	1
GCA_900447045.1	o__Clostridiales;f__Clostridiaceae;g__Clostridium;s__Clostridium paraputrificum	RS	1	1	1	0	0	0	0	0	0	0	0	0	0	0	0	0	1	1	1	1	1	1	0	1	1	0	0	1	0	1	0	0	0	0	0	0	1	1	1	0	0	1	1
GCA_000577815.1	o__Clostridiales;f__Clostridiaceae;g__Clostridium;s__Clostridium saudiense	RS	1	1	1	1	0	0	0	0	0	0	0	0	0	0	0	0	1	0	1	1	1	1	0	1	1	0	0	0	0	0	0	0	0	0	0	0	1	1	0	0	0	1	1
GCA_003606265.1	o__Clostridiales;f__Clostridiaceae;g__Clostridium;s__Clostridium septicum	RS	1	1	1	1	0	0	0	1	0	0	0	0	0	0	0	0	1	1	1	1	1	1	0	1	1	1	1	0	1	0	0	0	0	0	1	0	1	1	1	0	1	1	1
GCA_000435835.1	o__Clostridiales;f__Clostridiaceae;g__Clostridium;s__Clostridium sp000435835	NS	1	1	1	0	0	0	0	0	0	0	0	0	0	0	0	0	1	0	1	1	1	1	0	1	1	0	0	0	0	1	0	0	0	0	0	0	1	1	0	0	0	1	1
GCF_014287815.1	o__Clostridiales;f__Clostridiaceae;g__Clostridium;s__Clostridium sp001916075	NS	1	1	1	0	0	0	0	0	0	0	0	0	0	0	0	0	1	1	1	1	1	1	0	1	1	0	0	0	1	0	0	0	0	0	0	0	1	1	0	0	0	1	1
GCA_900539375.1	o__Clostridiales;f__Clostridiaceae;g__Clostridium;s__Clostridium sp900539375	NS	1	1	1	0	0	0	0	0	0	0	0	0	0	0	0	0	1	1	1	1	1	1	0	1	1	0	1	1	0	0	0	0	0	0	0	0	1	1	0	0	0	1	1
GCA_900540255.1	o__Clostridiales;f__Clostridiaceae;g__Clostridium;s__Clostridium sp900540255	NS	1	1	1	0	0	0	0	0	0	0	0	0	0	0	0	0	1	1	1	1	1	1	0	1	1	0	0	0	1	0	0	0	0	0	0	0	1	1	0	0	0	1	1
GCA_900543325.1	o__Clostridiales;f__Clostridiaceae;g__Clostridium;s__Clostridium sp900543325	NS	1	1	1	1	0	0	0	0	0	0	0	0	0	0	0	0	1	1	1	1	1	1	0	1	1	1	0	0	1	1	0	0	0	0	0	0	1	1	0	0	0	1	1
GCA_900547475.1	o__Clostridiales;f__Clostridiaceae;g__Clostridium;s__Clostridium sp900547475	NS	1	1	1	1	0	0	0	0	0	0	0	0	0	0	0	0	1	1	1	1	1	1	0	1	1	1	1	0	1	1	0	0	0	0	0	0	1	1	0	0	0	1	1
GCA_900759995.1	o__Clostridiales;f__Clostridiaceae;g__Clostridium;s__Clostridium sp900759995	NS	1	1	1	0	0	0	0	0	0	0	0	0	0	0	1	0	1	1	1	1	1	1	0	1	1	0	0	0	0	0	0	0	0	0	0	0	1	1	1	1	0	1	1
GCF_019734195.1	o__Clostridiales;f__Clostridiaceae;g__Clostridium;s__Clostridium sp900766315	NS	1	1	1	1	0	0	0	0	0	0	0	0	0	0	0	0	1	0	1	1	1	1	0	1	1	1	1	0	1	0	0	0	0	0	0	0	1	1	1	0	0	1	1
GCA_900769625.1	o__Clostridiales;f__Clostridiaceae;g__Clostridium;s__Clostridium sp900769625	NS	1	1	1	1	0	0	0	0	0	0	0	0	0	0	0	0	1	1	1	1	1	1	0	1	1	1	0	1	0	1	0	0	0	0	0	0	1	1	0	0	0	1	1
GCA_934754925.1	o__Clostridiales;f__Clostridiaceae;g__Clostridium;s__Clostridium sp934754925	NS	1	1	1	1	0	0	0	0	0	0	0	0	0	0	0	0	1	1	1	1	1	1	0	1	1	1	1	0	1	1	0	0	0	0	0	0	1	1	0	0	0	1	1
GCA_017873245.1	o__Clostridiales;f__Clostridiaceae;g__Clostridium;s__Clostridium tertium	RS	1	1	1	0	0	0	0	0	0	0	0	0	0	0	1	0	1	1	1	1	1	1	0	1	1	0	1	0	1	1	0	0	0	0	0	0	1	1	0	0	0	1	1
GCA_000820705.1	o__Clostridiales;f__Clostridiaceae;g__Clostridium_AA;s__Clostridium_AA polynesiense	RS	1	1	1	0	0	0	1	1	1	1	1	1	1	0	0	0	1	1	1	1	1	1	0	1	1	0	1	1	1	1	0	0	0	0	0	0	1	1	0	0	0	1	1
GCA_902809985.1	o__Clostridiales;f__Clostridiaceae;g__Clostridium_B;s__Clostridium_B sp902809985	NS	1	1	1	0	0	1	1	1	0	0	1	0	0	1	1	1	1	1	1	1	1	1	0	1	1	0	1	1	0	1	1	1	1	0	0	1	1	1	1	1	0	1	1
GCA_000359585.1	o__Clostridiales;f__Clostridiaceae;g__Clostridium_B;s__Clostridium_B tyrobutyricum	RS	1	1	1	0	0	1	0	0	0	0	0	0	0	1	1	1	1	1	0	0	1	1	0	1	1	1	1	1	1	1	1	0	0	0	1	1	1	1	1	0	1	1	1
GCA_001276985.1	o__Clostridiales;f__Clostridiaceae;g__Clostridium_F;s__Clostridium_F botulinum	RS	1	1	1	1	0	1	0	0	0	0	0	0	1	0	0	0	1	1	1	1	1	1	0	1	1	1	1	1	1	0	0	0	0	0	0	1	1	1	1	0	0	1	1
GCA_001889325.1	o__Clostridiales;f__Clostridiaceae;g__Clostridium_F;s__Clostridium_F botulinum_A	RS	1	1	1	1	0	1	0	0	0	0	0	0	0	0	0	0	1	1	1	1	1	1	0	1	1	1	1	1	1	1	0	0	0	0	0	1	1	1	1	0	0	1	1
GCA_001243045.1	o__Clostridiales;f__Clostridiaceae;g__Clostridium_F;s__Clostridium_F niameyense	RS	0	0	0	1	0	1	0	0	0	0	0	0	0	0	0	0	1	1	1	1	1	1	0	1	0	1	0	1	0	0	0	0	0	0	1	1	1	1	1	0	1	1	1
GCA_002008345.1	o__Clostridiales;f__Clostridiaceae;g__Clostridium_F;s__Clostridium_F tepidum	RS	1	1	1	1	0	1	0	0	0	0	0	0	0	0	0	0	1	1	1	1	1	1	0	1	1	1	0	1	1	1	0	0	0	0	0	1	1	1	1	0	0	1	1
GCA_900187165.1	o__Clostridiales;f__Clostridiaceae;g__Clostridium_G;s__Clostridium_G cochlearium	RS	1	1	1	1	0	0	1	1	0	0	0	0	0	0	1	0	1	1	1	1	1	1	0	1	1	0	1	1	1	1	0	0	0	0	0	0	1	1	1	1	0	1	1
GCA_900167265.1	o__Clostridiales;f__Clostridiaceae;g__Clostridium_G;s__Clostridium_G tetani	RS	1	1	1	1	0	0	0	1	0	0	0	0	0	0	1	0	1	1	1	1	1	1	0	1	1	1	1	1	1	1	0	0	0	0	1	0	1	1	1	0	1	1	1
GCA_900176615.1	o__Clostridiales;f__Clostridiaceae;g__Clostridium_H;s__Clostridium_H massiliodielmoense	RS	1	1	1	1	0	1	0	0	0	0	0	0	1	0	0	0	1	1	0	0	1	1	0	1	1	0	1	1	1	1	0	0	0	0	1	1	1	1	1	0	1	1	1
GCA_000821305.1	o__Clostridiales;f__Clostridiaceae;g__Clostridium_J;s__Clostridium_J culturomicium	RS	1	1	1	0	1	1	1	1	1	1	1	1	1	0	0	0	1	1	1	1	1	1	0	1	0	0	0	1	0	1	0	0	0	0	0	1	1	1	1	0	0	1	1
GCA_014836835.1	o__Clostridiales;f__Clostridiaceae;g__Clostridium_J;s__Clostridium_J faecium	RS	1	1	1	0	0	0	1	1	1	1	1	1	1	1	1	1	1	1	1	1	1	1	0	1	0	0	0	1	0	0	0	0	0	0	0	0	1	1	1	0	0	1	1
GCA_000612845.1	o__Clostridiales;f__Clostridiaceae;g__Clostridium_J;s__Clostridium_J ihumii	RS	1	1	1	0	0	0	1	1	1	1	1	1	1	1	1	1	1	1	1	1	1	1	0	1	1	0	0	1	0	1	0	0	0	0	0	0	1	1	1	0	0	1	1
GCA_000285575.1	o__Clostridiales;f__Clostridiaceae;g__Clostridium_J;s__Clostridium_J senegalense	RS	1	1	1	0	0	0	1	1	1	1	1	1	1	0	0	0	1	1	1	1	1	1	0	1	1	0	0	1	1	0	0	0	0	0	0	0	1	1	1	0	0	1	1
GCA_900548455.1	o__Clostridiales;f__Clostridiaceae;g__Clostridium_J;s__Clostridium_J sp900548455	NS	1	1	1	0	0	0	1	1	1	1	1	1	1	0	0	0	1	1	1	1	1	1	0	1	0	0	0	1	0	1	0	0	0	0	0	0	1	1	1	0	0	1	1
GCA_902363375.1	o__Clostridiales;f__Clostridiaceae;g__Clostridium_J;s__Clostridium_J sp902363375	NS	1	1	1	0	0	0	1	1	1	1	1	1	1	0	0	0	1	1	1	1	1	1	0	1	0	0	0	1	0	1	0	0	0	0	0	0	1	1	0	0	0	1	1
GCA_018919175.1	o__Clostridiales;f__Clostridiaceae;g__Clostridium_L;s__Clostridium_L simiarum	RS	1	1	1	1	0	0	1	1	1	1	1	1	1	1	1	1	1	1	1	1	1	1	0	1	1	1	1	1	1	1	0	0	0	0	0	0	1	1	0	0	0	1	1
GCA_020911725.1	o__Clostridiales;f__Clostridiaceae;g__Clostridium_X;s__Clostridium_X cadaveris	RS	1	1	1	1	0	1	0	1	1	1	1	1	0	0	1	1	1	1	1	1	1	1	0	1	1	1	1	0	0	1	0	0	0	0	1	1	1	1	1	1	1	1	1
GCA_022773025.1	o__Clostridiales;f__Clostridiaceae;g__Clostridium_X;s__Clostridium_X sp022773025	NS	1	1	1	1	0	1	0	1	1	1	1	1	0	0	0	0	1	1	1	1	1	1	0	1	1	1	1	0	0	1	0	0	0	0	1	1	1	1	1	0	1	1	1
GCA_001403635.1	o__Clostridiales;f__Clostridiaceae;g__Sarcina;s__Sarcina massiliamazoniense	RS	1	1	1	0	0	0	0	0	0	0	0	0	0	0	0	0	1	1	1	1	1	1	0	1	1	0	0	0	1	0	0	0	0	0	0	0	1	1	0	0	0	1	1
GCA_900091705.1	o__Clostridiales;f__Clostridiaceae;g__Sarcina;s__Sarcina mediterraneense	RS	1	1	1	0	0	0	0	0	0	0	0	0	0	0	0	0	1	1	1	1	1	1	0	1	1	0	0	0	1	0	1	0	0	0	0	0	1	1	0	0	0	1	1
GCA_000013285.1	o__Clostridiales;f__Clostridiaceae;g__Sarcina;s__Sarcina perfringens	RS	1	1	1	1	0	0	0	0	0	0	0	0	0	1	0	0	1	1	1	1	1	1	0	1	1	1	1	0	1	0	0	0	0	0	1	0	1	1	1	0	1	1	1
GCA_900456775.1	o__Clostridiales;f__Clostridiaceae;g__Sarcina;s__Sarcina ventriculi	RS	1	1	1	0	0	0	0	0	0	0	0	0	0	0	0	0	1	1	1	1	1	1	0	1	0	0	1	0	0	1	0	0	0	0	0	0	1	1	0	0	0	1	1
GCF_024623185.1	o__Eubacteriales;f__Anaerofustaceae;g__Anaerofustis;s__Anaerofustis sp900549875	NS	1	1	1	0	0	0	0	0	0	0	0	0	0	1	1	1	1	1	0	0	1	0	0	1	0	1	0	1	0	0	0	0	0	0	0	0	1	0	1	0	0	0	1
GCA_000154825.1	o__Eubacteriales;f__Anaerofustaceae;g__Anaerofustis;s__Anaerofustis stercorihominis	RS	1	1	1	0	0	0	0	0	0	0	0	0	0	1	1	1	1	1	0	0	1	0	0	1	0	0	0	1	0	0	0	0	0	0	0	0	1	0	1	0	0	0	1
GCA_900142645.1	o__Eubacteriales;f__Eubacteriaceae;g__Eubacterium;s__Eubacterium callanderi	RS	1	1	1	0	0	0	0	0	0	0	0	0	0	0	1	1	1	1	1	0	1	1	0	1	0	1	1	1	0	1	0	0	0	0	1	0	1	1	1	1	1	1	1
GCA_000807675.2	o__Eubacteriales;f__Eubacteriaceae;g__Eubacterium;s__Eubacterium limosum	RS	1	1	1	0	0	0	0	0	0	0	0	0	0	0	1	1	1	1	1	0	1	1	0	1	0	1	1	1	0	1	0	0	0	0	1	0	1	1	1	1	1	1	1
GCA_002441855.2	o__Eubacteriales;f__Eubacteriaceae;g__Eubacterium;s__Eubacterium maltosivorans	RS	1	1	1	0	0	0	0	0	0	0	0	0	0	0	1	1	1	1	1	0	1	1	0	1	0	1	1	1	0	1	0	0	0	0	1	0	1	1	1	1	1	1	1
GCA_900555725.1	o__Eubacteriales;f__Garciellaceae;g__Garciella;s__Garciella sp900555725	NS	1	1	1	1	0	1	1	0	0	0	0	0	1	0	1	1	1	1	0	0	0	1	0	1	0	0	1	1	0	1	0	1	1	0	1	1	1	1	0	0	1	1	0
MGYG000003766	o__HGM11327;f__HGM11327;g__HGM11327;s__	NS	0	0	0	0	0	0	1	0	0	0	0	0	0	0	0	0	0	0	0	0	0	0	0	0	0	0	0	1	0	0	0	0	0	0	0	0	0	0	0	0	0	0	0
GCA_900759935.1	o__HGM11327;f__HGM11327;g__HGM11327;s__HGM11327 sp900759935	NS	0	0	0	0	0	0	0	0	0	0	0	0	0	0	0	0	0	0	0	0	0	1	1	0	1	0	0	1	0	0	0	0	0	0	0	0	0	0	1	0	0	1	0
GCA_905210525.1	o__HGM11327;f__HGM11327;g__SIG351;s__SIG351 sp905210525	NS	0	0	0	0	0	0	1	0	0	0	0	0	0	0	0	0	0	0	0	0	1	1	1	1	0	0	0	0	0	1	0	0	0	0	0	0	0	1	1	0	0	1	1
MGYG000002719	o__HGM11514;f__HGM11514;g__;s__	NS	0	0	0	0	0	0	1	0	0	0	0	0	0	0	0	0	0	1	0	0	1	1	1	1	1	1	0	1	1	0	0	0	0	0	0	0	0	1	0	0	0	1	1
MGYG000004133	o__HGM11514;f__HGM11514;g__CAKSKB01;s__	NS	0	0	0	0	0	0	1	0	0	0	0	0	0	0	0	0	0	0	0	0	1	1	1	1	1	0	0	1	0	0	0	0	0	0	0	0	0	1	1	1	0	1	1
GCA_900757255.1	o__HGM11514;f__HGM11514;g__HGM11514;s__HGM11514 sp900757255	NS	0	0	0	0	0	0	1	0	0	0	0	0	0	0	0	0	0	0	0	0	1	1	1	1	1	0	0	1	1	0	0	0	0	0	0	0	0	1	1	0	0	1	1
MGYG000002623	o__Lachnospirales;f__Anaerotignaceae;g__Anaerotignum;s__	NS	1	0	1	0	0	0	0	0	0	0	0	0	0	0	1	0	1	1	0	0	1	1	0	1	1	1	0	1	0	0	0	0	0	0	1	1	1	0	1	0	1	1	1
MGYG000002791	o__Lachnospirales;f__Anaerotignaceae;g__Anaerotignum;s__	NS	1	1	1	0	0	1	0	0	0	0	0	0	0	0	1	1	1	1	0	0	1	1	0	1	1	0	0	0	0	0	0	0	0	0	1	1	1	0	1	0	1	1	1
MGYG000003647	o__Lachnospirales;f__Anaerotignaceae;g__Anaerotignum;s__	NS	0	0	0	0	0	0	0	0	0	0	0	0	0	0	1	0	1	1	0	0	1	1	0	0	1	1	0	1	0	0	0	0	0	0	1	1	1	1	0	0	1	1	1
GCA_003865035.1	o__Lachnospirales;f__Anaerotignaceae;g__Anaerotignum;s__Anaerotignum faecicola	RS	0	0	0	0	0	1	0	0	0	0	0	0	0	0	1	0	1	1	0	0	1	1	0	1	1	1	0	1	0	0	0	0	0	0	1	1	1	0	1	0	1	1	1
GCA_900142265.1	o__Lachnospirales;f__Anaerotignaceae;g__Anaerotignum;s__Anaerotignum lactatifermentans	RS	0	0	1	0	0	1	0	0	0	0	0	0	0	0	1	0	1	1	1	1	1	1	0	1	1	1	0	1	0	1	0	0	0	0	1	1	1	0	1	0	1	1	1
GCA_001304995.1	o__Lachnospirales;f__Anaerotignaceae;g__Anaerotignum;s__Anaerotignum sp001304995	NS	0	0	0	0	0	1	0	0	0	0	0	0	0	0	1	0	1	1	0	1	1	1	0	1	1	1	0	1	0	1	0	0	0	0	1	1	1	0	1	0	1	1	1
GCA_905212195.1	o__Lachnospirales;f__Anaerotignaceae;g__Anaerotignum;s__Anaerotignum sp905212195	NS	0	0	1	0	0	1	0	0	0	0	0	0	0	0	1	0	1	1	1	1	1	1	0	1	1	1	0	1	0	1	0	0	0	0	1	1	1	0	1	0	1	1	1
GCA_905214825.1	o__Lachnospirales;f__Anaerotignaceae;g__Anaerotignum;s__Anaerotignum sp905214825	NS	0	0	0	0	0	1	0	0	0	0	0	0	0	0	1	0	1	1	0	0	1	1	0	1	0	1	0	1	0	1	0	0	0	0	1	1	1	0	0	0	1	1	1
GCA_900757025.1	o__Lachnospirales;f__Anaerotignaceae;g__HGM11808;s__HGM11808 sp900757025	NS	1	0	1	0	0	1	0	0	0	1	0	0	0	1	0	0	1	0	0	0	1	1	0	1	0	1	0	1	0	0	0	0	0	0	0	1	1	0	0	0	0	1	1
GCA_904378045.1	o__Lachnospirales;f__Anaerotignaceae;g__Metalachnospira;s__Metalachnospira gallinarum	RS	0	0	1	0	0	1	0	0	0	0	0	0	0	0	1	1	1	1	0	0	1	1	1	1	1	1	1	1	0	0	0	0	0	0	1	1	1	0	0	0	1	1	1
GCA_900546215.1	o__Lachnospirales;f__Anaerotignaceae;g__Metalachnospira;s__Metalachnospira sp900546215	NS	0	0	1	0	0	1	0	0	0	0	0	0	0	0	1	0	1	1	0	0	1	1	0	1	0	1	1	1	0	0	0	0	0	0	1	1	1	0	0	0	1	1	1
GCA_900548595.1	o__Lachnospirales;f__Anaerotignaceae;g__Metalachnospira;s__Metalachnospira sp900548595	NS	0	0	1	0	0	1	0	0	0	0	0	0	0	0	1	0	1	1	0	0	1	1	0	1	0	1	1	1	0	0	0	0	0	0	1	1	1	0	0	0	1	1	1
GCF_018918145.1	o__Lachnospirales;f__Anaerotignaceae;g__Metalachnospira;s__Metalachnospira sp900553995	NS	0	0	1	0	0	1	0	0	0	0	0	0	0	0	1	0	1	1	0	0	1	1	0	1	0	1	1	1	0	0	0	0	0	0	1	1	1	0	0	0	1	1	1
GCA_902406135.1	o__Lachnospirales;f__Anaerotignaceae;g__Metalachnospira;s__Metalachnospira sp902406135	NS	0	1	1	0	0	1	0	0	0	0	0	0	0	0	1	0	1	1	0	0	1	0	1	0	0	1	1	1	0	0	0	0	0	0	1	1	1	0	0	0	1	0	1
GCA_944377425.1	o__Lachnospirales;f__Anaerotignaceae;g__Neoanaerotignum_A;s__Neoanaerotignum_A sp944377425	NS	0	0	1	0	0	1	0	1	0	0	0	0	0	0	1	1	1	1	0	0	1	1	0	1	1	1	1	1	0	0	0	0	0	0	0	1	1	1	0	1	0	1	1
GCA_014384895.1	o__Lachnospirales;f__Bianqueaceae;g__Bianquea;s__Bianquea renquensis	RS	0	0	0	0	0	0	1	0	0	0	0	0	0	0	0	0	0	0	0	0	1	1	1	1	1	0	0	1	0	0	0	0	0	0	0	0	0	1	1	1	0	1	1
GCA_019423265.1	o__Lachnospirales;f__Bianqueaceae;g__Bianquea;s__Bianquea sp019423265	NS	0	0	0	0	0	0	1	0	0	0	0	0	0	0	0	0	0	0	0	0	0	1	1	1	0	0	0	1	0	0	0	0	0	0	0	0	0	1	1	1	0	1	0
MGYG000004224	o__Lachnospirales;f__Bianqueaceae;g__Faecimorpha;s__	NS	0	0	0	0	0	0	1	0	0	0	0	0	0	0	0	0	0	0	0	0	1	1	0	0	1	0	0	1	0	1	0	0	0	0	0	0	0	1	1	1	0	1	1
GCA_900764045.1	o__Lachnospirales;f__Bianqueaceae;g__Faecimorpha;s__Faecimorpha sp900764045	NS	0	0	0	0	0	0	1	0	0	0	0	0	0	0	0	0	0	0	0	0	1	1	0	1	1	0	0	1	0	1	0	0	0	0	0	0	0	0	1	1	0	1	1
GCA_944376225.1	o__Lachnospirales;f__Bianqueaceae;g__Faecimorpha;s__Faecimorpha sp944376225	NS	0	0	0	0	0	0	1	0	0	0	0	0	0	0	0	0	0	1	0	0	1	1	0	1	1	0	0	1	0	0	0	0	0	0	1	0	0	1	1	1	1	1	1
GCA_002305315.1	o__Lachnospirales;f__Bianqueaceae;g__Faecimorpha;s__Faecimorpha stercoravium	RS	0	0	0	0	0	0	1	0	0	0	0	0	0	0	0	0	0	1	0	0	1	1	0	1	1	0	0	1	0	1	0	0	0	0	1	0	0	1	1	1	1	1	1
GCA_000432155.1	o__Lachnospirales;f__CAG-274;g__CAG-274;s__CAG-274 sp000432155	NS	0	0	0	0	0	0	1	0	0	0	0	0	0	1	0	0	0	1	0	0	1	1	0	1	1	0	0	1	1	1	1	0	0	0	0	0	0	1	0	0	0	1	1
GCA_900545305.1	o__Lachnospirales;f__CAG-274;g__CAG-274;s__CAG-274 sp900545305	NS	0	0	0	0	0	0	1	0	0	0	0	0	0	1	0	0	0	1	0	0	1	1	0	1	1	0	0	1	1	1	0	0	0	0	0	0	0	1	0	0	0	1	1
MGYG000004067	o__Lachnospirales;f__CAG-274;g__CALWRD01;s__	NS	0	0	0	0	0	0	1	0	0	0	0	0	0	1	0	0	0	0	0	0	1	1	0	1	0	0	0	1	0	0	0	0	0	0	0	0	0	1	0	0	0	1	1
MGYG000004429	o__Lachnospirales;f__CAG-274;g__CALWRD01;s__	NS	0	0	0	0	0	0	1	0	0	0	0	0	0	0	0	0	0	0	0	0	1	1	0	0	0	0	0	1	0	0	0	0	0	0	0	0	0	1	0	0	0	1	1
MGYG000004634	o__Lachnospirales;f__CAG-274;g__Gallispira;s__	NS	0	0	0	0	0	0	1	0	0	0	0	0	0	0	0	0	0	1	0	0	0	1	0	1	0	0	0	1	0	0	1	0	0	0	0	0	0	1	0	0	0	1	0
GCA_900543365.1	o__Lachnospirales;f__CAG-274;g__Gallispira;s__Gallispira sp900543365	NS	0	0	0	0	0	0	1	0	0	0	0	0	0	1	0	0	0	0	0	0	1	1	0	1	1	1	0	1	1	0	1	0	0	0	0	0	0	1	0	0	0	1	1
GCA_900551755.1	o__Lachnospirales;f__CAG-274;g__Gallispira;s__Gallispira sp900551755	NS	0	0	0	0	0	0	1	0	0	0	0	0	0	0	0	0	0	1	0	0	0	0	0	1	0	1	0	1	0	0	1	0	0	0	0	0	0	1	1	0	0	0	0
GCA_905201505.1	o__Lachnospirales;f__CAG-274;g__Gallispira;s__Gallispira sp905201505	NS	0	0	0	0	0	0	1	0	0	0	0	0	0	1	0	0	0	0	0	0	1	1	0	1	1	0	0	1	1	0	1	0	0	0	0	0	0	1	0	0	0	1	1
GCA_900760465.1	o__Lachnospirales;f__CAG-274;g__HGM11788;s__HGM11788 sp900760465	NS	0	0	0	0	0	0	0	0	0	0	0	0	0	0	0	0	0	0	0	0	1	1	0	0	0	0	0	0	0	0	1	0	0	0	0	0	0	1	0	0	0	1	1
MGYG000004547	o__Lachnospirales;f__CAG-274;g__MGBC114079;s__	NS	0	0	0	0	0	0	1	0	0	0	0	0	0	0	0	0	0	0	0	0	1	1	0	1	0	0	0	1	0	0	1	0	0	0	0	0	0	1	0	0	0	1	1
GCA_018371275.1	o__Lachnospirales;f__CAG-274;g__Tyzzerella;s__Tyzzerella sp018371275	NS	0	0	0	0	0	0	0	0	0	0	0	0	0	0	0	0	0	0	0	0	1	1	0	1	0	0	0	0	0	0	0	0	0	0	0	0	0	1	0	0	0	1	1
GCA_900556665.1	o__Lachnospirales;f__Cellulosilyticaceae;g__Cellulosilyticum;s__Cellulosilyticum sp900556665	NS	0	0	0	1	0	0	0	0	0	0	0	0	0	0	0	0	0	0	0	0	1	0	0	1	1	1	0	0	0	0	0	0	0	0	0	0	0	1	0	0	0	0	1
GCA_900551325.1	o__Lachnospirales;f__Cellulosilyticaceae;g__Zhenhengia;s__Zhenhengia sp900551325	NS	0	0	0	0	0	0	1	0	0	0	0	0	0	0	0	0	0	0	0	1	1	1	0	1	0	0	0	1	0	1	0	0	0	0	0	0	0	1	0	0	0	1	1
GCA_014384995.1	o__Lachnospirales;f__Cellulosilyticaceae;g__Zhenhengia;s__Zhenhengia yiwuensis	RS	0	0	0	0	0	0	1	0	0	0	0	0	0	0	0	0	0	0	0	1	1	1	0	1	0	0	0	1	0	0	0	0	0	0	0	0	0	1	1	1	0	1	1
MGYG000002216	o__Lachnospirales;f__Lachnospiraceae;g__;s__	NS	0	0	0	0	0	0	1	0	0	0	0	0	0	0	0	0	1	0	0	0	1	1	0	0	1	0	1	1	1	0	0	0	0	0	0	0	0	1	1	0	0	1	1
MGYG000000574	o__Lachnospirales;f__Lachnospiraceae;g__14-2;s__	NS	0	1	1	0	0	0	1	0	0	0	0	0	0	0	0	0	1	0	0	0	1	1	0	1	0	0	0	1	0	1	0	0	0	0	0	0	1	0	1	0	0	1	1
MGYG000003970	o__Lachnospirales;f__Lachnospiraceae;g__14-2;s__	NS	1	1	1	0	0	0	1	0	0	0	0	0	0	0	1	0	1	1	0	0	1	1	0	1	1	0	0	1	1	0	0	0	0	0	0	0	1	1	1	1	0	1	1
GCF_014287635.1	o__Lachnospirales;f__Lachnospiraceae;g__1XD42-69;s__1XD42-69 sp014287635	NS	1	1	1	0	0	0	1	0	0	0	0	0	0	1	1	0	1	1	0	0	1	1	0	1	1	0	0	1	0	0	0	0	0	0	0	0	1	1	0	0	0	1	1
GCA_009695995.1	o__Lachnospirales;f__Lachnospiraceae;g__Acetatifactor;s__Acetatifactor intestinalis	RS	1	1	1	0	0	0	1	0	0	0	0	0	0	0	0	0	1	0	1	1	1	1	0	0	1	0	0	1	0	0	0	0	0	0	0	0	1	1	0	0	0	1	1
GCA_003447295.1	o__Lachnospirales;f__Lachnospiraceae;g__Acetatifactor;s__Acetatifactor sp003447295	NS	1	1	1	0	0	0	0	0	0	0	0	0	0	0	0	0	1	0	0	1	1	1	0	0	1	0	0	0	0	0	0	0	0	0	0	0	1	1	0	0	0	1	1
GCA_003584705.1	o__Lachnospirales;f__Lachnospiraceae;g__Acetatifactor;s__Acetatifactor sp900066565	NS	1	1	1	0	0	0	1	0	0	0	0	0	0	0	0	0	1	0	1	1	1	1	0	0	0	1	0	1	0	0	0	0	0	0	0	0	1	1	0	0	0	1	1
GCA_900554205.1	o__Lachnospirales;f__Lachnospiraceae;g__Acetatifactor;s__Acetatifactor sp900554205	NS	0	0	0	0	0	0	1	0	0	0	0	0	0	0	0	0	1	0	1	1	1	1	0	0	0	1	0	1	0	0	0	0	0	0	0	0	1	0	0	0	0	1	1
GCA_900755865.1	o__Lachnospirales;f__Lachnospiraceae;g__Acetatifactor;s__Acetatifactor sp900755865	NS	0	1	1	0	0	0	1	0	0	0	0	0	0	0	0	0	1	0	0	1	0	1	0	0	0	1	0	1	0	0	0	0	0	0	0	0	1	0	1	1	0	1	1
GCA_900760705.1	o__Lachnospirales;f__Lachnospiraceae;g__Acetatifactor;s__Acetatifactor sp900760705	NS	1	1	1	0	0	0	1	0	0	0	0	0	0	0	0	0	1	1	1	1	1	1	1	1	0	1	0	1	0	0	0	0	0	0	1	0	1	0	1	1	1	1	1
GCA_900766575.1	o__Lachnospirales;f__Lachnospiraceae;g__Acetatifactor;s__Acetatifactor sp900766575	NS	1	1	1	0	0	0	1	0	0	0	0	0	0	0	0	0	1	0	1	1	1	1	0	0	0	1	0	1	0	0	0	0	0	0	0	0	1	1	0	0	0	1	1
GCA_900771995.1	o__Lachnospirales;f__Lachnospiraceae;g__Acetatifactor;s__Acetatifactor sp900771995	NS	1	1	1	0	0	0	1	0	0	0	0	0	0	0	0	0	1	0	1	1	1	1	0	0	1	1	0	1	0	0	0	0	0	0	0	0	1	1	0	0	0	1	1
GCA_900772845.1	o__Lachnospirales;f__Lachnospiraceae;g__Acetatifactor;s__Acetatifactor sp900772845	NS	1	1	1	0	0	0	0	0	0	0	0	0	0	0	0	0	1	0	1	1	1	1	0	0	1	1	0	1	0	1	0	0	0	0	0	0	1	1	0	0	0	1	1
GCA_934394665.1	o__Lachnospirales;f__Lachnospiraceae;g__Acetatifactor;s__Acetatifactor sp934394665	NS	1	1	1	0	0	0	1	0	0	0	0	0	0	0	0	0	1	0	0	0	1	1	0	0	1	0	0	0	0	0	0	0	0	0	0	0	1	1	0	0	0	1	1
GCA_934426825.1	o__Lachnospirales;f__Lachnospiraceae;g__Acetatifactor;s__Acetatifactor sp934426825	NS	1	1	1	0	0	0	1	0	0	0	0	0	0	0	0	0	1	0	1	1	1	1	0	0	0	1	0	1	0	0	0	0	0	0	0	0	1	0	0	0	0	1	1
GCF_003477885.1	o__Lachnospirales;f__Lachnospiraceae;g__AF33-28;s__AF33-28 sp003477885	NS	0	0	1	0	0	0	1	0	0	0	0	0	0	0	0	0	1	1	0	0	1	1	0	1	0	1	0	1	0	0	0	0	0	0	0	0	1	1	1	1	0	1	1
GCA_001406815.1	o__Lachnospirales;f__Lachnospiraceae;g__Agathobacter;s__Agathobacter faecis	RS	1	1	1	0	0	0	1	0	0	0	0	0	0	0	1	0	1	1	0	0	1	1	0	1	1	0	0	1	0	1	0	0	0	0	0	0	1	1	0	0	0	1	1
GCA_000020605.1	o__Lachnospirales;f__Lachnospiraceae;g__Agathobacter;s__Agathobacter rectalis	RS	1	1	1	0	0	0	1	0	0	0	0	0	0	0	1	0	1	1	0	0	1	1	0	1	1	0	0	1	0	0	0	0	0	0	0	0	1	1	0	0	0	1	1
GCA_902363675.1	o__Lachnospirales;f__Lachnospiraceae;g__Agathobacter;s__Agathobacter sp000434275	NS	1	1	1	0	0	0	1	0	0	0	0	0	0	0	1	0	1	1	0	0	1	1	0	1	1	0	0	1	0	1	0	0	0	0	0	0	1	1	0	0	0	1	1
GCA_900543445.1	o__Lachnospirales;f__Lachnospiraceae;g__Agathobacter;s__Agathobacter sp900543445	NS	1	1	1	0	0	0	1	0	0	0	0	0	0	0	1	0	1	1	0	0	1	1	0	1	1	0	0	1	0	0	0	0	0	0	0	0	1	1	0	0	0	1	1
GCA_900546625.1	o__Lachnospirales;f__Lachnospiraceae;g__Agathobacter;s__Agathobacter sp900546625	NS	1	1	1	0	0	0	1	0	0	0	0	0	0	0	1	0	1	1	0	0	1	1	0	1	1	0	0	1	0	0	0	0	0	0	0	0	1	1	0	0	0	1	1
GCA_900548765.1	o__Lachnospirales;f__Lachnospiraceae;g__Agathobacter;s__Agathobacter sp900548765	NS	1	1	0	0	0	0	1	0	0	0	0	0	0	0	1	0	1	0	0	0	1	1	0	1	1	0	0	1	0	0	0	0	0	0	0	0	1	1	0	0	0	1	1
GCA_900549895.1	o__Lachnospirales;f__Lachnospiraceae;g__Agathobacter;s__Agathobacter sp900549895	NS	0	0	1	0	0	0	0	0	0	0	0	0	0	0	1	0	0	1	0	0	1	1	0	1	1	0	0	1	0	1	0	0	0	0	0	0	0	1	0	0	0	1	1
GCA_900550545.1	o__Lachnospirales;f__Lachnospiraceae;g__Agathobacter;s__Agathobacter sp900550545	NS	1	1	1	0	0	0	1	0	0	0	0	0	0	0	0	0	1	0	0	0	1	1	0	1	1	0	0	1	0	0	1	0	0	0	0	0	1	1	0	0	0	1	1
GCA_900552085.1	o__Lachnospirales;f__Lachnospiraceae;g__Agathobacter;s__Agathobacter sp900552085	NS	1	1	1	0	0	0	0	0	0	0	0	0	0	0	1	0	1	1	0	0	1	1	0	0	1	0	0	1	0	0	0	0	0	0	0	0	1	1	0	0	0	1	1
GCA_905209075.1	o__Lachnospirales;f__Lachnospiraceae;g__Agathobacter;s__Agathobacter sp905209075	NS	1	1	1	0	0	0	0	0	0	0	0	0	0	0	1	0	0	1	0	0	1	1	0	1	1	0	0	1	0	0	0	0	0	0	0	0	0	1	0	0	0	1	1
GCA_900772685.1	o__Lachnospirales;f__Lachnospiraceae;g__Alectryocaccobium;s__Alectryocaccobium sp900772685	NS	0	1	0	0	0	0	0	0	0	0	0	0	0	1	1	1	1	1	0	0	1	1	0	1	1	1	0	0	1	0	0	1	0	0	0	0	1	1	0	0	0	1	1
GCF_002160325.1	o__Lachnospirales;f__Lachnospiraceae;g__An181;s__An181 sp002160325	NS	0	0	0	0	0	0	1	0	0	0	0	0	0	0	0	0	0	0	0	0	1	1	0	1	1	0	0	1	0	0	0	0	0	0	0	0	0	1	0	0	0	1	1
GCA_002161065.1	o__Lachnospirales;f__Lachnospiraceae;g__Anaerobutyricum;s__Anaerobutyricum faecale	RS	1	1	1	0	0	0	0	0	0	0	0	0	0	0	1	0	1	1	0	0	1	1	0	1	1	0	1	1	0	0	0	0	0	0	1	0	1	1	1	1	1	1	1
GCA_000173975.1	o__Lachnospirales;f__Lachnospiraceae;g__Anaerobutyricum;s__Anaerobutyricum hallii	RS	1	1	1	0	0	0	1	0	0	0	0	0	0	0	1	0	1	1	0	0	1	1	0	1	1	0	1	1	0	1	0	0	0	0	0	0	1	1	1	1	0	1	1
GCA_900209925.1	o__Lachnospirales;f__Lachnospiraceae;g__Anaerobutyricum;s__Anaerobutyricum soehngenii	RS	1	1	1	0	0	0	1	0	0	0	0	0	0	0	1	0	1	1	0	0	1	1	0	1	1	0	1	1	0	0	0	0	0	0	0	0	1	1	1	1	0	1	1
GCA_900754855.1	o__Lachnospirales;f__Lachnospiraceae;g__Anaerobutyricum;s__Anaerobutyricum sp900754855	NS	0	0	0	0	0	0	1	0	0	0	0	0	0	0	1	0	0	1	0	0	1	1	0	1	1	0	0	1	0	0	0	0	0	0	0	0	0	1	0	0	0	1	1
GCA_900115365.1	o__Lachnospirales;f__Lachnospiraceae;g__Anaerocolumna;s__Anaerocolumna aminovalerica	RS	1	0	0	0	0	0	1	1	0	0	0	0	0	0	1	0	1	1	0	0	1	1	0	1	1	0	1	1	0	1	0	0	0	0	0	0	1	1	0	1	0	1	1
GCA_018372435.1	o__Lachnospirales;f__Lachnospiraceae;g__Anaerosporobacter;s__Anaerosporobacter sp018372435	NS	0	0	0	0	0	0	1	0	0	0	0	0	0	1	0	0	0	0	0	0	1	1	0	1	1	1	0	1	0	0	0	0	0	0	0	0	0	1	0	0	0	1	1
GCA_014467075.1	o__Lachnospirales;f__Lachnospiraceae;g__Anaerostipes;s__Anaerostipes caccae	RS	1	1	1	0	0	0	0	0	0	0	0	0	1	1	1	1	1	1	0	0	1	1	0	1	1	0	1	1	1	0	0	0	0	0	1	0	1	1	1	0	1	1	1
GCA_000332875.2	o__Lachnospirales;f__Lachnospiraceae;g__Anaerostipes;s__Anaerostipes hadrus	RS	1	1	1	0	0	0	1	0	0	0	0	0	1	0	1	0	1	1	0	0	1	1	0	1	1	0	1	1	0	0	1	0	0	0	0	0	1	1	1	0	0	1	1
GCA_001404655.1	o__Lachnospirales;f__Lachnospiraceae;g__Anaerostipes;s__Anaerostipes hadrus_A	RS	1	1	1	0	0	0	0	0	0	0	0	0	1	0	1	0	1	1	0	0	1	1	0	1	1	0	1	1	0	0	1	0	0	0	0	0	1	1	1	0	0	1	1
GCA_002270485.1	o__Lachnospirales;f__Lachnospiraceae;g__Anaerostipes;s__Anaerostipes hominis	RS	1	1	1	0	0	0	0	0	0	0	1	0	1	0	1	1	1	1	0	0	1	1	0	1	1	0	1	1	1	0	0	0	0	0	1	0	1	1	1	0	1	1	1
GCA_005280655.1	o__Lachnospirales;f__Lachnospiraceae;g__Anaerostipes;s__Anaerostipes rhamnosivorans	RS	1	1	1	0	0	0	0	0	0	0	0	0	1	1	1	1	1	1	0	0	1	1	0	1	1	0	1	1	1	0	0	0	0	0	1	0	1	1	1	0	1	1	1
GCF_018918155.1	o__Lachnospirales;f__Lachnospiraceae;g__Anaerostipes;s__Anaerostipes sp018918155	NS	1	1	1	0	0	0	1	0	0	0	0	0	1	1	1	0	1	1	0	0	1	1	0	1	1	1	1	1	1	1	1	0	0	0	1	0	1	1	1	0	1	1	1
GCA_902362875.1	o__Lachnospirales;f__Lachnospiraceae;g__Anaerostipes;s__Anaerostipes sp900066705	NS	1	1	1	0	0	0	1	0	0	0	0	0	0	0	1	0	1	1	0	0	1	1	0	1	1	0	1	1	0	1	1	0	0	0	0	0	1	1	1	0	0	1	1
GCA_900756035.1	o__Lachnospirales;f__Lachnospiraceae;g__Anaerostipes;s__Anaerostipes sp900756035	NS	1	0	1	0	0	0	0	0	0	0	0	0	1	0	0	0	1	1	0	0	1	1	0	1	1	0	1	1	0	0	0	0	0	0	1	0	1	1	1	0	1	1	1
GCA_905213305.1	o__Lachnospirales;f__Lachnospiraceae;g__Anaerostipes;s__Anaerostipes sp905213305	NS	1	1	1	0	0	0	0	0	0	0	0	0	1	0	1	0	1	1	0	0	1	1	0	1	1	0	1	0	1	0	0	0	0	0	1	0	1	1	1	0	1	1	1
MGYG000000578	o__Lachnospirales;f__Lachnospiraceae;g__Avilachnospira;s__	NS	0	0	1	0	0	0	0	0	0	0	0	0	0	0	0	0	0	1	0	0	0	0	1	0	0	0	0	1	0	1	0	0	0	0	1	0	0	0	1	0	1	0	0
GCA_025146925.1	o__Lachnospirales;f__Lachnospiraceae;g__Bacteroides_F;s__Bacteroides_F pectinophilus	RS	0	0	0	0	0	0	1	0	0	0	0	0	0	0	0	0	0	1	0	0	1	1	0	1	1	1	0	1	0	1	0	0	0	0	0	0	0	1	0	0	0	1	1
GCA_025149785.1	o__Lachnospirales;f__Lachnospiraceae;g__Bariatricus;s__Bariatricus comes	RS	1	1	1	0	0	0	1	0	0	0	0	0	0	0	0	0	1	0	1	1	1	1	0	1	1	0	0	1	1	1	1	0	0	0	0	0	1	1	1	0	0	1	1
GCA_900086725.1	o__Lachnospirales;f__Lachnospiraceae;g__Bariatricus;s__Bariatricus massiliensis	RS	1	1	1	0	0	0	1	0	0	0	0	0	0	1	1	1	1	1	1	1	1	1	0	1	1	0	0	1	0	0	0	0	0	0	0	0	1	0	1	0	0	1	1
GCA_900554415.1	o__Lachnospirales;f__Lachnospiraceae;g__Bariatricus;s__Bariatricus sp900554415	NS	0	0	0	0	0	0	1	0	0	0	0	0	0	0	0	0	0	0	0	0	1	1	0	1	0	0	0	1	0	1	0	0	0	0	0	0	0	1	0	0	0	1	1
GCA_905216215.1	o__Lachnospirales;f__Lachnospiraceae;g__Bariatricus;s__Bariatricus sp905216215	NS	0	0	0	0	0	0	1	0	0	0	0	0	0	0	0	0	0	0	0	0	1	1	0	1	0	0	0	1	0	1	0	0	0	0	0	0	0	1	0	0	0	1	1
MGYG000002215	o__Lachnospirales;f__Lachnospiraceae;g__Blautia;s__	NS	0	0	0	0	0	0	1	0	0	0	0	0	0	0	0	0	0	0	0	0	1	0	0	1	1	1	0	1	1	0	0	0	0	0	0	0	0	1	0	0	0	0	1
MGYG000002738	o__Lachnospirales;f__Lachnospiraceae;g__Blautia;s__	NS	1	1	1	0	0	0	0	0	0	0	0	0	0	0	0	1	0	0	0	0	1	0	0	1	1	1	0	1	1	0	0	0	0	0	0	0	0	1	0	0	0	0	1
GCA_003287895.1	o__Lachnospirales;f__Lachnospiraceae;g__Blautia;s__Blautia argi	RS	0	0	0	0	0	0	1	0	0	0	0	0	0	0	0	0	0	0	0	0	0	0	0	1	1	1	0	1	1	0	0	0	0	0	0	0	0	1	0	0	0	1	0
GCA_019120515.1	o__Lachnospirales;f__Lachnospiraceae;g__Blautia;s__Blautia avicola	RS	1	1	1	0	0	0	0	0	0	0	0	0	0	0	0	1	1	1	0	0	1	0	0	1	1	1	1	1	1	1	0	0	0	0	1	0	1	1	0	0	1	0	1
GCA_900461125.1	o__Lachnospirales;f__Lachnospiraceae;g__Blautia;s__Blautia coccoides	RS	1	1	1	0	0	0	1	1	0	0	0	0	0	0	0	1	1	0	0	1	1	1	0	1	1	1	0	1	1	1	0	0	0	0	0	0	1	1	1	0	0	1	1
GCA_002222595.2	o__Lachnospirales;f__Lachnospiraceae;g__Blautia;s__Blautia hansenii	RS	0	0	0	0	0	0	1	0	0	0	0	0	0	0	0	0	0	0	0	0	1	0	0	1	1	1	0	1	1	0	0	0	0	0	0	0	0	1	0	0	0	0	1
GCA_002270465.1	o__Lachnospirales;f__Lachnospiraceae;g__Blautia;s__Blautia hominis	RS	0	0	0	0	0	0	1	0	0	0	0	0	0	0	0	0	0	0	1	1	1	0	0	1	1	1	0	1	1	1	0	0	0	0	0	0	0	1	1	0	0	1	1
GCA_900543715.1	o__Lachnospirales;f__Lachnospiraceae;g__Blautia;s__Blautia merdigallinarum	RS	0	0	0	0	0	0	1	0	0	0	0	0	0	0	0	0	0	1	0	0	1	0	0	1	1	1	0	1	1	1	0	0	0	0	1	0	0	1	0	0	1	0	1
GCA_002161285.1	o__Lachnospirales;f__Lachnospiraceae;g__Blautia;s__Blautia ornithocaccae	RS	0	0	0	0	0	0	1	0	0	0	0	0	0	1	0	0	0	1	0	0	1	0	0	1	1	1	0	1	1	1	0	0	0	0	1	0	0	1	0	0	1	0	1
GCA_900765525.1	o__Lachnospirales;f__Lachnospiraceae;g__Blautia;s__Blautia pullicola	RS	1	1	1	0	0	0	1	0	0	0	0	0	0	0	0	1	0	0	0	0	1	0	0	1	1	1	0	1	1	1	0	0	0	0	0	0	0	1	0	0	0	0	1
GCA_902363515.1	o__Lachnospirales;f__Lachnospiraceae;g__Blautia;s__Blautia sp000432195	NS	0	0	0	0	0	0	1	0	0	0	0	0	0	0	0	0	0	0	0	0	1	0	0	1	1	1	0	1	1	0	0	0	0	0	0	0	0	1	0	0	0	0	1
GCF_020215665.1	o__Lachnospirales;f__Lachnospiraceae;g__Blautia;s__Blautia sp001304935	NS	0	0	0	0	0	0	1	0	0	0	0	0	0	0	0	0	0	0	0	1	1	0	0	1	1	1	0	1	1	1	0	0	0	0	0	0	0	1	1	0	0	1	1
GCA_900539145.1	o__Lachnospirales;f__Lachnospiraceae;g__Blautia;s__Blautia sp900539145	NS	0	0	0	0	0	0	1	0	0	0	0	0	0	0	0	0	0	0	0	0	1	0	0	1	1	1	0	1	1	1	0	0	0	0	0	0	0	1	0	0	0	0	1
GCF_013304445.1	o__Lachnospirales;f__Lachnospiraceae;g__Blautia;s__Blautia sp900541955	NS	0	0	0	0	0	0	1	0	0	0	0	0	0	1	0	0	0	0	0	0	1	0	0	1	1	1	0	1	1	0	0	0	0	0	0	0	0	1	0	0	0	1	1
GCA_900547685.1	o__Lachnospirales;f__Lachnospiraceae;g__Blautia;s__Blautia sp900547685	NS	0	0	0	0	0	0	1	0	0	0	0	0	0	0	0	0	0	1	0	0	1	0	0	0	1	1	0	1	1	1	0	1	1	0	0	0	0	1	0	0	0	0	1
GCA_905201915.1	o__Lachnospirales;f__Lachnospiraceae;g__Blautia;s__Blautia sp900555025	NS	0	0	0	0	0	0	1	0	0	0	0	0	0	0	0	0	0	0	0	0	1	0	0	0	1	1	0	1	1	1	0	0	0	0	0	0	0	1	0	0	0	0	1
GCA_900556555.1	o__Lachnospirales;f__Lachnospiraceae;g__Blautia;s__Blautia sp900556555	NS	0	0	0	0	0	0	0	0	0	0	0	0	0	0	0	0	0	1	0	0	0	0	0	0	1	1	0	0	0	0	1	0	0	0	1	0	0	0	0	0	1	1	0
GCA_905200905.1	o__Lachnospirales;f__Lachnospiraceae;g__Blautia;s__Blautia sp900753905	NS	0	0	0	0	0	0	0	0	0	0	0	0	0	0	0	0	0	0	0	0	1	0	0	0	1	1	0	1	0	0	0	0	0	0	0	0	0	1	0	0	0	0	1
GCA_003481745.1	o__Lachnospirales;f__Lachnospiraceae;g__Blautia;s__Blautia stercoris	RS	0	0	0	0	0	0	1	0	0	0	0	0	0	0	0	0	0	0	0	0	1	0	0	1	1	1	0	1	0	0	0	0	0	0	0	0	0	1	0	0	0	0	1
MGYG000003822	o__Lachnospirales;f__Lachnospiraceae;g__Blautia_A;s__	NS	0	0	0	0	0	0	1	0	0	0	0	0	0	0	0	0	0	0	0	0	0	1	0	0	0	0	0	1	0	0	0	0	0	0	0	0	0	1	1	0	0	1	0
GCA_024622975.1	o__Lachnospirales;f__Lachnospiraceae;g__Blautia_A;s__Blautia_A caecimuris	RS	0	0	0	0	0	0	1	0	0	0	0	0	0	0	0	0	0	0	0	0	1	1	0	1	0	1	0	1	0	1	0	0	0	0	0	0	0	1	1	1	0	1	1
GCA_020554845.1	o__Lachnospirales;f__Lachnospiraceae;g__Blautia_A;s__Blautia_A faecis	RS	0	0	0	0	0	0	1	0	0	0	0	0	0	0	0	0	0	0	0	0	1	1	0	1	1	1	0	1	1	0	0	0	0	0	0	0	0	1	1	1	0	1	1
GCA_900542045.1	o__Lachnospirales;f__Lachnospiraceae;g__Blautia_A;s__Blautia_A gallistercoris	RS	0	0	0	0	0	0	1	1	0	0	0	0	0	0	0	0	0	0	0	0	1	1	0	1	1	1	0	1	1	1	0	0	0	0	0	0	0	1	1	0	0	1	1
GCA_000157975.1	o__Lachnospirales;f__Lachnospiraceae;g__Blautia_A;s__Blautia_A hydrogenotrophica	RS	0	0	0	0	0	0	1	0	0	0	0	0	1	0	1	0	1	1	1	1	1	1	0	1	0	1	0	1	0	0	0	0	0	0	0	0	1	1	1	0	0	1	1
GCA_014297355.1	o__Lachnospirales;f__Lachnospiraceae;g__Blautia_A;s__Blautia_A intestinalis	RS	1	1	0	0	0	0	1	0	0	0	0	0	0	0	0	0	1	1	0	0	1	1	0	1	1	1	0	1	0	0	0	0	0	0	1	0	1	1	1	1	1	1	1
GCA_009707925.1	o__Lachnospirales;f__Lachnospiraceae;g__Blautia_A;s__Blautia_A luti	RS	0	0	0	0	0	0	1	0	0	0	0	0	0	0	0	0	0	0	0	0	1	1	0	1	1	1	0	1	0	1	1	0	0	0	0	0	0	1	1	1	0	1	1
GCA_001487165.1	o__Lachnospirales;f__Lachnospiraceae;g__Blautia_A;s__Blautia_A massiliensis	RS	0	0	0	0	0	0	1	0	0	0	0	0	0	0	0	0	1	0	0	0	1	1	0	1	1	1	1	1	0	1	0	0	0	0	0	0	1	1	1	1	0	1	1
GCA_025147765.1	o__Lachnospirales;f__Lachnospiraceae;g__Blautia_A;s__Blautia_A obeum	RS	0	0	0	0	0	0	1	0	0	0	0	0	0	0	0	0	0	0	0	0	1	1	0	1	1	1	0	1	0	0	0	0	0	0	0	0	0	1	1	1	0	1	1
GCA_013304825.1	o__Lachnospirales;f__Lachnospiraceae;g__Blautia_A;s__Blautia_A schinkii	RS	0	0	0	0	0	0	1	0	0	0	0	0	0	1	0	0	1	0	0	0	1	1	0	1	1	1	1	1	0	1	0	0	0	0	0	0	1	1	1	1	0	1	1
GCA_000285855.2	o__Lachnospirales;f__Lachnospiraceae;g__Blautia_A;s__Blautia_A sp000285855	NS	0	0	0	0	0	0	1	0	0	0	0	0	0	0	0	0	0	0	0	0	1	1	0	1	1	1	0	1	0	1	0	0	0	0	0	0	0	1	1	1	0	1	1
GCF_003461245.1	o__Lachnospirales;f__Lachnospiraceae;g__Blautia_A;s__Blautia_A sp000436615	NS	1	0	0	0	0	0	1	0	0	0	0	0	0	0	0	0	0	1	0	0	1	1	0	1	1	1	0	1	0	0	0	0	0	0	1	0	0	1	1	1	1	1	1
GCF_003471165.1	o__Lachnospirales;f__Lachnospiraceae;g__Blautia_A;s__Blautia_A sp003471165	NS	0	0	0	0	0	0	1	0	0	0	0	0	0	0	0	0	0	0	0	0	1	1	0	1	1	1	0	1	0	1	0	0	0	0	0	0	0	1	1	1	0	1	1
GCF_003474435.1	o__Lachnospirales;f__Lachnospiraceae;g__Blautia_A;s__Blautia_A sp003474435	NS	0	0	0	0	0	0	1	0	0	0	0	0	0	1	0	0	1	0	0	0	1	1	0	1	1	1	1	1	0	0	1	0	0	0	0	0	1	1	1	0	0	1	1
GCF_003477525.1	o__Lachnospirales;f__Lachnospiraceae;g__Blautia_A;s__Blautia_A sp003477525	NS	0	0	0	0	0	0	1	0	0	0	0	0	0	0	0	0	0	0	0	0	1	1	0	1	1	1	0	1	0	1	1	0	0	0	0	0	0	0	0	0	0	1	1
GCA_021771755.1	o__Lachnospirales;f__Lachnospiraceae;g__Blautia_A;s__Blautia_A sp021771755	NS	1	0	0	0	0	0	1	0	0	0	0	0	0	0	0	0	0	1	0	0	1	1	0	1	0	1	0	1	0	1	0	0	0	0	1	0	0	1	1	1	1	1	1
GCF_003460605.1	o__Lachnospirales;f__Lachnospiraceae;g__Blautia_A;s__Blautia_A sp900066145	NS	0	0	0	0	0	0	1	0	0	0	0	0	0	0	0	0	0	0	0	0	1	1	0	1	1	1	0	1	0	1	1	0	0	0	0	0	0	0	1	1	0	1	1
GCF_013304735.1	o__Lachnospirales;f__Lachnospiraceae;g__Blautia_A;s__Blautia_A sp900066205	NS	0	0	0	0	0	0	1	0	0	0	0	0	0	1	0	0	1	0	0	0	1	1	0	1	1	1	1	1	0	1	1	0	0	0	0	0	1	1	1	1	0	1	1
GCF_003461955.1	o__Lachnospirales;f__Lachnospiraceae;g__Blautia_A;s__Blautia_A sp900066335	NS	0	0	0	0	0	0	1	0	0	0	0	0	0	1	0	0	0	0	0	0	1	1	0	1	1	1	0	1	0	1	0	0	0	0	0	0	0	1	1	1	0	1	1
GCF_013304385.1	o__Lachnospirales;f__Lachnospiraceae;g__Blautia_A;s__Blautia_A sp900066505	NS	0	0	0	0	0	0	1	0	0	0	0	0	0	0	0	0	0	0	0	0	1	1	0	1	1	1	0	1	0	1	1	0	0	0	0	0	0	1	1	1	0	1	1
GCF_900120195.1	o__Lachnospirales;f__Lachnospiraceae;g__Blautia_A;s__Blautia_A sp900120195	NS	0	0	0	0	0	0	1	0	0	0	0	0	0	0	0	0	1	1	0	0	1	1	0	1	1	1	0	1	0	0	0	0	0	0	1	0	1	1	1	1	1	1	1
GCA_900540785.1	o__Lachnospirales;f__Lachnospiraceae;g__Blautia_A;s__Blautia_A sp900540785	NS	0	0	0	0	0	0	1	0	0	0	0	0	0	0	0	0	0	0	0	0	1	1	0	1	1	1	0	1	0	1	0	0	0	0	0	0	0	1	1	1	0	1	1
GCA_900541345.1	o__Lachnospirales;f__Lachnospiraceae;g__Blautia_A;s__Blautia_A sp900541345	NS	0	0	0	0	0	0	1	0	0	0	0	0	0	0	0	0	0	0	0	0	1	1	0	0	1	1	0	1	0	1	0	0	0	0	0	0	0	1	1	1	0	1	1
GCA_900541985.1	o__Lachnospirales;f__Lachnospiraceae;g__Blautia_A;s__Blautia_A sp900541985	NS	1	0	0	0	0	0	1	0	0	0	0	0	0	0	0	0	0	1	0	0	1	1	0	0	0	1	0	1	0	1	0	0	0	0	1	0	0	1	1	1	1	1	1
GCA_900547615.1	o__Lachnospirales;f__Lachnospiraceae;g__Blautia_A;s__Blautia_A sp900547615	NS	0	0	0	0	0	0	0	0	0	0	0	0	0	0	0	0	0	0	0	0	1	1	0	0	1	1	0	0	0	1	0	0	0	0	0	0	0	1	1	1	0	1	1
GCF_009883055.1	o__Lachnospirales;f__Lachnospiraceae;g__Blautia_A;s__Blautia_A sp900548245	NS	1	0	0	0	0	0	1	0	0	0	0	0	0	0	0	0	0	1	0	0	1	1	0	1	1	0	0	1	1	0	1	0	0	0	1	0	0	1	1	1	1	1	1
GCA_900549015.1	o__Lachnospirales;f__Lachnospiraceae;g__Blautia_A;s__Blautia_A sp900549015	NS	0	0	0	0	0	0	1	0	0	0	0	0	0	0	0	0	0	0	0	0	1	1	0	1	1	1	0	1	0	1	0	0	0	0	0	0	0	1	1	1	0	1	1
GCA_900551075.1	o__Lachnospirales;f__Lachnospiraceae;g__Blautia_A;s__Blautia_A sp900551075	NS	0	0	0	0	0	0	1	0	0	0	0	0	0	0	0	0	1	0	0	1	0	1	0	1	0	1	0	1	0	0	0	0	0	0	0	0	1	1	1	1	0	1	1
GCA_900551465.1	o__Lachnospirales;f__Lachnospiraceae;g__Blautia_A;s__Blautia_A sp900551465	NS	0	1	0	0	0	0	1	0	0	0	0	0	0	0	0	0	0	1	0	0	0	0	0	1	0	1	0	1	0	1	0	0	0	0	1	0	0	1	1	0	1	0	0
GCA_900551715.1	o__Lachnospirales;f__Lachnospiraceae;g__Blautia_A;s__Blautia_A sp900551715	NS	0	0	0	0	0	0	1	0	0	0	0	0	0	0	0	0	0	0	0	0	0	0	0	0	0	1	0	1	0	1	0	0	0	0	0	0	0	0	0	0	0	0	0
GCA_900553515.1	o__Lachnospirales;f__Lachnospiraceae;g__Blautia_A;s__Blautia_A sp900553515	NS	1	0	0	0	0	0	1	0	0	0	0	0	0	0	0	0	0	1	0	0	1	1	0	1	0	1	0	1	0	1	0	0	0	0	1	0	0	1	1	0	1	1	1
GCA_900763175.1	o__Lachnospirales;f__Lachnospiraceae;g__Blautia_A;s__Blautia_A sp900763175	NS	0	0	0	0	0	0	1	0	0	0	0	0	0	0	0	0	0	0	0	0	1	1	0	0	1	1	0	1	1	0	0	0	0	0	0	0	0	0	1	1	0	1	1
GCF_020537505.1	o__Lachnospirales;f__Lachnospiraceae;g__Blautia_A;s__Blautia_A sp905206915	NS	0	0	0	0	0	0	1	0	0	0	0	0	0	0	0	0	0	0	0	0	1	1	0	1	1	1	0	1	1	1	1	0	0	0	0	0	0	1	1	1	0	1	1
GCA_905209435.1	o__Lachnospirales;f__Lachnospiraceae;g__Blautia_A;s__Blautia_A sp905209435	NS	0	0	0	0	0	0	0	0	0	0	0	0	0	1	0	0	0	0	0	0	0	0	0	0	1	1	0	1	0	0	0	0	0	0	0	0	0	1	1	1	0	0	0
GCA_025148125.1	o__Lachnospirales;f__Lachnospiraceae;g__Blautia_A;s__Blautia_A wexlerae	RS	0	0	0	0	0	0	1	0	0	0	0	0	0	0	0	0	0	0	0	0	1	1	0	1	1	1	0	1	0	1	1	0	0	0	0	0	0	1	1	1	0	1	1
GCA_013300825.1	o__Lachnospirales;f__Lachnospiraceae;g__Blautia_A;s__Blautia_A wexlerae_B	RS	0	0	0	0	0	0	1	0	0	0	0	0	0	0	0	0	0	0	0	0	1	1	0	1	1	1	0	1	0	1	1	0	0	0	0	0	0	1	1	1	0	1	1
GCA_014384965.1	o__Lachnospirales;f__Lachnospiraceae;g__Butyribacter;s__Butyribacter hominis	RS	1	1	1	0	0	0	1	0	0	0	0	0	0	0	1	0	1	1	0	0	1	1	0	1	1	0	0	1	0	0	0	0	0	0	0	0	1	1	0	0	0	1	1
GCA_014384985.1	o__Lachnospirales;f__Lachnospiraceae;g__Butyribacter;s__Butyribacter huaianensis	RS	1	1	1	0	0	0	1	0	0	0	0	0	0	0	1	0	1	1	0	0	1	1	0	1	1	0	0	1	0	0	0	0	0	0	0	0	1	1	0	0	0	1	1
GCA_001414325.1	o__Lachnospirales;f__Lachnospiraceae;g__Butyribacter;s__Butyribacter intestini	RS	1	1	1	0	0	0	1	0	0	0	0	0	0	0	1	0	1	1	0	0	1	1	0	1	1	0	0	1	1	0	0	0	0	0	0	0	1	1	0	0	0	1	1
GCA_000436755.1	o__Lachnospirales;f__Lachnospiraceae;g__Butyribacter;s__Butyribacter sp000436755	NS	1	1	1	0	0	0	1	0	0	0	0	0	0	0	1	0	1	1	0	0	1	1	0	1	1	0	0	1	1	0	0	0	0	0	0	0	1	1	0	0	0	1	1
GCF_003478445.1	o__Lachnospirales;f__Lachnospiraceae;g__Butyribacter;s__Butyribacter sp003524945	NS	1	0	1	0	0	0	0	0	0	0	0	0	0	1	1	0	1	0	0	0	1	1	0	1	1	0	0	1	0	0	0	0	0	0	0	0	1	1	0	0	0	1	1
GCF_003478335.1	o__Lachnospirales;f__Lachnospiraceae;g__Butyribacter;s__Butyribacter sp003529475	NS	1	1	1	0	0	0	1	0	0	0	0	0	0	0	1	0	1	1	0	0	1	1	0	1	1	0	0	1	1	0	0	0	0	0	0	0	1	1	0	0	0	1	1
GCA_900759665.1	o__Lachnospirales;f__Lachnospiraceae;g__Butyribacter;s__Butyribacter sp900759665	NS	1	1	1	0	0	0	1	0	0	0	0	0	0	1	1	0	1	1	0	0	1	1	0	1	1	0	0	1	0	0	0	0	0	0	0	0	1	1	0	0	0	1	1
GCA_934339135.1	o__Lachnospirales;f__Lachnospiraceae;g__Butyribacter;s__Butyribacter sp934339135	NS	1	1	1	0	0	0	1	0	0	0	0	0	0	1	1	0	1	1	0	0	1	1	0	1	1	0	0	1	0	0	0	0	0	0	0	0	1	1	0	0	0	1	1
GCA_934351255.1	o__Lachnospirales;f__Lachnospiraceae;g__Butyribacter;s__Butyribacter sp934351255	NS	1	1	1	0	0	0	1	0	0	0	0	0	0	1	1	0	1	1	0	0	1	1	0	1	1	0	0	1	0	0	0	0	0	0	0	0	1	1	0	0	0	1	1
GCA_025148445.1	o__Lachnospirales;f__Lachnospiraceae;g__Butyrivibrio_A;s__Butyrivibrio_A crossotus	RS	1	1	1	0	0	0	1	0	0	0	0	0	0	0	0	0	1	0	1	1	1	1	0	0	0	1	0	1	0	0	0	0	0	0	0	0	1	1	0	0	0	1	1
GCA_000431815.1	o__Lachnospirales;f__Lachnospiraceae;g__Butyrivibrio_A;s__Butyrivibrio_A sp000431815	NS	1	1	1	0	0	0	1	0	0	0	0	0	0	0	0	0	1	1	1	1	1	1	0	1	0	1	0	1	0	0	0	0	0	0	0	0	1	1	0	0	0	1	1
GCA_900768755.1	o__Lachnospirales;f__Lachnospiraceae;g__Butyrivibrio_A;s__Butyrivibrio_A sp900768755	NS	1	1	1	0	0	0	1	0	0	0	0	0	0	0	0	0	1	0	1	1	1	1	0	1	1	1	0	1	0	0	0	0	0	0	0	0	1	0	0	0	0	1	1
GCA_900771195.1	o__Lachnospirales;f__Lachnospiraceae;g__Butyrivibrio_A;s__Butyrivibrio_A sp900771195	NS	1	1	1	0	0	0	1	0	0	0	0	0	0	0	0	0	1	0	1	1	1	1	0	1	0	1	0	1	0	0	0	0	0	0	0	0	1	1	0	0	0	1	1
GCA_000432915.1	o__Lachnospirales;f__Lachnospiraceae;g__CAG-194;s__CAG-194 sp000432915	NS	1	1	1	0	0	0	1	0	0	0	0	0	0	0	0	0	1	0	1	1	1	1	0	0	0	1	0	1	0	0	0	0	0	0	0	0	1	0	0	0	0	1	1
GCA_000437755.1	o__Lachnospirales;f__Lachnospiraceae;g__CAG-303;s__CAG-303 sp000437755	NS	0	0	0	0	0	0	1	0	0	0	0	0	0	0	0	0	0	0	0	0	1	1	0	0	1	1	0	1	0	1	0	0	0	0	0	0	0	0	0	1	0	1	1
GCA_900539455.1	o__Lachnospirales;f__Lachnospiraceae;g__CAG-303;s__CAG-303 sp900539455	NS	0	0	0	0	0	0	1	0	0	0	0	0	0	0	0	0	0	1	0	0	1	1	0	1	0	1	0	1	0	0	0	0	0	0	0	0	0	1	0	0	0	1	1
GCF_003435815.1	o__Lachnospirales;f__Lachnospiraceae;g__CAG-317;s__CAG-317 sp000433215	NS	0	0	0	0	0	0	1	0	0	0	0	0	0	1	0	0	0	0	0	0	1	1	0	1	0	0	0	1	0	0	1	0	0	0	0	0	0	1	1	0	0	1	1
GCA_000433535.1	o__Lachnospirales;f__Lachnospiraceae;g__CAG-317;s__CAG-317 sp000433535	NS	0	0	0	0	0	0	1	0	0	0	0	0	0	1	0	0	0	0	0	0	1	1	0	1	1	0	0	1	0	1	0	0	0	0	0	0	0	1	1	0	0	1	1
GCA_900543415.1	o__Lachnospirales;f__Lachnospiraceae;g__CAG-317;s__CAG-317 sp900543415	NS	0	0	0	0	0	0	1	0	0	0	0	0	0	1	0	0	0	0	0	0	1	1	0	1	1	0	0	1	0	0	0	0	0	0	0	0	0	0	1	0	0	1	1
GCA_000437275.1	o__Lachnospirales;f__Lachnospiraceae;g__CAG-411;s__CAG-411 sp000437275	NS	1	1	1	0	0	0	1	0	0	0	0	0	0	0	0	0	1	0	1	1	1	1	0	0	1	0	0	1	0	0	0	0	0	0	0	0	1	1	0	0	0	1	1
GCA_902363825.1	o__Lachnospirales;f__Lachnospiraceae;g__CAG-45;s__CAG-45 sp000438375	NS	1	1	1	0	0	0	1	0	0	0	0	0	0	0	1	0	1	1	0	0	1	1	0	1	1	0	0	1	0	0	0	0	0	0	0	0	1	1	0	0	0	1	1
GCA_000434615.1	o__Lachnospirales;f__Lachnospiraceae;g__CAG-510;s__CAG-510 sp000434615	NS	1	1	1	0	0	0	1	0	0	0	0	0	0	0	0	0	1	0	1	1	1	1	0	0	1	1	1	1	0	0	0	0	0	0	0	0	1	1	0	0	0	1	1
GCA_900550475.1	o__Lachnospirales;f__Lachnospiraceae;g__CAG-510;s__CAG-510 sp900550475	NS	1	1	1	0	0	0	1	0	0	0	0	0	0	0	0	0	1	1	1	1	1	1	0	1	0	1	0	1	0	0	0	0	0	0	0	0	1	1	0	0	0	1	1
GCA_900551115.1	o__Lachnospirales;f__Lachnospiraceae;g__CAG-510;s__CAG-510 sp900551115	NS	1	1	1	0	0	0	1	0	0	0	0	0	0	0	0	0	1	1	1	1	1	1	0	0	0	1	0	1	0	0	0	0	0	0	0	0	1	1	0	0	0	1	1
MGYG000001219	o__Lachnospirales;f__Lachnospiraceae;g__CAG-56;s__	NS	0	0	0	0	0	0	1	0	0	0	0	0	0	0	0	0	0	0	0	0	1	1	0	0	1	0	0	1	0	0	0	0	0	0	0	0	0	0	0	0	0	1	1
GCA_900539525.1	o__Lachnospirales;f__Lachnospiraceae;g__CAG-56;s__CAG-56 sp900539525	NS	0	0	0	0	0	0	1	0	0	0	0	0	0	0	0	0	0	0	0	0	1	1	0	1	1	1	0	1	0	0	0	0	0	0	0	0	0	0	0	0	0	1	1
GCA_900752065.1	o__Lachnospirales;f__Lachnospiraceae;g__CAG-56;s__CAG-56 sp900752065	NS	0	0	0	0	0	0	1	0	0	0	0	0	0	0	0	0	0	0	0	0	1	1	0	1	1	1	0	1	0	0	0	0	0	0	0	0	0	0	0	0	0	1	1
GCA_900762665.1	o__Lachnospirales;f__Lachnospiraceae;g__CAG-56;s__CAG-56 sp900762665	NS	1	0	0	0	0	0	1	1	0	0	0	0	0	0	0	0	0	1	0	0	1	1	0	1	1	1	0	1	1	0	0	0	0	0	1	0	0	1	1	1	1	1	1
GCA_000431135.1	o__Lachnospirales;f__Lachnospiraceae;g__CAG-590;s__CAG-590 sp000431135	NS	1	1	1	0	0	0	1	0	0	0	0	0	0	0	0	0	1	0	1	1	1	1	0	1	0	1	0	1	0	0	0	0	0	0	0	0	1	1	0	0	0	1	1
GCA_900544905.1	o__Lachnospirales;f__Lachnospiraceae;g__CAG-590;s__CAG-590 sp900544905	NS	1	1	1	0	0	0	1	0	0	0	0	0	0	0	0	0	1	0	1	1	1	1	0	1	1	1	0	1	0	0	0	0	0	0	0	0	1	1	0	0	0	0	1
GCA_900548855.1	o__Lachnospirales;f__Lachnospiraceae;g__CAG-590;s__CAG-590 sp900548855	NS	1	1	1	0	0	0	1	0	0	0	0	0	0	0	0	0	1	0	1	1	1	1	0	1	1	1	0	1	0	0	0	0	0	0	0	0	1	1	1	0	0	1	1
GCA_900552885.1	o__Lachnospirales;f__Lachnospiraceae;g__CAG-590;s__CAG-590 sp900552885	NS	1	1	1	0	0	0	0	0	0	0	0	0	0	0	0	0	1	0	0	1	1	0	0	1	0	1	0	1	0	0	0	0	0	0	0	0	1	1	0	0	0	0	1
GCA_900769115.1	o__Lachnospirales;f__Lachnospiraceae;g__CAG-590;s__CAG-590 sp900769115	NS	1	1	1	0	0	0	1	0	0	0	0	0	0	0	0	0	1	0	1	1	1	1	0	1	0	1	0	1	0	0	0	0	0	0	0	0	1	1	0	0	0	1	1
GCA_934293575.1	o__Lachnospirales;f__Lachnospiraceae;g__CAG-590;s__CAG-590 sp934293575	NS	1	1	1	0	0	0	1	0	0	0	0	0	0	0	0	0	1	0	1	1	1	1	0	0	0	1	0	1	0	0	0	0	0	0	0	0	1	1	0	0	0	1	1
GCA_902362455.1	o__Lachnospirales;f__Lachnospiraceae;g__CAG-603;s__CAG-603 sp900066105	NS	1	1	1	0	0	0	1	0	0	0	0	0	0	0	0	0	1	0	1	1	1	1	0	0	1	1	0	1	0	0	0	0	0	0	0	0	1	1	0	0	0	1	1
MGYG000000627	o__Lachnospirales;f__Lachnospiraceae;g__CAG-632;s__	NS	1	1	1	0	0	0	1	0	0	0	0	0	0	1	0	0	1	1	1	1	1	1	1	1	0	1	0	1	0	0	0	0	0	0	1	0	1	0	0	0	1	1	1
GCA_000431515.1	o__Lachnospirales;f__Lachnospiraceae;g__CAG-632;s__CAG-632 sp000431515	NS	1	1	1	0	0	0	1	0	0	0	0	0	0	1	0	0	1	1	1	1	1	1	1	1	0	1	0	1	0	0	0	0	0	0	0	0	1	0	0	0	0	1	1
GCA_002406015.1	o__Lachnospirales;f__Lachnospiraceae;g__CAG-632;s__CAG-632 sp002406015	NS	1	1	1	0	0	0	1	0	0	0	0	0	0	0	0	0	1	0	1	1	1	1	1	1	0	1	0	1	0	0	0	0	0	0	0	0	1	0	0	0	0	1	1
GCA_900539185.1	o__Lachnospirales;f__Lachnospiraceae;g__CAG-632;s__CAG-632 sp900539185	NS	1	1	1	0	0	0	1	0	0	0	0	0	0	0	0	0	1	1	1	1	1	1	1	1	0	1	0	1	0	0	0	0	0	0	0	0	1	0	0	0	0	1	1
GCA_000431495.1	o__Lachnospirales;f__Lachnospiraceae;g__CAG-791;s__CAG-791 sp000431495	NS	1	1	1	0	0	0	1	0	0	0	0	0	0	0	0	0	1	0	1	1	1	1	0	0	1	1	0	1	0	0	0	0	0	0	0	0	1	1	0	0	0	1	1
GCA_900315055.1	o__Lachnospirales;f__Lachnospiraceae;g__CAG-791;s__CAG-791 sp900315055	NS	1	1	1	0	0	0	1	0	0	0	0	0	0	0	0	0	1	0	1	1	1	1	0	1	1	1	0	1	0	1	0	0	0	0	0	0	1	1	0	0	0	1	1
GCA_000435595.1	o__Lachnospirales;f__Lachnospiraceae;g__CAG-882;s__CAG-882 sp000435595	NS	0	0	0	0	0	0	0	0	0	0	0	0	0	0	0	0	0	0	0	0	1	1	0	1	1	1	0	1	1	0	0	0	0	0	0	0	0	1	1	0	0	1	1
GCA_003486385.1	o__Lachnospirales;f__Lachnospiraceae;g__CAG-882;s__CAG-882 sp003486385	NS	0	0	0	0	0	0	1	0	0	0	0	0	0	0	0	0	0	0	0	0	1	1	0	1	1	1	0	1	1	0	0	0	0	0	0	0	0	1	0	0	0	1	1
GCA_900545175.1	o__Lachnospirales;f__Lachnospiraceae;g__CAG-882;s__CAG-882 sp900545175	NS	0	0	0	0	0	0	1	0	0	0	0	0	0	0	0	0	0	0	0	0	1	1	1	1	1	1	0	1	0	0	0	0	0	0	0	0	0	1	1	0	0	1	1
GCA_900545455.1	o__Lachnospirales;f__Lachnospiraceae;g__CAG-882;s__CAG-882 sp900545455	NS	0	0	0	0	0	0	1	0	0	0	0	0	0	0	0	0	0	0	0	0	1	1	0	1	1	1	0	1	1	0	0	0	0	0	0	0	0	1	1	0	0	1	1
GCA_000436115.1	o__Lachnospirales;f__Lachnospiraceae;g__CAG-95;s__CAG-95 sp000436115	NS	1	1	1	0	0	0	1	0	0	0	0	0	0	0	0	0	1	0	1	1	1	1	0	0	1	1	0	1	0	0	0	0	0	0	0	0	1	0	0	0	0	0	1
GCA_000438155.1	o__Lachnospirales;f__Lachnospiraceae;g__CAG-95;s__CAG-95 sp000438155	NS	1	1	1	0	0	0	1	0	0	0	0	0	0	0	0	0	1	0	1	1	1	1	0	0	1	0	0	1	0	0	0	0	0	0	0	0	1	1	0	0	0	1	1
GCA_021628825.1	o__Lachnospirales;f__Lachnospiraceae;g__CAG-95;s__CAG-95 sp021628825	NS	1	1	1	0	0	0	1	0	0	0	0	0	0	0	0	0	1	0	1	1	1	1	0	0	0	1	0	0	0	0	0	0	0	0	0	0	1	0	0	0	0	0	1
GCA_003490145.1	o__Lachnospirales;f__Lachnospiraceae;g__CAG-95;s__CAG-95 sp900066375	NS	1	1	1	0	0	0	1	0	0	0	0	0	0	0	0	0	1	0	1	1	1	1	1	0	0	1	0	1	0	0	0	0	0	0	0	0	1	1	0	0	0	1	1
GCA_900553305.1	o__Lachnospirales;f__Lachnospiraceae;g__CAG-95;s__CAG-95 sp900553305	NS	1	0	1	0	0	0	1	0	0	0	0	0	0	0	0	0	1	0	1	1	0	1	0	0	1	1	0	1	0	0	0	0	0	0	0	0	1	1	0	0	0	1	1
GCA_900554925.1	o__Lachnospirales;f__Lachnospiraceae;g__CAG-95;s__CAG-95 sp900554925	NS	1	1	1	0	0	0	1	0	0	0	0	0	0	0	0	0	1	0	1	1	1	1	0	1	0	1	0	1	0	0	0	0	0	0	0	0	1	0	0	0	0	1	1
GCA_934408585.1	o__Lachnospirales;f__Lachnospiraceae;g__CAG-95;s__CAG-95 sp934408585	NS	1	1	1	0	0	0	1	0	0	0	0	0	0	0	0	0	1	0	1	1	1	1	0	0	0	1	0	1	0	0	0	0	0	0	0	0	1	1	0	0	0	1	1
GCA_905193085.1	o__Lachnospirales;f__Lachnospiraceae;g__CAJJNI01;s__CAJJNI01 sp905193085	NS	0	0	0	0	0	0	1	0	0	0	0	0	0	0	0	0	0	1	0	0	1	1	0	1	0	1	0	1	0	0	0	0	0	0	0	0	0	1	1	1	0	1	1
GCA_905214855.1	o__Lachnospirales;f__Lachnospiraceae;g__CAJMNU01;s__CAJMNU01 sp905214855	NS	0	0	0	0	0	0	0	0	0	0	0	0	0	0	0	0	0	0	0	0	1	0	0	0	0	0	0	1	0	1	0	0	0	0	0	0	0	1	0	0	0	0	1
GCA_905199445.1	o__Lachnospirales;f__Lachnospiraceae;g__Catenibacillus;s__Catenibacillus sp900553975	NS	1	1	1	0	0	0	1	0	0	0	1	0	1	0	0	0	1	1	1	1	1	1	0	0	1	0	0	1	1	0	0	0	0	0	1	0	1	1	1	1	1	1	1
GCA_902363555.1	o__Lachnospirales;f__Lachnospiraceae;g__Catenibacillus;s__Catenibacillus sp902363555	NS	1	1	1	0	0	0	1	0	0	0	1	0	1	1	1	1	1	1	1	1	1	1	0	1	1	0	1	1	1	1	0	0	0	0	1	0	1	1	1	1	1	1	1
GCF_002899675.1	o__Lachnospirales;f__Lachnospiraceae;g__CHH4-2;s__CHH4-2 sp002899675	NS	0	0	1	0	0	1	1	0	0	0	0	0	0	0	0	0	1	1	0	0	1	1	0	1	1	1	1	1	0	1	0	0	0	0	1	1	1	1	1	0	1	1	1
GCA_003480725.1	o__Lachnospirales;f__Lachnospiraceae;g__Choladocola;s__Choladocola sp003480725	NS	0	0	0	0	0	0	1	0	0	0	0	0	0	0	0	0	0	1	0	1	1	0	0	1	1	1	0	1	1	1	0	0	0	0	0	0	0	1	0	0	0	1	1
GCA_018228645.1	o__Lachnospirales;f__Lachnospiraceae;g__Choladocola;s__Choladocola sp003481535	NS	0	0	0	0	0	0	1	0	0	0	0	0	0	0	0	0	0	1	0	1	1	0	0	1	1	1	0	1	0	1	0	0	0	0	0	0	0	1	0	0	0	1	1
GCA_018223365.1	o__Lachnospirales;f__Lachnospiraceae;g__Choladocola;s__Choladocola sp018223365	NS	0	0	0	0	0	0	1	0	0	0	0	0	0	0	0	0	0	1	0	1	1	0	0	1	1	1	0	1	1	1	0	0	0	0	0	0	0	1	0	0	0	1	1
GCA_900757145.1	o__Lachnospirales;f__Lachnospiraceae;g__Choladousia;s__Choladousia sp900757145	NS	0	0	0	0	0	0	1	0	0	0	0	0	0	0	0	0	0	0	0	0	1	1	0	0	1	1	0	1	0	0	0	0	0	0	0	0	0	1	0	0	0	1	1
GCA_902363135.1	o__Lachnospirales;f__Lachnospiraceae;g__Choladousia;s__Choladousia sp902363135	NS	1	0	0	0	0	0	1	0	0	0	0	0	0	0	0	0	0	0	0	0	1	1	0	1	1	1	0	1	0	0	0	0	0	0	0	0	0	1	0	0	0	1	1
GCA_902363665.1	o__Lachnospirales;f__Lachnospiraceae;g__Choladousia;s__Choladousia sp902363665	NS	0	0	0	0	0	0	1	0	0	0	0	0	0	0	0	0	0	0	0	0	1	1	0	1	1	1	0	1	0	0	0	0	0	0	0	0	0	1	1	0	0	1	1
GCA_004295125.1	o__Lachnospirales;f__Lachnospiraceae;g__Clostridium_AP;s__Clostridium_AP scindens	RS	0	0	0	0	0	0	1	1	0	0	0	0	0	0	0	0	1	0	0	0	1	1	0	1	0	0	0	1	0	0	0	0	0	0	0	0	1	1	1	0	0	1	1
GCA_905215405.1	o__Lachnospirales;f__Lachnospiraceae;g__Clostridium_N;s__Clostridium_N sp905215405	NS	0	0	0	0	0	0	1	0	0	0	0	0	0	1	0	0	0	1	0	0	1	1	0	1	1	1	0	1	0	1	0	0	0	0	0	0	0	1	0	0	0	1	1
MGYG000002170	o__Lachnospirales;f__Lachnospiraceae;g__Clostridium_Q;s__	NS	0	0	0	0	1	1	1	0	0	0	0	0	0	0	1	0	1	1	0	0	1	1	0	0	1	0	0	1	0	0	0	0	0	0	0	1	1	1	0	0	0	1	1
GCA_003024715.1	o__Lachnospirales;f__Lachnospiraceae;g__Clostridium_Q;s__Clostridium_Q fessum	RS	1	1	1	0	1	1	1	0	0	0	0	0	0	0	1	0	1	1	0	0	1	1	0	1	1	0	1	1	0	0	1	0	0	0	0	1	1	1	1	0	0	1	1
GCA_020736365.1	o__Lachnospirales;f__Lachnospiraceae;g__Clostridium_Q;s__Clostridium_Q saccharolyticum_A	RS	1	1	1	0	1	1	1	0	0	0	0	0	0	0	1	0	1	1	0	0	1	1	0	1	1	0	0	1	0	0	0	0	0	0	0	1	1	1	1	0	0	1	1
GCA_018223375.1	o__Lachnospirales;f__Lachnospiraceae;g__Clostridium_Q;s__Clostridium_Q sp000435655	NS	1	1	1	0	1	1	1	0	0	0	0	0	0	0	1	0	1	1	0	0	1	1	0	1	1	0	0	1	0	0	0	0	0	0	0	1	1	0	0	0	0	1	1
GCA_900547735.1	o__Lachnospirales;f__Lachnospiraceae;g__Clostridium_Q;s__Clostridium_Q sp900547735	NS	1	1	1	0	1	1	1	0	0	0	0	0	0	1	1	1	1	1	0	0	1	1	0	1	1	0	0	1	0	1	0	0	0	0	1	1	1	1	1	0	1	1	1
GCA_000466485.1	o__Lachnospirales;f__Lachnospiraceae;g__Clostridium_Q;s__Clostridium_Q symbiosum	RS	1	1	1	0	1	1	1	0	0	0	0	0	0	1	1	1	1	1	0	0	1	1	0	1	1	0	1	1	0	0	0	0	0	0	1	1	1	1	1	0	1	1	1
GCA_001916965.1	o__Lachnospirales;f__Lachnospiraceae;g__COE1;s__COE1 sp001916965	NS	1	1	1	0	0	0	1	0	0	0	0	0	0	0	0	0	1	0	1	1	1	1	0	1	1	1	0	1	0	1	0	0	0	0	0	0	1	1	0	0	0	1	1
GCA_900753305.1	o__Lachnospirales;f__Lachnospiraceae;g__COE1;s__COE1 sp900753305	NS	1	1	1	0	0	0	1	0	0	0	0	0	0	0	0	0	1	0	1	1	1	1	0	1	1	1	1	1	0	1	0	0	0	0	0	0	1	1	1	0	0	1	1
GCA_025149915.1	o__Lachnospirales;f__Lachnospiraceae;g__Coprococcus;s__Coprococcus eutactus	RS	1	1	1	0	0	0	1	0	0	0	0	0	0	0	1	0	1	1	1	1	1	1	1	1	1	1	0	1	0	0	0	0	0	0	1	0	1	1	0	0	1	1	1
GCA_001404675.1	o__Lachnospirales;f__Lachnospiraceae;g__Coprococcus;s__Coprococcus eutactus_A	RS	1	1	1	0	0	0	1	0	0	0	0	0	0	0	1	0	1	1	1	1	1	1	1	1	1	1	0	1	0	0	0	0	0	0	1	0	1	1	0	0	1	1	1
GCA_020735665.1	o__Lachnospirales;f__Lachnospiraceae;g__Coprococcus;s__Coprococcus sp000154245	NS	1	1	1	0	0	0	1	0	0	0	0	0	0	1	1	0	1	1	1	1	1	1	1	1	1	1	0	1	0	0	0	0	0	0	0	0	1	1	0	0	0	1	1
GCF_003482105.1	o__Lachnospirales;f__Lachnospiraceae;g__Coprococcus;s__Coprococcus sp000433075	NS	1	1	1	0	0	0	1	0	0	0	0	0	0	1	1	0	1	1	1	1	1	1	1	1	0	1	0	1	0	0	0	0	0	0	0	0	1	1	0	0	0	1	1
GCF_003461625.1	o__Lachnospirales;f__Lachnospiraceae;g__Coprococcus;s__Coprococcus sp900066115	NS	1	1	1	0	0	0	1	0	0	0	0	0	0	1	1	0	1	1	1	1	1	1	1	1	1	1	0	1	0	0	0	0	0	0	0	0	1	1	0	0	0	1	1
GCA_900548215.1	o__Lachnospirales;f__Lachnospiraceae;g__Coprococcus;s__Coprococcus sp900548215	NS	0	0	0	0	0	0	1	0	0	0	0	0	0	0	1	0	0	1	1	1	1	1	1	1	0	1	0	1	0	0	0	0	0	0	1	0	0	1	0	0	1	1	1
GCA_900548315.1	o__Lachnospirales;f__Lachnospiraceae;g__Coprococcus;s__Coprococcus sp900548315	NS	1	1	1	0	0	0	1	0	0	0	0	0	0	0	0	0	1	0	0	1	1	0	1	0	0	1	0	1	0	0	0	0	0	0	0	0	1	1	0	0	0	0	1
GCA_900761435.1	o__Lachnospirales;f__Lachnospiraceae;g__Coprococcus;s__Coprococcus sp900761435	NS	1	0	0	0	0	0	0	0	0	0	0	0	0	1	0	0	0	0	1	1	1	1	1	1	0	1	0	1	0	0	0	0	0	0	0	0	0	1	0	0	0	1	1
GCA_900767685.1	o__Lachnospirales;f__Lachnospiraceae;g__Coprococcus;s__Coprococcus sp900767685	NS	1	1	1	0	0	0	1	0	0	0	0	0	0	0	1	0	1	1	1	1	0	1	1	1	0	1	0	1	0	0	0	0	0	0	1	0	1	1	0	0	1	0	1
GCA_019734885.1	o__Lachnospirales;f__Lachnospiraceae;g__Coprococcus_A;s__Coprococcus_A catus	RS	1	1	1	0	0	1	1	0	0	0	1	0	1	0	1	1	1	1	0	0	1	1	1	1	1	0	1	1	0	0	1	0	0	0	1	1	1	0	0	0	1	1	1
GCA_902381825.1	o__Lachnospirales;f__Lachnospiraceae;g__Coprococcus_A;s__Coprococcus_A catus_A	RS	1	1	1	0	0	1	1	0	0	0	1	0	1	0	1	0	1	1	0	0	1	1	0	1	1	0	1	1	0	0	1	0	0	0	1	1	1	0	0	0	1	1	1
MGYG000002628	o__Lachnospirales;f__Lachnospiraceae;g__Copromonas;s__	NS	1	1	1	0	1	1	1	0	0	0	0	0	0	0	1	1	1	1	0	0	1	1	0	1	1	0	0	1	0	0	0	0	0	0	0	1	1	1	0	0	0	1	1
MGYG000004582	o__Lachnospirales;f__Lachnospiraceae;g__Copromonas;s__	NS	1	1	1	0	1	1	1	0	0	0	0	0	0	0	1	0	1	1	0	0	1	1	0	1	1	0	1	1	0	1	0	0	0	0	0	1	1	1	0	0	0	1	1
GCA_018713185.1	o__Lachnospirales;f__Lachnospiraceae;g__Copromonas;s__Copromonas avistercoris	RS	1	1	1	0	1	1	1	0	0	0	0	0	0	0	1	0	1	1	0	0	1	1	0	1	1	0	1	1	0	0	0	0	0	0	0	1	1	0	0	0	0	1	1
GCA_014385265.1	o__Lachnospirales;f__Lachnospiraceae;g__Copromonas;s__Copromonas sp000435795	NS	1	1	1	0	1	1	1	0	0	0	0	0	0	0	1	0	1	1	0	0	1	1	0	1	0	0	0	1	0	0	0	0	0	0	0	1	1	1	0	0	0	1	1
GCF_003480435.1	o__Lachnospirales;f__Lachnospiraceae;g__Copromonas;s__Copromonas sp900066055	NS	1	1	1	0	1	1	1	0	0	0	0	0	0	1	1	1	1	1	0	0	1	1	0	1	1	0	1	1	0	0	0	0	0	0	0	1	1	1	0	0	0	1	1
GCF_003435375.1	o__Lachnospirales;f__Lachnospiraceae;g__Copromonas;s__Copromonas sp900066535	NS	1	1	1	0	1	1	1	0	0	0	0	0	0	1	1	1	1	1	0	0	1	1	0	1	1	0	1	1	0	1	0	0	0	0	0	1	1	1	0	0	0	1	1
GCF_003478035.1	o__Lachnospirales;f__Lachnospiraceae;g__Copromonas;s__Copromonas sp900066785	NS	1	1	1	0	1	1	1	0	0	0	0	0	0	0	1	0	1	1	0	0	1	1	0	1	1	0	1	1	0	0	1	0	0	0	0	1	1	1	0	0	0	1	1
GCA_018223415.1	o__Lachnospirales;f__Lachnospiraceae;g__Copromonas;s__Copromonas sp900541255	NS	1	1	1	0	1	1	1	0	0	0	0	0	0	1	1	1	1	1	0	0	1	1	0	1	1	0	0	1	0	0	0	0	0	0	0	1	1	1	0	0	0	1	1
GCA_900556965.1	o__Lachnospirales;f__Lachnospiraceae;g__Copromonas;s__Copromonas sp900556965	NS	1	1	1	0	0	0	1	0	0	0	0	0	0	0	1	0	0	1	0	0	0	0	0	0	0	0	0	0	0	0	0	0	0	0	0	0	0	1	0	0	0	0	0
GCA_905215775.1	o__Lachnospirales;f__Lachnospiraceae;g__Copromonas;s__Copromonas sp905215775	NS	1	1	1	0	1	1	1	0	0	0	0	0	0	0	1	0	1	1	0	0	1	1	0	0	0	0	0	1	0	1	0	0	0	0	0	1	1	1	0	0	0	1	1
GCA_019042275.1	o__Lachnospirales;f__Lachnospiraceae;g__Diplocloster;s__Diplocloster agilis	RS	0	0	0	0	0	0	1	0	0	0	0	0	0	1	0	0	1	0	1	1	1	1	0	1	0	1	1	1	0	0	0	0	0	0	0	0	1	1	1	1	0	1	1
GCA_019042245.1	o__Lachnospirales;f__Lachnospiraceae;g__Diplocloster;s__Diplocloster modestus	RS	0	0	1	0	0	0	1	0	0	0	0	0	0	1	0	0	1	0	1	1	1	1	0	1	0	1	1	1	0	0	0	0	0	0	0	0	1	1	1	1	0	1	1
GCA_025150245.1	o__Lachnospirales;f__Lachnospiraceae;g__Dorea;s__Dorea formicigenerans	RS	0	0	0	0	0	0	1	0	0	0	0	0	0	0	0	0	0	0	0	0	1	1	0	1	1	0	0	1	0	1	1	0	0	0	0	0	0	1	1	0	0	1	1
GCA_025150085.1	o__Lachnospirales;f__Lachnospiraceae;g__Dorea_A;s__Dorea_A longicatena	RS	0	0	0	0	0	0	1	0	0	0	0	0	0	1	0	0	0	1	0	0	1	1	0	1	0	0	0	1	0	0	0	0	0	0	1	0	0	1	1	0	1	1	1
GCA_024168045.1	o__Lachnospirales;f__Lachnospiraceae;g__Dorea_A;s__Dorea_A longicatena_B	RS	0	0	0	0	0	0	1	0	0	0	0	0	0	1	0	0	1	1	0	1	1	1	0	1	1	0	0	1	0	0	0	0	0	0	1	0	0	1	1	0	1	1	1
GCA_900550865.1	o__Lachnospirales;f__Lachnospiraceae;g__Dorea_A;s__Dorea_A sp900550865	NS	0	0	0	0	0	0	1	0	0	0	0	0	0	1	0	0	1	1	0	0	1	1	0	1	0	0	0	1	0	1	0	0	0	0	1	0	0	1	1	0	1	1	1
GCA_900240315.1	o__Lachnospirales;f__Lachnospiraceae;g__Dorea_B;s__Dorea_B phocaeensis	RS	0	0	0	0	0	0	1	0	0	0	0	0	0	0	0	0	0	0	0	0	1	1	0	1	0	0	0	1	0	0	0	0	0	0	0	0	0	1	0	0	0	1	1
GCA_900552095.1	o__Lachnospirales;f__Lachnospiraceae;g__Egerieimonas;s__Egerieimonas sp900552095	NS	0	0	0	0	0	0	1	0	0	0	0	0	0	0	0	0	0	0	0	0	1	1	0	0	0	1	0	1	0	1	0	0	0	0	0	0	0	1	0	0	0	1	1
MGYG000002148	o__Lachnospirales;f__Lachnospiraceae;g__Eisenbergiella;s__	NS	1	1	1	0	0	0	1	0	0	0	0	0	0	0	0	1	1	1	1	1	1	1	0	1	1	1	0	1	1	0	0	0	0	0	0	0	1	1	0	1	0	1	1
GCA_900544445.1	o__Lachnospirales;f__Lachnospiraceae;g__Eisenbergiella;s__Eisenbergiella intestinigallinarum	RS	1	1	1	0	0	0	1	0	0	0	0	0	0	0	0	1	1	1	1	1	1	1	0	1	1	1	0	1	1	0	0	0	0	0	0	0	1	1	1	1	0	1	1
GCA_009696275.1	o__Lachnospirales;f__Lachnospiraceae;g__Eisenbergiella;s__Eisenbergiella porci	RS	1	1	1	0	0	0	1	0	0	0	0	0	0	0	0	0	1	1	1	1	1	1	0	1	0	1	0	1	0	0	0	0	0	0	0	0	1	1	1	1	0	1	1
GCA_022845955.1	o__Lachnospirales;f__Lachnospiraceae;g__Eisenbergiella;s__Eisenbergiella sp003478085	NS	1	1	1	0	0	0	1	0	0	0	0	0	0	0	0	1	1	1	1	1	1	1	0	1	1	1	0	1	0	0	0	0	0	0	0	0	1	1	1	1	0	1	1
GCA_003481005.1	o__Lachnospirales;f__Lachnospiraceae;g__Eisenbergiella;s__Eisenbergiella sp900066775	NS	1	1	1	0	0	0	1	0	0	0	0	0	0	0	0	0	1	1	1	1	1	1	0	0	1	0	0	1	0	0	0	0	0	0	0	0	1	1	1	0	0	1	1
GCA_900539715.1	o__Lachnospirales;f__Lachnospiraceae;g__Eisenbergiella;s__Eisenbergiella sp900539715	NS	1	1	1	0	0	0	1	0	0	0	0	0	0	0	0	0	1	1	1	1	1	1	1	1	0	1	0	1	0	0	0	0	0	0	0	0	1	1	0	0	0	1	1
GCA_900548905.1	o__Lachnospirales;f__Lachnospiraceae;g__Eisenbergiella;s__Eisenbergiella sp900548905	NS	1	1	1	0	0	0	1	0	0	0	0	0	0	0	0	1	1	1	1	1	1	1	0	1	1	1	0	1	0	0	0	0	0	0	0	0	1	1	1	1	0	1	1
GCA_900550285.1	o__Lachnospirales;f__Lachnospiraceae;g__Eisenbergiella;s__Eisenbergiella sp900550285	NS	0	0	0	0	0	0	1	0	0	0	0	0	0	0	0	0	0	1	0	0	1	1	1	1	0	1	0	1	0	0	0	0	0	0	0	0	0	1	0	0	0	1	1
GCA_900555195.1	o__Lachnospirales;f__Lachnospiraceae;g__Eisenbergiella;s__Eisenbergiella sp900555195	NS	1	0	0	0	0	0	1	0	0	0	0	0	0	0	0	0	0	1	0	0	1	1	0	0	0	1	0	1	0	0	0	0	0	0	0	0	0	0	1	1	0	1	1
GCA_019113175.1	o__Lachnospirales;f__Lachnospiraceae;g__Eisenbergiella;s__Eisenbergiella stercoravium	RS	1	1	1	0	0	0	1	0	0	0	0	0	0	0	0	0	1	1	1	1	1	1	0	1	1	1	0	1	0	0	1	0	0	0	0	0	1	1	1	1	0	1	1
GCA_001881565.1	o__Lachnospirales;f__Lachnospiraceae;g__Eisenbergiella;s__Eisenbergiella tayi	RS	1	1	1	0	0	0	1	0	0	0	0	0	0	0	0	1	1	1	1	1	1	1	0	1	1	1	0	1	0	0	0	0	0	0	0	0	1	1	1	1	0	1	1
MGYG000000650	o__Lachnospirales;f__Lachnospiraceae;g__Enterocloster;s__	NS	0	0	0	0	0	0	1	0	0	0	0	0	0	0	0	0	0	0	0	0	0	0	0	0	0	0	0	1	0	0	0	0	0	0	0	0	0	1	0	0	0	0	0
GCA_003434055.1	o__Lachnospirales;f__Lachnospiraceae;g__Enterocloster;s__Enterocloster aldenensis	RS	0	0	0	0	0	0	1	0	0	0	0	0	0	0	1	1	1	1	1	1	1	1	0	1	1	0	1	1	0	1	0	0	0	0	1	0	1	1	1	0	1	1	1
GCA_025149125.1	o__Lachnospirales;f__Lachnospiraceae;g__Enterocloster;s__Enterocloster asparagiformis	RS	0	0	0	0	0	1	1	0	0	0	0	0	0	0	0	0	1	0	0	0	1	0	0	1	1	0	0	1	0	1	0	0	0	0	0	1	1	1	1	1	0	1	1
GCA_002234575.2	o__Lachnospirales;f__Lachnospiraceae;g__Enterocloster;s__Enterocloster bolteae	RS	1	0	0	0	0	0	1	0	0	0	0	0	0	0	1	0	1	1	1	1	1	1	0	1	1	0	1	1	0	1	0	0	0	0	1	0	1	1	1	1	1	1	1
GCA_000233455.1	o__Lachnospirales;f__Lachnospiraceae;g__Enterocloster;s__Enterocloster citroniae	RS	1	0	1	0	0	0	1	1	0	0	0	0	1	0	0	1	1	1	0	1	1	1	0	1	1	0	0	1	0	1	0	0	0	0	1	0	1	1	1	1	1	1	1
GCA_020297485.1	o__Lachnospirales;f__Lachnospiraceae;g__Enterocloster;s__Enterocloster clostridioformis	RS	1	1	0	0	0	0	1	0	0	0	0	0	0	0	0	0	1	1	0	0	1	1	0	1	1	0	0	1	0	1	0	0	0	0	1	0	1	1	1	1	1	1	1
GCA_000424325.1	o__Lachnospirales;f__Lachnospiraceae;g__Enterocloster;s__Enterocloster clostridioformis_A	RS	1	1	1	0	0	0	1	0	0	0	0	0	0	1	1	1	1	1	0	0	1	1	0	1	1	0	0	1	0	1	0	0	0	0	0	0	1	1	1	1	0	1	1
GCA_900547035.1	o__Lachnospirales;f__Lachnospiraceae;g__Enterocloster;s__Enterocloster excrementigallinarum	RS	0	0	0	0	0	0	1	0	0	0	0	0	0	0	1	0	0	1	0	0	1	0	0	1	1	1	0	1	0	1	0	0	0	0	0	0	0	1	0	0	0	1	1
GCA_019118585.1	o__Lachnospirales;f__Lachnospiraceae;g__Enterocloster;s__Enterocloster faecavium	RS	1	1	1	0	0	0	1	0	0	0	0	0	0	1	1	1	1	1	1	1	1	1	0	1	1	1	0	1	0	1	0	0	0	0	1	0	1	1	0	0	1	1	1
GCA_902364025.1	o__Lachnospirales;f__Lachnospiraceae;g__Enterocloster;s__Enterocloster lavalensis	RS	1	0	0	0	0	0	1	0	0	0	0	0	1	0	0	0	1	1	0	1	1	0	0	1	1	0	0	1	0	1	0	0	0	0	1	0	1	1	1	1	1	1	1
GCA_000155435.1	o__Lachnospirales;f__Lachnospiraceae;g__Enterocloster;s__Enterocloster pacaense	RS	1	0	0	0	0	0	1	0	0	0	0	0	0	0	1	1	1	1	1	1	1	1	0	1	1	0	1	1	0	1	0	0	0	0	1	0	1	1	1	0	1	1	1
GCA_009696375.1	o__Lachnospirales;f__Lachnospiraceae;g__Enterocloster;s__Enterocloster porci	RS	0	0	0	0	0	0	1	0	0	0	0	0	0	0	0	0	0	0	0	0	1	1	0	1	1	0	0	1	0	0	0	0	0	0	0	0	0	1	1	1	0	1	1
GCF_003473545.1	o__Lachnospirales;f__Lachnospiraceae;g__Enterocloster;s__Enterocloster sp000431375	NS	0	0	0	0	0	0	1	0	0	0	0	0	0	0	0	0	1	0	1	1	1	1	0	1	1	0	1	1	0	1	0	0	0	0	0	0	1	1	0	0	0	1	1
GCF_001517625.2	o__Lachnospirales;f__Lachnospiraceae;g__Enterocloster;s__Enterocloster sp001517625	NS	0	0	0	0	0	1	1	0	0	0	0	0	0	0	0	0	1	0	0	0	1	1	0	1	1	0	0	1	0	1	0	0	0	0	0	1	1	1	1	0	0	1	1
GCF_005845215.1	o__Lachnospirales;f__Lachnospiraceae;g__Enterocloster;s__Enterocloster sp005845215	NS	1	0	0	0	0	0	1	0	0	0	0	0	0	0	0	0	1	1	1	1	1	1	0	1	1	0	1	1	0	1	0	0	0	0	1	0	1	1	1	1	1	1	1
GCF_013282095.1	o__Lachnospirales;f__Lachnospiraceae;g__Enterocloster;s__Enterocloster sp900538485	NS	0	0	0	0	0	0	1	0	0	0	0	0	0	0	0	0	1	1	0	0	1	1	0	1	1	0	0	1	0	1	0	0	0	0	0	0	1	1	1	1	0	1	1
GCA_900541315.1	o__Lachnospirales;f__Lachnospiraceae;g__Enterocloster;s__Enterocloster sp900541315	NS	0	0	1	0	0	0	1	0	0	0	0	0	0	0	0	0	1	1	0	0	1	1	0	0	1	0	1	1	0	1	0	0	0	0	1	0	1	1	0	0	1	1	1
GCA_900543885.1	o__Lachnospirales;f__Lachnospiraceae;g__Enterocloster;s__Enterocloster sp900543885	NS	0	0	0	0	0	0	1	0	0	0	0	0	0	0	0	0	1	0	0	0	1	1	0	1	1	0	1	1	0	1	1	0	0	0	0	0	1	1	0	0	0	1	1
GCA_900549235.1	o__Lachnospirales;f__Lachnospiraceae;g__Enterocloster;s__Enterocloster sp900549235	NS	0	0	0	0	0	0	1	0	0	0	0	0	0	0	0	0	1	0	0	0	1	1	0	0	1	0	0	1	0	1	0	0	0	0	0	0	1	1	1	1	0	1	1
GCA_900551225.1	o__Lachnospirales;f__Lachnospiraceae;g__Enterocloster;s__Enterocloster sp900551225	NS	0	0	0	0	0	1	1	0	0	0	0	0	0	0	1	0	1	1	0	1	1	1	0	0	1	1	0	1	0	1	0	0	0	0	0	1	1	1	1	0	0	1	1
GCA_900555045.1	o__Lachnospirales;f__Lachnospiraceae;g__Enterocloster;s__Enterocloster sp900555045	NS	0	0	0	0	0	0	1	0	0	0	0	0	0	0	1	0	0	1	1	1	1	1	0	1	1	0	0	1	0	1	0	0	0	0	0	0	0	1	1	0	0	1	1
GCA_018380885.1	o__Lachnospirales;f__Lachnospiraceae;g__Enterocloster;s__Enterocloster sp900555905	NS	0	0	1	0	0	0	1	0	0	0	0	0	0	0	0	0	1	1	0	0	1	0	0	1	1	0	0	1	0	1	0	0	0	0	1	0	1	1	0	1	1	1	1
GCF_020554865.1	o__Lachnospirales;f__Lachnospiraceae;g__Enterocloster;s__Enterocloster sp900753815	NS	0	0	1	0	0	1	1	0	0	0	0	0	0	1	0	0	1	1	0	0	1	1	0	1	1	1	1	1	0	1	0	0	0	0	1	1	1	1	1	0	1	1	1
GCA_900759225.1	o__Lachnospirales;f__Lachnospiraceae;g__Enterocloster;s__Enterocloster sp900759225	NS	0	0	0	0	0	0	1	0	0	0	0	0	0	1	1	0	1	1	0	0	1	1	0	1	0	0	0	1	0	0	0	0	0	0	0	0	1	1	0	0	0	1	1
GCA_900770345.1	o__Lachnospirales;f__Lachnospiraceae;g__Enterocloster;s__Enterocloster sp900770345	NS	0	0	1	0	0	1	1	0	0	0	0	0	0	0	1	0	1	1	0	1	1	1	0	1	1	1	1	1	0	1	0	0	0	0	1	1	1	1	1	0	1	1	1
GCA_000433735.1	o__Lachnospirales;f__Lachnospiraceae;g__Eubacterium_F;s__Eubacterium_F sp000433735	NS	1	1	1	0	0	0	0	0	0	0	0	0	0	0	1	0	1	1	0	0	1	1	1	1	1	0	0	1	1	0	0	0	0	0	0	0	1	1	0	0	0	1	1
GCA_000434115.1	o__Lachnospirales;f__Lachnospiraceae;g__Eubacterium_F;s__Eubacterium_F sp000434115	NS	1	1	1	0	0	0	1	0	0	0	0	0	0	1	1	0	1	1	0	0	1	1	1	1	1	0	0	1	0	0	0	0	0	0	0	0	1	1	1	0	0	1	1
GCF_003477605.1	o__Lachnospirales;f__Lachnospiraceae;g__Eubacterium_F;s__Eubacterium_F sp003491505	NS	1	1	1	0	0	0	1	0	0	0	0	0	0	0	1	0	1	1	0	0	1	1	1	1	1	0	0	1	0	0	0	0	0	0	0	0	1	1	0	0	0	1	1
GCA_900539115.1	o__Lachnospirales;f__Lachnospiraceae;g__Eubacterium_F;s__Eubacterium_F sp900539115	NS	1	1	1	0	0	0	1	0	0	0	0	0	0	0	1	0	1	1	0	0	1	1	1	1	1	0	0	1	1	0	0	0	0	0	0	0	1	1	0	0	0	1	1
GCA_905212635.1	o__Lachnospirales;f__Lachnospiraceae;g__Eubacterium_F;s__Eubacterium_F sp905212635	NS	1	0	0	0	0	0	1	0	0	0	0	0	0	0	1	0	1	1	0	0	1	1	1	1	0	0	0	1	0	0	0	0	0	0	0	0	1	1	0	0	0	1	1
GCF_003479405.1	o__Lachnospirales;f__Lachnospiraceae;g__Eubacterium_G;s__Eubacterium_G sp000432355	NS	1	1	1	0	0	0	1	0	0	0	0	0	0	0	0	0	1	0	1	1	1	1	0	1	1	1	0	1	0	0	0	0	0	0	0	0	1	0	1	0	0	1	1
GCA_902363805.1	o__Lachnospirales;f__Lachnospiraceae;g__Eubacterium_G;s__Eubacterium_G sp000434315	NS	1	1	1	0	0	0	1	0	0	0	0	0	0	0	0	0	1	0	1	1	1	1	0	1	1	1	0	1	0	0	0	0	0	0	0	0	1	1	1	0	0	1	1
GCF_003460505.1	o__Lachnospirales;f__Lachnospiraceae;g__Eubacterium_G;s__Eubacterium_G sp000435815	NS	1	1	1	0	0	0	1	0	0	0	0	0	0	0	0	0	1	0	1	1	1	1	0	1	1	1	0	1	0	0	0	0	0	0	0	0	1	1	1	0	0	1	1
GCA_900548465.1	o__Lachnospirales;f__Lachnospiraceae;g__Eubacterium_G;s__Eubacterium_G sp900548465	NS	1	1	1	0	0	0	1	0	0	0	0	0	0	0	0	0	1	0	1	1	1	1	0	1	1	1	0	1	0	0	0	0	0	0	0	0	1	0	1	0	0	1	1
GCA_900550135.1	o__Lachnospirales;f__Lachnospiraceae;g__Eubacterium_G;s__Eubacterium_G sp900550135	NS	1	1	1	0	0	0	1	0	0	0	0	0	0	1	0	0	1	0	1	1	1	1	0	1	1	1	0	1	0	0	0	0	0	0	0	0	1	0	1	0	0	1	1
GCA_904420085.1	o__Lachnospirales;f__Lachnospiraceae;g__Eubacterium_G;s__Eubacterium_G sp904420085	NS	1	1	1	0	0	0	1	0	0	0	0	0	0	1	1	0	1	1	1	1	1	1	0	1	0	1	0	1	0	0	0	0	0	0	0	0	1	0	1	0	0	1	1
GCA_025150745.1	o__Lachnospirales;f__Lachnospiraceae;g__Eubacterium_G;s__Eubacterium_G ventriosum	RS	1	1	1	0	0	0	1	0	0	0	0	0	0	0	0	0	1	0	1	1	1	1	0	1	1	1	0	1	0	0	0	0	0	0	0	0	1	1	0	0	0	1	1
GCA_000469345.1	o__Lachnospirales;f__Lachnospiraceae;g__Eubacterium_I;s__Eubacterium_I ramulus	RS	1	1	1	0	0	0	1	1	1	1	1	1	1	0	0	0	1	1	1	1	1	1	1	1	1	0	1	1	1	1	1	0	0	0	0	0	1	1	0	0	0	1	1
GCA_003122485.1	o__Lachnospirales;f__Lachnospiraceae;g__Eubacterium_I;s__Eubacterium_I ramulus_A	RS	1	1	1	0	0	0	1	0	0	0	1	0	1	1	1	1	1	1	1	1	1	1	0	1	1	0	1	1	1	1	1	0	0	0	0	0	1	1	1	0	0	1	1
GCA_902362715.1	o__Lachnospirales;f__Lachnospiraceae;g__Eubacterium_I;s__Eubacterium_I sp900066595	NS	1	1	1	0	0	0	0	0	0	0	1	0	1	1	1	1	1	1	1	1	1	1	0	1	1	0	1	1	1	0	0	0	0	0	0	0	1	1	1	1	0	1	1
GCA_900546495.1	o__Lachnospirales;f__Lachnospiraceae;g__Eubacterium_I;s__Eubacterium_I sp900546495	NS	1	1	1	0	0	0	1	0	0	0	1	0	1	1	1	1	1	1	1	1	0	1	0	1	1	0	1	1	0	1	1	0	0	0	0	0	1	1	1	0	0	1	1
GCA_900557275.1	o__Lachnospirales;f__Lachnospiraceae;g__Eubacterium_I;s__Eubacterium_I sp900557275	NS	1	1	1	0	0	0	0	0	0	0	1	0	0	0	1	0	1	1	0	1	1	0	0	1	0	0	1	1	0	1	0	0	0	0	0	0	1	0	1	0	0	0	1
GCA_008281175.1	o__Lachnospirales;f__Lachnospiraceae;g__Extibacter;s__Extibacter hylemonae	RS	0	0	0	0	0	0	1	0	0	0	0	0	0	1	0	0	1	0	0	0	1	1	0	1	0	0	0	1	0	0	0	0	0	0	0	0	1	1	1	0	0	1	1
GCA_004345005.1	o__Lachnospirales;f__Lachnospiraceae;g__Extibacter;s__Extibacter muris	RS	0	0	0	0	0	0	1	0	0	0	0	0	0	1	0	0	1	0	0	1	1	1	0	1	1	0	0	1	0	0	0	0	0	0	0	0	0	1	1	0	0	1	1
GCF_001185345.1	o__Lachnospirales;f__Lachnospiraceae;g__Extibacter;s__Extibacter sp001185345	NS	0	0	1	0	0	0	1	0	0	0	0	0	0	1	0	0	1	0	1	1	1	1	0	1	1	0	0	1	0	0	0	0	0	0	0	0	1	1	1	1	0	1	1
GCA_900104635.1	o__Lachnospirales;f__Lachnospiraceae;g__Faecalimonas;s__Faecalimonas phoceensis	RS	0	0	0	0	0	0	1	0	0	0	0	0	0	0	0	0	0	0	0	0	1	1	0	1	0	0	0	1	0	0	0	0	0	0	0	0	0	1	1	0	0	1	1
GCA_902381685.1	o__Lachnospirales;f__Lachnospiraceae;g__Faecalimonas;s__Faecalimonas sp000209385	NS	0	0	0	0	0	0	1	0	0	0	0	0	0	0	0	0	0	0	0	0	1	1	0	1	0	0	0	1	0	0	0	0	0	0	0	0	0	1	1	0	0	1	1
GCA_900546325.1	o__Lachnospirales;f__Lachnospiraceae;g__Faecalimonas;s__Faecalimonas sp900546325	NS	0	0	0	0	0	0	1	0	0	0	0	0	0	0	0	0	0	0	0	0	1	0	0	1	0	0	0	1	0	0	0	0	0	0	0	0	0	1	1	0	0	0	1
GCA_900550235.1	o__Lachnospirales;f__Lachnospiraceae;g__Faecalimonas;s__Faecalimonas sp900550235	NS	0	0	0	0	0	0	1	0	0	0	0	0	1	0	0	0	1	1	0	0	1	1	0	0	1	0	0	1	0	0	0	0	0	0	0	0	0	1	1	0	0	1	1
GCA_900551895.1	o__Lachnospirales;f__Lachnospiraceae;g__Faecalimonas;s__Faecalimonas sp900551895	NS	0	0	0	0	0	0	0	0	0	0	0	0	0	0	0	0	0	0	0	0	1	1	0	1	0	0	0	0	0	0	0	0	0	0	0	0	0	1	1	0	0	1	1
GCA_905197485.1	o__Lachnospirales;f__Lachnospiraceae;g__Faecalimonas;s__Faecalimonas sp900555395	NS	0	0	0	0	0	0	1	0	0	0	0	0	0	0	0	0	1	0	0	0	1	1	0	0	1	0	0	1	0	0	0	0	0	0	0	0	0	0	1	0	0	1	1
GCA_020540725.1	o__Lachnospirales;f__Lachnospiraceae;g__Faecalimonas;s__Faecalimonas sp900556835	NS	0	0	0	0	0	0	1	0	0	0	0	0	0	0	0	0	1	0	0	0	1	1	0	1	1	0	0	1	0	0	0	0	0	0	0	0	0	1	1	0	0	1	1
GCA_004346095.1	o__Lachnospirales;f__Lachnospiraceae;g__Faecalimonas;s__Faecalimonas umbilicata	RS	0	0	0	0	0	0	1	0	0	0	0	0	0	0	0	0	0	0	0	0	1	1	0	1	0	0	0	1	0	1	0	0	0	0	0	0	0	1	1	0	0	1	1
MGYG000001683	o__Lachnospirales;f__Lachnospiraceae;g__Frisingicoccus;s__	NS	1	0	1	0	0	1	1	0	0	0	1	0	1	1	1	1	1	1	0	0	1	1	0	1	1	0	1	1	0	1	0	0	0	0	1	1	1	1	1	0	1	1	1
MGYG000003828	o__Lachnospirales;f__Lachnospiraceae;g__Frisingicoccus;s__	NS	1	1	1	0	0	1	1	0	0	0	0	0	0	1	1	0	1	1	0	0	1	1	0	1	1	0	1	1	0	1	0	0	0	0	1	1	1	1	0	0	1	1	1
GCA_004340975.1	o__Lachnospirales;f__Lachnospiraceae;g__Frisingicoccus;s__Frisingicoccus caecimuris	RS	1	1	1	0	0	1	1	0	0	0	0	0	1	0	1	1	1	1	0	0	1	1	0	1	1	0	1	1	0	1	0	0	0	0	1	1	1	1	0	0	1	1	1
GCA_900549105.1	o__Lachnospirales;f__Lachnospiraceae;g__Frisingicoccus;s__Frisingicoccus sp900549105	NS	1	1	1	0	0	1	0	0	0	0	0	0	1	1	1	1	1	1	0	0	1	1	0	1	0	0	1	1	0	1	0	0	0	0	1	1	1	0	1	0	1	1	1
GCA_900753685.1	o__Lachnospirales;f__Lachnospiraceae;g__Frisingicoccus;s__Frisingicoccus sp900753685	NS	1	1	1	0	0	0	1	0	0	0	0	0	0	1	1	1	1	1	0	0	1	0	0	1	1	0	1	1	0	0	0	0	0	0	1	0	1	1	0	0	1	0	1
GCA_900757195.1	o__Lachnospirales;f__Lachnospiraceae;g__Frisingicoccus;s__Frisingicoccus sp900757195	NS	1	1	1	0	0	1	1	0	0	0	0	0	0	0	1	0	1	1	0	0	0	1	0	1	1	0	1	1	0	1	0	0	0	0	1	1	1	1	1	0	1	1	0
MGYG000004233	o__Lachnospirales;f__Lachnospiraceae;g__Fusicatenibacter;s__	NS	0	0	0	0	0	0	1	0	0	0	0	0	0	0	0	0	0	0	0	0	1	1	0	0	1	1	0	1	1	0	0	0	0	0	0	0	0	0	1	0	0	1	1
GCA_015557635.1	o__Lachnospirales;f__Lachnospiraceae;g__Fusicatenibacter;s__Fusicatenibacter saccharivorans	RS	0	0	0	0	0	0	1	0	0	0	0	0	0	0	0	0	0	0	0	0	1	1	0	1	1	1	0	1	0	1	0	0	0	0	0	0	0	1	0	0	0	1	1
GCA_016899975.1	o__Lachnospirales;f__Lachnospiraceae;g__Fusicatenibacter;s__Fusicatenibacter sp900543115	NS	0	0	0	0	0	0	1	0	0	0	0	0	0	0	0	0	0	0	0	0	1	1	0	1	1	1	0	1	1	1	0	0	0	0	0	0	0	0	0	0	0	1	1
GCA_900772675.1	o__Lachnospirales;f__Lachnospiraceae;g__Fusicatenibacter;s__Fusicatenibacter sp900772675	NS	0	0	0	0	0	0	1	0	0	0	0	0	0	0	0	0	1	0	0	0	0	0	0	1	0	0	1	1	0	0	0	0	0	0	0	0	1	1	0	0	0	0	0
GCA_900761925.1	o__Lachnospirales;f__Lachnospiraceae;g__HGM12545;s__HGM12545 sp900761925	NS	1	0	0	0	0	0	0	0	0	0	0	0	0	1	1	0	1	1	0	0	1	1	0	0	1	1	0	1	0	0	0	0	0	0	0	0	1	0	1	0	0	1	1
GCA_900766915.1	o__Lachnospirales;f__Lachnospiraceae;g__HGM12587;s__HGM12587 sp900766915	NS	0	0	0	0	0	0	1	0	0	0	0	0	0	0	0	0	0	0	0	0	1	1	0	1	0	1	0	1	0	0	0	0	0	0	0	0	0	0	1	1	0	1	1
GCA_020687205.1	o__Lachnospirales;f__Lachnospiraceae;g__Hominisplanchenecus;s__Hominisplanchenecus faecis	RS	0	0	0	0	0	0	1	0	0	0	0	0	0	0	0	0	0	0	0	0	1	1	0	1	1	1	0	1	0	0	0	0	0	0	0	0	0	1	0	0	0	1	1
GCA_900551235.1	o__Lachnospirales;f__Lachnospiraceae;g__Hominisplanchenecus;s__Hominisplanchenecus sp900551235	NS	0	0	0	0	0	0	1	0	0	0	0	0	0	0	0	0	0	0	0	0	1	1	0	0	0	1	0	1	0	0	0	0	0	0	0	0	0	1	0	0	0	1	1
GCA_905214675.1	o__Lachnospirales;f__Lachnospiraceae;g__Hominisplanchenecus;s__Hominisplanchenecus sp905214675	NS	0	0	0	0	0	0	1	0	0	0	0	0	0	0	0	0	0	0	0	0	1	1	0	0	0	1	0	1	0	0	0	0	0	0	0	0	0	0	1	0	0	1	1
GCA_003201875.1	o__Lachnospirales;f__Lachnospiraceae;g__Hungatella;s__Hungatella effluvii	RS	0	0	0	0	0	0	1	0	0	0	0	0	0	0	0	0	1	0	1	1	1	1	0	1	1	0	0	1	0	0	0	0	0	0	1	0	1	1	1	0	1	1	1
GCA_025149285.1	o__Lachnospirales;f__Lachnospiraceae;g__Hungatella;s__Hungatella hathewayi	RS	1	0	0	0	0	0	1	0	0	0	0	0	0	0	0	0	1	1	1	1	1	0	0	1	1	0	0	1	0	1	0	0	0	0	1	0	1	1	1	0	1	1	1
GCA_000235505.1	o__Lachnospirales;f__Lachnospiraceae;g__Hungatella_A;s__Hungatella_A hathewayi_A	RS	0	0	0	0	0	0	1	0	0	0	0	0	0	1	0	0	0	0	1	1	1	1	0	1	1	0	0	1	0	1	0	0	0	0	0	0	0	1	0	1	0	1	1
GCA_018223385.1	o__Lachnospirales;f__Lachnospiraceae;g__JAGTTR01;s__JAGTTR01 sp018223385	NS	1	1	1	0	0	0	0	0	0	0	0	0	0	1	1	1	1	1	0	0	1	1	0	1	0	1	0	1	0	0	0	1	0	0	0	0	1	1	1	0	0	1	1
GCA_018366495.1	o__Lachnospirales;f__Lachnospiraceae;g__JAGZHZ01;s__JAGZHZ01 sp018366495	NS	0	0	0	0	0	0	1	0	0	0	0	0	0	0	0	0	0	0	0	0	1	1	0	1	1	0	0	1	1	1	0	0	0	0	0	0	0	1	0	0	0	1	1
GCA_020687485.1	o__Lachnospirales;f__Lachnospiraceae;g__JAJEQR01;s__JAJEQR01 sp020687485	NS	0	0	0	0	0	0	0	0	0	0	0	0	0	1	0	0	0	1	0	0	1	1	0	1	0	0	0	1	0	0	0	0	0	0	0	0	0	1	1	0	0	1	1
GCA_900766185.1	o__Lachnospirales;f__Lachnospiraceae;g__Johnsonella;s__Johnsonella sp900766185	NS	0	0	0	0	0	0	0	0	0	0	0	0	0	0	0	0	0	0	0	0	1	1	0	1	1	0	0	0	1	1	0	0	0	0	0	0	0	0	1	0	0	1	1
GCA_003478935.1	o__Lachnospirales;f__Lachnospiraceae;g__KLE1615;s__KLE1615 sp900066985	NS	0	0	0	0	0	0	1	0	0	0	0	0	0	0	0	0	0	0	0	0	1	1	0	0	1	1	0	1	0	1	0	0	0	0	0	0	0	1	1	0	0	1	1
GCA_905214365.1	o__Lachnospirales;f__Lachnospiraceae;g__KLE1615;s__KLE1615 sp905214365	NS	0	0	0	0	0	0	1	0	0	0	0	0	0	0	0	0	1	1	0	0	0	1	0	0	1	1	0	1	0	1	0	0	0	0	1	0	1	1	1	1	1	1	0
GCA_905214875.1	o__Lachnospirales;f__Lachnospiraceae;g__KM106-2;s__KM106-2 sp905214875	NS	0	0	0	0	0	0	1	0	0	0	0	0	0	0	0	0	0	0	0	0	1	1	0	1	1	1	0	1	0	0	0	0	0	0	0	0	0	1	1	1	0	1	1
GCA_003862485.1	o__Lachnospirales;f__Lachnospiraceae;g__Lachnoanaerobaculum;s__Lachnoanaerobaculum orale	RS	1	1	1	0	0	1	1	1	1	1	1	1	1	0	0	0	1	1	0	0	1	1	0	1	1	0	0	1	0	1	0	0	0	0	0	1	1	1	0	0	0	1	1
GCF_000296385.1	o__Lachnospirales;f__Lachnospiraceae;g__Lachnoanaerobaculum;s__Lachnoanaerobaculum sp000296385	NS	1	1	1	0	0	1	1	1	1	1	1	1	1	0	0	0	1	1	0	0	1	1	0	1	1	0	0	1	0	1	0	0	0	0	0	1	1	1	0	0	0	1	1
GCA_003589745.1	o__Lachnospirales;f__Lachnospiraceae;g__Lachnoanaerobaculum;s__Lachnoanaerobaculum umeaense	RS	1	1	1	0	0	0	1	1	1	1	1	1	1	0	0	0	1	1	0	0	1	1	0	1	1	0	0	1	0	1	0	0	0	0	1	0	1	1	0	0	1	1	1
GCA_000733755.1	o__Lachnospirales;f__Lachnospiraceae;g__Lachnoclostridium;s__Lachnoclostridium phytofermentans_A	RS	0	0	0	0	0	0	1	1	0	0	0	0	0	0	0	0	0	0	0	0	1	1	0	1	1	1	0	1	0	0	0	0	0	0	0	0	0	1	1	1	0	1	1
GCF_900078195.1	o__Lachnospirales;f__Lachnospiraceae;g__Lachnoclostridium;s__Lachnoclostridium sp900078195	NS	0	0	0	0	0	0	1	0	0	0	0	0	0	0	0	0	0	0	0	0	1	1	0	1	1	1	1	1	0	0	0	0	0	0	0	0	0	1	0	0	0	1	1
GCA_905192625.1	o__Lachnospirales;f__Lachnospiraceae;g__Lachnoclostridium;s__Lachnoclostridium sp905192625	NS	0	0	0	0	0	0	0	0	0	0	0	0	0	0	0	0	0	0	0	0	0	0	0	0	0	1	1	0	0	0	0	0	0	0	0	0	0	1	0	0	0	1	0
GCA_019114465.1	o__Lachnospirales;f__Lachnospiraceae;g__Lachnoclostridium_A;s__Lachnoclostridium_A avicola	RS	0	0	0	0	0	0	1	0	0	0	0	0	0	0	0	0	0	1	0	0	1	1	0	1	1	0	0	1	0	0	0	0	0	0	1	0	0	1	0	0	1	1	1
GCA_900240245.1	o__Lachnospirales;f__Lachnospiraceae;g__Lachnoclostridium_A;s__Lachnoclostridium_A edouardi	RS	1	0	0	0	0	0	1	0	0	0	0	0	0	0	0	1	1	1	0	0	1	1	0	1	1	0	0	1	0	1	0	0	0	0	1	0	1	1	1	0	1	1	1
GCF_002160755.1	o__Lachnospirales;f__Lachnospiraceae;g__Lachnoclostridium_A;s__Lachnoclostridium_A sp002160755	NS	0	0	0	0	0	0	1	0	0	0	0	0	0	0	0	0	0	1	0	0	1	1	0	1	1	0	0	1	0	1	0	0	0	0	0	0	0	1	0	0	0	1	1
GCF_003464085.1	o__Lachnospirales;f__Lachnospiraceae;g__Lachnoclostridium_A;s__Lachnoclostridium_A sp003464085	NS	1	1	1	0	0	0	1	0	0	0	0	0	0	1	1	1	1	1	1	1	1	1	0	0	1	0	0	1	0	0	0	0	0	0	1	0	1	1	0	0	1	1	1
GCA_020892095.1	o__Lachnospirales;f__Lachnospiraceae;g__Lachnoclostridium_B;s__Lachnoclostridium_B faecipullorum	RS	0	0	0	0	0	0	1	0	0	0	0	0	0	0	0	0	1	1	0	0	1	1	0	1	0	0	0	1	0	0	0	0	0	0	1	0	1	1	0	0	1	1	1
GCA_016901695.1	o__Lachnospirales;f__Lachnospiraceae;g__Lachnoclostridium_B;s__Lachnoclostridium_B massiliensis_A	RS	0	0	0	0	0	0	1	0	0	0	0	0	0	0	0	0	0	1	0	0	1	1	0	1	0	0	0	1	0	0	0	0	0	0	1	0	0	1	1	0	1	1	1
GCA_014982975.1	o__Lachnospirales;f__Lachnospiraceae;g__Lachnoclostridium_B;s__Lachnoclostridium_B monacensis	RS	0	0	0	0	0	0	1	0	0	0	0	0	0	0	0	0	0	1	0	0	1	1	0	1	1	0	0	1	0	0	0	0	0	0	1	0	0	1	0	0	1	1	1
GCF_000765215.1	o__Lachnospirales;f__Lachnospiraceae;g__Lachnoclostridium_B;s__Lachnoclostridium_B sp000765215	NS	0	0	0	0	0	0	1	0	0	0	0	0	0	1	0	0	0	1	0	0	1	1	0	1	1	0	0	1	0	0	0	0	0	0	1	0	0	1	1	0	1	1	1
GCF_003477705.1	o__Lachnospirales;f__Lachnospiraceae;g__Lachnoclostridium_B;s__Lachnoclostridium_B sp900066555	NS	0	0	0	0	0	0	1	0	0	0	0	0	0	1	0	0	0	1	0	0	1	1	0	1	0	0	0	1	0	0	0	0	0	0	1	0	0	1	1	0	1	1	1
GCA_902362865.1	o__Lachnospirales;f__Lachnospiraceae;g__Lachnoclostridium_B;s__Lachnoclostridium_B sp900066765	NS	0	0	0	0	0	0	1	0	0	0	0	0	0	0	0	0	0	0	0	0	1	1	0	1	0	0	0	1	0	0	0	0	0	0	0	0	0	1	1	0	0	1	1
GCA_009680455.1	o__Lachnospirales;f__Lachnospiraceae;g__Lachnospira;s__Lachnospira eligens_A	RS	0	0	0	0	0	0	1	0	0	0	0	0	0	0	0	0	0	1	0	0	1	1	0	1	1	1	0	1	0	1	0	0	0	0	0	0	0	1	0	0	0	1	1
GCA_900112995.1	o__Lachnospirales;f__Lachnospiraceae;g__Lachnospira;s__Lachnospira rogosae	RS	0	0	0	0	0	0	1	0	0	0	0	0	0	0	0	0	0	1	0	0	1	1	0	1	1	1	0	1	0	0	0	0	0	0	0	0	0	1	0	0	0	1	1
GCA_000436475.1	o__Lachnospirales;f__Lachnospiraceae;g__Lachnospira;s__Lachnospira sp000436475	NS	0	0	0	0	0	0	1	0	0	0	0	0	0	0	0	0	0	1	0	0	1	1	0	1	1	1	0	1	0	0	0	0	0	0	0	0	0	1	0	0	0	1	1
GCA_000436535.1	o__Lachnospirales;f__Lachnospiraceae;g__Lachnospira;s__Lachnospira sp000436535	NS	0	0	0	0	0	0	1	0	0	0	0	0	0	0	0	0	0	1	0	0	1	1	0	1	1	1	0	1	0	0	0	0	0	0	0	0	0	1	0	0	0	1	1
GCF_020564355.1	o__Lachnospirales;f__Lachnospiraceae;g__Lachnospira;s__Lachnospira sp000437735	NS	0	0	0	0	0	0	1	0	0	0	0	0	0	1	0	0	0	1	0	0	1	1	0	1	1	1	0	1	0	0	0	0	0	0	0	0	0	1	0	0	0	1	1
GCA_003458705.1	o__Lachnospirales;f__Lachnospiraceae;g__Lachnospira;s__Lachnospira sp003537285	NS	0	0	0	0	0	0	1	0	0	0	0	0	0	1	0	0	0	1	0	0	1	1	0	0	1	1	0	1	0	0	0	0	0	0	0	0	0	1	0	0	0	1	1
GCF_014287955.1	o__Lachnospirales;f__Lachnospiraceae;g__Lachnospira;s__Lachnospira sp900316325	NS	0	0	0	0	0	0	1	0	0	0	0	0	0	0	0	0	0	1	0	0	1	1	0	1	1	1	0	1	0	0	0	0	0	0	0	0	0	1	0	0	0	1	1
GCA_900545725.1	o__Lachnospirales;f__Lachnospiraceae;g__Lachnospira;s__Lachnospira sp900545725	NS	0	0	0	0	0	0	0	0	0	0	0	0	0	0	0	0	0	1	0	0	0	1	0	1	0	1	0	1	0	0	0	0	0	0	0	0	0	1	1	0	0	1	0
GCA_900547255.1	o__Lachnospirales;f__Lachnospiraceae;g__Lachnospira;s__Lachnospira sp900547255	NS	0	0	0	0	0	0	1	0	0	0	0	0	0	1	0	0	0	1	0	0	1	1	1	1	1	1	0	1	0	0	0	0	0	0	0	0	0	1	0	0	0	1	1
GCA_900551945.1	o__Lachnospirales;f__Lachnospiraceae;g__Lachnospira;s__Lachnospira sp900551945	NS	0	0	0	0	0	0	1	0	0	0	0	0	0	0	0	0	0	1	0	0	1	1	0	1	1	1	0	1	0	0	0	0	0	0	0	0	0	1	0	0	0	1	1
GCA_900552795.1	o__Lachnospirales;f__Lachnospiraceae;g__Lachnospira;s__Lachnospira sp900552795	NS	0	0	0	0	0	0	1	0	0	0	0	0	0	0	0	0	0	1	0	0	1	1	0	1	1	1	0	1	0	0	0	0	0	0	0	0	0	1	0	0	0	1	1
GCA_900772425.1	o__Lachnospirales;f__Lachnospiraceae;g__Lachnospira;s__Lachnospira sp900772425	NS	0	0	0	0	0	0	0	0	0	0	0	0	0	0	0	0	0	1	0	0	0	1	0	0	0	0	0	1	0	0	0	0	0	0	0	0	0	1	0	0	0	1	0
GCA_000526575.1	o__Lachnospirales;f__Lachnospiraceae;g__Lacrimispora;s__Lacrimispora sp000526575	NS	1	1	1	0	0	0	1	1	0	0	1	0	1	1	1	1	1	1	0	0	1	1	0	1	1	1	1	1	1	0	0	0	0	0	0	0	1	1	1	1	0	1	1
GCA_902363735.1	o__Lachnospirales;f__Lachnospiraceae;g__Lacrimispora;s__Lacrimispora sp902363735	NS	0	0	0	0	0	0	1	1	0	0	0	0	0	0	0	0	1	0	0	0	1	1	0	1	1	0	1	1	0	0	0	0	0	0	0	0	1	1	1	1	0	1	1
GCA_902363835.1	o__Lachnospirales;f__Lachnospiraceae;g__Lacrimispora;s__Lacrimispora sp902363835	NS	1	0	0	0	0	1	1	1	0	0	0	0	0	0	0	0	1	0	0	0	1	1	0	1	1	0	1	1	0	1	0	0	0	0	0	1	1	1	1	1	0	1	1
GCA_905215155.1	o__Lachnospirales;f__Lachnospiraceae;g__Lacrimispora;s__Lacrimispora sp905215155	NS	1	0	0	0	0	0	1	0	0	0	0	0	1	0	0	0	1	1	0	0	1	1	0	1	1	1	1	1	0	0	0	0	0	0	1	0	1	1	1	1	1	1	1
GCA_900129135.1	o__Lachnospirales;f__Lachnospiraceae;g__Lactonifactor;s__Lactonifactor longoviformis	RS	1	1	0	0	0	0	1	0	0	0	0	0	1	0	1	0	0	1	1	1	1	1	0	1	1	1	0	1	1	1	0	1	0	0	1	0	0	1	1	0	1	1	1
GCF_009677585.1	o__Lachnospirales;f__Lachnospiraceae;g__Lactonifactor;s__Lactonifactor sp009677585	NS	1	1	0	0	0	0	1	0	0	0	0	0	1	0	1	0	0	1	1	1	1	1	0	1	1	1	0	1	1	1	0	1	0	0	1	0	0	1	1	0	1	1	1
GCF_003463065.1	o__Lachnospirales;f__Lachnospiraceae;g__Limivivens;s__Limivivens sp900066135	NS	0	0	0	0	0	0	1	0	0	0	0	0	0	0	0	0	0	0	0	0	1	1	0	1	1	1	0	1	0	1	1	0	0	0	0	0	0	1	1	1	0	1	1
GCA_018223435.1	o__Lachnospirales;f__Lachnospiraceae;g__Limivivens;s__Limivivens sp900543575	NS	0	0	0	0	0	0	1	0	0	0	0	0	0	0	0	0	0	0	0	0	1	1	0	1	1	1	0	1	0	1	0	0	0	0	0	0	0	1	1	1	0	1	1
GCA_905214955.1	o__Lachnospirales;f__Lachnospiraceae;g__Limivivens;s__Limivivens sp905214955	NS	0	0	0	0	0	0	1	0	0	0	0	0	0	0	0	0	0	0	0	0	1	1	0	1	1	0	0	1	1	1	0	0	0	0	0	0	0	1	1	1	0	1	1
GCA_900604355.1	o__Lachnospirales;f__Lachnospiraceae;g__Luxibacter;s__Luxibacter massiliensis	RS	1	1	0	0	0	0	1	0	0	0	0	0	0	0	0	0	0	1	0	0	1	1	0	1	1	1	0	1	0	0	0	0	0	0	1	0	0	1	1	1	1	1	1
MGYG000001873	o__Lachnospirales;f__Lachnospiraceae;g__Marvinbryantia;s__	NS	0	0	0	0	0	0	1	0	0	0	0	0	0	0	0	0	0	0	0	0	1	1	0	0	1	1	0	1	0	0	0	0	0	0	0	0	0	0	0	0	0	1	1
GCA_025148285.1	o__Lachnospirales;f__Lachnospiraceae;g__Marvinbryantia;s__Marvinbryantia formatexigens	RS	0	0	0	0	0	0	1	0	0	0	0	0	0	0	0	0	0	0	0	0	1	1	0	1	1	1	0	1	0	0	0	0	0	0	0	0	0	1	0	0	0	1	1
GCA_014385005.1	o__Lachnospirales;f__Lachnospiraceae;g__Marvinbryantia;s__Marvinbryantia shaoxingensis	RS	0	0	0	0	0	0	1	0	0	0	0	0	0	0	0	0	0	0	0	0	1	1	0	1	1	1	0	1	1	0	0	0	0	0	0	0	0	1	0	0	0	1	1
GCA_003435055.1	o__Lachnospirales;f__Lachnospiraceae;g__Marvinbryantia;s__Marvinbryantia sp900066075	NS	0	0	0	0	0	0	1	0	0	0	0	0	0	0	0	0	0	0	0	0	1	1	0	1	1	1	0	1	0	0	0	0	0	0	0	0	0	1	0	0	0	0	1
GCA_900544685.1	o__Lachnospirales;f__Lachnospiraceae;g__Marvinbryantia;s__Marvinbryantia sp900544685	NS	0	0	0	0	0	0	1	0	0	0	0	0	0	0	0	0	0	0	0	0	1	1	0	1	1	1	0	1	1	1	0	0	0	0	0	0	0	1	1	0	0	1	1
GCA_905201705.1	o__Lachnospirales;f__Lachnospiraceae;g__Marvinbryantia;s__Marvinbryantia sp900550755	NS	0	0	0	0	0	0	1	0	0	0	0	0	0	0	0	0	0	0	0	0	1	1	0	1	0	1	0	1	0	0	0	0	0	0	0	0	0	1	1	0	0	1	1
GCA_902406105.1	o__Lachnospirales;f__Lachnospiraceae;g__Massilistercora;s__Massilistercora sp902406105	NS	0	0	0	0	0	0	1	0	0	0	0	0	0	0	0	0	0	0	0	1	1	1	0	1	1	0	0	1	0	0	0	0	0	0	0	0	0	1	1	1	0	1	1
GCA_900312975.1	o__Lachnospirales;f__Lachnospiraceae;g__Massilistercora;s__Massilistercora timonensis	RS	0	0	0	0	0	0	1	0	0	0	0	0	0	0	0	0	0	0	0	0	1	1	0	1	1	0	0	1	0	1	0	0	0	0	0	0	0	0	1	0	0	1	1
GCA_904419285.1	o__Lachnospirales;f__Lachnospiraceae;g__Mediterraneibacter;s__Mediterraneibacter caccogallinarum	RS	0	0	0	0	0	0	1	0	0	0	0	0	0	0	0	0	0	0	0	0	1	1	0	0	1	1	0	1	0	0	0	0	0	0	0	0	0	1	0	0	0	1	1
GCA_900555215.1	o__Lachnospirales;f__Lachnospiraceae;g__Mediterraneibacter;s__Mediterraneibacter excrementipullorum	RS	0	0	0	0	0	0	1	0	0	0	0	0	0	0	0	0	0	0	0	0	0	1	0	1	1	0	0	1	1	0	0	0	0	0	0	0	0	1	1	0	0	1	0
GCA_900751785.1	o__Lachnospirales;f__Lachnospiraceae;g__Mediterraneibacter;s__Mediterraneibacter faecigallinarum	RS	0	0	0	0	0	0	1	0	0	0	0	0	0	0	0	0	0	0	0	0	1	1	0	1	1	1	0	1	1	1	0	0	0	0	0	0	0	1	0	0	0	1	1
GCA_001312505.1	o__Lachnospirales;f__Lachnospiraceae;g__Mediterraneibacter;s__Mediterraneibacter faecis	RS	0	0	0	0	0	0	1	0	0	0	0	0	0	0	0	0	0	0	0	0	1	1	0	0	1	0	0	1	0	0	1	0	0	0	0	0	0	1	1	1	0	1	1
GCA_019119265.1	o__Lachnospirales;f__Lachnospiraceae;g__Mediterraneibacter;s__Mediterraneibacter intestinigallinarum	RS	1	1	0	0	0	0	0	0	0	0	0	0	0	0	0	0	0	1	0	0	1	1	0	1	1	1	0	1	1	0	0	0	0	0	1	0	0	1	1	1	1	1	1
GCA_025152405.1	o__Lachnospirales;f__Lachnospiraceae;g__Mediterraneibacter;s__Mediterraneibacter lactaris	RS	0	0	0	0	0	0	1	0	0	0	0	0	0	0	0	0	0	1	0	0	1	1	0	1	1	1	0	1	1	0	1	0	0	0	1	0	0	1	0	0	1	1	1
GCA_001487105.1	o__Lachnospirales;f__Lachnospiraceae;g__Mediterraneibacter;s__Mediterraneibacter massiliensis	RS	0	0	0	0	0	0	1	0	0	0	0	0	0	0	0	0	0	0	0	0	1	1	0	1	1	1	0	1	1	1	0	0	0	0	0	0	0	1	1	1	0	1	1
GCA_019112765.1	o__Lachnospirales;f__Lachnospiraceae;g__Mediterraneibacter;s__Mediterraneibacter norwichensis	RS	0	0	0	0	0	0	1	0	0	0	0	0	0	0	0	0	0	0	0	0	1	1	0	1	1	0	0	1	1	0	0	0	0	0	0	0	0	1	0	0	0	1	1
GCA_900541505.1	o__Lachnospirales;f__Lachnospiraceae;g__Mediterraneibacter;s__Mediterraneibacter sp900541505	NS	1	1	0	0	0	0	1	0	0	0	0	0	0	0	0	0	0	1	1	1	1	1	0	1	1	0	0	1	0	1	0	0	0	0	1	0	0	1	1	1	1	1	1
GCA_900553885.1	o__Lachnospirales;f__Lachnospiraceae;g__Mediterraneibacter;s__Mediterraneibacter sp900553885	NS	0	0	0	0	0	0	1	0	0	0	0	0	0	0	0	0	0	0	0	0	1	1	0	1	1	0	0	1	1	1	0	0	0	0	0	0	0	1	0	0	0	1	1
GCA_905209865.1	o__Lachnospirales;f__Lachnospiraceae;g__Mediterraneibacter;s__Mediterraneibacter sp900752395	NS	0	0	0	0	0	0	1	0	0	0	0	0	0	0	0	0	0	0	0	0	1	1	0	1	1	1	0	1	1	0	0	0	0	0	0	0	0	1	0	0	0	1	1
GCA_900761655.1	o__Lachnospirales;f__Lachnospiraceae;g__Mediterraneibacter;s__Mediterraneibacter sp900761655	NS	0	0	0	0	0	0	0	0	0	0	0	0	0	0	0	0	0	1	0	0	1	1	0	0	1	1	0	0	1	0	0	0	0	0	0	0	0	1	0	0	0	1	1
GCA_934309345.1	o__Lachnospirales;f__Lachnospiraceae;g__Mediterraneibacter;s__Mediterraneibacter sp934309345	NS	0	0	0	0	0	0	1	0	0	0	0	0	0	1	0	0	0	1	0	0	1	1	0	1	1	0	0	1	0	0	1	0	0	0	1	0	0	1	1	1	1	1	1
GCA_934309415.1	o__Lachnospirales;f__Lachnospiraceae;g__Mediterraneibacter;s__Mediterraneibacter sp934309415	NS	0	0	0	0	0	0	1	0	0	0	0	0	0	1	0	0	0	1	0	0	1	1	0	1	1	0	0	1	1	0	0	0	0	0	1	0	0	1	1	1	1	1	1
GCA_000153925.1	o__Lachnospirales;f__Lachnospiraceae;g__Mediterraneibacter;s__Mediterraneibacter torques	RS	0	0	0	0	0	0	1	0	0	0	0	0	0	0	0	0	0	0	0	0	1	1	0	1	1	1	0	1	1	0	0	0	0	0	0	0	0	1	0	0	0	1	1
GCA_019113645.1	o__Lachnospirales;f__Lachnospiraceae;g__Mediterraneibacter;s__Mediterraneibacter vanvlietii	RS	0	0	0	0	0	0	1	0	0	0	0	0	0	0	0	0	0	1	0	1	1	1	0	0	1	1	0	1	1	0	0	0	0	0	1	0	0	1	1	1	1	1	1
GCA_003574295.1	o__Lachnospirales;f__Lachnospiraceae;g__Mediterraneibacter_A;s__Mediterraneibacter_A butyricigenes	RS	1	1	1	0	0	0	1	0	0	0	0	0	0	1	1	0	1	1	0	0	1	1	0	1	1	0	0	1	0	0	0	0	0	0	1	0	1	1	1	0	1	1	1
GCA_001754075.1	o__Lachnospirales;f__Lachnospiraceae;g__Merdimonas;s__Merdimonas faecis	RS	0	0	0	0	0	0	1	0	0	0	0	0	0	1	0	0	1	0	0	0	1	1	0	1	1	0	0	1	0	0	0	0	0	0	0	0	0	0	1	0	0	1	1
GCA_900553355.1	o__Lachnospirales;f__Lachnospiraceae;g__Merdimonas;s__Merdimonas sp900553355	NS	0	0	0	0	0	0	1	0	0	0	0	0	0	1	0	0	1	0	0	0	0	1	0	1	1	0	0	1	0	0	0	0	0	0	0	0	0	1	1	0	0	1	0
GCA_018713435.1	o__Lachnospirales;f__Lachnospiraceae;g__Merdiplasma;s__Merdiplasma excrementigallinarum	RS	0	0	0	0	0	0	1	0	0	0	0	0	0	0	0	0	1	0	0	0	1	1	0	1	1	1	1	1	0	0	0	0	0	0	0	0	1	0	1	1	0	1	1
GCA_900770325.1	o__Lachnospirales;f__Lachnospiraceae;g__Merdiplasma;s__Merdiplasma sp900770325	NS	0	0	0	0	0	0	1	0	0	0	0	0	0	1	0	0	1	1	0	1	1	1	0	1	0	1	1	1	0	0	0	0	0	0	1	0	0	0	1	1	1	1	1
GCA_905207905.1	o__Lachnospirales;f__Lachnospiraceae;g__Merdiplasma;s__Merdiplasma sp905207905	NS	0	0	0	0	0	0	1	0	0	0	0	0	0	0	0	0	0	0	0	0	1	1	0	1	1	0	0	1	0	0	0	0	0	0	0	0	0	0	1	0	0	1	1
GCA_002160765.1	o__Lachnospirales;f__Lachnospiraceae;g__Merdisoma;s__Merdisoma faecalis	RS	0	0	0	0	0	0	1	0	0	0	0	0	0	0	0	0	0	0	0	0	1	0	1	1	1	1	0	1	1	1	0	0	0	0	0	0	0	1	1	0	0	1	1
GCF_014290175.1	o__Lachnospirales;f__Lachnospiraceae;g__Merdisoma;s__Merdisoma sp014290175	NS	0	0	0	0	0	0	1	0	0	0	0	0	0	0	0	0	0	0	0	0	1	0	0	1	1	1	0	1	1	1	0	0	0	0	0	0	0	1	1	0	0	0	1
GCA_902362725.1	o__Lachnospirales;f__Lachnospiraceae;g__Merdisoma;s__Merdisoma sp900066385	NS	0	0	0	0	0	0	1	0	0	0	0	0	0	0	0	0	0	0	0	0	1	0	0	1	1	1	0	1	1	1	0	0	0	0	0	0	0	1	1	0	0	0	1
GCA_900553635.1	o__Lachnospirales;f__Lachnospiraceae;g__Merdisoma;s__Merdisoma sp900553635	NS	0	0	0	0	0	0	1	0	0	0	0	0	0	0	0	0	0	0	0	0	1	0	0	0	1	1	0	1	1	1	0	0	0	0	0	0	0	1	1	0	0	0	1
GCA_944383645.1	o__Lachnospirales;f__Lachnospiraceae;g__Merdisoma;s__Merdisoma sp944383645	NS	0	0	0	0	0	0	1	0	0	0	0	0	0	0	0	0	0	0	0	0	1	0	0	1	1	1	0	1	1	1	0	0	0	0	0	0	0	1	1	0	0	1	1
MGYG000003777	o__Lachnospirales;f__Lachnospiraceae;g__Muricomes;s__	NS	0	0	0	0	0	0	1	0	0	0	0	0	0	0	0	0	0	0	0	1	1	1	0	0	0	0	0	1	0	0	0	0	0	0	0	0	0	1	1	1	0	1	1
GCA_001404335.1	o__Lachnospirales;f__Lachnospiraceae;g__Muricomes;s__Muricomes contortus_B	RS	1	1	0	0	0	0	1	0	0	0	0	0	0	0	0	0	1	1	0	1	1	1	0	1	1	1	0	1	0	1	0	0	0	0	1	0	1	1	1	1	1	1	1
GCA_001028025.1	o__Lachnospirales;f__Lachnospiraceae;g__Muricomes;s__Muricomes fissicatena_A	RS	1	1	0	0	0	0	1	0	0	0	0	0	0	0	0	0	0	1	0	1	1	1	0	1	1	1	0	1	0	1	0	0	0	0	1	0	0	1	1	1	1	1	1
GCA_003149245.1	o__Lachnospirales;f__Lachnospiraceae;g__Muricomes;s__Muricomes oroticus	RS	1	1	0	0	0	0	1	0	0	0	0	0	0	0	0	0	1	1	1	1	1	1	0	1	1	1	1	1	0	1	0	0	0	0	1	0	1	1	1	1	1	1	1
GCA_000509105.1	o__Lachnospirales;f__Lachnospiraceae;g__Muricomes;s__Muricomes sp000509105	NS	1	1	0	0	0	0	1	0	0	0	0	0	0	0	0	0	0	1	0	0	1	1	0	1	1	1	0	1	0	1	0	0	0	0	1	0	0	1	1	1	1	1	1
GCA_003148945.1	o__Lachnospirales;f__Lachnospiraceae;g__Murimonas;s__Murimonas intestini	RS	0	0	0	0	0	0	1	0	0	0	0	0	0	0	0	0	1	1	0	0	1	1	0	1	1	1	0	1	1	1	0	0	0	0	1	0	1	1	1	1	1	1	1
GCA_934317845.1	o__Lachnospirales;f__Lachnospiraceae;g__NC2004;s__NC2004 sp934317845	NS	1	1	1	0	0	0	1	0	0	0	0	0	0	0	0	0	1	0	1	1	1	1	0	1	1	1	0	1	0	0	0	0	0	0	0	0	1	0	0	0	0	1	1
GCA_002314855.1	o__Lachnospirales;f__Lachnospiraceae;g__NK4A136;s__NK4A136 sp002314855	NS	0	0	0	0	0	0	1	0	0	0	0	0	0	0	0	0	0	1	1	1	0	1	0	1	0	1	0	1	0	0	0	0	0	0	1	0	0	1	0	0	1	1	1
GCA_900539175.1	o__Lachnospirales;f__Lachnospiraceae;g__Novisyntrophococcus;s__Novisyntrophococcus sp900539175	NS	0	1	0	0	0	0	1	0	0	0	0	0	0	0	0	0	1	0	0	0	1	1	0	1	1	1	0	1	0	1	1	0	0	0	0	0	0	1	0	0	0	1	1
GCA_004123145.1	o__Lachnospirales;f__Lachnospiraceae;g__Oliverpabstia;s__Oliverpabstia faecicola	RS	0	0	0	0	0	0	1	0	0	0	0	0	0	0	0	0	1	0	0	0	1	1	0	1	1	1	1	1	0	0	0	0	0	0	0	0	1	1	0	0	0	1	1
GCA_009696065.1	o__Lachnospirales;f__Lachnospiraceae;g__Oliverpabstia;s__Oliverpabstia intestinalis	RS	0	0	0	0	0	0	1	0	0	0	0	0	0	0	0	0	1	0	0	0	1	1	0	1	1	1	1	1	0	1	0	0	0	0	0	0	1	1	0	0	0	1	1
GCA_000432335.1	o__Lachnospirales;f__Lachnospiraceae;g__Oliverpabstia;s__Oliverpabstia sp000432335	NS	0	0	0	0	0	0	1	0	0	0	0	0	0	0	0	0	0	0	0	0	1	1	0	1	1	1	0	1	0	0	0	0	0	0	0	0	0	1	0	1	0	1	1
MGYG000002243	o__Lachnospirales;f__Lachnospiraceae;g__Oribacterium;s__	NS	0	0	0	0	0	0	1	0	0	0	0	0	0	0	0	0	1	0	0	0	1	1	0	0	0	0	0	1	0	1	0	0	0	0	0	0	1	1	0	0	0	1	1
MGYG000003442	o__Lachnospirales;f__Lachnospiraceae;g__Oribacterium;s__	NS	0	0	0	0	0	1	1	0	0	0	0	0	0	0	0	0	1	0	0	0	1	1	0	0	0	0	0	1	0	1	0	0	0	0	0	1	1	1	1	0	0	1	1
GCA_014202695.1	o__Lachnospirales;f__Lachnospiraceae;g__Oribacterium;s__Oribacterium sinus	RS	0	0	0	0	0	0	1	0	0	0	0	0	0	0	0	0	0	0	0	0	1	1	0	1	1	0	0	1	1	1	0	0	0	0	0	0	0	1	0	0	0	1	1
GCA_004554245.1	o__Lachnospirales;f__Lachnospiraceae;g__Oribacterium;s__Oribacterium sp004554245	NS	0	0	0	0	0	0	1	0	0	0	0	0	0	0	0	0	1	1	0	0	1	1	0	1	0	0	0	1	0	1	0	0	0	0	1	0	1	1	0	0	1	1	1
GCA_900770445.1	o__Lachnospirales;f__Lachnospiraceae;g__Oribacterium;s__Oribacterium sp900770445	NS	0	0	0	0	0	0	1	0	0	0	0	0	0	0	0	0	0	1	0	0	1	1	0	1	0	0	0	1	0	1	0	0	0	0	1	0	0	1	0	0	1	1	1
GCA_900772695.1	o__Lachnospirales;f__Lachnospiraceae;g__Oribacterium;s__Oribacterium sp900772695	NS	0	0	0	0	0	1	1	0	0	0	0	0	0	0	0	0	0	1	1	1	1	1	0	1	0	0	0	1	0	1	0	0	0	0	1	1	0	1	0	0	1	1	1
GCA_902363445.1	o__Lachnospirales;f__Lachnospiraceae;g__Paralachnospira;s__Paralachnospira sp902363445	NS	0	0	0	0	0	0	1	0	0	0	0	0	0	0	0	0	0	0	0	0	1	1	0	1	1	1	0	1	1	0	0	0	0	0	0	0	0	1	0	0	0	1	1
GCA_014287435.1	o__Lachnospirales;f__Lachnospiraceae;g__Pararoseburia;s__Pararoseburia lenta	RS	1	1	1	0	0	0	1	0	0	0	0	0	0	0	1	0	1	1	0	0	1	1	0	1	0	1	0	1	0	0	0	0	0	0	0	0	1	1	0	0	0	1	1
GCA_900546435.1	o__Lachnospirales;f__Lachnospiraceae;g__Pararoseburia;s__Pararoseburia sp900546435	NS	1	1	1	0	0	0	1	0	0	0	0	0	0	0	1	0	1	1	0	0	1	1	0	1	1	0	0	1	0	0	0	0	0	0	0	0	1	0	1	1	0	1	1
GCA_009696445.1	o__Lachnospirales;f__Lachnospiraceae;g__Porcincola;s__Porcincola intestinalis	RS	0	0	0	0	0	0	1	0	0	0	0	0	0	0	0	0	0	0	0	1	1	1	0	1	1	1	0	1	1	0	0	0	0	0	0	0	0	0	0	0	0	1	1
GCA_900555005.1	o__Lachnospirales;f__Lachnospiraceae;g__Porcincola;s__Porcincola sp900555005	NS	0	0	0	0	0	0	0	0	0	0	0	0	0	0	0	0	0	0	0	0	0	1	0	0	1	1	0	1	1	0	0	0	0	0	0	0	0	0	0	0	0	1	0
GCA_000209815.1	o__Lachnospirales;f__Lachnospiraceae;g__Pseudobutyrivibrio;s__Pseudobutyrivibrio fibrisolvens_A	RS	1	1	1	0	0	0	1	0	0	0	0	0	0	0	1	0	1	1	0	0	1	1	0	1	1	0	0	1	0	0	0	0	0	0	0	0	1	1	0	0	0	1	1
MGYG000000346	o__Lachnospirales;f__Lachnospiraceae;g__RGIG8607;s__	NS	0	0	0	0	0	0	1	0	0	0	0	0	0	0	0	0	0	0	0	0	0	0	0	0	0	0	0	1	0	1	0	0	0	0	0	0	0	1	1	0	0	1	0
GCA_000797495.1	o__Lachnospirales;f__Lachnospiraceae;g__Robinsoniella;s__Robinsoniella peoriensis	RS	0	0	0	0	0	0	1	0	0	0	0	0	0	0	0	0	0	0	0	0	1	1	0	1	1	1	0	1	0	1	0	0	0	0	0	0	0	1	1	1	0	1	1
GCA_900539655.1	o__Lachnospirales;f__Lachnospiraceae;g__Robinsoniella;s__Robinsoniella sp900539655	NS	0	0	0	0	0	0	1	0	0	0	0	0	0	0	0	0	0	1	0	0	1	1	0	1	1	1	0	1	0	1	0	0	0	0	0	0	0	1	1	1	0	1	1
GCA_900540475.1	o__Lachnospirales;f__Lachnospiraceae;g__Robinsoniella;s__Robinsoniella sp900540475	NS	0	0	0	0	0	0	1	0	0	0	0	0	0	0	0	0	0	0	0	0	1	1	0	1	1	1	0	1	0	1	0	0	0	0	0	0	0	1	1	1	0	1	1
GCA_018365455.1	o__Lachnospirales;f__Lachnospiraceae;g__Robinsoniella;s__Robinsoniella sp900555455	NS	1	0	0	0	0	0	1	0	0	0	0	0	0	0	0	0	0	1	0	0	1	1	0	1	1	1	0	1	0	1	0	0	0	0	0	0	0	1	1	1	0	1	1
MGYG000003644	o__Lachnospirales;f__Lachnospiraceae;g__Roseburia;s__	NS	1	1	0	0	0	0	0	0	0	0	0	0	0	0	1	0	0	1	0	0	1	1	0	1	0	0	0	0	0	0	0	0	0	0	0	0	0	1	0	0	0	1	1
GCA_000225345.1	o__Lachnospirales;f__Lachnospiraceae;g__Roseburia;s__Roseburia hominis	RS	1	1	1	0	0	0	1	0	0	0	0	0	0	0	1	0	1	1	0	0	1	1	0	1	1	0	0	1	1	0	0	0	0	0	0	0	1	1	0	0	0	1	1
GCA_900537995.1	o__Lachnospirales;f__Lachnospiraceae;g__Roseburia;s__Roseburia intestinalis	RS	1	1	1	0	0	0	1	0	0	0	0	0	0	0	1	0	1	1	0	0	1	1	0	1	1	0	0	1	1	1	0	0	0	0	0	0	1	1	0	0	0	1	1
GCA_000174195.1	o__Lachnospirales;f__Lachnospiraceae;g__Roseburia;s__Roseburia inulinivorans	RS	1	1	1	0	0	0	1	0	0	0	0	0	0	0	1	0	1	1	0	0	1	1	0	1	1	0	0	1	0	0	0	0	0	0	0	0	1	1	1	1	0	1	1
GCF_014287515.2	o__Lachnospirales;f__Lachnospiraceae;g__Roseburia;s__Roseburia sp003470905	NS	1	1	1	0	0	0	1	0	0	0	0	0	0	0	1	0	1	1	0	0	1	1	0	1	1	0	0	1	1	0	0	0	0	0	0	0	1	1	0	0	0	1	1
GCA_003483745.1	o__Lachnospirales;f__Lachnospiraceae;g__Roseburia;s__Roseburia sp003483745	NS	1	1	1	0	0	0	1	0	0	0	0	0	0	0	1	0	1	1	0	0	1	1	0	0	1	0	0	1	0	0	0	0	0	0	0	0	1	1	0	0	0	1	1
GCA_900542495.1	o__Lachnospirales;f__Lachnospiraceae;g__Roseburia;s__Roseburia sp900542495	NS	1	1	1	0	0	1	1	0	0	0	0	0	0	0	1	0	1	1	0	1	1	1	0	1	1	0	0	1	0	0	0	0	0	0	0	1	1	1	1	0	0	1	1
GCA_900548205.1	o__Lachnospirales;f__Lachnospiraceae;g__Roseburia;s__Roseburia sp900548205	NS	1	1	1	0	0	0	1	0	0	0	0	0	1	0	1	0	1	1	0	0	1	1	0	1	1	0	0	1	1	0	0	0	0	0	0	0	1	0	1	1	0	1	1
GCA_900550935.1	o__Lachnospirales;f__Lachnospiraceae;g__Roseburia;s__Roseburia sp900550935	NS	1	1	1	0	0	0	1	0	0	0	0	0	0	0	1	0	1	1	0	0	1	1	0	1	1	0	0	1	0	0	0	0	0	0	0	0	1	1	0	0	0	1	1
GCA_900753715.1	o__Lachnospirales;f__Lachnospiraceae;g__Roseburia;s__Roseburia sp900753715	NS	0	0	1	0	0	0	1	0	0	0	0	0	0	0	1	0	1	1	0	0	1	1	0	1	1	1	0	1	0	0	0	0	0	0	0	0	1	1	1	0	0	1	1
GCA_900756925.1	o__Lachnospirales;f__Lachnospiraceae;g__Roseburia;s__Roseburia sp900756925	NS	1	1	0	0	0	0	0	0	0	0	0	0	0	0	0	0	1	0	0	0	1	1	0	0	0	0	0	0	0	0	0	0	0	0	0	0	1	1	0	0	0	1	1
GCA_905206195.1	o__Lachnospirales;f__Lachnospiraceae;g__Roseburia;s__Roseburia sp905206195	NS	1	1	1	0	0	0	1	0	0	0	0	0	1	0	1	0	1	1	0	0	1	0	0	0	1	0	0	1	1	0	0	0	0	0	1	0	1	0	1	0	1	1	1
GCA_934364805.1	o__Lachnospirales;f__Lachnospiraceae;g__Roseburia_A;s__Roseburia_A sp934364805	NS	1	1	1	0	0	0	1	0	0	0	0	0	0	0	1	0	1	1	0	0	1	1	0	1	0	1	0	1	0	1	0	0	0	0	0	0	1	1	0	0	0	1	1
MGYG000003273	o__Lachnospirales;f__Lachnospiraceae;g__RUG11200;s__	NS	1	1	1	0	0	0	1	0	0	0	0	0	0	0	1	0	1	1	0	0	1	1	0	1	0	0	0	0	0	0	0	0	0	0	0	0	1	0	0	0	0	0	1
GCF_003479605.1	o__Lachnospirales;f__Lachnospiraceae;g__RUG115;s__RUG115 sp900066395	NS	1	1	1	0	0	0	1	0	0	0	0	0	0	0	1	0	1	1	0	0	1	1	0	1	1	0	0	1	0	1	0	0	0	0	0	0	1	1	0	0	0	1	1
GCA_008121495.1	o__Lachnospirales;f__Lachnospiraceae;g__Ruminococcus_B;s__Ruminococcus_B gnavus	RS	0	0	0	0	0	0	1	0	0	0	0	0	0	0	0	0	0	0	0	0	1	1	0	1	1	1	0	1	1	0	1	0	0	0	0	0	0	1	1	1	0	1	1
GCA_900544395.1	o__Lachnospirales;f__Lachnospiraceae;g__Ruminococcus_B;s__Ruminococcus_B sp900544395	NS	0	0	0	0	0	0	1	0	0	0	0	0	0	0	0	0	0	0	0	0	1	1	0	0	1	1	0	1	1	0	0	0	0	0	0	0	0	1	1	1	0	1	1
GCA_025151995.1	o__Lachnospirales;f__Lachnospiraceae;g__Ruminococcus_G;s__Ruminococcus_G gauvreauii	RS	1	1	1	0	0	0	1	0	0	0	0	0	0	1	1	1	1	1	0	0	1	1	0	1	1	1	1	1	1	0	0	0	0	0	1	0	1	1	1	0	1	1	1
GCA_014337215.1	o__Lachnospirales;f__Lachnospiraceae;g__Scatomonas;s__Scatomonas hejianensis	RS	1	1	1	0	0	0	1	0	0	0	0	0	0	1	1	1	1	1	1	1	1	1	0	1	1	1	1	1	1	1	0	0	0	0	1	0	1	1	1	1	1	1	1
GCA_015560805.1	o__Lachnospirales;f__Lachnospiraceae;g__Schaedlerella;s__Schaedlerella glycyrrhizinilytica_A	RS	0	0	0	0	0	0	1	0	0	0	0	0	0	0	0	0	0	0	0	1	1	1	0	1	0	0	0	1	0	0	0	0	0	0	0	0	0	1	1	1	0	1	1
GCA_003480425.1	o__Lachnospirales;f__Lachnospiraceae;g__Schaedlerella;s__Schaedlerella sp900066545	NS	0	0	0	0	0	0	1	0	0	0	0	0	0	0	0	0	0	1	0	1	1	1	0	1	0	0	0	1	0	0	0	0	0	0	1	0	0	1	1	1	1	1	1
GCA_900765975.1	o__Lachnospirales;f__Lachnospiraceae;g__Schaedlerella;s__Schaedlerella sp900765975	NS	0	0	0	0	0	0	1	0	0	0	0	0	0	0	0	0	0	0	0	0	1	1	0	1	1	1	0	1	0	0	0	0	0	0	0	0	0	1	1	1	0	1	1
GCA_905203555.1	o__Lachnospirales;f__Lachnospiraceae;g__Schaedlerella;s__Schaedlerella sp905203555	NS	0	0	0	0	0	0	1	0	0	0	0	0	0	0	0	0	0	0	0	0	1	1	0	1	1	0	0	1	0	0	0	0	0	0	0	0	0	1	1	1	0	1	1
MGYG000003867	o__Lachnospirales;f__Lachnospiraceae;g__Scybalocola;s__	NS	1	0	1	0	0	0	1	1	1	1	1	1	1	0	1	0	1	1	0	0	1	1	1	1	1	0	1	1	1	0	0	0	0	0	0	0	1	1	0	0	0	1	1
GCA_900557175.1	o__Lachnospirales;f__Lachnospiraceae;g__Scybalocola;s__Scybalocola sp900557175	NS	1	0	0	0	0	0	1	1	1	1	1	1	1	0	1	0	1	1	0	0	1	0	1	0	1	0	1	0	1	0	0	0	0	0	0	0	1	1	0	0	0	1	1
GCA_018710905.1	o__Lachnospirales;f__Lachnospiraceae;g__Scybalomonas;s__Scybalomonas excrementigallinarum	RS	1	1	1	0	0	0	0	0	0	0	0	0	0	0	1	0	1	1	0	0	1	1	0	1	1	0	1	1	1	1	0	0	0	0	1	0	1	1	0	0	1	1	1
GCA_900544525.1	o__Lachnospirales;f__Lachnospiraceae;g__Scybalomonas;s__Scybalomonas sp900544525	NS	1	1	1	0	0	0	0	0	0	0	0	0	0	0	1	0	1	1	0	0	1	1	0	1	1	0	1	1	1	1	0	0	0	0	1	0	1	1	0	0	1	1	1
GCA_016900655.1	o__Lachnospirales;f__Lachnospiraceae;g__Sellimonas;s__Sellimonas avistercoris	RS	0	0	0	0	0	0	1	0	0	0	0	0	0	1	0	0	0	0	0	0	1	1	0	1	1	0	0	1	1	0	0	0	0	0	0	0	0	1	1	0	0	1	1
GCA_001280875.1	o__Lachnospirales;f__Lachnospiraceae;g__Sellimonas;s__Sellimonas intestinalis	RS	0	0	0	0	0	0	1	0	0	0	0	0	0	0	0	0	0	0	0	0	1	1	0	1	1	0	0	1	1	0	0	0	0	0	0	0	0	1	1	0	0	1	1
GCA_004558185.1	o__Lachnospirales;f__Lachnospiraceae;g__SFDP01;s__SFDP01 sp004558185	NS	1	1	1	0	0	0	1	0	0	0	0	0	1	0	1	0	1	1	0	0	1	1	0	1	0	1	0	1	0	0	0	0	0	0	0	0	1	0	1	1	0	1	1
GCA_900770785.1	o__Lachnospirales;f__Lachnospiraceae;g__SFDP01;s__SFDP01 sp900770785	NS	1	1	1	0	0	0	0	0	0	0	0	0	1	0	1	0	1	1	1	0	1	1	0	1	0	1	0	1	0	0	0	0	0	0	1	0	1	0	1	1	1	1	1
GCA_000242235.1	o__Lachnospirales;f__Lachnospiraceae;g__Stomatobaculum;s__Stomatobaculum longum	RS	1	1	1	0	1	1	1	0	0	0	0	0	0	0	1	0	1	1	0	0	1	1	0	1	1	0	0	1	0	1	1	0	0	0	0	1	1	0	1	0	0	1	1
GCA_905370385.1	o__Lachnospirales;f__Lachnospiraceae;g__Stomatobaculum;s__Stomatobaculum longum_A	RS	1	1	0	0	1	1	1	0	0	0	0	0	0	0	1	0	1	1	0	0	1	1	0	1	1	0	0	1	0	1	0	0	0	0	0	1	1	0	0	0	0	1	1
GCA_003014445.1	o__Lachnospirales;f__Lachnospiraceae;g__Stomatobaculum;s__Stomatobaculum naviforme	RS	1	1	1	0	1	1	1	0	0	0	0	0	0	0	1	0	1	1	0	0	1	1	0	1	1	0	0	1	0	1	0	0	0	0	0	1	1	0	1	0	0	1	1
GCA_002892395.1	o__Lachnospirales;f__Lachnospiraceae;g__Stomatobaculum;s__Stomatobaculum sp002892395	NS	1	1	1	0	1	1	1	0	0	0	0	0	0	0	1	0	1	1	0	0	1	1	0	1	1	0	0	1	0	1	0	0	0	0	0	1	1	0	0	0	0	1	1
MGYG000004519	o__Lachnospirales;f__Lachnospiraceae;g__TWA4;s__	NS	0	0	0	0	0	0	0	0	0	0	0	0	0	0	1	0	1	1	0	0	1	1	0	1	0	1	1	1	0	0	0	0	0	0	0	0	1	1	1	0	0	1	1
GCA_003507655.1	o__Lachnospirales;f__Lachnospiraceae;g__UBA11774;s__UBA11774 sp003507655	NS	1	1	1	0	0	0	1	0	0	0	0	0	0	0	1	0	1	1	0	0	1	1	1	1	0	0	0	1	0	0	0	0	0	0	0	0	1	0	1	0	0	1	1
GCA_900556645.1	o__Lachnospirales;f__Lachnospiraceae;g__UBA11774;s__UBA11774 sp900556645	NS	1	1	1	0	0	0	1	0	0	0	0	0	0	0	0	0	1	0	0	0	1	1	1	1	0	0	0	1	0	0	0	0	0	0	0	0	1	0	0	0	0	1	1
GCA_900766815.1	o__Lachnospirales;f__Lachnospiraceae;g__UBA1712;s__UBA1712 sp900766815	NS	1	1	1	0	0	0	1	0	0	0	0	0	0	0	0	0	1	1	0	1	1	1	0	0	0	1	0	1	0	0	0	0	0	0	0	0	1	0	0	0	0	0	1
GCA_902763335.1	o__Lachnospirales;f__Lachnospiraceae;g__UBA2821;s__UBA2821 sp902763335	NS	1	1	1	0	0	0	1	0	0	0	0	0	0	0	1	0	1	1	0	0	1	1	0	1	0	1	0	1	0	1	0	0	0	0	0	0	1	1	0	0	0	1	1
GCA_002362385.1	o__Lachnospirales;f__Lachnospiraceae;g__UBA2882;s__UBA2882 sp002362385	NS	1	1	1	0	0	0	1	0	0	0	0	0	0	0	0	0	1	1	1	1	1	1	0	1	0	1	0	1	0	0	0	0	0	0	0	0	1	1	0	0	0	1	1
GCA_900542015.1	o__Lachnospirales;f__Lachnospiraceae;g__UBA2882;s__UBA2882 sp900542015	NS	1	1	1	0	0	0	1	0	0	0	0	0	0	1	0	0	1	1	1	1	1	1	0	1	1	1	0	1	0	0	0	0	0	0	0	0	1	1	0	0	0	1	1
GCA_900549665.1	o__Lachnospirales;f__Lachnospiraceae;g__UBA2882;s__UBA2882 sp900549665	NS	1	1	1	0	0	0	1	0	0	0	0	0	0	0	0	0	1	1	1	1	1	1	0	0	1	1	0	1	0	0	0	0	0	0	0	0	1	0	0	0	0	1	1
GCA_934401915.1	o__Lachnospirales;f__Lachnospiraceae;g__UBA3282;s__UBA3282 sp934401915	NS	1	1	1	0	0	0	1	0	0	0	0	0	0	0	0	0	1	0	1	1	1	1	0	0	1	1	0	1	0	0	0	0	0	0	0	0	1	0	0	0	0	1	1
GCA_003478355.1	o__Lachnospirales;f__Lachnospiraceae;g__UBA3402;s__UBA3402 sp003478355	NS	0	0	0	0	0	0	1	0	0	0	0	0	0	0	0	0	0	0	1	1	1	1	0	1	1	0	0	1	0	1	0	0	0	0	0	0	0	1	0	0	0	1	1
GCA_934418055.1	o__Lachnospirales;f__Lachnospiraceae;g__UBA3402;s__UBA3402 sp934418055	NS	0	0	1	0	0	0	0	0	0	0	0	0	0	1	0	0	0	1	0	0	1	0	0	1	0	0	0	1	0	1	0	0	0	0	1	0	0	1	1	0	1	1	1
GCA_900769175.1	o__Lachnospirales;f__Lachnospiraceae;g__UBA3766;s__UBA3766 sp900769175	NS	0	0	0	0	0	0	0	0	0	0	0	0	0	0	0	0	0	0	0	0	1	0	1	0	0	1	0	1	0	0	0	0	0	0	0	0	0	1	0	0	0	0	1
GCA_900542465.1	o__Lachnospirales;f__Lachnospiraceae;g__UBA4285;s__UBA4285 sp900542465	NS	0	0	0	0	0	0	0	0	0	0	0	0	0	0	0	0	0	1	0	0	1	1	0	1	0	0	0	0	0	0	0	0	0	0	0	0	0	0	0	0	0	1	1
GCA_900545225.1	o__Lachnospirales;f__Lachnospiraceae;g__UBA4285;s__UBA4285 sp900545225	NS	0	0	0	0	0	0	0	0	0	0	0	0	0	0	0	0	0	1	0	0	1	1	0	1	1	0	1	1	0	0	0	0	0	0	0	0	0	0	0	0	0	1	1
GCF_018228665.1	o__Lachnospirales;f__Lachnospiraceae;g__UBA9414;s__UBA9414 sp003458885	NS	0	0	0	0	0	0	1	0	0	0	0	0	0	0	0	0	0	1	0	0	1	1	0	1	0	0	0	1	0	1	0	0	0	0	1	0	0	1	1	0	1	1	1
GCA_900549995.1	o__Lachnospirales;f__Lachnospiraceae;g__UMGS1251;s__UMGS1251 sp900549995	NS	1	0	0	0	0	0	1	0	0	0	0	0	0	0	1	0	1	1	1	1	0	1	0	1	1	0	1	1	0	0	0	0	0	0	1	0	1	1	1	0	1	0	1
GCA_900542035.1	o__Lachnospirales;f__Lachnospiraceae;g__UMGS1370;s__UMGS1370 sp900542035	NS	0	0	0	0	0	0	1	0	0	0	0	0	0	0	0	0	0	0	0	0	1	0	0	0	1	0	0	1	0	1	0	0	0	0	0	0	0	1	0	0	0	1	1
GCA_900551135.1	o__Lachnospirales;f__Lachnospiraceae;g__UMGS1370;s__UMGS1370 sp900551135	NS	0	0	0	0	0	0	1	0	0	0	0	0	0	0	0	0	1	0	0	0	1	0	0	1	1	0	1	1	0	1	0	0	0	0	0	0	1	1	0	0	0	1	1
GCA_905215625.1	o__Lachnospirales;f__Lachnospiraceae;g__UMGS1370;s__UMGS1370 sp905215625	NS	0	0	0	0	0	0	1	0	0	0	0	0	0	0	0	0	0	0	0	0	0	0	0	0	0	0	0	1	0	0	0	0	0	0	0	0	0	1	1	0	0	1	0
MGYG000003578	o__Lachnospirales;f__Lachnospiraceae;g__UMGS2037;s__	NS	0	1	0	0	0	0	1	0	0	0	0	0	0	0	0	0	0	0	1	0	0	1	0	1	0	1	0	1	0	0	0	0	0	0	0	0	0	0	0	0	0	1	0
GCA_900557385.1	o__Lachnospirales;f__Lachnospiraceae;g__UMGS2037;s__UMGS2037 sp900557385	NS	0	0	0	0	0	0	0	0	0	0	0	0	0	0	0	0	0	0	1	1	1	1	0	0	0	1	0	1	0	0	0	0	0	0	0	0	0	0	0	0	0	1	1
GCA_934371505.1	o__Lachnospirales;f__Lachnospiraceae;g__UMGS2037;s__UMGS2037 sp934371505	NS	1	1	1	0	0	0	0	0	0	0	0	0	0	0	0	0	1	0	1	1	1	1	0	0	0	1	0	1	0	0	0	0	0	0	0	0	1	0	0	1	0	1	1
MGYG000003936	o__Lachnospirales;f__Lachnospiraceae;g__V9D3004;s__	NS	1	1	1	0	0	0	1	0	0	0	0	0	0	0	1	0	1	1	0	0	1	1	0	1	0	0	0	0	0	0	0	0	0	0	0	0	0	0	0	0	0	1	0
MGYG000004210	o__Lachnospirales;f__Lachnospiraceae;g__V9D3004;s__	NS	0	0	0	0	0	0	0	0	0	0	0	0	0	0	1	0	0	0	0	0	0	1	1	1	0	1	0	1	0	0	0	0	0	0	0	0	1	0	0	0	0	1	1
GCA_002349525.1	o__Lachnospirales;f__Lachnospiraceae;g__V9D3004;s__V9D3004 sp002349525	NS	0	0	0	0	0	0	0	0	0	0	0	0	0	0	0	0	0	1	0	0	0	1	1	1	1	0	0	1	0	1	0	0	0	0	1	0	0	0	0	0	1	1	0
GCA_900760345.1	o__Lachnospirales;f__Lachnospiraceae;g__V9D3004;s__V9D3004 sp900760345	NS	1	1	1	0	0	0	1	0	0	0	0	0	0	0	1	0	1	1	0	0	1	0	1	1	0	1	0	1	0	0	0	0	0	0	0	0	1	0	0	0	0	0	1
GCA_001461035.1	o__Lachnospirales;f__Lachnospiraceae;g__Velocimicrobium;s__Velocimicrobium ethanolgignens	RS	0	0	0	0	0	0	1	1	0	0	0	0	0	0	0	0	0	0	0	0	1	1	0	1	0	0	0	1	0	0	0	0	0	0	0	0	0	1	1	0	0	1	1
GCF_003478505.1	o__Lachnospirales;f__Lachnospiraceae;g__Ventrimonas;s__Ventrimonas sp003478505	NS	0	0	0	0	0	1	1	0	0	0	0	0	0	0	0	0	1	0	0	0	1	1	0	1	1	1	1	1	0	1	0	0	0	0	0	1	1	1	0	0	0	1	1
GCF_003480315.1	o__Lachnospirales;f__Lachnospiraceae;g__Ventrimonas;s__Ventrimonas sp003480315	NS	0	0	1	0	0	1	1	0	0	0	0	0	0	0	0	0	1	1	0	0	1	1	0	1	1	1	1	1	0	1	0	0	0	0	1	1	1	1	0	0	1	1	1
GCF_003481825.1	o__Lachnospirales;f__Lachnospiraceae;g__Ventrimonas;s__Ventrimonas sp003481825	NS	0	0	1	0	0	1	1	0	0	0	0	0	0	0	0	0	1	1	0	0	1	1	0	1	1	1	1	1	0	1	0	0	0	0	1	1	1	1	1	0	1	1	1
GCF_003481985.1	o__Lachnospirales;f__Lachnospiraceae;g__Ventrimonas;s__Ventrimonas sp003506385	NS	0	0	1	0	0	1	1	0	0	0	0	0	0	0	0	0	1	1	0	0	1	1	0	1	1	1	1	1	0	1	0	0	0	0	1	1	1	1	0	0	1	1	1
GCA_900538475.1	o__Lachnospirales;f__Lachnospiraceae;g__Ventrimonas;s__Ventrimonas sp900538475	NS	0	0	1	0	0	1	1	0	0	0	0	0	0	0	1	0	1	1	0	1	1	1	0	1	0	0	0	1	0	1	0	0	0	0	1	1	1	1	0	0	1	1	1
GCA_900540335.1	o__Lachnospirales;f__Lachnospiraceae;g__Ventrimonas;s__Ventrimonas sp900540335	NS	0	0	0	0	0	0	0	0	0	0	0	0	0	0	0	0	0	0	0	0	1	1	0	1	0	0	0	1	0	1	0	0	0	0	0	0	0	1	0	0	0	1	1
GCA_020686985.1	o__Lachnospirales;f__Lachnospiraceae;g__Ventrimonas;s__Ventrimonas sp900555625	NS	0	0	0	0	0	0	1	0	0	0	0	0	0	0	0	0	0	0	0	0	1	1	0	1	1	1	0	1	0	1	0	0	0	0	0	0	0	1	1	0	0	1	1
GCA_900770535.1	o__Lachnospirales;f__Lachnospiraceae;g__Ventrimonas;s__Ventrimonas sp900770535	NS	0	0	0	0	0	1	0	0	0	0	0	0	0	0	0	0	1	1	0	0	1	1	0	0	1	1	1	1	0	1	0	0	0	0	1	1	1	1	0	1	1	1	1
GCA_001304875.1	o__Lachnospirales;f__Lachnospiraceae;g__Ventrisoma;s__Ventrisoma faecale	RS	1	1	1	0	1	1	1	0	0	0	0	0	0	0	1	0	1	1	0	0	1	1	0	1	0	0	0	1	0	0	0	0	0	0	1	1	1	0	0	0	1	1	1
GCA_934432885.1	o__Lachnospirales;f__Lachnospiraceae;g__VSOB01;s__VSOB01 sp934432885	NS	1	1	1	0	0	0	1	0	0	0	0	0	0	0	0	0	1	0	1	1	1	1	0	0	1	1	0	1	0	0	0	0	0	0	0	0	1	1	0	1	0	1	1
GCA_934351445.1	o__Lachnospirales;f__Lachnospiraceae;g__W0P33-017;s__W0P33-017 sp934351445	NS	0	0	0	0	0	0	1	0	0	0	0	0	0	1	1	0	0	1	0	0	1	1	0	1	1	0	0	1	1	0	0	0	0	0	0	0	0	1	1	0	0	1	1
MGYG000003616	o__Lachnospirales;f__Lachnospiraceae;g__Weimeria;s__	NS	0	0	1	0	0	0	0	0	0	0	0	0	0	0	1	0	0	0	0	0	1	1	0	0	1	0	0	0	1	0	0	0	0	0	0	0	0	0	0	0	0	1	1
GCA_014337155.1	o__Lachnospirales;f__Lachnospiraceae;g__Wujia;s__Wujia chipingensis	RS	1	1	1	0	0	0	1	0	0	0	0	0	0	0	0	0	1	0	1	1	1	1	0	1	1	1	0	1	0	0	0	0	0	0	0	0	1	1	0	0	0	1	1
GCF_022174665.1	o__Lachnospirales;f__Lachnospiraceae;g__Wujia;s__Wujia sp022174665	NS	1	1	1	0	0	0	1	0	0	0	0	0	0	0	0	0	1	0	1	1	1	1	0	1	1	1	0	1	0	0	0	0	0	0	0	0	1	1	0	0	0	1	1
GCF_018918185.1	o__Lachnospirales;f__Lachnospiraceae;g__Wujia;s__Wujia sp900539705	NS	1	1	1	0	0	0	1	0	0	0	0	0	0	0	0	0	1	0	1	1	1	1	0	1	1	1	0	1	0	0	0	0	0	0	0	0	1	1	0	0	0	1	1
GCA_900553925.1	o__Lachnospirales;f__Lachnospiraceae;g__Wujia;s__Wujia sp900553925	NS	0	0	0	0	0	0	0	0	0	0	0	0	0	0	0	0	0	0	1	1	1	1	0	1	0	1	0	1	0	0	0	0	0	0	0	0	0	1	0	0	0	1	1
GCA_900766925.1	o__Lachnospirales;f__Lachnospiraceae;g__Wujia;s__Wujia sp900766925	NS	0	0	0	0	0	0	1	0	0	0	0	0	0	1	0	0	0	0	1	1	1	1	1	1	1	1	0	1	0	0	0	0	0	0	0	0	0	1	0	0	0	1	1
GCA_900767585.1	o__Lachnospirales;f__Lachnospiraceae;g__Wujia;s__Wujia sp900767585	NS	1	1	1	0	0	0	1	0	0	0	0	0	0	0	0	0	1	0	1	1	1	1	0	1	1	1	0	1	0	0	0	0	0	0	0	0	1	1	0	0	0	1	1
GCA_905210885.1	o__Monoglobales;f__Firm-18;g__CAJLYO01;s__CAJLYO01 sp905210885	NS	0	0	0	0	0	0	1	0	0	0	0	0	0	0	0	0	0	0	0	0	1	1	1	0	1	0	0	1	0	1	0	0	0	0	0	0	0	1	1	1	0	1	1
GCA_002874775.1	o__Monoglobales;f__Monoglobaceae;g__Monoglobus;s__Monoglobus pectinilyticus	RS	0	0	0	0	0	0	1	0	0	0	0	0	0	0	0	0	0	0	0	0	1	1	1	1	1	0	0	1	1	0	0	0	0	0	0	0	0	1	0	0	0	1	1
GCA_900542675.1	o__Monoglobales;f__Monoglobaceae;g__Monoglobus;s__Monoglobus sp900542675	NS	0	0	0	0	0	0	1	0	0	0	0	0	0	0	0	0	0	0	0	0	1	1	1	1	1	0	0	1	0	0	0	0	0	0	0	0	0	1	0	0	0	1	1
GCA_905198865.1	o__Monoglobales;f__Monoglobaceae;g__Monoglobus;s__Monoglobus sp900554105	NS	0	0	0	0	0	0	1	0	0	0	0	0	0	0	0	0	0	0	0	0	1	1	1	1	1	0	0	1	0	0	0	0	0	0	0	0	0	1	0	0	0	1	1
GCA_904419955.1	o__Monoglobales;f__Monoglobaceae;g__Roslinia;s__Roslinia caecavium	RS	0	0	0	0	0	0	1	0	0	0	0	0	0	0	0	0	0	0	0	0	1	1	1	1	1	0	0	1	1	0	0	0	0	0	0	0	0	1	0	0	0	1	1
GCA_900550775.1	o__Monoglobales;f__Monoglobaceae;g__Ructibacterium;s__Ructibacterium sp900550775	NS	0	0	0	0	0	0	1	0	0	0	0	0	0	0	0	0	0	0	0	0	1	1	1	1	1	0	0	1	1	1	0	0	0	0	0	0	0	1	0	0	0	1	1
GCA_905205855.1	o__Monoglobales;f__Monoglobaceae;g__Ructibacterium;s__Ructibacterium sp905205855	NS	0	0	0	0	0	0	1	0	0	0	0	0	0	0	0	0	0	0	0	0	1	1	1	0	1	0	0	1	1	1	0	0	0	0	0	0	0	1	1	0	0	1	1
GCA_900552305.1	o__Monoglobales;f__Monoglobaceae;g__UMGS1494;s__UMGS1494 sp900552305	NS	0	0	0	0	0	0	1	0	0	0	0	0	0	0	0	0	0	0	0	0	1	1	1	1	1	0	0	1	1	0	0	0	0	0	0	0	0	1	1	0	0	1	1
GCA_900545865.1	o__Monoglobales;f__Monoglobaceae;g__UMGS1820;s__UMGS1820 sp900545865	NS	0	0	0	0	0	0	1	0	0	0	0	0	0	0	0	0	0	0	0	0	1	1	0	1	1	0	0	1	1	1	0	0	0	0	0	0	0	1	1	1	0	1	1
GCA_900555375.1	o__Monoglobales;f__Monoglobaceae;g__UMGS1820;s__UMGS1820 sp900555375	NS	0	0	0	0	0	0	0	0	0	0	0	0	0	0	0	0	0	0	0	0	1	1	1	0	0	0	0	1	0	0	0	0	0	0	0	0	0	1	0	0	0	1	1
GCA_900769795.1	o__Monoglobales;f__Monoglobaceae;g__UMGS1820;s__UMGS1820 sp900769795	NS	0	0	0	0	0	0	1	0	0	0	0	0	0	0	0	0	0	0	0	0	1	0	1	0	1	0	0	1	1	0	0	0	0	0	0	0	0	1	1	1	0	1	1
GCA_905201285.1	o__Monoglobales;f__Monoglobaceae;g__UMGS1820;s__UMGS1820 sp905201285	NS	0	0	0	0	0	0	1	0	0	0	0	0	0	0	0	0	0	0	0	0	1	1	1	0	1	0	0	1	1	1	0	0	0	0	0	0	0	1	0	0	0	1	1
GCA_900551345.1	o__Monoglobales;f__UMGS1388;g__UMGS1388;s__UMGS1388 sp900551345	NS	0	0	0	0	0	0	1	0	0	0	0	0	0	0	0	0	0	0	0	0	1	1	1	1	1	0	0	1	0	1	0	0	0	0	0	0	0	1	0	0	0	0	1
MGYG000000456	o__Oscillospirales;f__Acutalibacteraceae;g__;s__	NS	1	0	0	0	0	0	1	0	0	0	0	0	0	0	0	0	0	0	0	0	1	0	0	1	1	0	0	1	0	0	1	0	0	0	0	0	0	1	0	0	0	1	1
MGYG000003809	o__Oscillospirales;f__Acutalibacteraceae;g__;s__	NS	0	0	0	0	0	0	0	0	0	0	0	0	0	0	0	0	0	0	0	0	1	0	1	1	0	0	0	0	0	0	1	0	0	0	0	0	0	0	0	0	0	0	1
MGYG000003841	o__Oscillospirales;f__Acutalibacteraceae;g__;s__	NS	0	0	0	0	0	0	1	0	0	0	0	0	0	0	0	0	0	0	0	0	1	0	1	0	1	0	0	1	0	0	1	0	0	0	0	0	0	1	0	0	0	0	1
GCA_000435395.1	o__Oscillospirales;f__Acutalibacteraceae;g__Acutalibacter;s__Acutalibacter ornithocaccae	RS	0	0	0	0	0	0	1	0	0	0	0	0	0	0	0	0	0	0	0	0	1	0	1	0	1	0	0	1	0	0	0	0	0	0	0	0	0	1	0	0	0	0	1
GCA_904374805.1	o__Oscillospirales;f__Acutalibacteraceae;g__Acutalibacter;s__Acutalibacter pullicola	RS	0	0	0	0	0	0	1	0	0	0	0	0	0	0	0	0	0	0	0	0	1	0	1	0	1	0	0	0	0	0	0	0	0	0	0	0	0	1	1	0	0	0	1
GCA_000432995.1	o__Oscillospirales;f__Acutalibacteraceae;g__Acutalibacter;s__Acutalibacter sp000432995	NS	0	0	0	0	0	0	1	0	0	0	0	0	0	0	0	0	1	0	0	0	1	0	1	0	1	0	1	1	0	0	0	0	0	0	0	0	1	1	1	0	0	0	1
GCA_900543305.1	o__Oscillospirales;f__Acutalibacteraceae;g__Acutalibacter;s__Acutalibacter sp900543305	NS	0	0	0	0	0	0	1	0	0	0	0	0	0	0	0	0	0	0	0	0	1	0	1	1	1	0	0	1	0	1	0	0	0	0	0	0	0	1	0	0	0	0	1
GCA_900548545.1	o__Oscillospirales;f__Acutalibacteraceae;g__Acutalibacter;s__Acutalibacter sp900548545	NS	0	0	0	0	0	0	0	0	0	0	0	0	0	0	0	0	0	0	0	0	1	0	1	1	1	0	0	1	0	0	0	0	0	0	0	0	0	1	1	0	0	0	1
GCA_900755895.1	o__Oscillospirales;f__Acutalibacteraceae;g__Acutalibacter;s__Acutalibacter sp900755895	NS	0	0	0	0	0	0	1	0	0	0	0	0	0	0	0	0	0	0	0	0	1	0	1	0	1	0	0	0	0	0	0	0	0	0	0	0	0	1	0	0	0	0	1
GCA_900759575.1	o__Oscillospirales;f__Acutalibacteraceae;g__Acutalibacter;s__Acutalibacter sp900759575	NS	0	0	0	0	0	0	1	0	0	0	0	0	0	0	0	0	0	1	0	0	1	0	1	1	1	0	0	0	0	0	0	1	0	0	0	0	0	1	1	0	0	0	1
GCA_904391645.1	o__Oscillospirales;f__Acutalibacteraceae;g__Acutalibacter;s__Acutalibacter sp904391645	NS	0	0	0	0	0	0	1	0	0	0	0	0	0	0	0	0	0	0	0	0	1	0	1	1	1	0	0	0	0	0	0	0	0	0	0	0	0	1	1	0	0	0	1
GCA_905215055.1	o__Oscillospirales;f__Acutalibacteraceae;g__Acutalibacter;s__Acutalibacter sp905215055	NS	0	0	0	0	0	0	1	0	0	0	0	0	0	0	0	0	0	0	0	0	1	0	1	0	1	0	0	1	0	0	0	0	0	0	0	0	0	1	1	0	0	0	1
GCA_900543555.1	o__Oscillospirales;f__Acutalibacteraceae;g__Acutalibacter;s__Acutalibacter stercoravium	RS	0	0	0	0	0	0	1	0	0	0	0	0	0	0	0	0	0	0	0	0	1	0	1	1	1	0	0	1	0	0	0	0	0	0	0	0	0	1	0	0	0	0	1
GCA_019112625.1	o__Oscillospirales;f__Acutalibacteraceae;g__Acutalibacter;s__Acutalibacter stercorigallinarum	RS	0	0	0	0	0	0	1	0	0	0	0	0	0	0	0	0	0	0	0	0	1	1	1	1	1	0	0	1	0	0	0	0	0	0	0	0	0	1	0	0	0	1	1
GCA_900048895.1	o__Oscillospirales;f__Acutalibacteraceae;g__Acutalibacter;s__Acutalibacter timonensis	RS	0	0	0	0	0	0	1	0	0	0	0	0	0	0	0	0	0	0	0	0	1	0	1	1	1	0	0	1	0	0	0	0	0	0	0	0	0	1	1	0	0	0	1
GCA_001305115.1	o__Oscillospirales;f__Acutalibacteraceae;g__Anaeromassilibacillus;s__Anaeromassilibacillus sp001305115	NS	1	1	1	0	0	0	1	0	0	0	0	0	0	0	0	0	1	1	0	0	0	0	0	0	1	0	0	1	0	0	0	0	0	0	0	0	1	1	1	0	0	0	0
GCA_002159845.1	o__Oscillospirales;f__Acutalibacteraceae;g__Anaeromassilibacillus;s__Anaeromassilibacillus stercoravium	RS	1	1	1	0	0	0	1	0	0	0	0	0	0	0	0	0	1	1	0	0	1	0	0	1	1	0	0	1	1	0	0	0	0	0	1	0	1	1	1	0	1	0	1
MGYG000004146	o__Oscillospirales;f__Acutalibacteraceae;g__Avimonas;s__	NS	0	0	0	0	0	0	1	0	0	0	0	0	0	0	0	0	0	0	0	0	1	0	0	0	1	0	0	1	0	0	1	0	0	0	0	0	0	1	1	0	0	1	1
GCA_900761355.1	o__Oscillospirales;f__Acutalibacteraceae;g__Avimonas;s__Avimonas intestinalis	RS	0	0	0	0	0	0	1	0	0	0	0	0	0	0	0	0	0	0	0	0	1	0	1	1	1	0	0	1	0	0	1	0	0	0	0	0	0	1	1	0	0	1	1
GCA_905192745.1	o__Oscillospirales;f__Acutalibacteraceae;g__Avimonas;s__Avimonas sp900551425	NS	0	0	0	0	0	0	1	0	0	0	0	0	0	0	0	0	0	0	0	0	1	0	0	1	1	0	0	1	0	0	0	0	0	0	0	0	0	1	1	0	0	1	1
GCA_904395335.1	o__Oscillospirales;f__Acutalibacteraceae;g__Avimonas_A;s__Avimonas_A narfia	RS	0	0	0	0	0	0	1	0	0	0	0	0	0	0	0	0	0	0	0	0	1	0	0	0	1	0	0	1	1	0	0	0	0	0	0	0	0	1	1	0	0	1	1
GCA_900752115.1	o__Oscillospirales;f__Acutalibacteraceae;g__Caccousia;s__Caccousia sp900752115	NS	1	1	1	0	0	0	1	0	0	0	0	0	0	0	1	0	1	1	0	0	1	0	0	0	1	0	0	1	0	0	0	0	0	0	0	0	1	0	1	0	0	0	1
MGYG000003524	o__Oscillospirales;f__Acutalibacteraceae;g__CAG-177;s__	NS	0	0	0	0	0	0	0	0	0	0	0	0	0	0	0	0	0	0	0	0	0	0	1	0	0	1	0	0	0	0	0	0	0	0	0	0	0	1	0	0	0	1	0
GCA_000431775.1	o__Oscillospirales;f__Acutalibacteraceae;g__CAG-177;s__CAG-177 sp000431775	NS	0	0	0	0	0	0	1	0	0	0	0	0	0	0	0	0	0	0	0	0	1	0	1	1	0	1	0	0	0	0	0	0	0	0	0	0	0	1	0	0	0	1	1
GCA_003514385.1	o__Oscillospirales;f__Acutalibacteraceae;g__CAG-177;s__CAG-177 sp003514385	NS	0	0	0	0	0	0	1	0	0	0	0	0	0	0	0	0	0	0	0	0	1	0	1	1	0	1	0	1	0	0	0	0	0	0	0	0	0	1	0	0	0	1	1
GCA_003538135.1	o__Oscillospirales;f__Acutalibacteraceae;g__CAG-177;s__CAG-177 sp003538135	NS	0	0	0	0	0	0	1	0	0	0	0	0	0	0	0	0	0	0	0	0	1	0	1	1	0	1	0	1	0	0	0	0	0	0	0	0	0	1	0	0	0	1	1
GCA_900770255.1	o__Oscillospirales;f__Acutalibacteraceae;g__CAG-177;s__CAG-177 sp900770255	NS	0	0	0	0	0	0	1	0	0	0	0	0	0	0	0	0	0	0	0	0	0	0	1	1	0	1	0	1	0	0	0	0	0	0	0	0	0	1	0	0	0	0	0
GCA_900771185.1	o__Oscillospirales;f__Acutalibacteraceae;g__CAG-177;s__CAG-177 sp900771185	NS	0	0	0	0	0	0	1	0	0	0	0	0	0	0	0	0	0	0	0	0	0	0	1	1	0	1	0	1	0	0	1	0	0	0	0	0	0	1	0	0	0	1	0
GCA_000436335.1	o__Oscillospirales;f__Acutalibacteraceae;g__CAG-217;s__CAG-217 sp000436335	NS	0	0	0	0	0	0	1	0	0	0	0	0	0	0	1	0	0	1	0	0	1	0	0	1	1	0	0	1	0	0	0	0	0	0	0	0	0	1	0	0	0	0	1
GCA_900547275.1	o__Oscillospirales;f__Acutalibacteraceae;g__CAG-217;s__CAG-217 sp900547275	NS	0	0	0	0	0	0	1	0	0	0	0	0	0	0	1	0	0	1	0	0	1	0	0	1	1	0	0	1	0	0	0	0	0	0	0	0	0	1	0	0	0	0	1
GCA_000434055.1	o__Oscillospirales;f__Acutalibacteraceae;g__CAG-488;s__CAG-488 sp000434055	NS	0	0	0	0	0	0	1	0	0	0	0	0	0	0	0	0	0	0	0	0	1	0	1	1	0	1	0	1	0	0	0	0	0	0	0	0	0	1	0	0	0	1	1
GCA_000434915.1	o__Oscillospirales;f__Acutalibacteraceae;g__CAG-488;s__CAG-488 sp000434915	NS	0	0	0	0	0	0	1	0	0	0	0	0	0	0	0	0	0	0	0	0	1	0	1	1	0	1	0	1	0	0	0	0	0	0	0	0	0	1	0	0	0	1	1
GCA_003486665.1	o__Oscillospirales;f__Acutalibacteraceae;g__CAG-488;s__CAG-488 sp003486665	NS	0	0	0	0	0	0	1	0	0	0	0	0	0	0	0	0	0	0	0	0	0	0	1	0	0	1	0	1	0	0	0	0	0	0	0	0	0	1	0	0	0	0	0
GCA_900539465.1	o__Oscillospirales;f__Acutalibacteraceae;g__CAG-488;s__CAG-488 sp900539465	NS	0	0	0	0	0	0	1	0	0	0	0	0	0	0	0	0	0	0	0	0	1	0	0	1	0	1	0	1	0	1	0	0	0	0	0	0	0	1	0	0	0	1	1
GCA_900554995.1	o__Oscillospirales;f__Acutalibacteraceae;g__CAG-488;s__CAG-488 sp900554995	NS	0	0	0	0	0	0	1	0	0	0	0	0	0	0	0	0	0	0	0	0	0	0	1	0	0	1	0	1	0	0	0	0	0	0	0	0	0	1	0	0	0	1	0
GCA_000435275.1	o__Oscillospirales;f__Acutalibacteraceae;g__CAG-557;s__CAG-557 sp000435275	NS	0	0	0	0	0	0	0	0	0	0	0	0	0	0	0	0	0	1	0	0	1	0	0	1	0	0	0	0	0	0	0	0	0	0	0	0	0	0	0	0	0	1	1
MGYG000001685	o__Oscillospirales;f__Acutalibacteraceae;g__CAG-964;s__	NS	0	0	0	0	0	0	1	0	0	0	0	0	0	0	0	0	0	0	0	0	1	0	0	1	0	1	0	1	0	0	1	0	0	0	0	0	0	1	0	0	0	0	1
GCA_000435335.1	o__Oscillospirales;f__Acutalibacteraceae;g__CAG-964;s__CAG-964 sp000435335	NS	0	0	0	0	0	0	1	0	0	0	0	0	0	0	0	0	0	0	0	0	1	0	0	1	0	1	0	1	0	0	1	0	0	0	0	0	0	1	0	0	0	0	1
GCA_902789345.1	o__Oscillospirales;f__Acutalibacteraceae;g__CAG-964;s__CAG-964 sp902789345	NS	0	0	0	0	0	0	1	0	0	0	0	0	0	0	0	0	0	0	0	0	1	0	0	1	1	1	0	1	0	0	0	0	0	0	0	0	0	1	0	0	0	0	1
GCA_934717555.1	o__Oscillospirales;f__Acutalibacteraceae;g__CAJFUH01;s__CAJFUH01 sp934717555	NS	0	0	0	0	0	0	1	0	0	0	0	0	0	0	0	0	0	0	0	0	1	0	1	1	1	0	0	1	1	0	0	0	0	0	0	0	0	1	0	0	0	0	1
GCA_934444365.1	o__Oscillospirales;f__Acutalibacteraceae;g__CAKSCM01;s__CAKSCM01 sp934444365	NS	0	0	0	0	0	0	1	0	0	0	0	0	0	0	0	0	0	0	0	0	1	0	1	1	1	0	0	1	0	1	0	0	0	0	0	0	0	1	0	0	0	1	1
MGYG000000505	o__Oscillospirales;f__Acutalibacteraceae;g__CAKSSR01;s__	NS	0	0	0	0	0	0	0	0	0	0	0	0	0	0	0	0	0	0	0	0	1	0	0	1	0	0	0	0	0	0	0	0	0	0	0	0	0	0	0	0	0	0	1
MGYG000004116	o__Oscillospirales;f__Acutalibacteraceae;g__CAKTXU01;s__	NS	0	0	0	0	0	0	1	0	0	0	0	0	0	0	0	0	0	0	0	0	1	0	0	1	1	0	0	1	0	0	0	0	0	0	0	0	0	1	1	1	0	1	1
GCA_934615635.1	o__Oscillospirales;f__Acutalibacteraceae;g__CAKTXU01;s__CAKTXU01 sp934615635	NS	0	0	0	0	0	0	1	0	0	0	0	0	0	0	0	0	0	0	0	0	1	0	0	1	1	0	0	1	0	0	0	0	0	0	0	0	0	0	1	1	0	1	1
GCA_934875675.1	o__Oscillospirales;f__Acutalibacteraceae;g__CAKXIK01;s__CAKXIK01 sp934875675	NS	0	0	0	0	0	0	1	0	0	0	0	0	0	0	0	0	0	0	0	0	1	0	1	1	1	0	0	1	0	1	0	0	0	0	0	0	0	1	1	1	0	1	1
GCA_014467055.1	o__Oscillospirales;f__Acutalibacteraceae;g__Caproicibacterium;s__Caproicibacterium amylolyticum	RS	1	1	1	0	0	0	1	0	0	0	0	0	0	0	1	0	1	1	0	0	1	1	0	1	1	1	0	1	1	1	0	0	0	0	0	0	1	1	1	0	0	1	1
GCA_900554535.1	o__Oscillospirales;f__Acutalibacteraceae;g__Caproicibacterium;s__Caproicibacterium sp900554535	NS	1	1	1	0	0	0	0	0	0	0	0	0	0	0	1	0	1	1	0	0	0	1	0	1	1	1	1	1	1	0	0	0	0	0	0	0	1	0	1	0	0	1	0
GCA_000752215.1	o__Oscillospirales;f__Acutalibacteraceae;g__Caproiciproducens;s__Caproiciproducens sp000752215	NS	1	1	1	0	0	0	1	0	0	0	0	0	0	1	1	1	1	1	0	0	1	1	0	1	1	0	1	1	0	1	0	0	0	0	1	0	1	1	1	1	1	1	1
GCA_900546895.1	o__Oscillospirales;f__Acutalibacteraceae;g__Caproiciproducens;s__Caproiciproducens sp900546895	NS	1	1	1	0	0	0	1	0	0	0	0	0	0	1	0	0	1	1	0	0	1	1	0	1	1	0	1	1	0	1	0	0	0	0	1	0	1	1	1	1	1	1	1
MGYG000003872	o__Oscillospirales;f__Acutalibacteraceae;g__Clostridium_A;s__	NS	0	0	0	0	0	0	1	0	0	0	0	0	0	0	0	0	0	0	0	0	1	0	1	1	1	0	0	1	0	0	0	0	0	0	0	0	0	1	1	0	0	0	1
GCA_000154345.1	o__Oscillospirales;f__Acutalibacteraceae;g__Clostridium_A;s__Clostridium_A leptum	RS	0	0	0	0	0	0	1	0	0	0	0	0	0	0	0	0	0	0	0	0	1	0	1	1	1	0	0	1	0	0	0	0	0	0	0	0	0	1	1	0	0	1	1
GCA_000577335.1	o__Oscillospirales;f__Acutalibacteraceae;g__Clostridium_E;s__Clostridium_E jeddahense	RS	1	1	1	0	1	1	1	0	0	0	0	0	0	0	1	1	1	1	0	0	1	1	0	1	1	0	1	1	0	0	0	0	0	0	1	1	1	1	1	1	1	1	1
GCA_900176635.1	o__Oscillospirales;f__Acutalibacteraceae;g__Clostridium_E;s__Clostridium_E merdae	RS	1	1	1	0	1	1	1	0	0	0	0	0	0	0	1	1	1	1	0	0	1	1	0	1	1	0	1	1	0	0	0	0	0	0	0	1	1	1	1	1	0	1	1
GCA_000383295.1	o__Oscillospirales;f__Acutalibacteraceae;g__Clostridium_E;s__Clostridium_E sporosphaeroides	RS	1	1	1	0	1	1	1	0	0	0	0	0	0	0	1	1	1	1	0	0	1	1	0	1	1	0	1	1	0	0	0	0	0	0	1	1	1	1	1	1	1	1	1
MGYG000003576	o__Oscillospirales;f__Acutalibacteraceae;g__DTU089;s__	NS	0	0	0	0	0	0	1	0	0	0	0	0	0	0	0	0	0	0	0	0	1	0	0	0	0	0	0	1	0	0	0	0	0	0	0	0	0	1	0	0	0	1	1
GCA_002440045.1	o__Oscillospirales;f__Acutalibacteraceae;g__DTU089;s__DTU089 sp002440045	NS	0	0	0	0	0	0	1	0	0	0	0	0	0	0	0	0	0	0	0	0	1	0	0	0	0	1	0	1	0	0	1	0	0	0	0	0	0	1	0	0	0	0	1
MGYG000000443	o__Oscillospirales;f__Acutalibacteraceae;g__Eubacterium_R;s__	NS	1	1	1	0	0	0	1	0	0	0	0	0	0	0	0	0	1	0	0	0	1	0	0	0	1	0	0	0	0	1	0	0	0	0	0	0	0	1	0	0	0	1	1
MGYG000001799	o__Oscillospirales;f__Acutalibacteraceae;g__Eubacterium_R;s__	NS	1	1	1	0	0	0	1	0	0	0	0	0	0	0	0	0	1	0	0	0	1	0	0	1	1	0	0	1	0	0	0	0	0	0	0	0	1	1	0	0	0	0	1
MGYG000003842	o__Oscillospirales;f__Acutalibacteraceae;g__Eubacterium_R;s__	NS	0	0	0	0	0	0	1	0	0	0	0	0	0	0	1	0	0	1	0	0	1	0	0	1	1	0	0	1	0	0	0	0	0	0	0	0	1	1	0	0	0	0	1
GCA_900167205.1	o__Oscillospirales;f__Acutalibacteraceae;g__Eubacterium_R;s__Eubacterium_R coprostanoligenes	RS	0	0	0	0	0	0	1	0	0	0	0	0	0	0	1	0	0	1	0	0	1	0	0	1	1	0	0	1	0	1	0	0	0	0	0	0	0	1	0	0	0	1	1
GCA_000431535.1	o__Oscillospirales;f__Acutalibacteraceae;g__Eubacterium_R;s__Eubacterium_R faecale	RS	1	1	1	0	0	0	1	0	0	0	0	0	0	0	1	0	1	1	0	0	1	0	0	1	1	0	0	1	0	0	0	0	0	0	0	0	1	1	0	0	0	0	1
GCA_900539845.1	o__Oscillospirales;f__Acutalibacteraceae;g__Eubacterium_R;s__Eubacterium_R faecavium	RS	1	1	1	0	0	0	1	0	0	0	0	0	0	0	1	0	1	1	0	0	1	0	0	1	1	0	0	1	0	0	0	0	0	0	0	0	1	1	0	0	0	0	1
GCA_019115455.1	o__Oscillospirales;f__Acutalibacteraceae;g__Eubacterium_R;s__Eubacterium_R faecigallinarum	RS	0	0	0	0	0	0	1	0	0	0	0	0	0	0	1	0	0	1	0	0	1	0	0	1	1	0	0	1	0	0	0	0	0	0	0	0	0	1	0	0	0	1	1
GCA_900546785.1	o__Oscillospirales;f__Acutalibacteraceae;g__Eubacterium_R;s__Eubacterium_R faecipullorum	RS	1	1	1	0	0	0	1	0	0	0	0	0	0	0	1	0	1	1	0	0	1	0	0	1	1	0	0	1	0	0	0	0	0	0	0	0	1	1	0	0	0	0	1
GCA_022009795.1	o__Oscillospirales;f__Acutalibacteraceae;g__Eubacterium_R;s__Eubacterium_R sp000433975	NS	1	1	0	0	0	0	0	0	0	0	0	0	0	0	1	0	1	0	0	0	1	0	0	1	1	0	0	1	0	0	0	0	0	0	0	0	1	1	0	0	0	0	1
GCA_000434995.1	o__Oscillospirales;f__Acutalibacteraceae;g__Eubacterium_R;s__Eubacterium_R sp000434995	NS	0	0	0	0	0	0	1	0	0	0	0	0	0	0	1	0	0	1	0	0	1	0	0	1	1	0	0	1	0	1	0	0	0	0	0	0	0	1	0	0	0	1	1
GCA_000436835.1	o__Oscillospirales;f__Acutalibacteraceae;g__Eubacterium_R;s__Eubacterium_R sp000436835	NS	0	0	0	0	0	0	1	0	0	0	0	0	0	0	1	0	0	1	0	0	1	0	0	1	1	0	0	1	0	1	0	0	0	0	0	0	0	1	0	0	0	1	1
GCA_002493325.1	o__Oscillospirales;f__Acutalibacteraceae;g__Eubacterium_R;s__Eubacterium_R sp002493325	NS	0	0	0	0	0	0	1	0	0	0	0	0	0	0	1	0	0	1	0	0	1	0	0	1	1	0	0	1	0	0	0	0	0	0	0	0	0	1	0	0	0	1	1
GCA_003526845.1	o__Oscillospirales;f__Acutalibacteraceae;g__Eubacterium_R;s__Eubacterium_R sp003526845	NS	0	0	0	0	0	0	1	0	0	0	0	0	0	0	1	0	0	1	0	0	1	0	0	1	1	0	0	1	0	1	0	0	0	0	0	0	0	1	0	0	0	0	1
GCA_014465955.1	o__Oscillospirales;f__Acutalibacteraceae;g__Eubacterium_R;s__Eubacterium_R sp014465955	NS	1	1	1	0	0	0	1	0	0	0	0	0	0	0	1	0	1	1	0	0	1	0	0	1	1	0	0	1	0	0	0	0	0	0	0	0	1	0	0	0	0	0	1
GCA_900539165.1	o__Oscillospirales;f__Acutalibacteraceae;g__Eubacterium_R;s__Eubacterium_R sp900539165	NS	0	0	0	0	0	0	1	0	0	0	0	0	0	0	1	0	0	1	0	0	1	0	0	1	1	0	0	1	1	1	0	0	0	0	0	0	0	1	0	0	0	1	1
GCA_900539325.1	o__Oscillospirales;f__Acutalibacteraceae;g__Eubacterium_R;s__Eubacterium_R sp900539325	NS	0	0	0	0	0	0	1	0	0	0	0	0	0	0	1	0	0	1	0	0	1	0	0	1	1	0	0	1	0	1	0	0	0	0	0	0	0	1	0	0	0	1	1
GCA_900539425.1	o__Oscillospirales;f__Acutalibacteraceae;g__Eubacterium_R;s__Eubacterium_R sp900539425	NS	1	1	1	0	0	0	1	1	0	0	0	0	0	0	1	0	1	1	0	0	1	0	0	1	1	0	0	1	0	0	0	0	0	0	0	0	1	1	0	0	0	0	1
GCA_900539775.1	o__Oscillospirales;f__Acutalibacteraceae;g__Eubacterium_R;s__Eubacterium_R sp900539775	NS	1	1	1	0	0	0	1	0	0	0	0	0	0	0	1	0	1	1	0	0	1	0	0	1	1	0	0	1	0	0	0	0	0	0	0	0	1	1	0	0	0	0	1
GCA_900540235.1	o__Oscillospirales;f__Acutalibacteraceae;g__Eubacterium_R;s__Eubacterium_R sp900540235	NS	0	0	0	0	0	0	1	0	0	0	0	0	0	0	1	0	0	1	0	0	1	0	0	1	1	0	0	1	0	1	0	0	0	0	0	0	0	1	0	0	0	1	1
GCA_900540305.1	o__Oscillospirales;f__Acutalibacteraceae;g__Eubacterium_R;s__Eubacterium_R sp900540305	NS	1	1	1	0	0	0	1	0	0	0	0	0	0	0	1	0	1	1	0	0	1	0	0	1	1	0	0	1	0	0	0	0	0	0	0	0	1	1	0	0	0	0	1
GCA_900542875.1	o__Oscillospirales;f__Acutalibacteraceae;g__Eubacterium_R;s__Eubacterium_R sp900542875	NS	0	0	0	0	0	0	1	0	0	0	0	0	0	0	1	0	0	1	0	0	1	0	0	1	1	0	0	1	1	1	0	0	0	0	0	0	0	1	0	0	0	1	1
GCA_900543795.1	o__Oscillospirales;f__Acutalibacteraceae;g__Eubacterium_R;s__Eubacterium_R sp900543795	NS	1	1	1	0	0	0	1	0	0	0	0	0	0	0	1	0	1	1	0	0	1	0	0	1	1	0	0	1	0	0	0	0	0	0	0	0	1	1	0	0	0	0	1
GCA_900544515.1	o__Oscillospirales;f__Acutalibacteraceae;g__Eubacterium_R;s__Eubacterium_R sp900544515	NS	0	0	0	0	0	0	1	0	0	0	0	0	0	0	0	0	0	0	0	0	1	0	0	1	1	0	0	1	0	0	0	0	0	0	0	0	0	1	0	0	0	1	1
GCA_900547915.1	o__Oscillospirales;f__Acutalibacteraceae;g__Eubacterium_R;s__Eubacterium_R sp900547915	NS	0	1	1	0	0	0	1	0	0	0	0	0	0	0	0	0	1	0	0	0	1	0	0	1	1	0	0	1	0	0	0	0	0	0	0	0	1	1	0	0	0	0	1
GCA_900548085.1	o__Oscillospirales;f__Acutalibacteraceae;g__Eubacterium_R;s__Eubacterium_R sp900548085	NS	0	0	0	0	0	0	1	0	0	0	0	0	0	0	1	0	0	0	0	0	1	0	0	1	1	0	0	1	0	1	0	0	0	0	0	0	0	1	0	0	0	1	1
GCA_900555015.1	o__Oscillospirales;f__Acutalibacteraceae;g__Eubacterium_R;s__Eubacterium_R sp900555015	NS	0	0	0	0	0	0	1	0	0	0	0	0	0	0	1	0	0	1	0	0	1	0	0	1	1	0	0	1	0	0	0	0	0	0	0	0	0	1	0	0	0	0	1
GCA_900761545.1	o__Oscillospirales;f__Acutalibacteraceae;g__Eubacterium_R;s__Eubacterium_R sp900761545	NS	0	0	0	0	0	0	0	0	0	0	0	0	0	0	0	0	0	0	0	0	0	0	0	1	1	0	0	1	0	0	0	0	0	0	0	0	0	1	0	0	0	1	0
GCA_934561395.1	o__Oscillospirales;f__Acutalibacteraceae;g__Eubacterium_R;s__Eubacterium_R sp900764665	NS	0	0	0	0	0	0	1	0	0	0	0	0	0	0	1	0	0	1	0	0	1	0	0	1	1	0	0	1	0	1	0	0	0	0	0	0	0	1	0	0	0	0	1
GCA_900766895.1	o__Oscillospirales;f__Acutalibacteraceae;g__Eubacterium_R;s__Eubacterium_R sp900766895	NS	0	0	0	0	0	0	1	0	0	0	0	0	0	0	1	0	0	1	0	0	1	0	0	1	1	0	0	1	0	1	0	0	0	0	0	0	0	1	0	0	0	0	1
GCA_900767025.1	o__Oscillospirales;f__Acutalibacteraceae;g__Eubacterium_R;s__Eubacterium_R sp900767025	NS	0	0	0	0	0	0	1	0	0	0	0	0	0	0	1	0	0	1	0	0	1	0	0	1	1	0	0	1	0	0	0	0	0	0	0	0	0	1	0	0	0	1	1
MGYG000003545	o__Oscillospirales;f__Acutalibacteraceae;g__Fimenecus;s__	NS	0	0	0	0	0	0	1	0	0	0	0	0	0	0	1	0	0	1	0	0	0	0	0	0	0	0	0	1	0	1	0	0	0	0	0	0	0	1	0	0	0	1	0
MGYG000003557	o__Oscillospirales;f__Acutalibacteraceae;g__Fimenecus;s__	NS	0	0	0	0	0	0	1	0	0	0	0	0	0	0	0	0	0	0	0	0	1	0	0	1	1	0	0	0	0	0	1	0	0	0	0	0	0	1	0	0	0	1	1
MGYG000004027	o__Oscillospirales;f__Acutalibacteraceae;g__Fimenecus;s__	NS	0	0	0	0	0	0	1	0	0	0	0	0	0	0	1	0	0	1	0	0	1	0	0	0	0	0	0	1	0	0	1	0	0	0	0	0	0	1	0	0	0	1	1
GCA_018712805.1	o__Oscillospirales;f__Acutalibacteraceae;g__Fimenecus;s__Fimenecus excrementavium	RS	0	0	0	0	0	0	1	0	0	0	0	0	0	0	1	0	0	1	0	0	1	0	0	1	1	0	0	1	0	0	1	0	0	0	0	0	0	1	0	0	0	1	1
GCA_000432435.1	o__Oscillospirales;f__Acutalibacteraceae;g__Fimenecus;s__Fimenecus sp000432435	NS	0	0	0	0	0	0	1	0	0	0	0	0	0	0	0	0	0	0	0	0	0	0	0	1	1	0	0	1	0	0	1	0	0	0	0	0	0	1	0	0	0	1	0
GCA_004556705.1	o__Oscillospirales;f__Acutalibacteraceae;g__Fimenecus;s__Fimenecus sp004556705	NS	0	0	0	0	0	0	1	0	0	0	0	0	0	0	0	0	0	0	0	0	1	0	0	1	0	1	0	1	0	0	1	0	0	0	0	0	0	1	0	0	0	1	1
GCA_900540295.1	o__Oscillospirales;f__Acutalibacteraceae;g__Fimenecus;s__Fimenecus sp900540295	NS	0	0	0	0	0	0	1	0	0	0	0	0	0	0	0	0	0	0	0	0	1	0	0	1	1	0	0	1	0	0	1	0	0	0	0	0	0	1	0	0	0	1	1
GCA_900545625.1	o__Oscillospirales;f__Acutalibacteraceae;g__Fimenecus;s__Fimenecus sp900545625	NS	0	0	0	0	0	0	1	0	0	0	0	0	0	0	1	0	0	1	0	0	1	0	0	1	1	0	0	1	0	0	1	0	0	0	0	0	0	1	0	0	0	1	1
GCA_900766945.1	o__Oscillospirales;f__Acutalibacteraceae;g__Fimenecus;s__Fimenecus sp900766945	NS	0	0	0	0	0	0	0	0	0	0	0	0	0	0	0	0	0	0	0	0	1	0	0	0	1	0	0	1	0	0	0	0	0	0	0	0	0	1	0	0	0	0	1
GCA_900552985.1	o__Oscillospirales;f__Acutalibacteraceae;g__Fimivicinus;s__Fimivicinus intestinavium	RS	0	0	0	0	0	0	1	1	0	0	0	0	0	0	0	0	0	0	0	0	1	0	1	0	1	0	0	1	0	0	0	0	0	0	0	0	0	1	0	0	0	1	1
GCA_002320555.1	o__Oscillospirales;f__Acutalibacteraceae;g__Fimivicinus;s__Fimivicinus sp002320555	NS	0	0	0	0	0	0	1	0	0	0	0	0	0	0	0	0	0	0	0	0	0	0	1	1	1	0	0	1	0	0	1	0	0	0	0	0	0	1	0	0	0	1	0
GCA_900544375.1	o__Oscillospirales;f__Acutalibacteraceae;g__Fimivicinus;s__Fimivicinus sp900544375	NS	0	0	0	0	0	0	1	1	0	0	0	0	0	0	0	0	0	0	0	0	0	0	1	0	1	0	0	1	0	0	0	0	0	0	0	0	0	1	0	0	0	1	0
GCA_900544715.1	o__Oscillospirales;f__Acutalibacteraceae;g__Fimivicinus;s__Fimivicinus sp900544715	NS	0	0	0	0	0	0	1	1	0	0	0	0	0	0	0	0	0	0	0	0	1	0	1	1	1	0	0	1	0	0	1	0	0	0	0	0	0	1	0	0	0	1	1
GCA_900549825.1	o__Oscillospirales;f__Acutalibacteraceae;g__Fimivicinus;s__Fimivicinus sp900549825	NS	0	0	0	0	0	0	1	1	0	0	0	0	0	0	0	0	0	0	0	0	1	0	1	1	1	0	0	1	0	0	1	0	0	0	0	0	0	1	0	0	0	1	1
MGYG000002702	o__Oscillospirales;f__Acutalibacteraceae;g__Gallacutalibacter_A;s__	NS	0	0	0	0	0	0	1	0	0	0	0	0	0	0	0	0	0	0	0	0	1	0	1	0	1	0	0	1	0	0	0	0	0	0	0	0	0	1	0	0	0	1	1
GCA_905200265.1	o__Oscillospirales;f__Acutalibacteraceae;g__Heritagella;s__Heritagella sp905200265	NS	0	0	0	0	0	0	1	0	0	0	0	0	0	0	0	0	1	0	0	0	1	0	0	1	1	1	0	1	0	0	0	0	0	0	0	0	1	1	0	0	0	0	1
GCA_905215105.1	o__Oscillospirales;f__Acutalibacteraceae;g__Heritagella;s__Heritagella sp905215105	NS	0	0	0	0	0	0	1	0	0	0	0	0	0	0	0	0	0	0	0	0	0	0	0	0	1	0	0	1	0	0	0	0	0	0	0	0	0	1	1	0	0	0	0
GCA_900766585.1	o__Oscillospirales;f__Acutalibacteraceae;g__HGM12789;s__HGM12789 sp900766585	NS	0	0	0	0	0	0	1	0	0	0	0	0	0	0	0	0	0	0	0	0	1	0	0	1	1	0	0	1	0	1	0	0	0	0	0	0	0	1	1	1	0	1	1
GCA_900770165.1	o__Oscillospirales;f__Acutalibacteraceae;g__HGM12814;s__HGM12814 sp900770165	NS	0	0	0	0	0	0	1	0	0	0	0	0	0	0	0	0	0	0	0	0	1	0	1	0	1	0	0	0	1	0	0	0	0	0	0	0	0	1	0	0	0	1	1
GCA_900543525.1	o__Oscillospirales;f__Acutalibacteraceae;g__Howiella;s__Howiella sp900543525	NS	0	0	0	0	0	0	1	0	0	0	0	0	0	0	0	0	0	0	0	0	1	0	1	1	0	0	0	1	0	0	1	0	0	0	0	0	0	1	0	0	0	1	1
GCA_003268275.1	o__Oscillospirales;f__Acutalibacteraceae;g__Hydrogeniiclostridium;s__Hydrogeniiclostridium mannosilyticum	RS	1	1	1	0	0	0	1	0	0	0	0	0	0	0	1	0	1	1	0	0	1	0	0	1	1	0	0	1	0	0	0	0	0	0	0	0	1	0	1	1	0	1	1
MGYG000000390	o__Oscillospirales;f__Acutalibacteraceae;g__JAHZIE01;s__	NS	0	0	0	0	0	0	0	0	0	0	0	0	0	0	0	0	0	1	0	0	1	0	1	0	1	0	0	0	0	0	1	0	0	0	0	0	0	1	0	0	0	1	1
GCA_002160515.1	o__Oscillospirales;f__Acutalibacteraceae;g__Limousia;s__Limousia pullorum	RS	0	0	0	0	0	0	1	0	0	0	0	0	0	0	0	0	0	0	0	0	1	0	1	1	1	0	0	1	0	1	1	0	0	0	0	0	0	1	0	0	0	0	1
GCA_900555545.1	o__Oscillospirales;f__Acutalibacteraceae;g__Onthovicinus;s__Onthovicinus sp900555545	NS	0	0	0	0	0	0	1	0	0	0	0	0	0	0	0	0	0	0	0	0	0	0	0	1	1	1	0	1	0	0	0	0	0	0	0	0	0	1	0	0	0	1	0
GCA_900291955.1	o__Oscillospirales;f__Acutalibacteraceae;g__Pseudoruminococcus;s__Pseudoruminococcus massiliensis	RS	0	0	0	0	0	0	1	0	0	0	0	0	0	0	0	0	0	0	0	0	1	0	1	1	1	0	0	1	0	0	1	0	0	0	0	0	0	1	0	0	0	1	1
GCA_902765855.1	o__Oscillospirales;f__Acutalibacteraceae;g__Pseudoruminococcus;s__Pseudoruminococcus sp902765855	NS	0	0	0	0	0	0	1	0	0	0	0	0	0	0	0	0	0	0	0	0	1	0	1	1	1	0	0	1	0	0	1	0	0	0	0	0	0	1	0	0	0	1	1
GCA_905198155.1	o__Oscillospirales;f__Acutalibacteraceae;g__RGIG4076;s__RGIG4076 sp905198155	NS	0	0	0	0	0	0	1	0	0	0	0	0	0	0	0	0	0	0	0	0	1	0	1	1	1	1	0	1	0	1	0	0	0	0	0	0	0	1	1	1	0	1	1
MGYG000003629	o__Oscillospirales;f__Acutalibacteraceae;g__RGIG426;s__	NS	0	0	0	0	0	0	1	0	0	0	0	0	0	0	0	0	0	0	0	0	1	0	1	0	0	0	0	1	0	1	0	0	0	0	0	0	0	0	0	0	0	1	1
GCA_934729465.1	o__Oscillospirales;f__Acutalibacteraceae;g__RUG14215;s__RUG14215 sp934729465	NS	0	0	0	0	0	0	1	0	0	0	0	0	0	0	0	0	0	0	0	0	1	0	0	1	0	0	0	1	0	0	0	0	0	0	0	0	0	1	0	0	0	0	1
GCA_900542575.1	o__Oscillospirales;f__Acutalibacteraceae;g__RUG420;s__RUG420 sp900542575	NS	0	0	0	0	0	0	0	0	0	0	0	0	0	0	0	0	0	0	0	0	1	1	0	1	1	0	0	0	0	1	0	0	0	0	0	0	0	1	0	0	0	1	1
GCA_900771085.1	o__Oscillospirales;f__Acutalibacteraceae;g__RUG420;s__RUG420 sp900771085	NS	0	0	0	0	0	0	0	0	0	0	0	0	0	0	0	0	0	1	0	0	1	1	0	1	0	0	0	0	0	1	0	0	0	0	1	0	0	0	0	0	1	1	1
GCA_900313475.1	o__Oscillospirales;f__Acutalibacteraceae;g__RUG806;s__RUG806 sp900313475	NS	0	0	0	0	0	0	0	0	0	0	0	0	0	0	0	0	0	0	0	0	1	0	0	0	0	0	0	1	0	0	1	0	0	0	0	0	0	1	1	0	0	0	1
MGYG000003112	o__Oscillospirales;f__Acutalibacteraceae;g__Ruminococcus_E;s__	NS	0	0	0	0	0	0	1	0	0	0	0	0	0	0	0	0	0	0	0	0	0	0	1	0	0	0	0	1	0	0	0	0	0	0	0	0	0	1	0	0	0	0	0
GCA_002834225.1	o__Oscillospirales;f__Acutalibacteraceae;g__Ruminococcus_E;s__Ruminococcus_E bromii	RS	0	0	0	0	0	0	1	0	0	0	0	0	0	0	0	0	0	0	0	0	1	0	1	1	1	0	0	1	0	1	1	0	0	0	0	0	0	1	0	0	0	0	1
GCA_900101355.1	o__Oscillospirales;f__Acutalibacteraceae;g__Ruminococcus_E;s__Ruminococcus_E bromii_A	RS	0	0	0	0	0	0	1	0	0	0	0	0	0	0	0	0	0	0	0	0	1	0	1	1	0	0	0	1	0	0	0	0	0	0	0	0	0	1	0	0	0	0	1
GCA_002834235.1	o__Oscillospirales;f__Acutalibacteraceae;g__Ruminococcus_E;s__Ruminococcus_E bromii_B	RS	0	0	0	0	0	0	1	0	0	0	0	0	0	0	0	0	0	0	0	0	1	0	1	1	1	0	0	1	0	1	1	0	0	0	0	0	0	1	0	0	0	0	1
GCA_002493635.1	o__Oscillospirales;f__Acutalibacteraceae;g__Ruminococcus_E;s__Ruminococcus_E sp002493635	NS	0	0	0	0	0	0	1	0	0	0	0	0	0	0	0	0	0	0	0	0	1	0	1	1	1	0	0	1	0	0	0	0	0	0	0	0	0	1	0	0	0	0	1
GCF_003438075.1	o__Oscillospirales;f__Acutalibacteraceae;g__Ruminococcus_E;s__Ruminococcus_E sp003438075	NS	0	0	0	0	0	0	1	0	0	0	0	0	0	0	0	0	0	0	0	0	1	0	1	1	1	0	0	1	1	0	0	0	0	0	0	0	0	1	0	0	0	0	1
GCA_003521625.1	o__Oscillospirales;f__Acutalibacteraceae;g__Ruminococcus_E;s__Ruminococcus_E sp003521625	NS	0	0	0	0	0	0	1	0	0	0	0	0	0	0	0	0	0	0	0	0	1	0	1	1	1	0	0	1	0	0	0	0	0	0	0	0	0	1	0	0	0	0	1
GCF_023921805.1	o__Oscillospirales;f__Acutalibacteraceae;g__Ruminococcus_E;s__Ruminococcus_E sp003526955	NS	0	0	0	0	0	0	1	0	0	0	0	0	0	0	0	0	0	0	0	0	1	0	1	1	1	0	0	1	1	0	0	0	0	0	0	0	0	1	0	0	0	0	1
GCA_900543095.1	o__Oscillospirales;f__Acutalibacteraceae;g__Ruminococcus_E;s__Ruminococcus_E sp900543095	NS	0	0	0	0	0	0	1	0	0	0	0	0	0	0	0	0	0	0	0	0	0	0	0	0	1	0	0	1	0	0	0	0	0	0	0	0	0	1	0	0	0	0	0
GCA_900755995.1	o__Oscillospirales;f__Acutalibacteraceae;g__Ruminococcus_E;s__Ruminococcus_E sp900755995	NS	0	0	0	0	0	0	0	0	0	0	0	0	0	0	0	0	0	0	0	0	1	0	1	1	1	0	0	1	0	0	0	0	0	0	0	0	0	1	0	0	0	0	1
GCA_934476515.1	o__Oscillospirales;f__Acutalibacteraceae;g__Ruminococcus_E;s__Ruminococcus_E sp934476515	NS	0	0	0	0	0	0	1	0	0	0	0	0	0	0	0	0	0	0	0	0	1	0	1	1	1	0	0	1	0	0	1	0	0	0	0	0	0	1	0	0	0	0	1
GCA_900541975.1	o__Oscillospirales;f__Acutalibacteraceae;g__Scatavimonas;s__Scatavimonas merdigallinarum	RS	0	0	0	0	0	0	1	0	0	0	0	0	0	0	0	0	0	0	0	0	1	0	0	1	0	1	0	1	0	0	0	0	0	0	0	0	0	1	0	0	0	0	1
GCA_900541565.1	o__Oscillospirales;f__Acutalibacteraceae;g__Scatavimonas;s__Scatavimonas merdipullorum	RS	0	0	0	0	0	0	1	0	0	0	0	0	0	0	0	0	0	0	0	0	1	0	1	1	0	1	0	1	0	0	1	0	0	0	0	0	0	1	0	0	0	0	1
GCA_900540275.1	o__Oscillospirales;f__Acutalibacteraceae;g__Scatavimonas;s__Scatavimonas sp900540275	NS	0	0	0	0	0	0	1	0	0	0	0	0	0	0	0	0	0	0	0	0	1	0	1	1	0	1	0	1	0	0	1	0	0	0	0	0	0	1	0	0	0	0	1
GCA_900540865.1	o__Oscillospirales;f__Acutalibacteraceae;g__Scatavimonas;s__Scatavimonas sp900540865	NS	0	0	0	0	0	0	1	0	0	0	0	0	0	0	0	0	0	0	0	0	1	0	1	0	0	1	0	1	0	1	1	0	0	0	0	0	0	1	0	0	0	0	1
GCA_900549675.1	o__Oscillospirales;f__Acutalibacteraceae;g__Scatolibacter;s__Scatolibacter sp900549675	NS	0	0	0	0	0	0	1	0	0	0	0	0	0	0	0	0	0	0	0	0	0	0	0	0	0	0	0	1	0	0	0	0	0	0	0	0	0	1	1	0	0	0	0
GCA_900546735.1	o__Oscillospirales;f__Acutalibacteraceae;g__Scybalenecus;s__Scybalenecus merdavium	RS	0	0	0	0	0	0	1	0	0	0	0	0	0	0	0	0	0	0	0	0	1	0	0	1	0	0	0	1	0	0	0	0	0	0	0	0	0	1	0	0	0	1	1
GCA_900540085.1	o__Oscillospirales;f__Acutalibacteraceae;g__Scybalenecus;s__Scybalenecus sp900540085	NS	0	0	0	0	0	0	1	0	0	0	0	0	0	0	0	0	0	0	0	0	1	0	0	1	1	0	0	1	0	0	0	0	0	0	0	0	0	1	0	0	0	1	1
GCA_900769775.1	o__Oscillospirales;f__Acutalibacteraceae;g__SFWF01;s__SFWF01 sp900769775	NS	0	0	0	0	0	0	1	0	0	0	0	0	0	0	0	0	0	0	0	0	1	0	0	0	0	1	0	1	0	0	0	0	0	0	0	0	0	0	0	0	0	0	1
GCA_015140235.1	o__Oscillospirales;f__Acutalibacteraceae;g__Solibaculum;s__Solibaculum mannosilyticum	RS	0	0	0	0	0	0	1	0	0	0	0	0	0	0	0	0	0	0	0	0	1	0	1	1	1	0	0	1	1	1	0	0	0	0	0	0	0	1	1	0	0	1	1
GCA_900554165.1	o__Oscillospirales;f__Acutalibacteraceae;g__Timburyella;s__Timburyella sp900554165	NS	0	0	0	0	0	0	0	0	0	0	0	0	0	0	0	0	0	0	0	0	1	0	0	0	1	0	0	0	1	0	0	0	0	0	0	0	0	1	0	0	0	1	1
GCA_904384255.1	o__Oscillospirales;f__Acutalibacteraceae;g__Timburyella;s__Timburyella stercoris	RS	0	0	0	0	0	0	0	0	0	0	0	0	0	0	0	0	0	0	0	0	1	0	1	1	1	0	0	0	1	0	0	0	0	0	0	0	0	0	0	0	0	1	1
GCA_900543395.1	o__Oscillospirales;f__Acutalibacteraceae;g__UBA1081;s__UBA1081 sp900543395	NS	0	0	0	0	0	0	1	0	0	0	0	0	0	0	0	0	0	0	0	0	1	0	1	1	1	0	0	1	0	1	1	0	0	0	0	0	0	1	0	0	0	1	1
GCA_900545655.1	o__Oscillospirales;f__Acutalibacteraceae;g__UBA1227;s__UBA1227 sp900545655	NS	0	0	0	0	0	0	0	0	0	0	0	0	0	0	0	0	0	0	0	0	1	0	1	1	0	0	0	0	0	0	0	0	0	0	0	0	0	0	0	0	0	1	1
GCA_002305575.1	o__Oscillospirales;f__Acutalibacteraceae;g__UBA1417;s__UBA1417 sp002305575	NS	0	0	0	0	0	0	1	0	0	0	0	0	0	0	0	0	0	0	0	0	1	0	1	0	0	0	0	1	0	0	0	0	0	0	0	0	0	1	0	0	0	0	1
GCA_021029595.1	o__Oscillospirales;f__Acutalibacteraceae;g__UBA1417;s__UBA1417 sp003531055	NS	0	0	0	0	0	0	1	0	0	0	0	0	0	0	0	0	0	0	0	0	1	0	1	1	1	1	0	1	0	0	0	0	0	0	0	0	0	1	0	0	0	0	1
GCA_900549945.1	o__Oscillospirales;f__Acutalibacteraceae;g__UBA1417;s__UBA1417 sp900549945	NS	0	0	0	0	0	0	1	0	0	0	0	0	0	0	0	0	0	0	0	0	1	0	1	1	1	1	0	0	0	0	0	0	0	0	0	0	0	1	0	0	0	0	1
GCA_900552925.1	o__Oscillospirales;f__Acutalibacteraceae;g__UBA1417;s__UBA1417 sp900552925	NS	0	0	0	0	0	0	1	0	0	0	0	0	0	0	0	0	0	0	0	0	1	0	0	0	1	1	0	0	0	0	0	0	0	0	0	0	0	1	0	0	0	0	1
GCA_002437905.1	o__Oscillospirales;f__Acutalibacteraceae;g__UBA5905;s__UBA5905 sp002437905	NS	0	0	0	0	0	0	1	0	0	0	0	0	0	0	0	0	0	0	0	0	1	0	0	1	1	1	0	1	0	1	0	0	0	0	0	0	0	1	1	0	0	1	1
GCA_004558485.1	o__Oscillospirales;f__Acutalibacteraceae;g__UBA5905;s__UBA5905 sp004558485	NS	0	0	0	0	0	0	1	0	0	0	0	0	0	0	0	0	0	0	0	0	1	0	0	1	1	0	0	1	0	1	0	0	0	0	0	0	0	0	0	0	0	1	1
GCA_900549155.1	o__Oscillospirales;f__Acutalibacteraceae;g__UBA5905;s__UBA5905 sp900549155	NS	0	0	0	0	0	0	1	0	0	0	0	0	0	0	0	0	0	0	0	0	1	0	0	0	1	0	0	1	0	1	0	0	0	0	0	0	0	1	0	0	0	1	1
GCA_900763035.1	o__Oscillospirales;f__Acutalibacteraceae;g__UBA5905;s__UBA5905 sp900763035	NS	0	0	0	0	0	0	0	0	0	0	0	0	0	0	0	0	0	0	0	0	1	0	0	0	1	0	0	0	0	0	0	0	0	0	0	0	0	0	1	1	0	1	1
GCA_900764115.1	o__Oscillospirales;f__Acutalibacteraceae;g__UBA5905;s__UBA5905 sp900764115	NS	0	0	0	0	0	0	1	0	0	0	0	0	0	0	0	0	0	0	0	0	1	0	0	0	1	1	0	1	0	1	0	0	0	0	0	0	0	0	1	1	0	1	1
GCA_934630515.1	o__Oscillospirales;f__Acutalibacteraceae;g__UBA5905;s__UBA5905 sp934630515	NS	0	0	0	0	0	0	1	0	0	0	0	0	0	0	0	0	0	0	0	0	1	0	0	1	1	1	0	1	0	1	0	0	0	0	0	0	0	0	1	1	0	1	1
GCA_016293225.1	o__Oscillospirales;f__Acutalibacteraceae;g__UBA6857;s__UBA6857 sp016293225	NS	0	0	0	0	0	0	0	0	0	0	0	0	0	0	0	0	0	0	0	0	1	0	1	0	0	1	0	0	0	1	0	0	0	0	0	0	0	1	0	0	0	1	1
GCA_900555805.1	o__Oscillospirales;f__Acutalibacteraceae;g__UBA6857;s__UBA6857 sp900555805	NS	0	0	0	0	0	0	0	0	0	0	0	0	0	0	0	0	0	0	0	0	0	0	0	0	0	1	0	0	0	0	0	0	0	0	0	0	0	0	0	0	0	1	0
GCA_900767015.1	o__Oscillospirales;f__Acutalibacteraceae;g__UBA6857;s__UBA6857 sp900767015	NS	0	0	0	0	0	0	1	0	0	0	0	0	0	0	0	0	0	0	0	0	1	0	1	1	1	0	0	1	0	0	0	0	0	0	0	0	0	1	0	0	0	1	1
GCA_900768075.1	o__Oscillospirales;f__Acutalibacteraceae;g__UBA6857;s__UBA6857 sp900768075	NS	0	0	0	0	0	0	1	0	0	0	0	0	0	0	0	0	0	0	0	0	0	0	1	1	1	0	0	1	1	0	1	0	0	0	0	0	0	1	0	0	0	1	0
MGYG000004555	o__Oscillospirales;f__Acutalibacteraceae;g__UBA7067;s__	NS	0	0	0	0	0	0	1	0	0	0	0	0	0	0	0	0	0	0	0	0	1	0	1	1	0	1	0	1	0	0	1	0	0	0	0	0	0	1	0	0	0	0	1
MGYG000004543	o__Oscillospirales;f__Acutalibacteraceae;g__UBA737;s__	NS	0	0	0	0	0	0	1	0	0	0	0	0	0	0	0	0	0	0	0	0	1	0	0	0	0	1	0	1	0	0	0	0	0	0	0	0	0	1	0	0	0	0	1
GCA_002431945.1	o__Oscillospirales;f__Acutalibacteraceae;g__UBA737;s__UBA737 sp002431945	NS	0	0	0	0	0	0	1	0	0	0	0	0	0	0	0	0	0	0	0	0	1	0	1	1	1	1	0	1	0	1	0	0	0	0	0	0	0	1	0	0	0	1	1
GCA_016302625.1	o__Oscillospirales;f__Acutalibacteraceae;g__UBA737;s__UBA737 sp016302625	NS	0	0	0	0	0	0	1	0	0	0	0	0	0	0	0	0	0	0	0	0	1	0	0	0	0	1	0	1	0	0	0	0	0	0	0	0	0	0	1	1	0	0	1
GCA_017481865.1	o__Oscillospirales;f__Acutalibacteraceae;g__UBA737;s__UBA737 sp017481865	NS	0	0	0	0	0	0	1	0	0	0	0	0	0	0	0	0	0	0	0	0	1	0	1	1	1	1	0	1	0	0	0	0	0	0	0	0	0	0	0	0	0	0	1
GCA_900543215.1	o__Oscillospirales;f__Acutalibacteraceae;g__UBA737;s__UBA737 sp900543215	NS	0	0	0	0	0	0	1	0	0	0	0	0	0	0	0	0	0	0	0	0	1	0	0	1	1	1	0	1	0	1	0	0	0	0	0	0	0	1	0	0	0	1	1
GCA_900547095.1	o__Oscillospirales;f__Acutalibacteraceae;g__UBA737;s__UBA737 sp900547095	NS	0	0	0	0	0	0	1	0	0	0	0	0	0	0	0	0	0	0	0	0	1	0	0	1	1	1	0	1	0	1	0	0	0	0	0	0	0	1	0	0	0	0	1
GCA_900547305.1	o__Oscillospirales;f__Acutalibacteraceae;g__UBA737;s__UBA737 sp900547305	NS	0	0	0	0	0	0	1	0	0	0	0	0	0	0	0	0	0	0	0	0	1	0	1	0	1	1	0	1	0	1	0	0	0	0	0	0	0	1	0	0	0	0	1
GCA_900547445.1	o__Oscillospirales;f__Acutalibacteraceae;g__UBA737;s__UBA737 sp900547445	NS	0	0	0	0	0	0	1	0	0	0	0	0	0	0	0	0	0	0	0	0	1	0	0	1	0	1	0	1	0	0	0	0	0	0	0	0	0	1	0	0	0	1	1
GCA_900549055.1	o__Oscillospirales;f__Acutalibacteraceae;g__UBA737;s__UBA737 sp900549055	NS	0	0	0	0	0	0	1	0	0	0	0	0	0	0	0	0	0	0	0	0	1	0	1	1	1	1	0	1	0	1	0	0	0	0	0	0	0	1	1	0	0	0	1
GCA_900549755.1	o__Oscillospirales;f__Acutalibacteraceae;g__UBA737;s__UBA737 sp900549755	NS	0	0	0	0	0	0	1	0	0	0	0	0	0	0	0	0	0	0	0	0	1	0	1	1	0	1	0	1	0	0	0	0	0	0	0	0	0	1	0	0	0	0	1
GCA_900554525.1	o__Oscillospirales;f__Acutalibacteraceae;g__UBA737;s__UBA737 sp900554525	NS	0	0	0	0	0	0	1	0	0	0	0	0	0	0	0	0	0	0	0	0	1	0	1	0	0	1	0	1	0	0	0	0	0	0	0	0	0	1	0	0	0	1	1
GCA_900754145.1	o__Oscillospirales;f__Acutalibacteraceae;g__UBA737;s__UBA737 sp900754145	NS	0	0	0	0	0	0	1	0	0	0	0	0	0	0	0	0	0	0	0	0	1	0	1	1	0	0	0	1	0	0	0	0	0	0	0	0	0	1	0	0	0	1	1
GCA_900768035.1	o__Oscillospirales;f__Acutalibacteraceae;g__UBA737;s__UBA737 sp900768035	NS	0	0	0	0	0	0	1	0	0	0	0	0	0	0	0	0	0	0	0	0	1	0	1	0	0	1	0	0	0	0	0	0	0	0	0	0	0	1	1	0	0	1	1
GCA_900769375.1	o__Oscillospirales;f__Acutalibacteraceae;g__UBA737;s__UBA737 sp900769375	NS	0	0	0	0	0	0	1	0	0	0	0	0	0	0	0	0	0	0	0	0	1	0	0	0	0	0	0	1	0	0	0	0	0	0	0	0	0	1	1	1	0	1	1
GCA_905193585.1	o__Oscillospirales;f__Acutalibacteraceae;g__UBA737;s__UBA737 sp905193585	NS	0	0	0	0	0	0	1	0	0	0	0	0	0	0	0	0	0	0	0	0	1	0	1	1	1	1	0	1	0	1	0	0	0	0	0	0	0	1	0	0	0	0	1
GCA_905211675.1	o__Oscillospirales;f__Acutalibacteraceae;g__UBA737;s__UBA737 sp905211675	NS	0	0	0	0	0	0	1	0	0	0	0	0	0	0	0	0	0	0	0	0	1	0	0	1	0	1	0	1	0	0	0	0	0	0	0	0	0	1	1	1	0	1	1
GCA_934445015.1	o__Oscillospirales;f__Acutalibacteraceae;g__UBA737;s__UBA737 sp934445015	NS	0	0	0	0	0	0	1	0	0	0	0	0	0	0	0	0	0	0	0	0	1	0	0	1	0	1	0	0	0	0	0	0	0	0	0	0	0	1	1	1	0	1	1
GCA_934486755.1	o__Oscillospirales;f__Acutalibacteraceae;g__UBA737;s__UBA737 sp934486755	NS	0	0	0	0	0	0	1	0	0	0	0	0	0	0	0	0	0	0	0	0	1	0	0	1	0	1	0	1	0	0	0	0	0	0	0	0	0	1	0	0	0	1	1
GCA_944384845.1	o__Oscillospirales;f__Acutalibacteraceae;g__UBA737;s__UBA737 sp944384845	NS	0	0	0	0	0	0	1	0	0	0	0	0	0	0	0	0	0	0	0	0	1	0	1	0	0	1	0	1	0	0	0	0	0	0	0	0	0	1	0	0	0	0	1
GCA_900541905.1	o__Oscillospirales;f__Acutalibacteraceae;g__UMGS1071;s__UMGS1071 sp900541905	NS	0	0	0	0	0	0	1	0	0	0	0	0	0	0	0	0	0	0	0	0	1	0	0	1	0	0	0	1	0	0	0	0	0	0	0	0	0	1	0	0	0	0	1
GCA_900542375.1	o__Oscillospirales;f__Acutalibacteraceae;g__UMGS1071;s__UMGS1071 sp900542375	NS	0	0	0	0	0	0	1	0	0	0	0	0	0	0	0	0	0	0	0	0	1	0	0	1	0	0	0	1	0	0	0	0	0	0	0	0	0	1	0	0	0	0	1
GCA_900548305.1	o__Oscillospirales;f__Acutalibacteraceae;g__UMGS1071;s__UMGS1071 sp900548305	NS	0	0	0	0	0	0	1	0	0	0	0	0	0	0	0	0	0	0	0	0	1	0	0	1	0	0	0	1	0	0	0	0	0	0	0	0	0	1	0	0	0	0	1
GCA_934476545.1	o__Oscillospirales;f__Acutalibacteraceae;g__UMGS1071;s__UMGS1071 sp934476545	NS	0	0	0	0	0	0	1	0	0	0	0	0	0	0	0	0	0	0	0	0	0	0	0	1	0	0	0	1	0	0	0	0	0	0	0	0	0	1	0	0	0	0	0
GCA_900549775.1	o__Oscillospirales;f__Acutalibacteraceae;g__UMGS1224;s__UMGS1224 sp900549775	NS	0	0	0	0	0	0	0	0	0	0	0	0	0	0	0	0	0	0	0	0	1	0	0	1	0	0	0	0	0	0	0	0	0	0	0	0	0	0	0	0	0	0	1
GCA_900550095.1	o__Oscillospirales;f__Acutalibacteraceae;g__UMGS1264;s__UMGS1264 sp900550095	NS	1	0	0	0	0	0	1	0	0	0	0	0	0	0	0	0	1	0	0	0	1	0	0	0	1	0	0	0	1	0	0	0	0	0	0	0	1	0	0	0	0	0	1
GCA_904399395.1	o__Oscillospirales;f__Acutalibacteraceae;g__UMGS1264;s__UMGS1264 sp904399395	NS	1	1	1	0	0	0	1	0	0	0	0	0	0	0	1	0	1	1	0	0	1	0	0	0	1	0	0	1	1	0	0	0	0	0	0	0	1	1	0	0	0	0	1
MGYG000000704	o__Oscillospirales;f__Acutalibacteraceae;g__UMGS1279;s__	NS	0	0	0	0	0	0	1	0	0	0	0	0	0	0	0	0	0	0	0	0	1	0	1	1	1	1	0	1	0	1	0	0	0	0	0	0	0	0	1	1	0	1	1
MGYG000003947	o__Oscillospirales;f__Acutalibacteraceae;g__UMGS1279;s__	NS	0	0	0	0	0	0	1	0	0	0	0	0	0	0	0	0	0	0	0	0	1	0	1	1	1	0	0	1	0	0	0	0	0	0	0	0	0	1	1	0	0	1	1
GCA_900550315.1	o__Oscillospirales;f__Acutalibacteraceae;g__UMGS1279;s__UMGS1279 sp900550315	NS	0	0	0	0	0	0	1	0	0	0	0	0	0	0	0	0	0	0	0	0	0	0	0	1	1	1	0	1	0	1	0	0	0	0	0	0	0	0	1	1	0	1	0
GCA_900761625.1	o__Oscillospirales;f__Acutalibacteraceae;g__UMGS1279;s__UMGS1279 sp900761625	NS	0	0	0	0	0	0	1	0	0	0	0	0	0	0	0	0	0	0	0	0	1	0	1	1	1	0	0	0	0	1	0	0	0	0	0	0	0	1	1	0	0	0	1
GCA_900547105.1	o__Oscillospirales;f__Acutalibacteraceae;g__UMGS1474;s__UMGS1474 sp900547105	NS	0	0	0	0	0	0	1	0	0	0	0	0	0	0	0	0	0	0	0	0	1	0	0	1	1	0	0	1	0	0	0	0	0	0	0	0	0	1	0	0	0	1	1
GCA_900552115.1	o__Oscillospirales;f__Acutalibacteraceae;g__UMGS1474;s__UMGS1474 sp900552115	NS	0	0	0	0	0	0	1	0	0	0	0	0	0	0	0	0	0	0	0	0	1	0	0	1	1	0	0	1	0	0	0	0	0	0	0	0	0	0	0	0	0	1	1
MGYG000003887	o__Oscillospirales;f__Acutalibacteraceae;g__UMGS1484;s__	NS	0	0	0	0	0	0	0	0	0	0	0	0	0	0	0	0	0	0	0	0	0	0	1	0	1	1	0	0	0	1	0	0	0	0	0	0	0	1	0	0	0	1	0
GCA_900552285.1	o__Oscillospirales;f__Acutalibacteraceae;g__UMGS1484;s__UMGS1484 sp900552285	NS	0	0	0	0	0	0	1	0	0	0	0	0	0	0	0	0	0	0	0	0	1	0	1	0	1	0	0	1	0	0	0	0	0	0	0	0	0	1	0	0	0	1	1
GCA_902388225.1	o__Oscillospirales;f__Acutalibacteraceae;g__UMGS1484;s__UMGS1484 sp902388225	NS	0	0	0	0	0	0	1	0	0	0	0	0	0	0	0	0	0	0	0	0	1	0	1	1	1	0	0	1	0	0	0	0	0	0	0	0	0	1	0	0	0	0	1
GCA_905193225.1	o__Oscillospirales;f__Acutalibacteraceae;g__UMGS1484;s__UMGS1484 sp905193225	NS	0	0	0	0	0	0	1	0	0	0	0	0	0	0	0	0	0	0	0	0	1	0	1	1	1	0	0	1	0	0	0	0	0	0	0	0	0	1	0	0	0	1	1
GCA_934486455.1	o__Oscillospirales;f__Acutalibacteraceae;g__UMGS1484;s__UMGS1484 sp934486455	NS	0	0	0	0	0	0	1	0	0	0	0	0	0	0	0	0	0	0	0	0	1	0	1	1	1	0	0	1	0	1	0	0	0	0	0	0	0	1	0	0	0	1	1
GCA_900552225.1	o__Oscillospirales;f__Acutalibacteraceae;g__UMGS1487;s__UMGS1487 sp900552225	NS	0	0	0	0	0	0	1	0	0	0	0	0	0	0	0	0	0	0	0	0	1	0	1	1	1	1	0	1	0	0	0	0	0	0	0	0	0	0	0	0	0	1	1
MGYG000003453	o__Oscillospirales;f__Acutalibacteraceae;g__UMGS1491;s__	NS	0	0	0	0	0	0	0	0	0	0	0	0	0	0	0	0	0	0	0	0	1	0	0	0	0	0	0	0	0	0	0	0	0	0	0	0	0	0	0	0	0	0	1
MGYG000004496	o__Oscillospirales;f__Acutalibacteraceae;g__UMGS1491;s__	NS	0	0	0	0	0	0	0	0	0	0	0	0	0	0	0	0	0	0	0	0	1	0	0	0	0	0	0	0	0	1	0	0	0	0	0	0	0	1	0	0	0	0	1
GCA_900552265.1	o__Oscillospirales;f__Acutalibacteraceae;g__UMGS1491;s__UMGS1491 sp900552265	NS	0	0	0	0	0	0	0	0	0	0	0	0	0	0	0	0	0	0	0	0	1	0	0	1	0	0	0	0	0	1	0	0	0	0	0	0	0	1	0	0	0	1	1
GCA_900554335.1	o__Oscillospirales;f__Acutalibacteraceae;g__UMGS1491;s__UMGS1491 sp900554335	NS	0	0	0	0	0	0	0	0	0	0	0	0	0	0	0	0	0	0	0	0	1	0	0	1	0	0	0	0	0	0	0	0	0	0	0	0	0	0	0	0	0	1	1
GCA_900554775.1	o__Oscillospirales;f__Acutalibacteraceae;g__UMGS1491;s__UMGS1491 sp900554775	NS	0	0	0	0	0	0	0	0	0	0	0	0	0	0	0	0	0	0	0	0	1	0	0	1	0	0	0	0	0	0	0	0	0	0	0	0	0	0	0	0	0	1	1
GCA_900757335.1	o__Oscillospirales;f__Acutalibacteraceae;g__UMGS1491;s__UMGS1491 sp900757335	NS	0	0	0	0	0	0	0	0	0	0	0	0	0	0	0	0	0	0	0	0	1	0	0	1	0	0	0	0	0	0	0	0	0	0	0	0	0	0	0	0	0	0	1
GCA_905211185.1	o__Oscillospirales;f__Acutalibacteraceae;g__UMGS1491;s__UMGS1491 sp905211185	NS	0	0	0	0	0	0	0	0	0	0	0	0	0	0	0	0	0	0	0	0	1	0	0	0	0	0	0	0	0	1	0	0	0	0	0	0	0	0	0	0	0	0	1
GCA_934725345.1	o__Oscillospirales;f__Acutalibacteraceae;g__UMGS1491;s__UMGS1491 sp934725345	NS	0	0	0	0	0	0	0	0	0	0	0	0	0	0	0	0	0	1	0	0	0	0	0	1	0	0	0	0	0	0	0	1	0	0	0	0	0	1	0	0	0	1	0
GCA_900552605.1	o__Oscillospirales;f__Acutalibacteraceae;g__UMGS1532;s__UMGS1532 sp900552605	NS	0	0	0	0	0	0	1	0	0	0	0	0	0	0	0	0	0	0	0	0	1	0	1	1	0	1	0	1	0	0	0	0	0	0	0	0	0	0	0	1	0	1	1
GCA_900553255.1	o__Oscillospirales;f__Acutalibacteraceae;g__UMGS1591;s__UMGS1591 sp900553255	NS	0	0	0	0	0	0	1	0	0	0	0	0	0	0	0	0	0	0	0	0	1	0	0	1	1	0	0	1	0	0	0	0	0	0	0	0	0	1	1	1	0	1	1
GCA_905198295.1	o__Oscillospirales;f__Acutalibacteraceae;g__UMGS1591;s__UMGS1591 sp905198295	NS	0	0	0	0	0	0	1	0	0	0	0	0	0	0	0	0	0	0	0	0	1	0	0	0	1	0	0	1	0	0	0	0	0	0	0	0	0	1	1	1	0	1	1
MGYG000000388	o__Oscillospirales;f__Acutalibacteraceae;g__UMGS1623;s__	NS	0	0	0	0	0	0	1	0	0	0	0	0	0	0	0	0	0	0	0	0	0	0	0	0	0	0	0	1	0	0	0	0	0	0	0	0	0	1	1	0	0	1	0
MGYG000004076	o__Oscillospirales;f__Acutalibacteraceae;g__UMGS1623;s__	NS	0	0	0	0	0	0	1	0	0	0	0	0	0	0	0	0	0	0	0	0	1	0	0	1	0	0	0	1	0	0	0	0	0	0	0	0	0	1	1	0	0	0	1
MGYG000004159	o__Oscillospirales;f__Acutalibacteraceae;g__UMGS1623;s__	NS	0	0	0	0	0	0	1	0	0	0	0	0	0	0	0	0	0	0	0	0	1	0	0	1	1	0	0	1	1	0	0	0	0	0	0	0	0	1	1	0	0	1	1
GCA_900553525.1	o__Oscillospirales;f__Acutalibacteraceae;g__UMGS1623;s__UMGS1623 sp900553525	NS	0	0	0	0	0	0	0	0	0	0	0	0	0	0	0	0	0	0	0	0	1	0	0	1	1	0	0	1	1	0	0	0	0	0	0	0	0	1	1	0	0	0	1
GCA_934647945.1	o__Oscillospirales;f__Acutalibacteraceae;g__UMGS1623;s__UMGS1623 sp934647945	NS	1	0	0	0	0	0	1	0	0	0	0	0	0	0	0	0	0	0	0	0	1	0	0	1	1	0	0	1	0	0	0	0	0	0	0	0	0	1	1	0	0	1	1
GCA_900539855.1	o__Oscillospirales;f__Acutalibacteraceae;g__UMGS172;s__UMGS172 sp900539855	NS	0	0	0	0	0	0	1	0	0	0	0	0	0	0	0	0	1	0	0	0	1	0	1	1	1	0	1	1	0	1	1	0	0	0	0	0	1	1	0	0	0	1	1
GCA_900555705.1	o__Oscillospirales;f__Acutalibacteraceae;g__UMGS1858;s__UMGS1858 sp900555705	NS	0	0	0	0	0	0	1	0	0	0	0	0	0	0	0	0	0	0	0	0	0	0	0	1	1	0	0	1	0	0	0	0	0	0	0	0	0	1	0	0	0	1	0
GCA_905203795.1	o__Oscillospirales;f__Acutalibacteraceae;g__UMGS1858;s__UMGS1858 sp905203795	NS	0	0	0	0	0	0	1	0	0	0	0	0	0	0	0	0	0	0	0	0	1	0	1	1	1	0	0	0	0	0	0	0	0	0	0	0	0	1	0	0	0	0	1
MGYG000003955	o__Oscillospirales;f__Acutalibacteraceae;g__UMGS1976;s__	NS	0	0	0	0	0	0	1	0	0	0	0	0	0	0	0	0	0	0	0	0	1	0	1	0	0	1	0	1	0	0	0	0	0	0	0	0	0	1	0	0	0	0	1
GCA_900556765.1	o__Oscillospirales;f__Acutalibacteraceae;g__UMGS1976;s__UMGS1976 sp900556765	NS	0	0	0	0	0	0	1	0	0	0	0	0	0	0	0	0	0	0	0	0	1	0	1	1	0	1	0	1	0	0	1	0	0	0	0	0	0	1	1	0	0	1	1
GCA_900769535.1	o__Oscillospirales;f__Acutalibacteraceae;g__UMGS1976;s__UMGS1976 sp900769535	NS	0	0	0	0	0	0	1	0	0	0	0	0	0	0	0	0	0	0	0	0	1	0	1	1	0	1	0	1	0	0	1	0	0	0	0	0	0	1	0	0	0	1	1
GCA_900540535.1	o__Oscillospirales;f__Acutalibacteraceae;g__UMGS263;s__UMGS263 sp900540535	NS	0	0	0	0	0	0	1	0	0	0	0	0	0	0	0	0	0	0	0	0	1	0	0	0	1	0	0	0	0	0	0	0	0	0	0	0	0	1	0	0	0	1	1
MGYG000002705	o__Oscillospirales;f__Acutalibacteraceae;g__UMGS856;s__	NS	0	0	0	0	0	0	1	0	0	0	0	0	0	0	0	0	0	0	0	0	1	0	1	1	1	0	0	1	1	0	0	0	0	0	0	0	0	1	1	1	0	1	1
GCA_900546265.1	o__Oscillospirales;f__Acutalibacteraceae;g__UMGS856;s__UMGS856 sp900546265	NS	0	0	0	0	0	0	1	0	0	0	0	0	0	0	0	0	0	0	0	0	1	0	1	1	1	0	0	1	0	0	0	0	0	0	0	0	0	1	1	1	0	1	1
GCA_900760305.1	o__Oscillospirales;f__Acutalibacteraceae;g__UMGS856;s__UMGS856 sp900760305	NS	0	0	0	0	0	0	1	0	0	0	0	0	0	0	0	0	0	0	0	0	1	0	1	1	1	0	0	1	0	0	0	0	0	0	0	0	0	1	1	1	0	1	1
MGYG000002127	o__Oscillospirales;f__Butyricicoccaceae;g__Agathobaculum;s__	NS	1	1	1	0	0	0	1	0	0	0	0	0	0	1	1	1	0	1	0	0	1	0	0	0	1	0	0	1	0	0	0	0	0	0	1	0	0	0	0	0	1	0	1
GCA_003096535.1	o__Oscillospirales;f__Butyricicoccaceae;g__Agathobaculum;s__Agathobaculum butyriciproducens	RS	1	1	1	0	0	0	1	0	0	0	0	0	1	1	1	1	1	1	0	0	1	1	0	1	1	1	1	1	0	0	0	0	0	0	1	0	1	0	0	0	1	1	1
GCA_000701665.1	o__Oscillospirales;f__Butyricicoccaceae;g__Agathobaculum;s__Agathobaculum desmolans	RS	1	1	1	0	0	0	1	0	0	0	0	0	1	1	1	1	1	1	0	0	1	1	0	1	1	0	0	1	0	0	0	0	0	0	1	0	1	0	0	0	1	1	1
GCA_900555465.1	o__Oscillospirales;f__Butyricicoccaceae;g__Agathobaculum;s__Agathobaculum intestinigallinarum	RS	1	1	1	0	0	0	1	0	0	0	0	0	0	1	1	1	1	1	0	0	0	1	0	1	1	0	0	1	0	0	0	0	0	0	1	0	1	0	0	0	1	1	0
GCA_019114345.1	o__Oscillospirales;f__Butyricicoccaceae;g__Agathobaculum;s__Agathobaculum pullistercoris	RS	0	0	0	0	0	0	1	0	0	0	0	0	0	1	1	1	1	1	0	0	1	1	0	1	1	1	0	0	1	0	0	0	0	0	1	0	1	0	0	0	1	1	1
GCF_003481705.1	o__Oscillospirales;f__Butyricicoccaceae;g__Agathobaculum;s__Agathobaculum sp003481705	NS	1	1	1	0	0	0	1	0	0	0	0	0	0	1	1	1	1	1	0	0	1	1	0	1	1	1	0	1	0	0	0	0	0	0	1	0	1	0	0	0	1	1	1
GCF_900291975.1	o__Oscillospirales;f__Butyricicoccaceae;g__Agathobaculum;s__Agathobaculum sp900291975	NS	1	1	1	0	0	1	1	0	0	0	0	0	0	1	1	1	1	1	0	0	1	1	0	1	1	0	0	1	0	0	0	0	0	0	1	1	1	0	0	0	1	1	1
GCA_900544475.1	o__Oscillospirales;f__Butyricicoccaceae;g__Agathobaculum;s__Agathobaculum sp900544475	NS	1	1	1	0	0	0	1	0	0	0	0	0	0	1	1	1	1	1	0	0	1	1	0	1	1	0	0	1	0	0	0	0	0	0	1	0	1	0	0	0	1	1	1
GCA_900557315.1	o__Oscillospirales;f__Butyricicoccaceae;g__Agathobaculum;s__Agathobaculum sp900557315	NS	1	1	1	0	0	0	1	0	0	0	0	0	0	1	1	1	1	1	0	0	1	1	0	1	1	0	0	1	0	0	0	0	0	0	1	0	1	0	0	0	1	1	1
GCA_019113065.1	o__Oscillospirales;f__Butyricicoccaceae;g__Agathobaculum;s__Agathobaculum stercoravium	RS	1	1	1	0	0	0	1	0	0	0	0	0	0	1	1	1	1	1	0	0	1	1	0	1	1	0	0	1	0	0	0	0	0	0	1	0	1	0	1	0	1	1	1
GCA_900167005.1	o__Oscillospirales;f__Butyricicoccaceae;g__Butyricicoccus;s__Butyricicoccus pullicaecorum	RS	1	1	1	0	0	0	1	0	0	0	0	0	0	1	1	1	1	1	0	0	1	1	0	1	1	0	0	1	1	0	0	0	0	0	1	0	1	1	0	0	1	1	1
GCA_018383195.1	o__Oscillospirales;f__Butyricicoccaceae;g__Butyricicoccus;s__Butyricicoccus sp018383195	NS	1	1	1	0	0	0	1	0	0	0	0	0	0	1	1	1	1	1	0	0	1	1	0	1	1	0	0	1	0	0	0	0	0	0	1	0	1	1	0	0	1	1	1
GCA_900547195.1	o__Oscillospirales;f__Butyricicoccaceae;g__Butyricicoccus;s__Butyricicoccus sp900547195	NS	0	1	0	0	0	0	1	0	0	0	0	0	0	1	1	0	1	1	0	0	1	1	0	1	1	0	0	1	1	0	0	0	0	0	0	0	1	1	1	0	0	1	1
GCA_018918345.1	o__Oscillospirales;f__Butyricicoccaceae;g__Butyricicoccus_A;s__Butyricicoccus_A intestinisimiae	RS	1	1	1	0	0	0	1	0	0	0	0	0	0	1	1	1	1	1	0	0	1	1	0	1	1	0	0	1	1	0	1	0	0	0	1	0	1	0	0	0	1	1	1
MGYG000002604	o__Oscillospirales;f__Butyricicoccaceae;g__Pseudobutyricicoccus;s__	NS	0	0	0	0	0	0	1	0	0	0	0	0	0	0	0	0	1	0	1	1	1	1	0	0	0	0	0	0	0	1	0	0	0	0	0	0	0	1	0	0	0	1	1
MGYG000002627	o__Oscillospirales;f__Butyricicoccaceae;g__Pseudobutyricicoccus;s__	NS	0	0	0	0	0	0	1	0	0	0	0	0	0	0	0	0	1	0	0	1	1	0	0	0	1	0	0	1	0	1	0	0	0	0	0	0	1	1	0	0	0	1	1
GCA_904419295.1	o__Oscillospirales;f__Butyricicoccaceae;g__Pseudobutyricicoccus;s__Pseudobutyricicoccus lothianensis	RS	0	0	0	0	0	0	1	0	0	0	0	0	0	0	0	0	1	0	0	0	1	0	0	1	1	0	0	1	0	1	0	0	0	0	0	0	1	0	0	0	0	1	1
GCA_003477405.1	o__Oscillospirales;f__Butyricicoccaceae;g__Pseudobutyricicoccus;s__Pseudobutyricicoccus sp003477405	NS	0	0	0	0	0	0	1	0	0	0	0	0	0	0	0	0	1	0	1	1	1	1	0	1	1	0	0	1	0	1	0	0	0	0	0	0	1	1	0	0	0	1	1
GCA_934636325.1	o__Oscillospirales;f__Butyricicoccaceae;g__RGIG1902;s__RGIG1902 sp934636325	NS	0	0	0	0	0	0	1	0	0	0	0	0	0	0	0	0	0	0	0	0	1	0	0	1	0	1	0	1	0	0	0	0	0	0	0	0	0	0	0	0	0	1	1
GCA_905199135.1	o__Oscillospirales;f__Butyricicoccaceae;g__SIG471;s__SIG471 sp905199135	NS	0	0	0	0	0	0	1	0	0	0	0	0	0	0	0	0	0	0	1	1	0	1	0	1	0	0	0	0	0	0	0	0	0	0	0	0	0	0	0	0	0	0	1
GCA_900555855.1	o__Oscillospirales;f__Butyricicoccaceae;g__UBA4644;s__UBA4644 sp900555855	NS	1	1	1	0	0	0	0	1	1	1	1	1	1	0	1	0	1	1	1	1	1	1	0	0	0	0	1	1	0	0	0	0	0	0	0	0	1	0	0	0	0	1	1
GCA_900763355.1	o__Oscillospirales;f__Butyricicoccaceae;g__UBA4644;s__UBA4644 sp900763355	NS	0	0	0	0	0	0	0	0	0	0	0	0	0	0	0	0	0	0	1	1	1	0	0	0	1	0	0	0	0	0	0	0	0	0	0	0	0	0	0	0	0	0	1
GCA_018714845.1	o__Oscillospirales;f__Butyricicoccaceae;g__Ventrousia;s__Ventrousia excrementavium	RS	1	1	1	0	0	0	1	1	1	1	1	1	0	0	1	0	1	1	1	1	1	0	1	1	0	0	1	1	0	0	0	0	0	0	0	0	1	1	0	0	0	0	1
GCA_905215125.1	o__Oscillospirales;f__Butyricicoccaceae;g__Ventrousia;s__Ventrousia sp905215125	NS	1	1	0	0	0	0	1	1	1	1	1	1	0	0	1	0	1	1	1	1	1	0	1	1	0	0	0	1	0	0	0	0	0	0	0	0	1	1	0	0	0	0	1
MGYG000004024	o__Oscillospirales;f__CAG-272;g__Avispirillum;s__	NS	0	0	0	0	0	0	1	0	0	0	0	0	0	0	1	0	0	1	0	0	0	0	1	0	1	0	0	1	0	1	1	0	0	0	0	0	0	0	0	0	0	0	0
GCA_904396155.1	o__Oscillospirales;f__CAG-272;g__Avispirillum;s__Avispirillum faecium	RS	0	0	0	0	0	0	1	0	0	0	0	0	0	0	0	0	0	0	0	0	1	0	1	1	1	0	0	1	0	0	1	0	0	0	0	0	0	1	1	0	0	1	1
GCA_900555345.1	o__Oscillospirales;f__CAG-272;g__Avispirillum;s__Avispirillum sp900555345	NS	0	0	0	0	0	0	1	0	0	0	0	0	0	0	0	0	0	0	0	0	1	0	1	0	0	1	0	1	0	0	1	0	0	0	0	0	0	0	1	0	0	0	1
GCA_000433515.1	o__Oscillospirales;f__CAG-272;g__CAG-272;s__CAG-272 sp000433515	NS	0	0	0	0	0	0	1	0	0	0	0	0	0	0	0	0	0	0	0	0	1	0	0	1	1	0	0	1	0	1	0	0	0	0	0	0	0	1	1	0	0	1	1
GCA_900556615.1	o__Oscillospirales;f__CAG-272;g__CAG-272;s__CAG-272 sp900556615	NS	0	0	0	0	0	0	0	0	0	0	0	0	0	0	0	0	0	0	0	0	0	0	1	0	0	0	0	0	0	0	0	0	0	0	0	0	0	0	0	0	0	0	0
MGYG000004624	o__Oscillospirales;f__CAG-272;g__CAG-390;s__	NS	0	0	0	0	0	0	0	0	0	0	0	0	0	0	0	0	0	0	0	0	1	0	0	0	1	0	0	0	0	1	0	0	0	0	0	0	0	0	0	0	0	1	1
GCA_905210995.1	o__Oscillospirales;f__CAG-272;g__CAG-390;s__CAG-390 sp000437015	NS	0	0	0	0	0	0	0	0	0	0	0	0	0	0	0	0	0	0	0	0	1	0	0	1	1	0	0	0	1	1	0	0	0	0	0	0	0	1	0	0	0	1	1
GCA_003523225.1	o__Oscillospirales;f__CAG-272;g__CAG-390;s__CAG-390 sp003523225	NS	0	0	0	0	0	0	0	0	0	0	0	0	0	0	0	0	0	0	0	0	1	0	0	1	1	0	0	0	0	1	0	0	0	0	0	0	0	1	0	0	0	1	1
GCA_900753295.1	o__Oscillospirales;f__CAG-272;g__CAG-390;s__CAG-390 sp900753295	NS	0	0	0	0	0	0	0	0	0	0	0	0	0	0	0	0	0	0	0	0	0	0	0	1	1	0	0	0	1	1	0	0	0	0	0	0	0	1	0	0	0	1	0
GCA_000433415.1	o__Oscillospirales;f__CAG-272;g__CAG-448;s__CAG-448 sp000433415	NS	0	0	0	0	0	0	1	0	0	0	0	0	0	0	0	0	0	0	0	0	1	0	0	1	0	1	0	1	0	0	0	0	0	0	0	0	0	1	1	1	0	1	1
GCA_022009675.1	o__Oscillospirales;f__CAG-272;g__CAG-448;s__CAG-448 sp003150135	NS	0	0	0	0	0	0	1	0	0	0	0	0	0	0	0	0	0	0	0	0	1	0	0	0	0	0	0	0	0	1	0	0	0	0	0	0	0	1	1	1	0	1	1
GCA_003524145.1	o__Oscillospirales;f__CAG-272;g__CAG-724;s__CAG-724 sp003524145	NS	0	0	0	0	0	0	1	0	0	0	0	0	0	0	0	0	0	0	0	0	1	0	0	1	1	0	0	1	0	1	0	0	0	0	0	0	0	1	0	0	0	1	1
GCA_900551005.1	o__Oscillospirales;f__CAG-272;g__CAG-724;s__CAG-724 sp900551005	NS	0	0	0	0	0	0	1	0	0	0	0	0	0	0	0	0	0	0	0	0	1	0	0	1	1	0	0	1	0	1	0	0	0	0	0	0	0	1	0	0	0	1	1
GCA_905202255.1	o__Oscillospirales;f__CAG-272;g__CAG-724;s__CAG-724 sp905202255	NS	0	0	0	0	0	0	1	0	0	0	0	0	0	0	0	0	0	0	0	0	1	0	0	1	1	0	0	1	0	1	0	0	0	0	0	0	0	1	0	0	0	1	1
GCA_000437375.1	o__Oscillospirales;f__CAG-272;g__CAG-841;s__CAG-841 sp000437375	NS	0	0	0	0	0	0	1	0	0	0	0	0	0	0	0	0	0	0	0	0	1	0	0	1	1	1	0	1	0	1	0	0	0	0	0	0	0	1	0	0	0	0	1
GCA_002479075.1	o__Oscillospirales;f__CAG-272;g__CAG-841;s__CAG-841 sp002479075	NS	0	0	0	0	0	0	1	0	0	0	0	0	0	0	0	0	0	0	0	0	1	0	0	1	0	1	0	1	0	0	0	0	0	0	0	0	0	1	0	0	0	0	1
GCA_900544285.1	o__Oscillospirales;f__CAG-272;g__CAG-841;s__CAG-841 sp900544285	NS	0	0	0	0	0	0	1	0	0	0	0	0	0	0	0	0	0	0	0	0	1	0	0	1	1	0	0	1	0	1	0	0	0	0	0	0	0	1	0	0	0	0	1
GCA_900548735.1	o__Oscillospirales;f__CAG-272;g__Firm-07;s__Firm-07 sp900548735	NS	0	0	0	0	0	0	1	0	0	0	0	0	0	0	0	0	0	0	0	0	1	0	0	1	1	0	0	1	0	1	0	0	0	0	0	0	0	1	0	0	0	1	1
GCA_900770145.1	o__Oscillospirales;f__CAG-272;g__Firm-07;s__Firm-07 sp900770145	NS	0	0	0	0	0	0	0	0	0	0	0	0	0	0	0	0	0	0	0	0	1	0	0	0	1	0	0	1	1	1	0	0	0	0	0	0	0	1	0	0	0	1	1
GCA_905187695.1	o__Oscillospirales;f__CAG-272;g__Firm-07;s__Firm-07 sp905187695	NS	0	0	0	0	0	0	1	0	0	0	0	0	0	0	0	0	0	0	0	0	1	0	0	1	1	0	0	1	1	1	0	0	0	0	0	0	0	1	0	0	0	1	1
GCA_900546315.1	o__Oscillospirales;f__CAG-272;g__Flemingibacterium;s__Flemingibacterium sp900546315	NS	0	0	0	0	0	0	1	0	0	0	0	0	0	0	0	0	0	0	0	0	1	0	1	1	0	0	0	0	0	1	1	0	0	0	0	0	0	1	1	0	0	0	1
GCA_900761725.1	o__Oscillospirales;f__CAG-272;g__HGM12650;s__HGM12650 sp900761725	NS	0	0	0	0	0	0	1	0	0	0	0	0	0	0	0	0	0	0	0	0	1	0	0	1	1	0	0	1	1	1	0	0	0	0	0	0	0	1	0	0	0	0	1
GCA_900760575.1	o__Oscillospirales;f__CAG-272;g__HGM12657;s__HGM12657 sp900760575	NS	0	0	0	0	0	0	1	0	0	0	0	0	0	0	0	0	0	0	0	0	1	0	1	1	1	1	0	0	0	1	0	0	0	0	0	0	0	0	1	0	0	1	1
MGYG000001133	o__Oscillospirales;f__CAG-272;g__HGM12669;s__	NS	0	0	0	0	0	0	1	0	0	0	0	0	0	1	0	0	0	0	0	0	0	0	0	0	0	0	0	1	0	1	0	0	0	0	0	0	0	1	0	0	0	1	0
GCA_900761935.1	o__Oscillospirales;f__CAG-272;g__HGM12669;s__HGM12669 sp900761935	NS	0	0	0	0	0	0	1	0	0	0	0	0	0	1	0	0	0	0	0	0	1	0	1	1	0	1	0	1	0	1	0	0	0	0	0	0	0	1	1	0	0	1	1
MGYG000000350	o__Oscillospirales;f__CAG-272;g__HGM12713;s__	NS	0	0	0	0	0	0	1	0	0	0	0	0	0	0	0	0	0	0	0	0	0	0	0	0	1	0	0	1	0	0	0	0	0	0	0	0	0	0	0	0	0	0	0
GCA_900754175.1	o__Oscillospirales;f__CAG-272;g__HGM12713;s__HGM12713 sp900754175	NS	0	0	0	0	0	0	1	0	0	0	0	0	0	0	0	0	0	0	0	0	1	0	0	1	1	0	0	1	1	0	0	0	0	0	0	0	0	1	1	0	0	1	1
GCA_900770605.1	o__Oscillospirales;f__CAG-272;g__HGM12713;s__HGM12713 sp900770605	NS	0	0	0	0	0	0	1	0	0	0	0	0	0	0	0	0	0	0	0	0	1	0	0	0	0	0	0	1	0	0	0	0	0	0	0	0	0	0	0	1	0	1	1
GCA_900542425.1	o__Oscillospirales;f__CAG-272;g__QALR01;s__QALR01 sp900542425	NS	0	0	0	0	0	0	1	0	0	0	0	0	0	0	0	0	0	0	0	0	1	0	1	0	1	1	0	1	0	1	0	0	0	0	0	0	0	1	0	0	0	1	1
GCA_900552255.1	o__Oscillospirales;f__CAG-272;g__QALR01;s__QALR01 sp900552255	NS	0	0	0	0	0	0	1	0	0	0	0	0	0	0	0	0	0	0	0	0	1	0	0	1	0	0	1	1	0	1	0	0	0	0	0	0	0	1	0	0	0	1	1
GCA_934446365.1	o__Oscillospirales;f__CAG-272;g__QALR01;s__QALR01 sp900553085	NS	0	0	0	0	0	0	1	0	0	0	0	0	0	0	0	0	0	0	0	0	1	0	1	1	1	1	1	1	0	1	0	0	0	0	0	0	0	1	0	0	0	1	1
GCA_944381075.1	o__Oscillospirales;f__CAG-272;g__QALR01;s__QALR01 sp944381075	NS	0	0	0	0	0	0	1	0	0	0	0	0	0	0	0	0	0	0	0	0	1	0	1	1	1	1	0	1	0	1	0	0	0	0	0	0	0	1	0	0	0	0	1
GCA_934378145.1	o__Oscillospirales;f__CAG-272;g__RGIG3994;s__RGIG3994 sp934378145	NS	0	0	0	0	0	0	0	0	0	0	0	0	0	0	0	0	0	0	0	0	1	0	0	1	1	0	0	0	1	1	0	0	0	0	0	0	0	1	0	0	0	1	1
GCA_934446485.1	o__Oscillospirales;f__CAG-272;g__RUG11130;s__RUG11130 sp934446485	NS	0	0	0	0	0	0	1	0	0	0	0	0	0	0	0	0	0	0	0	0	1	0	1	1	0	1	0	1	0	1	0	0	0	0	0	0	0	1	1	0	0	0	1
GCA_934385225.1	o__Oscillospirales;f__CAG-272;g__SIG710;s__SIG710 sp934385225	NS	0	0	0	0	0	0	1	0	0	0	0	0	0	0	0	0	0	0	0	0	1	0	0	1	1	0	0	1	1	1	0	0	0	0	0	0	0	1	1	0	0	1	1
GCA_003522145.1	o__Oscillospirales;f__CAG-272;g__UBA11512;s__UBA11512 sp003522145	NS	0	0	0	0	0	0	0	0	0	0	0	0	0	0	0	0	0	0	0	0	1	0	0	1	1	0	0	1	0	1	0	0	0	0	0	0	0	0	0	0	0	0	1
GCA_004558975.1	o__Oscillospirales;f__CAG-272;g__UBA1740;s__UBA1740 sp004558975	NS	0	0	0	0	0	0	0	0	0	0	0	0	0	0	0	0	0	0	0	0	1	0	1	1	0	1	0	0	0	0	0	0	0	0	0	0	0	1	0	0	0	0	1
GCA_900767415.1	o__Oscillospirales;f__CAG-272;g__UBA1740;s__UBA1740 sp900767415	NS	0	0	0	0	0	0	1	0	0	0	0	0	0	0	0	0	0	0	0	0	1	0	0	1	0	0	0	1	0	0	0	0	0	0	0	0	0	1	0	0	0	1	1
GCA_905210485.1	o__Oscillospirales;f__CAG-272;g__UBA1740;s__UBA1740 sp905210485	NS	0	0	0	0	0	0	1	0	0	0	0	0	0	0	0	0	0	0	0	0	1	0	0	1	0	1	0	1	0	0	0	0	0	0	0	0	0	1	1	1	0	1	1
GCA_934432675.1	o__Oscillospirales;f__CAG-272;g__UBA1740;s__UBA1740 sp934432675	NS	0	0	0	0	0	0	0	0	0	0	0	0	0	0	0	0	0	0	0	0	1	0	0	0	0	0	0	0	0	0	0	0	0	0	0	0	0	1	0	0	0	1	1
GCA_944384545.1	o__Oscillospirales;f__CAG-272;g__UBA1740;s__UBA1740 sp944384545	NS	0	0	0	0	0	0	1	0	0	0	0	0	0	0	0	0	0	0	0	0	1	0	1	1	1	0	0	1	0	0	0	0	0	0	0	0	0	1	0	0	0	1	1
GCA_900547565.1	o__Oscillospirales;f__CAG-272;g__UMGS1002;s__UMGS1002 sp900547565	NS	0	0	0	0	0	0	0	0	0	0	0	0	0	0	0	0	0	0	0	0	1	0	0	0	1	0	0	0	1	1	0	0	0	0	0	0	0	1	0	0	0	0	1
GCA_900549725.1	o__Oscillospirales;f__CAG-272;g__UMGS1225;s__UMGS1225 sp900549725	NS	0	0	0	0	0	0	1	0	0	0	0	0	0	0	0	0	0	0	0	0	1	0	0	1	1	1	0	1	0	1	0	0	0	0	0	0	0	1	1	0	0	0	1
GCA_900550625.1	o__Oscillospirales;f__CAG-272;g__UMGS1312;s__UMGS1312 sp900550625	NS	0	0	0	0	0	0	0	0	0	0	0	0	0	0	0	0	0	0	0	0	1	0	1	1	1	1	0	0	0	0	0	0	0	0	0	0	0	1	1	0	0	0	1
GCA_934446065.1	o__Oscillospirales;f__CAG-272;g__UMGS1312;s__UMGS1312 sp934446065	NS	0	0	0	0	0	0	1	0	0	0	0	0	0	0	0	0	0	0	0	0	1	0	1	1	1	0	0	1	0	1	0	0	0	0	0	0	0	0	1	0	0	1	1
GCA_900554225.1	o__Oscillospirales;f__CAG-272;g__UMGS1696;s__UMGS1696 sp900554225	NS	0	0	0	0	0	0	1	0	0	0	0	0	0	0	0	0	0	0	0	0	1	0	1	1	1	0	0	0	1	1	0	0	0	0	0	0	0	1	1	0	0	1	1
GCA_900753285.1	o__Oscillospirales;f__CAG-272;g__UMGS1696;s__UMGS1696 sp900753285	NS	0	0	0	0	0	0	1	0	0	0	0	0	0	0	0	0	0	0	0	0	1	0	1	1	1	0	0	1	0	1	0	0	0	0	0	0	0	0	0	0	0	0	1
GCA_900763885.1	o__Oscillospirales;f__CAG-272;g__UMGS1696;s__UMGS1696 sp900763885	NS	0	0	0	0	0	0	1	0	0	0	0	0	0	0	0	0	0	0	0	0	1	0	1	1	1	0	1	1	1	1	0	0	0	0	0	0	0	1	1	0	0	1	1
GCA_934433485.1	o__Oscillospirales;f__CAG-272;g__UMGS1696;s__UMGS1696 sp934433485	NS	0	0	0	0	0	0	1	0	0	0	0	0	0	0	0	0	0	0	0	0	1	0	1	1	1	0	1	1	0	0	0	0	0	0	0	0	0	1	1	0	0	0	1
GCA_900547725.1	o__Oscillospirales;f__CAG-272;g__UMGS1865;s__UMGS1865 sp900547725	NS	0	0	0	0	0	0	1	0	0	0	0	0	0	1	0	0	0	1	0	0	1	0	0	1	1	1	0	1	0	1	0	1	0	0	0	0	0	1	0	0	0	0	1
GCA_900555785.1	o__Oscillospirales;f__CAG-272;g__UMGS1865;s__UMGS1865 sp900555785	NS	0	0	0	0	0	0	1	0	0	0	0	0	0	1	0	0	0	1	0	0	1	0	0	1	1	1	0	1	0	1	0	1	0	0	0	0	0	1	1	0	0	0	1
GCA_900768535.1	o__Oscillospirales;f__CAG-272;g__UMGS1865;s__UMGS1865 sp900768535	NS	0	0	0	0	0	0	1	0	0	0	0	0	0	0	0	0	0	0	0	0	1	0	0	1	1	1	0	1	0	1	0	0	0	0	0	0	0	1	1	0	0	0	1
GCA_905201895.1	o__Oscillospirales;f__CAG-272;g__UMGS1865;s__UMGS1865 sp905201895	NS	0	0	0	0	0	0	1	0	0	0	0	0	0	0	0	0	0	0	0	0	1	0	1	1	0	1	0	1	0	1	1	0	0	0	0	0	0	1	1	0	0	0	1
GCA_934500855.1	o__Oscillospirales;f__CAG-272;g__UMGS1865;s__UMGS1865 sp934500855	NS	0	0	0	0	0	0	1	0	0	0	0	0	0	1	0	0	0	1	0	0	1	0	0	1	1	1	0	1	0	0	0	1	0	0	0	0	0	1	0	0	0	0	1
GCA_900557635.1	o__Oscillospirales;f__CAG-272;g__UMGS2055;s__UMGS2055 sp900557635	NS	0	0	0	0	0	0	0	0	0	0	0	0	0	0	0	0	0	0	0	0	0	0	0	0	0	1	0	0	0	0	0	0	0	0	0	0	0	0	0	0	0	1	0
GCA_900544985.1	o__Oscillospirales;f__CAG-272;g__UMGS731;s__UMGS731 sp900544985	NS	0	0	0	0	0	0	1	0	0	0	0	0	0	0	0	0	0	0	0	0	1	0	0	1	0	0	0	1	0	0	1	0	0	0	0	0	0	1	1	1	0	1	1
MGYG000003839	o__Oscillospirales;f__CAG-272;g__UMGS902;s__	NS	0	0	0	0	0	0	1	0	0	0	0	0	0	0	0	0	0	0	0	0	1	0	1	1	0	0	1	1	0	0	0	0	0	0	0	0	1	1	1	0	0	1	1
MGYG000004098	o__Oscillospirales;f__CAG-272;g__UMGS902;s__	NS	0	0	0	0	0	0	0	0	0	0	0	0	0	0	0	0	1	0	0	0	1	0	0	0	1	0	1	0	0	0	0	0	0	0	0	0	0	1	1	0	0	1	1
GCA_003343845.1	o__Oscillospirales;f__CAG-272;g__UMGS902;s__UMGS902 sp003343845	NS	0	0	0	0	0	0	1	0	0	0	0	0	0	0	0	0	1	0	0	0	1	0	0	1	1	0	1	1	0	0	0	0	0	0	0	0	1	1	1	0	0	1	1
GCA_900546635.1	o__Oscillospirales;f__CAG-272;g__UMGS902;s__UMGS902 sp900546635	NS	0	0	0	0	0	0	1	0	0	0	0	0	0	0	0	0	1	0	0	0	1	0	1	1	1	0	1	1	1	0	0	0	0	0	0	0	1	1	1	0	0	0	1
GCA_900761025.1	o__Oscillospirales;f__CAG-272;g__UMGS902;s__UMGS902 sp900761025	NS	0	0	0	0	0	0	1	0	0	0	0	0	0	0	0	0	1	0	0	0	1	0	0	1	1	0	1	1	0	0	0	0	0	0	0	0	1	1	1	0	0	1	1
GCA_934467415.1	o__Oscillospirales;f__CAG-272;g__UMGS902;s__UMGS902 sp934467415	NS	0	0	0	0	0	0	1	0	0	0	0	0	0	0	0	0	1	0	0	0	1	0	0	1	1	0	1	1	0	0	0	0	0	0	0	0	1	1	1	0	0	1	1
MGYG000000386	o__Oscillospirales;f__CAG-272;g__UMGS911;s__	NS	0	0	0	0	0	0	0	0	0	0	0	0	0	0	0	0	0	0	0	0	1	0	1	1	1	0	0	1	0	0	0	0	0	0	0	0	0	0	0	0	0	1	1
MGYG000004030	o__Oscillospirales;f__CAG-272;g__UMGS911;s__	NS	0	0	0	0	0	0	1	0	0	0	0	0	0	0	0	0	0	0	0	0	1	0	1	1	1	0	0	1	0	1	0	0	0	0	0	0	0	1	0	0	0	1	1
MGYG000004353	o__Oscillospirales;f__CAG-272;g__UMGS911;s__	NS	0	0	0	0	0	0	1	0	0	0	0	0	0	0	0	0	0	0	0	0	1	0	0	1	1	0	0	0	0	0	0	0	0	0	0	0	0	0	0	0	0	0	1
GCA_905205065.1	o__Oscillospirales;f__CAG-272;g__UMGS911;s__UMGS911 sp003343545	NS	0	0	0	0	0	0	1	0	0	0	0	0	0	0	0	0	0	0	0	0	1	0	1	1	1	0	0	1	0	1	0	0	0	0	0	0	0	0	0	0	0	1	1
GCA_900545935.1	o__Oscillospirales;f__CAG-272;g__UMGS911;s__UMGS911 sp900545935	NS	0	0	0	0	0	0	1	0	0	0	0	0	0	0	0	0	0	0	0	0	1	0	0	1	1	1	0	1	0	1	0	0	0	0	0	0	0	1	0	0	0	1	1
GCA_900546695.1	o__Oscillospirales;f__CAG-272;g__UMGS911;s__UMGS911 sp900546695	NS	0	0	0	0	0	0	1	0	0	0	0	0	0	0	0	0	0	0	0	0	1	0	0	1	1	1	0	1	0	1	0	0	0	0	0	0	0	1	0	0	0	1	1
GCA_004553575.1	o__Oscillospirales;f__CAG-382;g__SFLA01;s__SFLA01 sp004553575	NS	0	0	0	0	0	0	1	0	0	0	0	0	0	0	0	0	0	0	0	0	1	0	0	1	0	0	0	1	0	0	1	0	0	0	0	0	0	1	0	0	0	1	1
MGYG000003207	o__Oscillospirales;f__CAG-382;g__UBA1206;s__	NS	0	0	0	0	0	0	1	0	0	0	0	0	0	0	0	0	0	0	0	0	1	0	1	1	0	0	0	1	0	0	0	0	0	0	0	0	0	0	0	0	0	1	1
GCA_000433115.1	o__Oscillospirales;f__CAG-382;g__UBA1206;s__UBA1206 sp000433115	NS	0	0	0	0	0	0	0	0	0	0	0	0	0	0	0	0	0	0	0	0	1	0	1	0	0	0	0	1	0	0	1	0	0	0	0	0	0	1	0	0	0	1	1
GCA_900554405.1	o__Oscillospirales;f__CAG-382;g__UBA1752;s__UBA1752 sp900554405	NS	0	0	0	0	0	0	1	0	0	0	0	0	0	0	0	0	0	0	0	0	1	0	1	0	1	1	0	1	0	1	0	0	0	0	0	0	0	0	0	0	0	1	1
GCA_900548115.1	o__Oscillospirales;f__CAG-382;g__UMGS1052;s__UMGS1052 sp900548115	NS	0	0	0	0	0	0	1	0	0	0	0	0	0	0	0	0	0	0	0	0	0	0	1	1	0	1	0	1	0	0	1	0	0	0	0	0	0	1	1	0	0	0	0
GCA_900550505.1	o__Oscillospirales;f__CAG-382;g__UMGS1307;s__UMGS1307 sp900550505	NS	0	0	0	0	0	0	1	0	0	0	0	0	0	0	0	0	0	0	0	0	1	0	1	1	0	0	0	0	0	0	0	0	0	0	0	0	0	1	0	0	0	0	1
GCA_900551295.1	o__Oscillospirales;f__CAG-382;g__UMGS1387;s__UMGS1387 sp900551295	NS	0	0	0	0	0	0	1	0	0	0	0	0	0	0	0	0	0	0	0	0	1	0	0	1	1	1	0	1	0	1	1	0	0	0	0	0	0	1	1	1	0	1	1
GCA_934446675.1	o__Oscillospirales;f__CAG-382;g__UMGS1387;s__UMGS1387 sp934446675	NS	0	0	0	0	0	0	1	0	0	0	0	0	0	0	0	0	0	0	0	0	0	0	0	1	1	1	0	1	0	1	1	0	0	0	0	0	0	1	1	1	0	1	0
GCA_003343885.1	o__Oscillospirales;f__CAG-382;g__UMGS882;s__UMGS882 sp003343885	NS	0	0	0	0	0	0	1	0	0	0	0	0	0	0	0	0	0	0	0	0	1	0	0	1	0	1	0	1	0	0	1	0	0	0	0	0	0	1	1	1	0	1	1
GCA_900546385.1	o__Oscillospirales;f__CAG-382;g__UMGS882;s__UMGS882 sp900546385	NS	0	0	0	0	0	0	1	0	0	0	0	0	0	0	0	0	0	0	0	0	1	0	0	0	0	1	0	1	0	0	1	0	0	0	0	0	0	0	1	1	0	1	1
GCA_900757905.1	o__Oscillospirales;f__CAG-382;g__UMGS882;s__UMGS882 sp900757905	NS	0	0	0	0	0	0	1	0	0	0	0	0	0	0	0	0	0	0	0	0	1	0	0	1	0	0	0	1	0	0	1	0	0	0	0	0	0	1	1	1	0	1	1
GCA_934479825.1	o__Oscillospirales;f__CAG-382;g__UMGS882;s__UMGS882 sp934479825	NS	0	0	0	0	0	0	1	0	0	0	0	0	0	0	0	0	0	0	0	0	1	0	0	1	0	1	0	1	0	0	1	0	0	0	0	0	0	1	1	1	0	1	1
GCA_904419545.1	o__Oscillospirales;f__CAG-382;g__Woodwardibium;s__Woodwardibium gallinarum	RS	0	0	0	0	0	0	1	0	0	0	0	0	0	0	0	0	0	0	0	0	1	0	1	1	0	0	1	1	0	0	1	0	0	0	0	0	0	1	1	0	0	1	1
GCA_900754535.1	o__Oscillospirales;f__CAG-382;g__Woodwardibium;s__Woodwardibium sp900754535	NS	0	0	0	0	0	0	1	0	0	0	0	0	0	0	0	0	1	1	0	0	0	0	1	1	0	0	0	1	0	0	0	0	0	0	1	0	1	1	0	0	1	0	0
GCA_900760275.1	o__Oscillospirales;f__CAG-382;g__Woodwardibium;s__Woodwardibium sp900760275	NS	0	0	0	0	0	0	1	0	0	0	0	0	0	0	0	0	0	0	0	0	1	0	1	1	0	0	0	1	0	0	0	0	0	0	0	0	0	1	1	0	0	1	1
MGYG000002005	o__Oscillospirales;f__Feifaniaceae;g__Galloscillospira_B;s__	NS	0	0	0	0	0	0	1	0	0	0	0	0	0	0	1	0	0	1	0	0	0	0	0	0	0	0	0	1	0	0	0	0	0	0	0	0	0	0	0	0	0	1	0
GCA_018714125.1	o__Oscillospirales;f__Feifaniaceae;g__Galloscillospira_B;s__Galloscillospira_B excrementipullorum	RS	0	0	0	0	0	0	0	0	0	0	0	0	0	0	1	0	0	1	1	1	1	1	0	1	0	0	0	1	0	0	0	0	0	0	0	0	0	0	0	0	0	1	1
GCA_944376235.1	o__Oscillospirales;f__Feifaniaceae;g__Galloscillospira_B;s__Galloscillospira_B sp944376235	NS	0	0	0	0	0	0	0	0	0	0	0	0	0	0	1	0	0	1	0	0	1	0	0	1	0	0	0	1	0	0	0	0	0	0	0	0	0	0	0	0	0	1	1
GCA_934646115.1	o__Oscillospirales;f__JAAYXM01;g__RGIG7332;s__RGIG7332 sp934646115	NS	0	0	0	0	0	0	0	0	0	0	0	0	0	0	0	0	0	0	0	0	1	0	1	1	1	0	0	0	0	0	0	0	0	0	0	0	0	1	0	0	0	1	1
MGYG000002071	o__Oscillospirales;f__Oscillospiraceae;g__;s__	NS	0	0	0	0	0	1	1	0	1	0	1	1	1	0	0	0	1	1	1	0	0	0	0	0	0	1	0	0	0	0	1	0	0	0	0	0	0	0	0	0	0	1	1
MGYG000003600	o__Oscillospirales;f__Oscillospiraceae;g__;s__	NS	1	1	0	0	0	0	0	0	0	0	0	0	1	0	1	0	0	1	0	0	1	1	0	1	0	0	0	1	0	0	0	0	1	0	0	1	1	0	0	0	0	0	0
MGYG000002753	o__Oscillospirales;f__Oscillospiraceae;g__CAG-103;s__	NS	0	0	0	0	0	0	0	0	0	0	0	0	0	0	1	0	1	1	0	0	0	1	0	1	0	0	1	1	0	0	0	0	0	0	0	0	0	0	0	0	0	1	0
GCA_000432375.1	o__Oscillospirales;f__Oscillospiraceae;g__CAG-103;s__CAG-103 sp000432375	NS	0	0	0	0	0	0	0	0	0	0	0	0	0	0	1	0	1	1	0	0	1	0	0	1	0	0	1	1	0	1	0	0	0	0	0	0	1	0	0	0	0	0	1
GCA_004556965.1	o__Oscillospirales;f__Oscillospiraceae;g__CAG-103;s__CAG-103 sp004556965	NS	0	0	0	0	0	0	0	0	0	0	0	0	0	0	1	0	0	1	0	0	1	1	0	1	0	0	1	1	0	1	0	0	0	0	0	0	0	0	0	0	0	1	1
GCA_900317855.1	o__Oscillospirales;f__Oscillospiraceae;g__CAG-103;s__CAG-103 sp900317855	NS	0	0	0	0	0	0	0	0	0	0	0	0	1	0	1	0	1	1	0	0	1	1	0	1	0	0	1	1	0	1	0	0	0	0	0	0	0	0	0	0	0	1	1
GCA_900543625.1	o__Oscillospirales;f__Oscillospiraceae;g__CAG-103;s__CAG-103 sp900543625	NS	0	0	0	0	0	0	0	0	0	0	0	0	0	0	1	0	1	1	0	0	1	1	0	1	0	0	1	1	0	1	0	0	0	0	0	0	1	0	0	0	0	1	1
GCA_900757655.1	o__Oscillospirales;f__Oscillospiraceae;g__CAG-103;s__CAG-103 sp900757655	NS	0	0	0	0	0	0	0	0	0	0	0	0	1	0	1	0	1	1	0	0	1	1	0	0	0	0	1	1	0	1	0	1	0	0	0	0	0	0	0	0	0	1	1
MGYG000004702	o__Oscillospirales;f__Oscillospiraceae;g__CAG-170;s__	NS	0	0	0	0	0	0	1	0	0	0	0	0	0	0	0	0	0	0	0	0	1	1	0	0	1	0	0	1	0	0	0	0	0	0	0	0	0	0	0	0	0	1	1
GCA_000432135.1	o__Oscillospirales;f__Oscillospiraceae;g__CAG-170;s__CAG-170 sp000432135	NS	0	0	0	0	0	0	1	0	0	0	0	0	0	0	0	0	0	0	0	0	1	1	1	1	1	0	0	1	0	1	0	0	0	0	0	0	0	0	1	0	0	1	1
GCA_000436735.1	o__Oscillospirales;f__Oscillospiraceae;g__CAG-170;s__CAG-170 sp000436735	NS	0	0	0	0	0	0	1	0	0	0	0	0	0	0	0	0	0	0	1	0	1	1	0	1	1	1	0	1	0	1	0	0	0	0	0	0	0	0	1	0	0	1	1
GCA_002404795.1	o__Oscillospirales;f__Oscillospiraceae;g__CAG-170;s__CAG-170 sp002404795	NS	0	0	0	0	0	0	1	0	0	0	0	0	0	0	0	0	0	0	0	0	1	1	1	0	1	1	0	0	0	1	0	0	0	0	0	0	0	0	1	0	0	1	1
GCA_003516765.1	o__Oscillospirales;f__Oscillospiraceae;g__CAG-170;s__CAG-170 sp003516765	NS	0	0	0	0	0	0	1	0	0	0	0	0	0	0	0	0	0	0	0	0	1	0	0	0	1	0	0	1	0	1	0	0	0	0	0	0	0	0	0	0	0	0	1
GCA_900545925.1	o__Oscillospirales;f__Oscillospiraceae;g__CAG-170;s__CAG-170 sp900545925	NS	0	0	0	0	0	0	1	0	0	0	0	0	0	0	0	0	0	0	0	0	1	1	0	1	1	1	0	1	0	1	0	0	0	0	0	0	0	0	1	0	0	1	1
GCA_900548625.1	o__Oscillospirales;f__Oscillospiraceae;g__CAG-170;s__CAG-170 sp900548625	NS	0	0	0	0	0	0	1	0	0	0	0	0	0	0	0	0	0	0	1	1	1	1	0	0	1	0	0	1	0	0	0	0	0	0	0	0	0	0	1	0	0	1	1
GCA_916988195.3	o__Oscillospirales;f__Oscillospiraceae;g__CAG-170;s__CAG-170 sp900549635	NS	0	0	0	0	0	0	1	0	0	0	0	0	0	0	0	0	0	0	0	0	1	1	0	1	1	1	0	1	0	1	0	0	0	0	0	0	0	0	0	0	0	1	1
GCA_900553545.1	o__Oscillospirales;f__Oscillospiraceae;g__CAG-170;s__CAG-170 sp900553545	NS	0	0	0	0	0	0	0	0	0	0	0	0	0	0	0	0	0	0	0	0	1	1	1	0	0	1	0	0	0	1	0	0	0	0	0	0	0	1	0	0	0	1	1
GCA_900555665.1	o__Oscillospirales;f__Oscillospiraceae;g__CAG-170;s__CAG-170 sp900555665	NS	0	0	0	0	0	0	1	0	0	0	0	0	0	0	0	0	0	0	0	0	0	0	0	0	1	0	0	0	0	1	0	0	0	0	0	0	0	1	0	0	0	0	0
GCA_900751035.1	o__Oscillospirales;f__Oscillospiraceae;g__CAG-170;s__CAG-170 sp900751035	NS	0	0	0	0	0	0	1	0	0	0	0	0	0	0	0	0	0	0	0	0	1	1	0	0	1	1	0	0	0	0	0	0	0	0	0	0	0	0	1	0	0	1	1
GCA_902796245.1	o__Oscillospirales;f__Oscillospiraceae;g__CAG-170;s__CAG-170 sp902796245	NS	0	0	0	0	0	0	0	0	0	0	0	0	0	0	0	0	0	0	0	0	1	0	1	0	1	1	0	0	0	0	0	0	0	0	0	0	0	0	1	0	0	0	1
GCA_905214155.1	o__Oscillospirales;f__Oscillospiraceae;g__CAG-170;s__CAG-170 sp905214155	NS	1	0	0	0	0	0	1	0	0	0	0	0	0	0	0	0	0	0	0	0	0	0	0	0	1	0	0	0	0	1	0	0	0	0	0	0	0	1	0	0	0	0	0
GCA_934613505.1	o__Oscillospirales;f__Oscillospiraceae;g__CAG-170;s__CAG-170 sp934613505	NS	0	0	0	0	0	0	1	0	0	0	0	0	0	0	0	0	0	0	0	0	1	0	0	1	1	1	0	0	0	1	0	0	0	0	0	0	0	0	1	0	0	0	1
GCA_934668295.1	o__Oscillospirales;f__Oscillospiraceae;g__CAG-170;s__CAG-170 sp934668295	NS	0	0	0	0	0	0	1	0	0	0	0	0	0	0	0	0	0	0	0	0	1	0	0	0	1	1	0	0	0	1	0	0	0	0	0	0	0	0	1	0	0	0	1
MGYG000003297	o__Oscillospirales;f__Oscillospiraceae;g__CAKTFW01;s__	NS	1	1	0	0	0	0	1	0	0	0	0	0	0	0	1	1	1	1	0	0	0	1	1	1	0	0	0	1	0	0	0	0	0	0	1	0	1	0	1	0	1	1	0
GCA_944383185.1	o__Oscillospirales;f__Oscillospiraceae;g__CALWOS01;s__CALWOS01 sp944383185	NS	0	0	0	0	0	0	0	1	0	0	0	0	0	0	1	0	0	1	1	1	1	0	0	1	0	0	0	1	0	0	0	0	0	0	0	0	0	1	0	0	0	0	1
MGYG000002727	o__Oscillospirales;f__Oscillospiraceae;g__CALXDZ01;s__	NS	1	1	1	0	0	1	0	0	0	0	0	0	0	0	1	1	1	1	0	0	1	1	0	1	0	0	0	0	0	1	0	0	0	0	0	0	1	1	1	0	0	0	1
MGYG000002229	o__Oscillospirales;f__Oscillospiraceae;g__Dysosmobacter;s__	NS	1	0	1	0	0	0	1	0	0	0	0	0	0	0	1	1	1	1	0	0	1	1	0	1	0	1	1	1	0	1	0	0	0	0	1	0	1	0	0	0	1	1	1
MGYG000003910	o__Oscillospirales;f__Oscillospiraceae;g__Dysosmobacter;s__	NS	1	1	1	0	0	0	0	0	0	0	0	0	0	1	1	1	1	1	1	1	1	1	0	1	0	1	1	1	0	1	0	0	0	0	1	0	1	0	1	0	1	1	1
GCA_016902445.1	o__Oscillospirales;f__Oscillospiraceae;g__Dysosmobacter;s__Dysosmobacter avistercoris	RS	1	1	1	0	0	0	0	0	0	0	0	0	0	1	1	1	1	1	0	0	1	1	0	1	0	0	0	1	0	1	0	0	0	0	1	0	1	0	0	0	1	1	1
GCA_019118505.1	o__Oscillospirales;f__Oscillospiraceae;g__Dysosmobacter;s__Dysosmobacter excrementavium	RS	1	1	1	0	0	0	0	0	0	0	1	0	0	1	1	1	1	1	0	0	0	1	0	1	1	1	1	1	0	1	0	0	0	0	1	0	1	0	0	0	1	1	0
GCA_018408705.1	o__Oscillospirales;f__Oscillospiraceae;g__Dysosmobacter;s__Dysosmobacter faecalis	RS	1	1	1	0	0	0	0	0	0	1	0	0	1	0	1	0	1	1	0	1	1	1	0	1	0	0	0	1	0	1	0	0	0	0	1	0	1	1	0	0	1	1	1
GCA_000436875.1	o__Oscillospirales;f__Oscillospiraceae;g__Dysosmobacter;s__Dysosmobacter sp000436875	NS	1	1	1	0	0	0	0	0	0	0	1	0	0	0	1	1	1	1	1	1	1	1	0	1	0	0	1	1	0	1	0	0	0	0	1	0	1	0	0	0	1	1	1
GCF_014297285.1	o__Oscillospirales;f__Oscillospiraceae;g__Dysosmobacter;s__Dysosmobacter sp001916835	NS	1	1	1	0	0	0	1	0	0	0	0	0	0	1	1	1	1	1	0	0	1	1	0	1	0	0	0	1	0	0	0	0	0	0	1	0	1	0	0	0	1	1	1
GCA_004553545.1	o__Oscillospirales;f__Oscillospiraceae;g__Dysosmobacter;s__Dysosmobacter sp004553545	NS	1	1	1	0	0	0	1	0	0	1	0	0	0	0	1	0	1	1	1	1	1	1	0	1	0	0	0	1	0	0	0	0	0	0	0	0	1	1	0	0	0	1	1
GCA_900542115.1	o__Oscillospirales;f__Oscillospiraceae;g__Dysosmobacter;s__Dysosmobacter sp900542115	NS	1	1	0	0	0	0	0	0	0	0	0	0	0	0	1	0	1	1	0	0	1	1	0	1	0	0	0	1	0	0	0	0	0	0	0	0	1	0	1	0	0	1	1
GCA_900544105.1	o__Oscillospirales;f__Oscillospiraceae;g__Dysosmobacter;s__Dysosmobacter sp900544105	NS	1	1	1	0	0	0	1	0	0	0	0	0	0	1	1	1	1	1	0	0	1	1	0	1	0	0	0	0	0	0	0	0	0	0	1	0	1	0	0	0	1	1	1
GCA_900544615.1	o__Oscillospirales;f__Oscillospiraceae;g__Dysosmobacter;s__Dysosmobacter sp900544615	NS	1	1	1	0	0	0	0	0	0	0	0	0	0	1	1	1	1	1	0	0	1	1	0	1	1	0	0	1	0	1	0	0	0	0	1	0	1	0	0	0	1	1	1
GCA_900544955.1	o__Oscillospirales;f__Oscillospiraceae;g__Dysosmobacter;s__Dysosmobacter sp900544955	NS	1	1	1	0	0	0	1	0	0	0	0	0	0	0	1	1	1	1	0	0	1	1	0	1	0	1	1	1	0	1	0	0	0	0	1	0	1	0	1	0	1	1	1
GCA_900546705.1	o__Oscillospirales;f__Oscillospiraceae;g__Dysosmobacter;s__Dysosmobacter sp900546705	NS	1	1	0	0	0	1	0	0	0	0	0	0	0	1	1	0	1	1	0	0	0	1	0	1	0	1	0	1	0	1	0	0	0	0	0	1	1	0	0	0	0	1	0
GCA_900548505.1	o__Oscillospirales;f__Oscillospiraceae;g__Dysosmobacter;s__Dysosmobacter sp900548505	NS	0	1	1	0	0	0	0	0	0	0	0	0	0	1	0	1	1	1	0	0	1	0	0	1	0	1	0	1	0	1	0	1	0	0	1	0	1	0	0	0	1	0	1
GCA_900550685.1	o__Oscillospirales;f__Oscillospiraceae;g__Dysosmobacter;s__Dysosmobacter sp900550685	NS	0	1	1	0	0	0	0	0	0	0	0	0	0	0	1	1	1	1	0	0	1	1	0	1	1	0	0	1	0	0	0	0	0	0	1	0	1	0	0	0	1	1	1
GCA_900551885.1	o__Oscillospirales;f__Oscillospiraceae;g__Dysosmobacter;s__Dysosmobacter sp900551885	NS	1	1	0	0	0	0	1	0	0	0	0	0	0	1	1	1	1	1	0	0	0	1	0	1	0	0	0	1	0	1	0	0	0	0	1	0	1	0	0	0	1	1	0
GCA_900763685.1	o__Oscillospirales;f__Oscillospiraceae;g__Dysosmobacter;s__Dysosmobacter sp900763685	NS	1	0	1	0	0	0	0	0	0	0	0	0	0	0	1	0	0	1	0	1	1	1	0	1	0	0	0	0	0	0	0	0	0	0	0	0	0	0	0	0	0	1	1
GCA_900770295.1	o__Oscillospirales;f__Oscillospiraceae;g__Dysosmobacter;s__Dysosmobacter sp900770295	NS	1	1	1	0	0	0	1	0	0	0	0	0	0	1	1	1	1	1	0	1	1	1	0	1	1	1	1	1	0	1	0	0	0	0	1	0	1	1	0	0	1	1	1
GCA_905200545.1	o__Oscillospirales;f__Oscillospiraceae;g__Dysosmobacter;s__Dysosmobacter sp905200545	NS	1	1	1	0	0	0	1	0	0	0	0	0	0	0	1	0	1	1	0	0	1	1	0	1	0	0	0	1	0	1	0	1	0	0	0	0	1	0	0	0	0	1	1
GCA_934636905.1	o__Oscillospirales;f__Oscillospiraceae;g__Dysosmobacter;s__Dysosmobacter sp934636905	NS	1	1	1	0	0	0	1	0	0	0	0	0	0	1	1	1	0	1	0	0	1	1	0	1	1	0	0	1	0	0	0	0	0	0	1	0	0	0	0	0	1	1	1
GCA_944387015.1	o__Oscillospirales;f__Oscillospiraceae;g__Dysosmobacter;s__Dysosmobacter sp944387015	NS	1	1	1	0	0	0	0	0	0	0	0	0	0	0	1	1	1	1	0	0	1	1	0	1	0	0	1	1	0	1	0	0	0	0	1	0	1	0	0	0	1	1	1
GCA_944387035.1	o__Oscillospirales;f__Oscillospiraceae;g__Dysosmobacter;s__Dysosmobacter sp944387035	NS	0	1	1	0	0	0	1	0	0	0	0	0	0	0	1	1	1	1	0	0	1	1	0	1	0	1	0	1	0	1	0	0	0	0	0	0	1	0	1	0	0	1	1
GCA_005121165.3	o__Oscillospirales;f__Oscillospiraceae;g__Dysosmobacter;s__Dysosmobacter welbionis	RS	1	1	1	0	0	0	0	0	0	0	0	0	0	1	1	1	1	1	0	0	1	1	0	1	0	0	0	1	0	1	0	0	0	0	1	0	1	0	0	0	1	1	1
MGYG000000339	o__Oscillospirales;f__Oscillospiraceae;g__Enterenecus;s__	NS	1	1	1	0	0	0	0	0	0	0	0	0	0	0	0	0	1	0	0	0	0	0	0	1	0	0	0	0	0	0	0	0	0	0	0	0	1	1	0	0	0	0	0
GCA_900549885.1	o__Oscillospirales;f__Oscillospiraceae;g__Enterenecus;s__Enterenecus sp900549885	NS	1	1	1	0	0	0	1	0	0	0	1	0	1	0	1	0	1	1	1	1	1	0	0	0	0	0	1	1	0	0	0	0	0	0	1	0	1	0	0	0	1	0	1
GCA_905210385.1	o__Oscillospirales;f__Oscillospiraceae;g__Enterenecus;s__Enterenecus sp905210385	NS	1	1	0	0	0	0	1	0	0	0	1	0	1	0	1	0	1	1	0	1	1	1	0	0	1	0	1	1	1	0	0	1	0	0	0	0	1	0	0	0	0	1	1
GCF_000765235.1	o__Oscillospirales;f__Oscillospiraceae;g__ER4;s__ER4 sp000765235	NS	1	1	1	0	1	1	1	0	0	0	0	0	0	0	1	0	1	1	0	0	1	1	0	1	1	0	0	1	0	0	0	0	0	0	0	1	1	0	0	0	0	1	1
GCA_003522105.1	o__Oscillospirales;f__Oscillospiraceae;g__ER4;s__ER4 sp003522105	NS	1	1	1	0	1	1	1	0	0	0	0	0	0	0	1	0	0	1	0	0	1	1	0	1	0	0	0	1	0	0	0	0	0	0	0	1	0	0	0	0	0	0	1
GCF_018918025.1	o__Oscillospirales;f__Oscillospiraceae;g__ER4;s__ER4 sp900317525	NS	1	1	1	0	1	1	1	0	0	0	0	0	0	0	1	0	1	1	0	0	1	1	0	1	1	0	0	1	0	1	0	0	0	0	0	1	1	0	0	0	0	1	1
GCA_900546295.1	o__Oscillospirales;f__Oscillospiraceae;g__ER4;s__ER4 sp900546295	NS	1	1	1	0	1	1	1	0	0	0	0	0	0	0	1	0	1	1	0	0	1	1	0	1	1	0	0	1	0	0	0	0	0	0	0	1	1	0	0	0	0	1	1
GCA_900550165.1	o__Oscillospirales;f__Oscillospiraceae;g__ER4;s__ER4 sp900550165	NS	1	1	1	0	1	1	1	0	0	0	0	0	0	0	1	0	1	1	0	0	1	1	0	1	1	0	1	1	0	0	0	0	0	0	0	1	1	0	0	0	0	1	1
GCA_900552015.1	o__Oscillospirales;f__Oscillospiraceae;g__ER4;s__ER4 sp900552015	NS	1	1	1	0	1	1	1	0	0	0	0	0	0	0	1	0	1	1	0	0	1	1	0	0	1	0	1	1	0	0	0	0	0	0	0	1	1	0	0	0	0	1	1
GCF_021531315.1	o__Oscillospirales;f__Oscillospiraceae;g__ER4;s__ER4 sp900552375	NS	1	1	1	0	1	1	1	0	0	0	0	0	0	0	1	0	1	1	0	0	1	1	0	1	0	0	0	1	0	0	0	0	0	0	0	1	1	0	0	0	0	1	1
GCA_900763705.1	o__Oscillospirales;f__Oscillospiraceae;g__ER4;s__ER4 sp900763705	NS	1	0	0	0	1	1	1	0	0	0	0	0	0	0	1	0	0	1	0	0	1	0	0	0	0	0	0	0	0	0	0	0	0	0	0	1	0	0	0	0	0	0	1
GCA_900768135.1	o__Oscillospirales;f__Oscillospiraceae;g__ER4;s__ER4 sp900768135	NS	1	1	1	0	1	1	1	0	0	0	0	0	0	0	1	0	1	1	0	0	1	1	0	0	0	0	0	1	0	0	0	0	0	0	0	1	1	0	0	0	0	1	1
GCA_934572465.1	o__Oscillospirales;f__Oscillospiraceae;g__ER4;s__ER4 sp934572465	NS	1	1	1	0	1	0	1	0	0	0	0	0	0	0	1	0	1	1	0	0	1	1	0	1	1	0	0	1	0	0	0	0	0	0	0	0	1	0	0	0	0	1	1
GCA_900546255.1	o__Oscillospirales;f__Oscillospiraceae;g__Evtepia;s__Evtepia excrementipullorum	RS	1	1	1	0	0	0	0	0	0	0	0	0	0	1	1	1	1	1	0	0	1	1	0	1	0	0	1	1	0	1	0	0	0	0	1	1	1	1	1	0	1	1	1
GCA_003425665.1	o__Oscillospirales;f__Oscillospiraceae;g__Evtepia;s__Evtepia gabavorous	RS	1	1	1	0	0	0	0	0	0	0	0	0	0	1	1	1	1	1	0	0	1	1	1	1	0	0	1	1	0	1	0	0	0	0	1	1	1	1	1	0	1	1	1
GCA_004554585.1	o__Oscillospirales;f__Oscillospiraceae;g__Evtepia;s__Evtepia sp004554585	NS	1	1	1	0	0	0	0	0	0	0	0	0	0	1	1	1	1	1	0	0	1	1	1	1	0	0	1	1	0	1	0	0	0	0	1	0	1	1	1	0	1	1	1
GCA_004556345.1	o__Oscillospirales;f__Oscillospiraceae;g__Evtepia;s__Evtepia sp004556345	NS	1	1	1	0	0	0	0	0	0	0	0	0	0	1	1	1	1	1	0	0	1	1	1	1	1	0	1	1	0	1	0	0	0	0	1	0	1	1	1	0	1	1	1
GCA_900758955.1	o__Oscillospirales;f__Oscillospiraceae;g__Evtepia;s__Evtepia sp900758955	NS	1	1	1	0	0	0	0	0	0	0	1	0	0	0	1	1	0	1	0	0	0	1	1	1	0	0	0	1	0	1	0	0	0	0	1	1	0	1	1	0	1	1	0
GCA_934567745.1	o__Oscillospirales;f__Oscillospiraceae;g__Evtepia;s__Evtepia sp934567745	NS	1	1	1	0	0	0	0	0	0	0	0	0	0	0	1	0	1	1	0	0	0	1	0	1	0	0	0	1	0	1	0	0	0	0	1	1	1	1	1	0	1	1	0
MGYG000004327	o__Oscillospirales;f__Oscillospiraceae;g__F23-B02;s__	NS	0	0	0	0	0	0	0	0	0	0	0	0	0	0	1	0	1	1	0	0	0	1	0	0	0	0	1	1	0	0	0	0	0	0	0	0	0	0	0	0	0	1	0
GCA_000431075.1	o__Oscillospirales;f__Oscillospiraceae;g__F23-B02;s__F23-B02 sp000431075	NS	0	0	0	0	0	0	1	0	0	0	0	0	0	0	1	0	1	1	0	0	1	0	0	0	0	0	1	1	0	1	0	0	0	0	0	0	1	0	0	0	0	0	1
GCA_001916715.1	o__Oscillospirales;f__Oscillospiraceae;g__F23-B02;s__F23-B02 sp001916715	NS	0	0	0	0	0	0	1	0	0	0	0	0	0	0	1	0	1	1	0	1	1	1	0	0	0	0	1	1	0	0	0	0	0	0	0	0	1	1	0	0	0	1	1
GCA_002472405.1	o__Oscillospirales;f__Oscillospiraceae;g__F23-B02;s__F23-B02 sp002472405	NS	0	0	0	0	0	0	1	0	0	0	0	0	0	0	1	0	1	1	0	0	1	1	0	0	0	0	1	1	0	0	0	0	0	0	0	0	1	0	0	0	0	1	1
GCA_003533405.1	o__Oscillospirales;f__Oscillospiraceae;g__F23-B02;s__F23-B02 sp003533405	NS	0	0	0	0	0	0	0	0	0	0	0	0	0	0	1	0	1	1	0	0	1	0	0	0	0	0	1	1	0	1	0	0	0	0	0	0	1	0	0	0	0	0	1
GCA_004553495.1	o__Oscillospirales;f__Oscillospiraceae;g__F23-B02;s__F23-B02 sp004553495	NS	0	0	0	0	0	0	1	0	0	0	0	0	0	0	1	0	0	1	0	0	1	1	0	0	0	0	0	1	0	0	0	0	0	0	0	0	0	0	0	0	0	1	1
GCA_004556755.1	o__Oscillospirales;f__Oscillospiraceae;g__F23-B02;s__F23-B02 sp004556755	NS	0	0	0	0	0	0	1	0	0	0	0	0	0	0	1	0	0	1	0	0	1	1	0	0	0	0	0	1	0	0	0	0	0	0	0	0	0	0	0	0	0	1	1
GCA_004557075.1	o__Oscillospirales;f__Oscillospiraceae;g__F23-B02;s__F23-B02 sp004557075	NS	0	0	0	0	0	0	1	0	0	0	0	0	1	0	1	0	1	1	0	0	1	1	0	0	0	0	0	1	0	0	0	1	0	0	0	0	1	0	0	0	0	1	1
GCA_004558025.1	o__Oscillospirales;f__Oscillospiraceae;g__F23-B02;s__F23-B02 sp004558025	NS	0	0	0	0	0	0	1	0	0	0	0	0	0	0	1	0	0	1	0	0	1	1	0	0	0	0	0	1	0	0	0	0	0	0	0	0	0	1	0	0	0	1	1
GCA_900545805.1	o__Oscillospirales;f__Oscillospiraceae;g__F23-B02;s__F23-B02 sp900545805	NS	0	0	0	0	0	0	1	0	0	0	0	0	0	0	1	0	0	1	0	0	1	1	0	0	0	0	0	1	0	0	0	1	0	0	0	0	0	1	0	0	0	1	1
GCA_900556535.1	o__Oscillospirales;f__Oscillospiraceae;g__F23-B02;s__F23-B02 sp900556535	NS	0	0	0	0	0	0	1	0	0	0	0	0	0	0	1	0	1	1	0	0	1	0	0	0	0	0	1	1	0	0	0	0	0	0	0	0	0	1	0	0	0	0	1
GCA_900760205.1	o__Oscillospirales;f__Oscillospiraceae;g__F23-B02;s__F23-B02 sp900760205	NS	0	0	0	0	0	0	0	0	0	0	0	0	0	0	1	0	1	1	0	0	1	1	0	0	0	0	1	0	0	0	0	0	0	0	0	0	0	0	0	0	0	1	1
GCA_934590355.1	o__Oscillospirales;f__Oscillospiraceae;g__F23-B02;s__F23-B02 sp900772725	NS	0	0	0	0	0	0	1	0	0	0	0	0	1	0	1	0	1	1	0	0	1	1	0	0	0	0	1	1	0	0	0	0	0	0	0	0	1	1	0	0	0	1	1
MGYG000000736	o__Oscillospirales;f__Oscillospiraceae;g__Faecousia;s__	NS	0	0	0	0	0	0	1	0	0	0	0	0	0	0	0	0	0	0	1	1	1	1	0	1	1	0	0	1	0	1	0	0	0	0	0	0	0	1	0	1	0	1	1
MGYG000001969	o__Oscillospirales;f__Oscillospiraceae;g__Faecousia;s__	NS	0	0	0	0	0	0	1	0	0	0	0	0	0	0	0	0	0	0	0	0	1	1	1	1	0	0	0	1	0	0	0	0	0	0	0	0	0	1	0	1	0	1	0
MGYG000002115	o__Oscillospirales;f__Oscillospiraceae;g__Faecousia;s__	NS	0	0	0	0	0	0	1	0	0	0	0	0	0	0	0	0	0	0	0	0	0	0	0	0	1	1	0	1	0	1	0	0	0	0	0	0	0	1	0	0	0	1	1
MGYG000002255	o__Oscillospirales;f__Oscillospiraceae;g__Faecousia;s__	NS	0	0	0	0	0	0	1	0	0	0	0	0	0	0	0	0	0	0	0	0	0	1	0	0	0	0	0	1	0	0	0	0	0	0	0	0	0	1	0	0	0	1	1
MGYG000003850	o__Oscillospirales;f__Oscillospiraceae;g__Faecousia;s__	NS	0	0	0	0	0	0	1	0	0	0	0	0	0	0	0	0	0	0	0	0	1	1	0	1	0	0	0	1	0	0	0	0	0	0	0	0	0	0	0	0	0	0	0
GCA_900546915.1	o__Oscillospirales;f__Oscillospiraceae;g__Faecousia;s__Faecousia gallistercoris	RS	0	0	0	0	0	0	1	0	0	0	0	0	0	0	0	0	0	0	1	1	1	1	0	1	1	0	0	1	1	0	0	0	0	0	0	0	0	0	0	0	0	1	1
GCA_000434635.1	o__Oscillospirales;f__Oscillospiraceae;g__Faecousia;s__Faecousia sp000434635	NS	0	0	0	0	0	0	1	0	0	0	0	0	0	0	0	0	0	0	0	1	1	1	0	1	1	0	0	1	0	0	0	0	0	0	0	0	0	1	0	0	0	1	1
GCA_900545515.1	o__Oscillospirales;f__Oscillospiraceae;g__Faecousia;s__Faecousia sp000435995	NS	0	0	0	0	0	0	1	0	0	0	0	0	0	0	0	0	0	0	1	1	1	1	0	1	1	0	0	1	1	0	0	0	0	0	0	0	0	0	0	0	0	1	1
GCA_003525905.1	o__Oscillospirales;f__Oscillospiraceae;g__Faecousia;s__Faecousia sp003525905	NS	0	0	0	0	0	0	1	0	0	0	0	0	0	0	0	0	0	0	1	1	1	1	0	1	0	0	0	1	0	1	0	0	0	0	0	0	0	1	0	1	0	1	1
GCF_018918045.1	o__Oscillospirales;f__Oscillospiraceae;g__Faecousia;s__Faecousia sp018918045	NS	0	0	0	0	0	0	1	0	0	0	0	0	0	0	0	0	0	0	1	1	1	1	0	1	0	1	0	1	0	1	0	0	0	0	0	0	0	0	0	0	0	1	1
GCA_900540635.1	o__Oscillospirales;f__Oscillospiraceae;g__Faecousia;s__Faecousia sp900540635	NS	0	0	0	0	0	0	1	0	0	0	0	0	0	0	0	0	0	0	0	1	1	1	0	0	0	1	0	1	0	1	0	0	0	0	0	0	0	1	0	0	0	1	1
GCA_900544405.1	o__Oscillospirales;f__Oscillospiraceae;g__Faecousia;s__Faecousia sp900544405	NS	0	0	0	0	0	0	1	0	0	0	0	0	0	0	0	0	0	0	0	0	1	1	0	1	0	0	0	1	0	0	0	0	0	0	0	0	0	0	1	0	0	1	1
GCA_900544705.1	o__Oscillospirales;f__Oscillospiraceae;g__Faecousia;s__Faecousia sp900544705	NS	0	0	0	0	0	0	1	0	0	0	0	0	0	0	0	0	0	0	0	0	1	1	0	1	1	0	0	1	0	1	0	0	0	0	0	0	0	1	0	0	0	1	1
GCA_900544945.1	o__Oscillospirales;f__Oscillospiraceae;g__Faecousia;s__Faecousia sp900544945	NS	0	0	0	0	0	0	1	0	0	0	0	0	0	0	0	0	0	0	0	1	1	1	0	1	0	0	0	1	0	1	0	0	0	0	0	0	0	1	0	0	0	1	1
GCA_900544975.1	o__Oscillospirales;f__Oscillospiraceae;g__Faecousia;s__Faecousia sp900544975	NS	0	0	0	0	0	0	1	0	0	0	0	0	0	0	0	0	0	0	1	1	1	1	0	1	1	0	0	1	1	0	0	0	0	0	0	0	0	0	0	0	0	1	1
GCA_900546075.1	o__Oscillospirales;f__Oscillospiraceae;g__Faecousia;s__Faecousia sp900546075	NS	0	0	0	0	0	0	1	0	0	0	0	0	0	0	0	0	0	0	0	1	1	1	0	0	0	0	0	1	0	0	0	0	0	0	0	0	0	1	0	0	0	1	1
GCA_900546415.1	o__Oscillospirales;f__Oscillospiraceae;g__Faecousia;s__Faecousia sp900546415	NS	0	0	0	0	0	0	1	0	0	0	0	0	0	0	0	0	0	0	0	0	1	1	0	0	1	0	0	1	0	1	0	0	0	0	0	0	0	0	0	0	0	1	1
GCA_900547405.1	o__Oscillospirales;f__Oscillospiraceae;g__Faecousia;s__Faecousia sp900547405	NS	0	0	0	0	0	0	1	0	0	0	0	0	0	0	0	0	0	0	0	0	1	1	0	1	0	1	0	1	0	1	0	0	0	0	0	0	0	1	0	0	0	1	1
GCA_900548795.1	o__Oscillospirales;f__Oscillospiraceae;g__Faecousia;s__Faecousia sp900548795	NS	0	0	0	0	0	0	1	0	0	0	0	0	0	0	0	0	0	0	0	0	1	1	0	0	1	0	0	1	0	1	0	0	0	0	0	0	0	0	0	0	0	1	1
GCA_900549495.1	o__Oscillospirales;f__Oscillospiraceae;g__Faecousia;s__Faecousia sp900549495	NS	0	0	0	0	0	0	0	0	0	0	0	0	0	0	0	0	0	0	0	0	1	1	0	1	1	1	0	0	0	0	0	0	0	0	0	0	0	0	0	0	0	1	1
GCA_900549705.1	o__Oscillospirales;f__Oscillospiraceae;g__Faecousia;s__Faecousia sp900549705	NS	0	0	0	0	0	0	0	0	0	0	0	0	0	0	0	0	0	0	0	1	1	0	0	1	1	1	0	0	0	1	0	0	0	0	0	0	0	0	0	0	0	1	1
GCA_900551495.1	o__Oscillospirales;f__Oscillospiraceae;g__Faecousia;s__Faecousia sp900551495	NS	0	0	0	0	0	0	1	0	0	0	0	0	0	0	0	0	0	0	0	0	0	1	0	0	0	0	0	1	0	0	0	0	0	0	0	0	0	1	0	1	0	1	0
GCA_900553805.1	o__Oscillospirales;f__Oscillospiraceae;g__Faecousia;s__Faecousia sp900553805	NS	0	0	0	0	0	0	1	0	0	0	0	0	0	0	0	0	1	0	0	1	0	1	0	0	1	1	1	1	0	0	0	0	0	0	0	0	1	0	0	0	0	1	1
GCA_900554625.1	o__Oscillospirales;f__Oscillospiraceae;g__Faecousia;s__Faecousia sp900554625	NS	0	0	0	0	0	0	1	0	0	0	0	0	0	0	0	0	0	0	0	0	1	1	0	1	0	1	0	0	0	1	0	0	0	0	0	0	0	0	0	0	0	1	1
GCA_900554705.1	o__Oscillospirales;f__Oscillospiraceae;g__Faecousia;s__Faecousia sp900554705	NS	0	0	0	0	0	0	1	0	0	0	0	0	0	0	0	0	0	0	0	0	1	1	0	0	1	1	0	0	0	1	0	0	0	0	0	0	0	1	0	1	0	1	1
GCA_900556935.1	o__Oscillospirales;f__Oscillospiraceae;g__Faecousia;s__Faecousia sp900556935	NS	0	0	0	0	0	0	1	0	0	0	0	0	0	0	0	0	0	0	0	1	1	0	0	1	0	1	0	1	0	1	0	0	0	0	0	0	0	1	0	0	0	1	1
GCA_900752285.1	o__Oscillospirales;f__Oscillospiraceae;g__Faecousia;s__Faecousia sp900752285	NS	0	0	0	0	0	0	1	0	0	0	0	0	0	0	0	0	0	0	0	0	0	1	0	0	0	1	0	1	0	1	0	0	0	0	0	0	0	0	0	0	0	1	0
GCA_900762005.1	o__Oscillospirales;f__Oscillospiraceae;g__Faecousia;s__Faecousia sp900762005	NS	0	0	0	0	0	0	1	0	0	0	0	0	0	0	0	0	0	0	0	0	1	1	1	1	0	0	0	1	0	0	0	0	0	0	0	0	0	1	0	1	0	1	1
GCA_900762245.1	o__Oscillospirales;f__Oscillospiraceae;g__Faecousia;s__Faecousia sp900762245	NS	0	0	0	0	0	0	1	0	0	0	0	0	0	0	0	0	0	0	0	0	1	1	1	0	0	0	0	1	0	1	0	0	0	0	0	0	0	0	0	0	0	1	1
GCA_905205195.1	o__Oscillospirales;f__Oscillospiraceae;g__Faecousia;s__Faecousia sp900762935	NS	0	0	0	0	0	0	1	0	0	0	0	0	0	0	0	0	0	0	0	0	1	1	0	0	1	1	0	1	0	1	0	0	0	0	0	0	0	0	1	0	0	1	1
GCA_900763965.1	o__Oscillospirales;f__Oscillospiraceae;g__Faecousia;s__Faecousia sp900763965	NS	0	0	0	0	0	0	1	0	0	0	0	0	0	0	0	0	0	0	0	0	1	1	0	0	0	0	0	1	0	0	0	0	0	0	0	0	0	1	0	0	0	1	1
GCA_900769835.1	o__Oscillospirales;f__Oscillospiraceae;g__Faecousia;s__Faecousia sp900769835	NS	0	0	0	0	0	0	1	1	0	0	0	0	0	0	0	0	0	0	0	0	1	0	0	0	0	0	0	0	0	1	0	0	0	0	0	0	0	0	0	0	0	0	1
GCA_900769995.1	o__Oscillospirales;f__Oscillospiraceae;g__Faecousia;s__Faecousia sp900769995	NS	0	0	0	0	0	0	1	0	0	0	0	0	0	0	0	0	0	0	0	0	0	0	1	0	0	0	0	0	0	0	0	0	0	0	0	0	0	1	0	1	0	1	0
GCA_900770015.1	o__Oscillospirales;f__Oscillospiraceae;g__Faecousia;s__Faecousia sp900770015	NS	0	0	0	0	0	0	0	0	0	0	0	0	0	0	0	0	0	0	0	1	0	0	1	0	1	1	0	0	0	1	0	0	0	0	0	0	0	0	0	0	0	1	1
GCA_905215665.1	o__Oscillospirales;f__Oscillospiraceae;g__Faecousia;s__Faecousia sp905215665	NS	0	0	0	0	0	0	1	0	0	0	0	0	0	0	0	0	0	0	0	0	1	1	0	1	1	0	0	1	0	1	0	0	0	0	0	0	0	1	0	0	0	1	1
GCA_934615645.1	o__Oscillospirales;f__Oscillospiraceae;g__Faecousia;s__Faecousia sp934615645	NS	0	0	0	0	0	0	1	0	0	0	0	0	0	0	0	0	0	0	1	1	1	1	1	0	0	0	0	0	0	1	0	0	0	0	0	0	0	1	1	0	0	1	1
GCA_934622035.1	o__Oscillospirales;f__Oscillospiraceae;g__Faecousia;s__Faecousia sp934622035	NS	0	0	0	0	0	0	1	0	0	0	0	0	0	0	0	0	0	0	0	0	1	1	0	1	1	0	0	1	0	1	0	0	0	0	0	0	0	1	0	0	0	1	1
GCA_934630495.1	o__Oscillospirales;f__Oscillospiraceae;g__Faecousia;s__Faecousia sp934630495	NS	1	0	0	0	0	0	1	0	0	0	0	0	0	0	0	0	0	0	0	0	1	1	0	1	1	0	0	1	0	1	0	0	0	0	0	0	0	1	0	1	0	1	1
GCA_934667815.1	o__Oscillospirales;f__Oscillospiraceae;g__Faecousia;s__Faecousia sp934667815	NS	0	0	0	0	0	0	1	0	0	0	0	0	0	0	0	0	0	0	0	0	1	1	0	1	1	1	0	1	0	1	0	0	0	0	0	0	0	0	0	0	0	1	1
GCA_000239295.1	o__Oscillospirales;f__Oscillospiraceae;g__Flavonifractor;s__Flavonifractor plautii	RS	1	1	1	0	0	0	0	1	1	1	1	1	1	1	1	1	1	1	1	1	1	1	0	1	1	0	0	1	1	1	0	1	1	0	1	0	1	1	1	1	1	1	1
GCF_017811815.1	o__Oscillospirales;f__Oscillospiraceae;g__Flavonifractor;s__Flavonifractor sp017811815	NS	1	1	1	0	1	0	0	1	1	1	1	0	1	0	0	1	1	1	1	1	1	1	0	1	1	0	0	1	0	1	0	0	0	0	1	0	1	1	1	1	1	1	1
GCA_944383115.1	o__Oscillospirales;f__Oscillospiraceae;g__Flavonifractor;s__Flavonifractor sp944383115	NS	1	1	1	0	1	0	0	1	1	1	1	0	1	0	0	1	1	1	0	0	1	1	0	0	0	0	0	0	0	1	0	0	0	0	0	0	1	1	0	0	0	1	1
GCA_900756495.1	o__Oscillospirales;f__Oscillospiraceae;g__HGM12998;s__HGM12998 sp900756495	NS	1	1	1	0	0	0	1	0	1	0	1	0	1	0	1	0	1	1	0	0	0	1	0	1	1	0	0	1	0	1	0	1	0	0	0	0	1	1	0	0	0	1	0
MGYG000002067	o__Oscillospirales;f__Oscillospiraceae;g__HGM13006;s__	NS	1	1	1	0	0	0	0	0	0	0	0	0	1	0	1	0	1	1	0	0	1	1	1	1	0	0	0	0	0	1	1	0	0	0	0	0	1	1	0	0	0	1	1
GCA_900756575.1	o__Oscillospirales;f__Oscillospiraceae;g__HGM13006;s__HGM13006 sp900756575	NS	1	1	0	0	0	0	0	0	0	0	0	0	1	1	1	0	0	1	0	0	1	1	0	1	0	0	0	1	0	0	0	0	0	0	0	0	0	0	0	0	0	1	1
GCA_900757695.1	o__Oscillospirales;f__Oscillospiraceae;g__HGM13006;s__HGM13006 sp900757695	NS	1	1	0	0	0	0	0	0	0	1	0	0	1	0	1	1	1	1	0	0	1	1	0	1	0	0	0	0	0	0	0	0	0	0	0	1	1	0	0	0	0	1	1
GCA_905201305.1	o__Oscillospirales;f__Oscillospiraceae;g__HGM13006;s__HGM13006 sp905201305	NS	1	1	0	0	0	0	0	0	0	0	0	0	1	0	1	1	0	1	0	0	0	1	0	1	0	0	0	1	0	0	0	0	0	0	0	0	0	1	0	0	0	0	0
GCA_905202605.1	o__Oscillospirales;f__Oscillospiraceae;g__HGM13006;s__HGM13006 sp905202605	NS	1	1	0	0	0	0	0	0	0	0	0	0	1	0	1	0	0	1	0	0	1	0	0	1	0	0	0	1	0	0	0	0	0	0	0	0	0	1	0	0	0	0	1
GCA_900754965.1	o__Oscillospirales;f__Oscillospiraceae;g__HGM13010;s__HGM13010 sp900754965	NS	0	0	0	0	0	0	1	0	0	0	0	0	0	0	1	0	1	1	0	0	0	1	0	1	0	0	1	1	0	0	0	0	0	0	0	0	0	0	0	0	0	1	0
GCA_905214605.1	o__Oscillospirales;f__Oscillospiraceae;g__HGM13010;s__HGM13010 sp905214605	NS	0	0	0	0	0	0	1	0	0	0	0	0	0	0	1	0	1	0	0	0	1	1	0	0	0	0	1	0	0	0	0	0	0	0	0	0	1	0	1	0	0	1	1
MGYG000001958	o__Oscillospirales;f__Oscillospiraceae;g__Intestinimonas;s__	NS	0	0	0	0	0	1	1	1	1	0	1	0	0	0	1	0	1	1	0	0	1	1	0	1	1	0	0	0	0	0	0	0	0	0	1	1	1	1	1	0	1	1	1
MGYG000002828	o__Oscillospirales;f__Oscillospiraceae;g__Intestinimonas;s__	NS	1	1	1	0	0	0	0	0	0	1	0	0	1	0	1	1	1	1	0	0	1	1	0	1	0	0	0	0	0	1	0	1	0	0	1	1	1	0	0	0	1	1	1
MGYG000004068	o__Oscillospirales;f__Oscillospiraceae;g__Intestinimonas;s__	NS	1	1	1	0	1	1	0	1	0	1	1	1	1	0	1	1	1	1	0	1	0	1	0	1	0	0	0	1	0	1	0	0	0	0	1	0	1	0	0	0	1	1	1
GCA_004154955.1	o__Oscillospirales;f__Oscillospiraceae;g__Intestinimonas;s__Intestinimonas butyriciproducens	RS	1	1	1	0	0	1	1	1	1	1	1	1	1	0	1	0	1	1	0	0	1	1	0	1	0	1	1	1	0	1	0	0	1	0	1	1	1	1	0	0	1	1	1
GCA_001244995.1	o__Oscillospirales;f__Oscillospiraceae;g__Intestinimonas;s__Intestinimonas massiliensis	RS	1	1	1	0	1	0	0	1	1	1	1	1	1	0	1	1	1	1	1	1	1	1	0	1	0	0	1	1	0	1	0	0	0	0	1	0	1	0	1	0	1	1	1
GCA_900540545.1	o__Oscillospirales;f__Oscillospiraceae;g__Intestinimonas;s__Intestinimonas sp900540545	NS	1	1	1	0	0	1	0	1	1	1	1	1	1	0	1	1	1	1	0	0	1	1	0	1	1	0	1	1	0	1	0	0	0	0	1	1	1	0	1	0	1	1	1
MGYG000004628	o__Oscillospirales;f__Oscillospiraceae;g__Lawsonibacter;s__	NS	1	1	1	0	1	1	1	0	0	0	0	0	0	0	1	0	1	1	1	0	1	1	0	1	1	0	0	1	1	0	0	0	0	0	0	1	1	1	0	0	0	1	1
GCA_003112755.1	o__Oscillospirales;f__Oscillospiraceae;g__Lawsonibacter;s__Lawsonibacter asaccharolyticus	RS	1	1	1	0	1	1	1	0	0	0	0	0	0	0	1	0	1	1	1	1	1	1	0	1	0	0	0	1	0	0	0	0	0	0	0	1	1	1	0	0	0	1	1
GCF_008727735.1	o__Oscillospirales;f__Oscillospiraceae;g__Lawsonibacter;s__Lawsonibacter sp000177015	NS	1	1	1	0	1	1	1	0	0	0	0	0	0	0	1	0	1	1	0	1	1	1	0	1	1	0	0	1	1	0	0	0	0	0	0	1	1	0	0	0	0	1	1
GCF_003478995.1	o__Oscillospirales;f__Oscillospiraceae;g__Lawsonibacter;s__Lawsonibacter sp003478995	NS	1	1	1	0	1	1	1	0	0	0	0	0	0	0	1	0	1	1	1	1	1	1	0	1	1	0	0	1	1	0	0	0	0	0	0	1	1	0	0	0	0	1	1
GCF_014287875.1	o__Oscillospirales;f__Oscillospiraceae;g__Lawsonibacter;s__Lawsonibacter sp014287875	NS	1	1	1	0	1	1	1	0	0	0	0	0	0	0	1	0	1	1	1	1	1	1	0	1	1	0	0	1	0	0	0	0	0	0	0	1	1	1	0	0	0	1	1
GCA_902362775.1	o__Oscillospirales;f__Oscillospiraceae;g__Lawsonibacter;s__Lawsonibacter sp900066645	NS	1	1	1	0	1	1	1	0	0	0	0	0	0	1	1	1	1	1	1	1	1	1	0	1	1	0	0	1	1	0	0	0	0	0	0	1	1	1	0	0	0	1	1
GCA_003573975.1	o__Oscillospirales;f__Oscillospiraceae;g__Lawsonibacter;s__Lawsonibacter sp900066825	NS	1	1	1	0	1	1	1	0	0	0	0	0	0	0	1	0	1	1	0	1	1	1	0	1	1	0	0	1	0	0	0	0	0	0	0	1	1	0	0	0	0	1	1
GCF_016899775.1	o__Oscillospirales;f__Oscillospiraceae;g__Lawsonibacter;s__Lawsonibacter sp900545895	NS	1	1	1	0	1	1	1	0	0	0	0	0	0	0	1	0	1	1	1	1	1	1	0	1	1	1	1	1	0	1	0	0	0	0	0	1	1	1	0	0	0	1	1
GCA_900549405.1	o__Oscillospirales;f__Oscillospiraceae;g__Lawsonibacter;s__Lawsonibacter sp900549405	NS	0	1	0	0	1	0	1	0	0	0	0	0	0	0	1	0	1	1	1	1	1	1	0	0	1	0	0	1	0	0	0	0	0	0	0	0	1	0	0	0	0	1	1
GCA_900550705.1	o__Oscillospirales;f__Oscillospiraceae;g__Lawsonibacter;s__Lawsonibacter sp900550705	NS	1	1	1	0	1	1	1	0	0	0	0	0	0	0	1	0	1	1	0	0	1	1	0	0	0	0	0	1	0	0	0	0	0	0	0	1	1	0	0	0	0	1	1
GCA_900553135.1	o__Oscillospirales;f__Oscillospiraceae;g__Lawsonibacter;s__Lawsonibacter sp900553135	NS	0	1	1	0	1	1	1	0	0	0	0	0	0	0	1	0	1	1	1	1	1	1	0	1	1	0	0	1	1	0	0	0	0	0	0	1	1	0	0	0	0	0	1
GCA_900754605.1	o__Oscillospirales;f__Oscillospiraceae;g__Lawsonibacter;s__Lawsonibacter sp900754605	NS	1	1	1	0	1	1	1	0	0	1	1	0	0	1	1	1	1	1	1	1	1	1	0	1	0	0	0	1	0	0	0	1	0	0	1	1	1	0	0	1	1	1	1
GCA_900763995.1	o__Oscillospirales;f__Oscillospiraceae;g__Lawsonibacter;s__Lawsonibacter sp900763995	NS	1	1	1	0	1	1	1	0	0	0	0	0	0	0	1	0	1	1	1	1	1	1	0	1	0	0	0	1	0	0	0	0	0	0	0	1	1	0	0	0	0	1	1
GCA_900764755.1	o__Oscillospirales;f__Oscillospiraceae;g__Lawsonibacter;s__Lawsonibacter sp900764755	NS	1	1	1	0	1	1	1	0	0	0	0	0	0	0	1	0	1	1	1	1	1	1	0	1	1	0	1	1	0	0	0	0	0	0	0	1	1	0	0	0	0	1	1
GCA_905205085.1	o__Oscillospirales;f__Oscillospiraceae;g__Lawsonibacter;s__Lawsonibacter sp900766145	NS	1	1	1	0	1	1	1	0	0	0	0	0	0	0	1	0	1	1	1	1	1	1	0	1	1	0	0	1	0	0	0	0	0	0	0	1	1	1	0	0	0	1	1
GCA_902363045.1	o__Oscillospirales;f__Oscillospiraceae;g__Lawsonibacter;s__Lawsonibacter sp902363045	NS	1	1	1	0	1	1	1	0	0	0	0	0	0	0	1	0	1	1	1	1	1	1	0	1	1	0	0	1	0	0	0	0	0	0	0	1	1	0	0	0	0	1	1
GCA_905215425.1	o__Oscillospirales;f__Oscillospiraceae;g__Lawsonibacter;s__Lawsonibacter sp905215425	NS	1	0	0	0	0	0	1	0	0	0	1	0	0	0	1	0	0	1	0	0	1	0	0	0	0	0	0	1	0	0	0	0	0	0	0	0	0	0	0	0	0	0	1
MGYG000001028	o__Oscillospirales;f__Oscillospiraceae;g__Limivicinus;s__	NS	0	0	0	0	0	0	0	0	0	0	0	0	0	0	1	0	0	1	0	0	1	1	0	0	0	0	0	1	0	0	0	0	0	0	0	0	0	0	0	0	0	0	1
MGYG000003877	o__Oscillospirales;f__Oscillospiraceae;g__Limivicinus;s__	NS	0	0	0	0	0	0	1	0	0	0	0	0	0	0	0	0	0	1	0	0	0	1	0	1	0	0	1	0	0	0	0	0	0	0	1	0	0	0	1	0	1	1	0
GCA_018711755.1	o__Oscillospirales;f__Oscillospiraceae;g__Limivicinus;s__Limivicinus faecipullorum	RS	0	0	0	0	0	0	1	0	0	0	0	0	0	0	1	0	1	1	0	0	1	1	0	1	0	0	1	1	0	0	0	0	0	0	0	0	0	0	0	0	0	1	1
GCA_002320035.1	o__Oscillospirales;f__Oscillospiraceae;g__Limivicinus;s__Limivicinus sp002320035	NS	0	0	0	0	0	0	0	0	0	0	0	0	1	0	1	0	1	1	0	0	1	0	0	1	0	0	0	0	0	0	0	1	0	0	1	0	1	0	0	0	1	0	1
GCA_003150355.1	o__Oscillospirales;f__Oscillospiraceae;g__Limivicinus;s__Limivicinus sp003150355	NS	0	0	0	0	0	0	1	0	0	0	0	0	0	0	0	0	1	1	1	1	1	1	0	1	0	0	1	1	0	0	0	0	0	0	1	0	1	0	0	0	1	1	1
GCA_900546515.1	o__Oscillospirales;f__Oscillospiraceae;g__Limivicinus;s__Limivicinus sp900546515	NS	0	0	0	0	0	0	1	0	0	0	0	0	0	0	1	0	1	1	0	0	1	1	0	1	0	0	1	1	0	1	0	0	0	0	1	0	1	0	0	0	1	1	1
GCA_900547315.1	o__Oscillospirales;f__Oscillospiraceae;g__Limivicinus;s__Limivicinus sp900547315	NS	0	0	0	0	0	0	1	0	0	0	0	0	0	0	1	0	0	1	0	0	1	1	0	1	0	0	0	1	0	0	0	1	0	0	0	0	0	0	0	0	0	1	1
GCA_900549485.1	o__Oscillospirales;f__Oscillospiraceae;g__Limivicinus;s__Limivicinus sp900549485	NS	1	0	0	0	0	0	1	0	0	0	0	0	0	0	1	0	0	1	0	1	1	1	0	1	0	0	0	1	0	0	0	0	0	0	1	0	0	1	1	0	1	1	1
GCA_900549545.1	o__Oscillospirales;f__Oscillospiraceae;g__Limivicinus;s__Limivicinus sp900549545	NS	0	0	0	0	0	0	1	0	0	0	0	0	0	0	1	0	1	1	0	0	0	1	0	1	0	0	1	1	0	1	0	0	0	0	0	0	0	0	0	0	0	1	0
GCA_900549645.1	o__Oscillospirales;f__Oscillospiraceae;g__Limivicinus;s__Limivicinus sp900549645	NS	0	0	0	0	0	0	1	0	0	0	0	0	0	0	1	0	0	1	0	0	1	1	0	1	0	0	0	1	0	0	0	0	0	0	1	0	0	1	0	0	1	1	1
GCA_900549865.1	o__Oscillospirales;f__Oscillospiraceae;g__Limivicinus;s__Limivicinus sp900549865	NS	0	0	0	0	0	0	1	0	0	0	0	0	0	0	1	0	1	1	0	0	1	1	0	1	0	0	0	1	0	1	0	0	0	0	0	0	1	1	0	0	0	1	1
GCA_900754515.1	o__Oscillospirales;f__Oscillospiraceae;g__Limivicinus;s__Limivicinus sp900754515	NS	0	0	0	0	0	0	1	0	0	0	0	0	0	0	1	0	1	1	0	0	1	1	0	1	0	0	1	1	0	0	0	0	0	0	1	0	1	1	0	0	1	1	1
GCA_934572335.1	o__Oscillospirales;f__Oscillospiraceae;g__Limivicinus;s__Limivicinus sp934572335	NS	1	0	0	0	0	1	1	0	0	0	0	0	0	0	1	0	1	1	0	1	1	1	0	0	0	0	0	1	0	1	0	1	0	0	0	1	1	1	0	0	0	1	1
GCA_934573735.1	o__Oscillospirales;f__Oscillospiraceae;g__Limivicinus;s__Limivicinus sp934573735	NS	0	0	0	0	0	0	1	0	0	0	0	0	0	0	1	0	0	1	0	0	1	1	0	1	0	0	0	1	0	0	0	0	0	0	0	0	0	1	0	0	0	1	1
GCA_934573855.1	o__Oscillospirales;f__Oscillospiraceae;g__Limivicinus;s__Limivicinus sp934573855	NS	0	0	0	0	0	0	1	0	0	0	0	0	0	0	1	0	0	1	0	0	1	1	0	1	0	0	0	1	0	0	0	0	0	0	0	0	0	0	0	0	0	1	1
GCA_934591725.1	o__Oscillospirales;f__Oscillospiraceae;g__Limivicinus;s__Limivicinus sp934591725	NS	0	0	0	0	0	0	0	0	0	0	0	0	0	1	0	0	1	0	1	1	1	1	0	1	0	0	1	1	0	0	0	0	0	0	0	0	1	1	0	0	0	1	1
GCA_944385175.1	o__Oscillospirales;f__Oscillospiraceae;g__Limivicinus;s__Limivicinus sp944385175	NS	0	0	0	0	0	0	0	0	0	0	0	0	0	0	1	0	1	1	0	0	1	1	0	0	0	0	1	0	0	0	0	0	0	0	0	0	0	1	0	0	0	1	1
GCA_944385705.1	o__Oscillospirales;f__Oscillospiraceae;g__Limivicinus;s__Limivicinus sp944385705	NS	0	0	0	0	0	0	1	0	0	0	0	0	0	0	1	0	1	1	0	0	0	1	0	1	0	0	1	1	0	0	0	0	0	0	0	0	1	1	0	0	0	1	0
GCA_900169975.1	o__Oscillospirales;f__Oscillospiraceae;g__Marseille-P3106;s__Marseille-P3106 sp900169975	NS	1	1	1	0	0	1	0	0	0	0	0	0	0	1	1	1	1	1	0	0	1	1	0	1	1	0	1	1	1	0	0	0	0	0	1	1	1	1	0	0	1	1	1
GCA_022846075.1	o__Oscillospirales;f__Oscillospiraceae;g__Marseille-P3106;s__Marseille-P3106 sp900543935	NS	1	1	1	0	0	0	0	0	0	0	0	0	0	1	1	1	1	1	1	1	1	1	0	1	1	0	0	1	1	0	0	0	0	0	1	0	1	0	0	0	1	1	1
GCA_905198835.1	o__Oscillospirales;f__Oscillospiraceae;g__MGBC124762;s__MGBC124762 sp900554075	NS	0	0	0	0	0	0	1	0	0	0	0	0	0	0	0	0	0	0	0	0	1	1	0	1	0	0	0	1	0	0	0	0	0	0	0	0	0	1	0	0	0	1	1
GCF_014287895.1	o__Oscillospirales;f__Oscillospiraceae;g__NSJ-51;s__NSJ-51 sp900549795	NS	1	1	1	0	0	0	0	1	1	1	1	0	1	0	1	1	1	1	1	1	1	1	0	1	1	0	0	1	0	1	0	0	0	0	1	0	1	0	1	0	1	1	1
GCA_900545815.1	o__Oscillospirales;f__Oscillospiraceae;g__Onthomonas;s__Onthomonas sp900545815	NS	1	1	1	0	0	0	0	0	0	0	0	0	0	0	1	0	1	1	0	0	1	1	0	1	1	0	1	1	0	0	0	0	0	0	0	0	1	1	0	1	0	1	1
GCA_900752305.1	o__Oscillospirales;f__Oscillospiraceae;g__Onthomonas;s__Onthomonas sp900752305	NS	1	1	1	0	0	0	0	0	0	0	0	0	0	0	1	0	1	1	0	0	1	1	0	1	0	1	1	1	0	0	0	1	0	0	0	0	1	1	0	0	0	1	1
GCA_900758315.1	o__Oscillospirales;f__Oscillospiraceae;g__Onthomonas;s__Onthomonas sp900758315	NS	1	1	1	0	0	0	0	0	0	0	0	0	0	0	1	0	1	1	0	0	0	1	1	1	0	0	0	1	0	0	0	0	0	0	0	0	1	1	0	0	0	1	0
GCA_934565425.1	o__Oscillospirales;f__Oscillospiraceae;g__Onthomonas;s__Onthomonas sp934565425	NS	1	1	1	0	0	0	0	0	0	0	0	0	0	0	1	0	1	1	0	0	1	1	0	1	1	1	0	0	0	0	0	1	0	0	0	0	1	1	0	1	0	1	1
GCA_000307265.1	o__Oscillospirales;f__Oscillospiraceae;g__Oscillibacter;s__Oscillibacter ruminantium	RS	1	1	1	0	1	1	1	0	0	0	0	0	0	0	1	0	1	1	0	0	1	1	0	1	1	1	0	1	0	1	0	0	0	0	0	1	1	0	1	0	0	1	1
GCA_900549475.1	o__Oscillospirales;f__Oscillospiraceae;g__Pelethomonas;s__Pelethomonas sp900549475	NS	0	0	0	0	0	0	1	0	0	0	0	0	0	0	0	0	0	0	0	0	1	1	1	1	0	0	0	1	0	1	0	0	0	0	0	0	0	1	0	0	0	1	1
GCA_900555795.1	o__Oscillospirales;f__Oscillospiraceae;g__Pelethomonas;s__Pelethomonas sp900555795	NS	0	0	0	0	0	0	1	0	0	0	0	0	0	0	0	0	1	0	0	0	0	1	1	0	0	0	0	1	0	1	0	0	0	0	0	0	1	0	0	0	0	1	0
GCA_902373635.1	o__Oscillospirales;f__Oscillospiraceae;g__Pelethomonas;s__Pelethomonas sp902373635	NS	0	0	0	0	0	0	1	0	0	0	0	0	0	0	0	0	0	0	0	0	1	1	0	1	0	0	0	1	0	1	0	0	0	0	0	0	0	1	0	0	0	1	1
GCA_944387775.1	o__Oscillospirales;f__Oscillospiraceae;g__Pelethomonas;s__Pelethomonas sp944387775	NS	0	0	0	0	0	0	1	0	0	0	0	0	0	0	0	0	0	0	0	0	0	1	0	0	0	0	0	0	0	0	0	0	0	0	0	0	0	1	0	0	0	1	0
GCA_000169255.2	o__Oscillospirales;f__Oscillospiraceae;g__Pseudoflavonifractor;s__Pseudoflavonifractor capillosus	RS	0	0	0	0	0	0	0	0	0	0	0	0	0	0	1	0	0	1	0	0	1	1	0	1	0	0	0	1	0	0	0	0	0	0	0	0	0	1	0	0	0	1	1
GCF_014287675.1	o__Oscillospirales;f__Oscillospiraceae;g__Pseudoflavonifractor;s__Pseudoflavonifractor sp014287675	NS	1	0	0	0	0	0	0	0	0	0	0	0	0	0	1	0	0	1	1	1	1	1	1	1	1	0	0	1	1	0	0	0	0	0	0	0	0	1	1	0	0	1	1
GCA_014982855.1	o__Oscillospirales;f__Oscillospiraceae;g__Pseudoflavonifractor_A;s__Pseudoflavonifractor_A gallinarum	RS	1	1	1	0	0	0	0	0	0	0	0	0	0	0	1	1	1	1	0	0	1	1	0	1	1	0	1	1	1	1	0	0	0	0	0	0	1	0	0	0	0	1	1
GCA_018374635.1	o__Oscillospirales;f__Oscillospiraceae;g__Pseudoflavonifractor_A;s__Pseudoflavonifractor_A sp018374635	NS	1	1	1	0	0	0	0	0	0	1	1	0	0	0	1	0	1	1	0	1	1	1	0	1	1	0	0	1	1	1	0	1	0	0	0	0	1	1	1	0	0	1	1
GCA_020555865.1	o__Oscillospirales;f__Oscillospiraceae;g__Pseudoscilispira;s__Pseudoscilispira sp018369915	NS	1	1	1	0	0	0	0	0	0	1	1	1	1	0	1	0	1	1	0	0	1	1	0	1	0	0	0	1	0	0	1	0	0	0	0	0	1	1	1	1	0	1	1
MGYG000004575	o__Oscillospirales;f__Oscillospiraceae;g__Scatomorpha;s__	NS	0	0	1	0	0	0	0	0	0	0	0	0	0	0	1	1	1	1	0	0	1	1	0	0	0	0	1	0	0	0	0	0	0	0	0	0	1	1	0	0	0	0	1
GCA_900544765.1	o__Oscillospirales;f__Oscillospiraceae;g__Scatomorpha;s__Scatomorpha gallistercoris	RS	0	0	1	0	0	1	1	0	0	0	0	0	0	0	1	0	1	1	0	0	1	1	0	1	0	1	0	1	0	0	0	0	0	0	1	1	1	1	0	0	1	1	1
GCA_900544295.1	o__Oscillospirales;f__Oscillospiraceae;g__Scatomorpha;s__Scatomorpha intestinigallinarum	RS	0	0	0	0	0	0	0	1	0	0	0	0	0	0	1	0	1	1	0	0	1	1	0	1	0	0	1	1	0	0	0	0	0	0	0	0	1	1	0	0	0	1	1
GCA_004553625.1	o__Oscillospirales;f__Oscillospiraceae;g__Scatomorpha;s__Scatomorpha merdavium	RS	0	0	0	0	0	0	0	1	0	0	0	0	0	0	1	1	1	1	1	1	1	1	0	1	0	0	0	1	0	0	0	0	0	0	1	0	1	1	0	0	1	1	1
GCA_900543085.1	o__Oscillospirales;f__Oscillospiraceae;g__Scatomorpha;s__Scatomorpha pullicola	RS	0	0	0	0	0	0	0	0	0	0	0	0	0	0	1	0	1	1	0	0	1	1	0	1	0	1	1	1	0	0	0	0	0	0	0	0	1	1	0	0	0	1	1
GCA_900546615.1	o__Oscillospirales;f__Oscillospiraceae;g__Scatomorpha;s__Scatomorpha pullistercoris	RS	1	0	0	0	0	0	0	0	0	0	0	0	0	0	1	0	1	1	0	0	1	1	0	1	0	0	0	1	0	0	0	1	0	0	1	0	1	1	0	0	1	1	1
GCA_900545405.1	o__Oscillospirales;f__Oscillospiraceae;g__Scatomorpha;s__Scatomorpha sp900545405	NS	0	0	0	0	0	0	0	1	0	0	0	0	1	0	1	0	1	1	0	0	1	1	0	1	0	0	1	1	0	0	0	0	0	0	1	0	1	1	0	0	1	1	1
GCA_900546485.1	o__Oscillospirales;f__Oscillospiraceae;g__Scatomorpha;s__Scatomorpha sp900546485	NS	0	0	0	0	0	0	0	1	0	0	0	0	0	0	1	0	1	1	0	0	1	1	0	1	0	0	1	1	0	0	0	1	0	0	1	0	1	0	1	0	1	1	1
GCA_900752445.1	o__Oscillospirales;f__Oscillospiraceae;g__Scatomorpha;s__Scatomorpha sp900752445	NS	0	0	0	0	0	0	0	0	0	0	0	0	0	0	1	0	0	1	0	1	1	1	0	1	0	0	0	1	0	0	0	0	0	0	1	0	0	1	0	0	1	1	1
GCA_900759385.1	o__Oscillospirales;f__Oscillospiraceae;g__Scatomorpha;s__Scatomorpha sp900759385	NS	0	0	1	0	0	0	0	0	0	0	0	0	0	0	1	0	1	1	0	0	1	1	0	1	0	1	1	1	0	0	0	0	0	0	0	0	1	1	0	0	0	1	1
GCA_944387285.1	o__Oscillospirales;f__Oscillospiraceae;g__Scatomorpha;s__Scatomorpha sp944387285	NS	0	0	0	0	0	0	0	1	0	0	0	0	0	0	1	0	0	1	0	0	1	1	0	1	0	0	0	1	0	1	0	0	0	0	1	0	0	1	0	0	1	1	1
MGYG000000709	o__Oscillospirales;f__Oscillospiraceae;g__UBA738;s__	NS	0	0	0	0	0	0	0	0	0	0	0	0	0	0	0	0	0	1	0	0	0	1	0	0	1	0	0	0	0	1	0	1	0	0	0	0	0	1	0	0	0	1	0
GCA_003522945.1	o__Oscillospirales;f__Oscillospiraceae;g__UBA738;s__UBA738 sp003522945	NS	0	0	0	0	0	0	0	0	0	0	0	0	0	0	0	0	0	0	1	1	1	1	0	1	0	0	0	0	0	0	0	0	0	0	0	0	0	1	0	0	0	1	1
GCA_004557735.1	o__Oscillospirales;f__Oscillospiraceae;g__UBA738;s__UBA738 sp004557735	NS	0	0	0	0	0	0	0	0	0	0	0	0	0	0	0	0	0	0	1	1	1	1	0	1	1	0	0	0	0	1	0	0	0	0	0	0	0	0	0	0	0	1	1
GCA_900763675.1	o__Oscillospirales;f__Oscillospiraceae;g__UBA738;s__UBA738 sp900763675	NS	0	0	0	0	0	0	0	0	0	0	0	0	0	0	0	0	0	0	0	0	1	1	0	0	1	0	0	0	0	1	0	0	0	0	0	0	0	1	0	0	0	1	1
GCA_934533005.1	o__Oscillospirales;f__Oscillospiraceae;g__UBA738;s__UBA738 sp934533005	NS	0	0	0	0	0	0	0	0	0	0	0	0	0	0	0	0	0	0	1	1	1	1	0	0	1	0	0	0	0	1	0	0	0	0	0	0	0	1	1	0	0	1	1
GCA_022846095.1	o__Oscillospirales;f__Oscillospiraceae;g__UMGS1202;s__UMGS1202 sp900549565	NS	1	1	1	0	0	0	1	1	1	1	1	0	1	0	1	1	1	1	1	1	1	1	0	1	1	0	0	1	0	1	0	0	0	0	1	0	1	1	1	1	1	1	1
MGYG000000377	o__Oscillospirales;f__Oscillospiraceae;g__UMGS1766;s__	NS	1	1	1	0	0	0	1	0	0	0	0	0	1	0	1	0	1	1	0	0	1	1	0	1	0	1	0	1	0	0	0	0	0	0	0	0	1	1	1	1	0	1	1
MGYG000002068	o__Oscillospirales;f__Oscillospiraceae;g__UMGS1766;s__	NS	1	1	0	0	0	0	1	0	0	0	0	0	1	0	1	1	1	1	0	0	1	1	1	1	0	1	0	1	0	0	0	0	0	0	0	0	1	1	1	1	0	1	1
GCA_900554855.1	o__Oscillospirales;f__Oscillospiraceae;g__UMGS1766;s__UMGS1766 sp900554855	NS	0	1	1	0	0	0	1	0	0	0	1	0	0	0	1	0	1	1	0	0	0	0	0	1	0	1	0	1	0	0	0	0	0	0	0	0	1	1	1	1	0	0	0
GCA_018408575.1	o__Oscillospirales;f__Oscillospiraceae;g__Vescimonas;s__Vescimonas coprocola	RS	1	1	1	0	0	0	0	1	1	1	1	0	1	0	1	0	1	1	0	1	1	0	0	1	0	0	0	1	0	0	0	0	0	0	0	0	1	0	0	0	0	0	1
GCA_018326305.1	o__Oscillospirales;f__Oscillospiraceae;g__Vescimonas;s__Vescimonas fastidiosa	RS	1	1	1	0	0	0	1	1	1	1	1	1	1	0	1	1	1	1	1	1	0	0	0	1	1	0	0	1	0	0	0	0	0	0	0	0	1	1	0	0	0	1	1
GCA_000435555.1	o__Oscillospirales;f__Oscillospiraceae;g__Vescimonas;s__Vescimonas sp000435555	NS	1	1	1	0	0	1	1	0	1	0	1	1	1	0	1	0	1	1	1	1	0	0	0	1	0	1	0	1	0	0	0	0	0	0	0	1	1	0	0	0	0	0	1
GCA_000435975.1	o__Oscillospirales;f__Oscillospiraceae;g__Vescimonas;s__Vescimonas sp000435975	NS	1	1	1	0	0	0	0	1	1	1	1	1	1	0	1	0	1	1	1	1	1	0	0	1	0	0	0	0	0	0	0	0	0	0	0	0	1	0	0	0	0	0	1
GCA_018228685.1	o__Oscillospirales;f__Oscillospiraceae;g__Vescimonas;s__Vescimonas sp001916855	NS	1	1	1	0	0	0	1	1	1	1	1	1	1	0	1	0	1	1	1	1	1	1	0	1	0	0	0	1	0	0	0	0	0	0	0	0	1	0	0	0	0	0	1
GCA_003487665.1	o__Oscillospirales;f__Oscillospiraceae;g__Vescimonas;s__Vescimonas sp003487665	NS	1	1	1	0	0	1	1	1	1	1	1	1	1	0	1	1	1	1	1	1	0	0	0	1	0	1	0	1	0	0	0	0	0	0	0	1	1	0	0	0	0	0	1
GCA_003539495.1	o__Oscillospirales;f__Oscillospiraceae;g__Vescimonas;s__Vescimonas sp003539495	NS	1	1	1	0	0	0	1	1	1	1	1	1	1	0	1	1	1	1	1	1	0	1	0	1	0	0	0	1	0	0	0	0	0	0	0	0	1	0	1	1	0	1	1
GCA_900313295.1	o__Oscillospirales;f__Oscillospiraceae;g__Vescimonas;s__Vescimonas sp900313295	NS	1	1	1	0	0	0	1	0	1	0	1	1	1	0	1	0	1	1	1	1	0	0	0	1	1	0	0	1	0	0	0	0	0	0	0	0	1	0	0	0	0	1	1
GCA_900545495.1	o__Oscillospirales;f__Oscillospiraceae;g__Vescimonas;s__Vescimonas sp900545495	NS	1	1	1	0	0	0	0	1	1	1	1	1	1	0	1	0	1	1	1	1	0	0	0	1	0	0	0	1	0	0	0	0	0	0	0	0	1	0	0	0	0	0	1
GCA_900545585.1	o__Oscillospirales;f__Oscillospiraceae;g__Vescimonas;s__Vescimonas sp900545585	NS	1	1	1	0	0	0	0	1	1	1	1	1	1	0	1	0	1	1	1	1	0	0	0	1	1	0	0	1	0	0	0	0	0	0	0	0	1	0	0	0	0	1	1
GCA_900547745.1	o__Oscillospirales;f__Oscillospiraceae;g__Vescimonas;s__Vescimonas sp900547745	NS	1	1	1	0	0	0	0	1	1	1	1	1	1	1	1	1	1	1	1	1	0	0	0	1	1	0	0	1	0	0	0	0	0	0	1	0	1	0	0	0	1	0	1
GCA_900548615.1	o__Oscillospirales;f__Oscillospiraceae;g__Vescimonas;s__Vescimonas sp900548615	NS	1	1	1	0	0	1	1	1	1	1	1	1	0	0	1	1	1	1	1	1	0	0	0	1	1	1	0	1	0	1	0	0	0	0	1	1	1	0	1	0	1	0	1
GCA_900550585.1	o__Oscillospirales;f__Oscillospiraceae;g__Vescimonas;s__Vescimonas sp900550585	NS	1	1	1	0	0	1	0	0	0	0	0	1	0	0	1	1	1	1	1	1	0	0	0	1	0	0	0	1	0	0	0	0	0	0	0	1	1	0	0	0	0	0	1
GCA_900550615.1	o__Oscillospirales;f__Oscillospiraceae;g__Vescimonas;s__Vescimonas sp900550615	NS	0	1	1	0	0	0	1	0	1	0	0	0	1	0	1	0	1	1	1	1	0	0	0	1	1	0	0	1	0	0	0	0	0	0	0	0	1	0	1	0	0	1	1
GCA_900551355.1	o__Oscillospirales;f__Oscillospiraceae;g__Vescimonas;s__Vescimonas sp900551355	NS	1	1	1	0	0	1	0	1	1	1	1	1	0	0	1	0	1	1	1	1	0	0	0	1	0	1	0	0	0	0	0	0	0	0	0	1	1	0	0	0	0	0	1
GCA_900551995.1	o__Oscillospirales;f__Oscillospiraceae;g__Vescimonas;s__Vescimonas sp900551995	NS	0	1	1	0	0	0	1	1	1	0	1	1	1	0	1	0	1	1	1	1	0	0	0	1	0	0	0	1	0	0	0	0	0	0	0	0	1	0	0	0	0	0	1
GCA_900552475.1	o__Oscillospirales;f__Oscillospiraceae;g__Vescimonas;s__Vescimonas sp900552475	NS	1	1	1	0	0	1	0	0	0	1	1	1	0	0	1	1	1	1	1	1	1	1	0	1	1	1	0	1	0	0	0	0	0	0	0	1	1	0	1	0	0	1	1
GCA_900552725.1	o__Oscillospirales;f__Oscillospiraceae;g__Vescimonas;s__Vescimonas sp900552725	NS	0	1	1	0	0	1	0	1	1	1	1	1	1	0	1	1	1	1	1	1	0	0	0	1	0	1	0	1	0	1	0	0	0	0	0	1	1	0	0	0	0	0	1
GCA_900554275.1	o__Oscillospirales;f__Oscillospiraceae;g__Vescimonas;s__Vescimonas sp900554275	NS	1	1	1	0	0	1	0	1	1	1	1	1	1	0	0	1	1	1	1	1	0	0	0	1	0	1	0	0	0	0	0	0	0	0	1	1	1	0	0	0	1	0	1
GCA_900555735.1	o__Oscillospirales;f__Oscillospiraceae;g__Vescimonas;s__Vescimonas sp900555735	NS	1	1	1	0	0	1	0	0	1	0	0	0	1	0	1	0	1	1	1	1	0	0	0	1	1	1	0	1	0	1	0	0	0	0	0	1	1	0	1	0	0	0	1
GCA_900556015.1	o__Oscillospirales;f__Oscillospiraceae;g__Vescimonas;s__Vescimonas sp900556015	NS	1	0	1	0	0	1	1	0	0	0	1	1	0	0	0	0	1	1	1	1	0	0	0	0	0	0	0	1	0	0	0	0	0	0	1	1	1	0	0	0	1	0	1
GCA_900756715.1	o__Oscillospirales;f__Oscillospiraceae;g__Vescimonas;s__Vescimonas sp900756715	NS	0	1	1	0	0	1	0	0	1	0	1	1	1	0	1	1	1	1	1	1	1	0	0	0	0	1	0	1	0	0	0	0	0	0	0	1	1	0	0	0	0	0	1
GCA_900757415.1	o__Oscillospirales;f__Oscillospiraceae;g__Vescimonas;s__Vescimonas sp900757415	NS	1	1	1	0	0	0	1	1	1	1	1	1	1	1	1	1	1	1	0	1	1	0	0	0	1	0	0	1	0	0	0	0	0	0	0	0	1	0	0	0	0	0	1
GCA_902388735.1	o__Oscillospirales;f__Oscillospiraceae;g__Vescimonas;s__Vescimonas sp902388735	NS	0	0	1	0	0	0	1	1	1	1	1	1	1	0	1	1	1	1	1	1	0	0	0	1	0	0	0	1	0	0	0	0	0	0	0	0	1	1	0	0	0	1	1
GCA_934561335.1	o__Oscillospirales;f__Oscillospiraceae;g__Vescimonas;s__Vescimonas sp934561335	NS	0	0	1	0	0	0	1	0	0	0	0	0	0	0	1	0	0	1	0	1	1	0	0	1	0	0	1	1	0	0	0	0	0	0	0	0	0	0	0	0	0	0	1
GCA_934565655.1	o__Oscillospirales;f__Oscillospiraceae;g__Vescimonas;s__Vescimonas sp934565655	NS	1	1	1	0	0	1	1	0	0	0	0	0	0	0	1	1	1	1	1	1	0	0	0	1	1	1	0	1	0	1	0	0	0	0	0	1	1	0	0	0	0	0	1
GCA_934591705.1	o__Oscillospirales;f__Oscillospiraceae;g__Vescimonas;s__Vescimonas sp934591705	NS	1	1	1	0	0	0	1	1	1	0	0	0	1	0	1	0	1	1	1	1	0	0	0	1	0	0	0	1	0	0	0	0	0	0	0	0	1	0	0	0	0	0	1
GCA_934623575.1	o__Oscillospirales;f__Oscillospiraceae;g__Vescimonas;s__Vescimonas sp934623575	NS	1	1	1	0	0	0	1	0	1	0	0	0	1	0	1	0	1	1	1	1	0	0	0	1	1	0	0	1	0	0	0	0	0	0	0	1	1	0	0	0	0	0	1
GCA_900760695.1	o__Oscillospirales;f__QAKW01;g__HGM12957;s__HGM12957 sp900760695	NS	0	0	0	0	0	0	1	0	0	0	0	0	0	0	0	0	0	0	0	0	1	0	1	0	1	0	0	1	1	0	0	0	0	0	0	0	0	1	0	0	0	0	1
GCA_003343605.1	o__Oscillospirales;f__QAKW01;g__QAKW01;s__QAKW01 sp003343605	NS	0	0	0	0	0	0	1	0	0	0	0	0	0	0	0	0	0	0	0	0	1	0	0	0	1	0	0	1	1	1	0	0	0	0	0	0	0	1	0	0	0	0	1
MGYG000004124	o__Oscillospirales;f__QAKW01;g__RGIG9041;s__	NS	0	0	0	0	0	0	1	0	0	0	0	0	0	0	0	0	0	0	0	0	1	0	0	0	0	1	0	1	0	1	0	0	0	0	0	0	0	1	0	0	0	1	1
GCA_017937065.1	o__Oscillospirales;f__QAKW01;g__RGIG9041;s__RGIG9041 sp017937065	NS	0	0	0	0	0	0	1	0	0	0	0	0	0	0	0	0	0	0	0	0	1	0	1	0	0	1	0	1	0	1	0	0	0	0	0	0	0	1	0	0	0	1	1
GCA_003149835.1	o__Oscillospirales;f__QAMX01;g__QAMX01;s__QAMX01 sp003149835	NS	0	0	0	0	0	0	1	0	0	0	0	0	0	0	0	0	0	0	0	0	0	0	1	0	1	1	0	0	0	0	0	0	0	0	0	0	0	1	0	0	0	0	0
GCA_905205975.1	o__Oscillospirales;f__QAMX01;g__QAMX01;s__QAMX01 sp004555605	NS	0	0	0	0	0	0	1	0	0	0	0	0	0	0	0	0	0	0	0	0	1	0	1	1	1	1	0	1	0	1	0	0	0	0	0	0	0	0	1	0	0	1	1
MGYG000003876	o__Oscillospirales;f__Ruminococcaceae;g__Anaerotruncus;s__	NS	1	1	1	0	0	0	1	0	0	0	0	0	0	1	1	1	1	1	0	0	1	0	1	1	1	0	1	1	1	0	0	0	0	0	1	0	1	0	1	1	1	0	1
GCA_025146135.1	o__Oscillospirales;f__Ruminococcaceae;g__Anaerotruncus;s__Anaerotruncus colihominis	RS	1	1	1	0	0	0	1	0	0	0	0	0	0	0	0	0	1	0	1	1	1	0	1	1	1	0	1	1	0	0	0	0	0	0	0	0	1	1	0	0	0	0	1
GCA_900199635.1	o__Oscillospirales;f__Ruminococcaceae;g__Anaerotruncus;s__Anaerotruncus massiliensis	RS	1	1	1	0	0	0	1	0	0	0	0	0	0	1	1	1	1	1	0	0	1	0	1	1	1	0	1	1	0	0	0	0	0	0	1	0	1	0	1	1	1	1	1
GCA_900078395.1	o__Oscillospirales;f__Ruminococcaceae;g__Anaerotruncus;s__Anaerotruncus rubiinfantis	RS	1	1	0	0	0	0	1	0	0	0	0	0	0	0	0	0	1	1	0	0	1	0	1	1	1	0	1	1	1	0	0	0	0	0	1	0	1	1	1	0	1	1	1
GCA_003453215.1	o__Oscillospirales;f__Ruminococcaceae;g__Angelakisella;s__Angelakisella sp003453215	NS	1	1	1	0	0	0	1	0	0	0	0	0	0	0	0	0	1	0	1	1	1	0	0	1	0	0	0	1	0	0	0	0	0	0	1	0	1	0	0	0	1	0	1
GCA_004557855.1	o__Oscillospirales;f__Ruminococcaceae;g__Angelakisella;s__Angelakisella sp004557855	NS	1	1	1	0	0	0	1	0	0	0	0	0	0	1	1	1	1	1	0	0	1	0	0	1	0	0	0	1	0	0	0	0	0	0	1	0	1	0	0	0	1	0	1
GCA_900547385.1	o__Oscillospirales;f__Ruminococcaceae;g__Angelakisella;s__Angelakisella sp900547385	NS	1	1	1	0	0	0	1	0	0	0	0	0	0	1	1	1	1	1	1	1	1	0	0	1	0	0	0	1	0	0	0	0	0	0	1	0	1	0	0	0	1	0	1
GCA_900552845.1	o__Oscillospirales;f__Ruminococcaceae;g__Angelakisella;s__Angelakisella sp900552845	NS	1	1	1	0	0	0	1	0	0	0	0	0	0	1	1	1	1	1	0	0	1	0	0	1	0	0	0	1	0	0	0	0	0	0	1	0	1	0	0	0	1	0	1
GCA_016901815.1	o__Oscillospirales;f__Ruminococcaceae;g__Avimicrobium;s__Avimicrobium caecorum	RS	0	0	0	0	0	0	0	0	0	0	0	0	0	0	0	0	0	0	0	0	1	0	0	1	0	0	0	1	0	0	0	0	0	0	0	0	0	0	0	0	0	0	1
GCA_900761965.1	o__Oscillospirales;f__Ruminococcaceae;g__Avimicrobium;s__Avimicrobium sp900761965	NS	0	0	0	0	0	0	0	0	0	0	0	0	0	0	0	0	0	0	0	0	0	0	0	1	0	0	0	0	0	0	0	0	0	0	0	0	0	0	0	0	0	0	0
GCA_934845495.1	o__Oscillospirales;f__Ruminococcaceae;g__Avimicrobium;s__Avimicrobium sp934845495	NS	0	0	0	0	0	0	0	0	0	0	0	0	0	0	0	0	0	0	0	0	0	0	0	1	0	0	0	0	0	0	0	0	0	0	0	0	0	0	0	0	0	0	0
GCA_001486165.1	o__Oscillospirales;f__Ruminococcaceae;g__Bittarella;s__Bittarella massiliensis	RS	0	0	0	0	0	0	1	0	0	0	0	0	0	0	0	0	0	0	0	0	1	0	1	1	1	0	0	1	0	1	0	0	0	0	0	0	0	1	0	0	0	1	1
GCA_000432175.1	o__Oscillospirales;f__Ruminococcaceae;g__CAG-115;s__CAG-115 sp000432175	NS	0	0	0	0	0	0	1	0	0	0	0	0	0	1	0	0	0	1	0	0	1	0	1	0	0	0	1	1	0	0	1	1	0	0	0	0	0	1	0	0	0	0	1
GCA_002492075.1	o__Oscillospirales;f__Ruminococcaceae;g__CAG-115;s__CAG-115 sp002492075	NS	0	0	0	0	0	0	1	0	0	0	0	0	0	0	0	0	0	0	0	0	1	0	1	0	0	1	0	0	0	0	0	0	0	0	0	0	0	1	0	0	0	0	1
GCA_900542145.1	o__Oscillospirales;f__Ruminococcaceae;g__CAG-115;s__CAG-115 sp003507295	NS	0	0	0	0	0	0	1	0	0	0	0	0	0	1	0	0	0	1	0	0	1	0	1	1	0	1	1	1	0	0	1	1	0	0	0	0	0	1	0	0	0	0	1
GCA_003516865.1	o__Oscillospirales;f__Ruminococcaceae;g__CAG-115;s__CAG-115 sp003516865	NS	0	0	0	0	0	0	1	0	0	0	0	0	0	0	0	0	0	0	0	0	0	0	1	0	0	0	0	1	0	0	1	0	0	0	0	0	0	1	0	0	0	0	0
GCA_003531585.1	o__Oscillospirales;f__Ruminococcaceae;g__CAG-115;s__CAG-115 sp003531585	NS	0	0	0	0	0	0	1	0	0	0	0	0	0	1	0	0	0	1	0	0	1	0	1	1	0	1	1	1	0	0	1	1	0	0	0	0	0	1	0	0	0	0	1
GCA_900766795.1	o__Oscillospirales;f__Ruminococcaceae;g__CAG-115;s__CAG-115 sp900766795	NS	0	0	0	0	0	0	1	0	0	0	0	0	0	0	0	0	0	0	0	0	1	0	1	0	0	1	1	1	0	0	1	0	0	0	0	0	0	1	0	0	0	0	1
GCA_900768125.1	o__Oscillospirales;f__Ruminococcaceae;g__CAG-115;s__CAG-115 sp900768125	NS	0	0	0	0	0	0	1	0	0	0	0	0	0	1	0	0	0	1	0	0	1	0	1	1	0	1	1	1	0	0	1	1	0	0	0	0	0	1	0	0	0	1	1
GCA_900768705.1	o__Oscillospirales;f__Ruminococcaceae;g__CAG-115;s__CAG-115 sp900768705	NS	0	0	0	0	0	0	1	0	0	0	0	0	0	0	0	0	0	0	0	0	1	0	1	1	0	1	0	1	0	0	1	0	0	0	0	0	0	1	0	0	0	0	1
GCA_902363145.1	o__Oscillospirales;f__Ruminococcaceae;g__CAG-353;s__CAG-353 sp900066885	NS	0	0	0	0	0	0	1	0	0	0	0	0	0	0	0	0	0	1	0	0	1	0	1	0	1	1	0	1	0	1	1	0	0	0	1	0	0	0	0	0	1	0	1
GCA_900768995.1	o__Oscillospirales;f__Ruminococcaceae;g__CAG-353;s__CAG-353 sp900768995	NS	0	0	0	0	0	0	1	0	0	0	0	0	0	0	0	0	0	1	0	0	1	0	1	0	1	1	0	1	1	1	0	0	0	0	1	0	0	0	0	0	1	0	1
GCA_002305795.1	o__Oscillospirales;f__Ruminococcaceae;g__Egerieicola;s__Egerieicola faecale	RS	0	0	0	0	0	0	1	0	0	0	0	0	0	0	0	0	0	0	0	0	1	0	1	0	0	0	0	1	0	0	1	0	0	0	0	0	0	0	0	0	0	0	1
GCA_018712465.1	o__Oscillospirales;f__Ruminococcaceae;g__Egerieicola;s__Egerieicola pullicola	RS	0	0	0	0	0	0	0	0	0	0	0	0	0	0	0	0	0	0	0	0	0	0	1	0	1	0	0	1	0	0	1	0	0	0	0	0	0	1	0	0	0	0	0
MGYG000000512	o__Oscillospirales;f__Ruminococcaceae;g__Faecalibacterium;s__	NS	1	1	1	0	0	0	1	0	0	0	0	0	0	0	1	0	1	1	0	0	0	1	0	1	0	0	0	1	0	0	0	0	0	0	0	0	1	1	0	1	0	1	0
MGYG000000589	o__Oscillospirales;f__Ruminococcaceae;g__Faecalibacterium;s__	NS	1	0	0	0	0	0	1	0	0	0	0	0	0	0	1	0	0	1	0	0	1	1	0	0	0	0	0	1	0	0	0	0	0	0	1	0	0	1	0	0	1	1	1
MGYG000000876	o__Oscillospirales;f__Ruminococcaceae;g__Faecalibacterium;s__	NS	1	1	1	0	0	0	1	0	0	0	0	0	0	0	1	0	1	1	0	0	0	1	0	0	0	1	0	1	0	0	0	0	0	0	0	0	1	0	0	0	0	1	0
GCA_010509575.1	o__Oscillospirales;f__Ruminococcaceae;g__Faecalibacterium;s__Faecalibacterium duncaniae	RS	1	1	1	0	0	0	1	0	0	0	0	0	0	0	1	0	1	1	0	0	1	1	0	1	0	0	0	1	0	0	1	0	0	0	0	0	1	1	0	0	0	1	1
GCA_003287455.1	o__Oscillospirales;f__Ruminococcaceae;g__Faecalibacterium;s__Faecalibacterium hattorii	RS	1	1	1	0	0	0	1	0	0	0	0	0	0	0	1	0	1	1	0	0	1	1	0	1	0	0	0	1	0	0	0	0	0	0	0	0	1	1	0	0	0	1	1
GCA_020687245.1	o__Oscillospirales;f__Ruminococcaceae;g__Faecalibacterium;s__Faecalibacterium longum	RS	1	1	1	0	0	0	1	0	0	0	0	0	0	0	1	0	1	1	0	0	1	1	0	1	0	0	0	1	0	0	0	0	0	0	0	0	1	1	0	0	0	1	1
GCA_003324185.1	o__Oscillospirales;f__Ruminococcaceae;g__Faecalibacterium;s__Faecalibacterium prausnitzii	RS	1	1	1	0	0	0	1	0	0	0	0	0	0	0	1	0	1	1	0	0	1	1	0	1	0	0	0	1	0	0	0	0	0	0	0	0	1	1	0	0	0	1	1
GCA_023347255.1	o__Oscillospirales;f__Ruminococcaceae;g__Faecalibacterium;s__Faecalibacterium prausnitzii_D	RS	1	1	1	0	0	0	1	0	0	0	0	0	0	0	1	0	1	1	0	0	1	1	0	1	0	1	0	1	0	0	0	0	0	0	1	0	1	1	0	1	1	1	1
GCA_019967995.1	o__Oscillospirales;f__Ruminococcaceae;g__Faecalibacterium;s__Faecalibacterium prausnitzii_E	RS	1	1	1	0	0	0	1	0	0	0	0	0	0	0	1	0	1	1	0	0	1	1	0	1	1	0	0	1	0	0	0	0	0	0	0	0	1	1	0	0	0	1	1
GCA_002549775.1	o__Oscillospirales;f__Ruminococcaceae;g__Faecalibacterium;s__Faecalibacterium prausnitzii_F	RS	1	1	1	0	0	0	1	0	0	0	0	0	0	0	1	0	1	1	0	0	1	1	0	1	0	1	0	1	0	0	1	0	0	0	0	0	1	1	0	0	0	1	1
GCA_003287495.1	o__Oscillospirales;f__Ruminococcaceae;g__Faecalibacterium;s__Faecalibacterium prausnitzii_I	RS	1	1	1	0	0	0	1	0	0	0	0	0	0	0	1	0	1	1	0	0	1	1	0	1	0	0	0	1	0	0	0	0	0	0	0	0	1	1	1	0	0	1	1
GCA_003287405.1	o__Oscillospirales;f__Ruminococcaceae;g__Faecalibacterium;s__Faecalibacterium prausnitzii_J	RS	1	1	1	0	0	0	1	0	0	0	0	0	0	0	1	0	1	1	0	0	1	1	0	1	0	1	0	1	0	0	1	0	0	0	0	0	1	1	0	0	0	1	1
GCA_004558805.1	o__Oscillospirales;f__Ruminococcaceae;g__Faecalibacterium;s__Faecalibacterium prausnitzii_M	RS	1	1	1	0	0	0	1	0	0	0	0	0	0	0	1	0	1	1	0	0	1	1	0	1	0	1	0	1	0	0	0	0	0	0	0	0	1	1	0	0	0	1	1
GCF_023347295.1	o__Oscillospirales;f__Ruminococcaceae;g__Faecalibacterium;s__Faecalibacterium sp003449675	NS	1	1	1	0	0	0	1	0	0	0	0	0	0	0	1	0	1	1	0	0	1	1	0	1	0	1	0	1	0	0	0	0	0	0	0	0	1	1	0	0	0	1	1
GCF_023347535.1	o__Oscillospirales;f__Ruminococcaceae;g__Faecalibacterium;s__Faecalibacterium sp900539885	NS	1	1	1	0	0	0	1	0	0	0	0	0	0	0	1	0	1	1	0	0	1	1	0	1	0	1	0	1	0	0	0	0	0	0	0	0	1	1	0	0	0	1	1
GCA_900539945.1	o__Oscillospirales;f__Ruminococcaceae;g__Faecalibacterium;s__Faecalibacterium sp900539945	NS	1	1	1	0	0	0	1	0	0	0	0	0	0	0	1	0	1	1	0	0	1	1	0	1	0	1	0	1	0	0	0	0	0	0	0	0	1	1	0	0	0	1	1
GCA_900540455.1	o__Oscillospirales;f__Ruminococcaceae;g__Faecalibacterium;s__Faecalibacterium sp900540455	NS	1	1	1	0	0	0	1	0	0	0	0	0	0	0	1	0	1	1	0	0	1	1	0	0	0	0	0	1	0	0	0	0	0	0	0	0	1	1	1	0	0	1	1
GCA_900551435.1	o__Oscillospirales;f__Ruminococcaceae;g__Faecalibacterium;s__Faecalibacterium sp900551435	NS	1	1	1	0	0	0	1	0	0	0	0	0	0	0	1	0	1	1	0	0	1	1	0	0	1	0	0	1	0	0	0	0	0	0	0	0	1	0	0	0	0	1	1
GCF_023347275.1	o__Oscillospirales;f__Ruminococcaceae;g__Faecalibacterium;s__Faecalibacterium sp900758465	NS	1	1	1	0	0	0	1	0	0	0	0	0	0	0	1	0	1	1	0	0	1	1	0	1	0	0	0	1	0	0	1	0	0	0	0	0	1	1	0	0	0	1	1
GCA_900765105.1	o__Oscillospirales;f__Ruminococcaceae;g__Faecalibacterium;s__Faecalibacterium sp900765105	NS	1	1	0	0	0	0	1	0	0	0	0	0	0	0	1	0	1	1	0	0	0	0	0	0	0	1	0	0	0	0	0	0	0	0	0	0	1	0	0	0	0	0	0
GCA_900765705.1	o__Oscillospirales;f__Ruminococcaceae;g__Faecalibacterium;s__Faecalibacterium sp900765705	NS	0	1	1	0	0	0	1	0	0	0	0	0	0	0	1	0	1	1	0	0	0	0	0	0	0	1	0	1	0	0	0	0	0	0	0	0	1	1	0	0	0	0	0
GCA_900772565.1	o__Oscillospirales;f__Ruminococcaceae;g__Faecalibacterium;s__Faecalibacterium sp900772565	NS	1	0	0	0	0	0	1	0	0	0	0	0	0	0	1	0	1	1	0	0	1	1	0	0	1	0	0	1	0	0	0	0	0	0	0	0	1	1	0	0	0	1	1
GCA_934503275.1	o__Oscillospirales;f__Ruminococcaceae;g__Faecalibacterium;s__Faecalibacterium sp934503275	NS	1	1	1	0	0	0	1	0	0	0	0	0	0	0	1	0	1	1	0	0	1	1	0	0	0	1	0	1	0	0	0	0	0	0	0	0	1	1	0	0	0	1	1
GCA_934526125.1	o__Oscillospirales;f__Ruminococcaceae;g__Faecalibacterium;s__Faecalibacterium sp934526125	NS	0	0	0	0	0	0	1	0	0	0	0	0	0	0	1	0	1	1	0	0	0	1	0	0	0	0	0	1	0	0	0	0	0	0	0	0	1	1	0	0	0	1	0
GCA_934533135.1	o__Oscillospirales;f__Ruminococcaceae;g__Faecalibacterium;s__Faecalibacterium sp934533135	NS	1	1	1	0	0	0	1	0	0	0	0	0	0	0	1	0	1	1	0	0	1	1	0	1	1	0	0	1	0	0	0	0	0	0	0	0	1	1	0	0	0	1	1
GCA_934553285.1	o__Oscillospirales;f__Ruminococcaceae;g__Faecalibacterium;s__Faecalibacterium sp934553285	NS	1	1	1	0	0	0	1	0	0	0	0	0	0	0	1	0	1	1	0	0	1	1	0	0	0	1	0	0	0	0	0	0	0	0	0	0	1	0	0	0	0	1	1
GCA_002338885.1	o__Oscillospirales;f__Ruminococcaceae;g__Faeciplasma;s__Faeciplasma gallinarum	RS	0	0	0	0	0	0	1	0	0	0	0	0	0	0	0	0	0	0	0	0	1	0	1	0	0	1	0	1	0	1	0	0	0	0	0	0	0	1	0	0	0	1	1
GCA_002491605.1	o__Oscillospirales;f__Ruminococcaceae;g__Faeciplasma;s__Faeciplasma sp002491605	NS	0	0	0	0	0	0	1	0	0	0	0	0	0	0	0	0	0	0	0	0	1	0	1	0	0	1	0	1	0	1	0	0	0	0	0	0	0	1	0	0	0	1	1
GCA_900553675.1	o__Oscillospirales;f__Ruminococcaceae;g__Faeciplasma;s__Faeciplasma sp900553675	NS	0	0	0	0	0	0	0	0	0	0	0	0	0	0	0	0	0	0	0	0	0	0	1	1	0	1	0	1	0	1	0	0	0	0	0	0	0	1	0	0	0	1	0
GCA_900760125.1	o__Oscillospirales;f__Ruminococcaceae;g__Faeciplasma;s__Faeciplasma sp900760125	NS	0	0	0	0	0	0	0	0	0	0	0	0	0	0	0	0	0	0	0	0	1	0	1	1	0	1	0	0	0	1	0	0	0	0	0	0	0	1	0	0	0	1	1
GCA_900113995.1	o__Oscillospirales;f__Ruminococcaceae;g__Fimivivens;s__Fimivivens sp900113995	NS	1	1	1	0	1	1	1	0	0	0	0	0	0	0	1	0	1	1	1	1	1	1	0	1	1	0	0	1	0	1	0	0	0	0	0	1	1	1	0	0	0	1	1
GCA_004558145.1	o__Oscillospirales;f__Ruminococcaceae;g__Fournierella;s__Fournierella excrementavium	RS	0	0	0	0	0	0	1	0	0	0	0	0	0	0	0	0	0	0	1	1	1	1	0	1	0	0	0	1	0	0	0	0	0	0	0	0	0	1	0	0	0	1	1
GCA_019119025.1	o__Oscillospirales;f__Ruminococcaceae;g__Fournierella;s__Fournierella excrementigallinarum	RS	0	0	0	0	0	0	1	0	0	0	0	0	0	0	0	0	0	0	0	0	1	0	0	1	0	0	0	1	0	0	0	0	0	0	0	0	0	1	0	0	0	1	1
GCA_004345265.1	o__Oscillospirales;f__Ruminococcaceae;g__Fournierella;s__Fournierella massiliensis	RS	0	0	0	0	0	0	0	0	0	0	0	0	0	0	0	0	0	0	0	0	1	0	0	1	1	0	0	0	0	0	0	0	0	0	0	0	0	1	1	0	0	1	1
GCA_022835495.1	o__Oscillospirales;f__Ruminococcaceae;g__Fournierella;s__Fournierella sp900543285	NS	0	0	0	0	0	0	1	0	0	0	0	0	0	0	0	0	1	0	1	1	1	0	0	1	1	0	1	1	0	1	0	0	0	0	0	0	1	1	0	0	0	1	1
MGYG000004184	o__Oscillospirales;f__Ruminococcaceae;g__Fumia;s__	NS	0	0	0	0	0	0	1	0	0	0	0	0	0	0	0	0	0	0	0	0	1	0	1	1	1	0	0	1	0	0	1	0	0	0	0	0	0	1	1	0	0	0	1
MGYG000004646	o__Oscillospirales;f__Ruminococcaceae;g__Fumia;s__	NS	0	0	0	0	0	0	1	0	0	0	0	0	0	0	0	0	0	0	0	0	1	0	0	0	0	0	0	1	0	0	0	0	0	0	0	0	0	1	0	0	0	1	1
GCA_900548355.1	o__Oscillospirales;f__Ruminococcaceae;g__Gemmiger;s__Gemmiger avicola	RS	1	1	1	0	0	0	1	0	0	0	0	0	0	0	0	0	1	0	1	1	1	1	0	1	0	1	0	1	0	0	0	0	0	0	0	0	1	1	0	0	0	1	1
GCA_900167555.1	o__Oscillospirales;f__Ruminococcaceae;g__Gemmiger;s__Gemmiger formicilis	RS	1	1	1	0	0	0	1	0	0	0	0	0	0	0	0	0	1	0	1	1	1	1	0	1	0	1	0	1	0	0	0	0	0	0	0	0	1	1	0	0	0	1	1
GCA_016901605.1	o__Oscillospirales;f__Ruminococcaceae;g__Gemmiger;s__Gemmiger formicilis_B	RS	1	1	1	0	0	0	1	0	0	0	0	0	0	0	0	0	1	0	1	1	1	1	0	1	0	1	0	1	0	0	0	0	0	0	0	0	1	1	0	0	0	1	1
GCA_004000625.1	o__Oscillospirales;f__Ruminococcaceae;g__Gemmiger;s__Gemmiger qucibialis	RS	1	1	1	0	0	0	1	0	0	0	0	0	0	0	1	0	1	1	0	0	1	1	0	1	0	1	0	1	0	0	0	0	0	0	0	0	1	1	0	0	0	1	1
GCA_900539695.1	o__Oscillospirales;f__Ruminococcaceae;g__Gemmiger;s__Gemmiger sp900539695	NS	1	1	1	0	0	0	1	0	0	0	0	0	0	0	0	0	1	0	1	1	1	1	0	1	0	1	0	1	0	0	0	0	0	0	0	0	1	0	0	0	0	1	1
GCA_900540595.1	o__Oscillospirales;f__Ruminococcaceae;g__Gemmiger;s__Gemmiger sp900540595	NS	1	1	1	0	0	0	1	0	0	0	0	0	0	0	0	0	1	0	1	1	1	1	0	1	0	1	0	1	0	0	0	0	0	0	0	0	1	1	0	0	0	1	1
GCF_018784445.1	o__Oscillospirales;f__Ruminococcaceae;g__Gemmiger;s__Gemmiger sp900540775	NS	1	1	1	0	0	0	1	0	0	0	0	0	0	0	0	0	1	0	1	1	1	1	0	1	0	1	0	1	0	0	0	0	0	0	0	0	1	1	0	0	0	1	1
GCA_900545545.1	o__Oscillospirales;f__Ruminococcaceae;g__Gemmiger;s__Gemmiger sp900545545	NS	1	1	1	0	0	0	1	0	0	0	0	0	0	0	0	0	1	0	1	1	1	1	0	1	0	1	0	1	0	0	0	0	0	0	0	0	1	1	0	0	0	1	1
GCF_024462815.1	o__Oscillospirales;f__Ruminococcaceae;g__Gemmiger;s__Gemmiger sp900554145	NS	1	1	1	0	0	0	1	0	0	0	0	0	0	0	0	0	1	0	1	1	1	1	0	1	0	1	0	1	0	1	1	0	0	0	0	0	1	1	0	0	0	1	1
GCA_900556255.1	o__Oscillospirales;f__Ruminococcaceae;g__Gemmiger;s__Gemmiger sp900556255	NS	0	0	0	0	0	0	1	0	0	0	0	0	0	0	0	0	0	0	0	0	0	0	0	0	0	1	0	0	0	0	0	0	0	0	0	0	0	0	0	0	0	0	0
GCA_904390925.1	o__Oscillospirales;f__Ruminococcaceae;g__Gemmiger;s__Gemmiger sp904390925	NS	1	1	1	0	0	0	1	0	0	0	0	0	0	0	0	0	0	0	1	1	1	1	0	0	0	1	0	1	0	0	0	0	0	0	0	0	0	1	1	0	0	0	1
GCA_905214345.1	o__Oscillospirales;f__Ruminococcaceae;g__Gemmiger;s__Gemmiger sp905214345	NS	1	1	1	0	0	0	1	0	0	0	0	0	0	0	0	0	1	0	1	1	1	1	0	1	0	1	0	1	0	0	0	0	0	0	0	0	1	1	0	0	0	1	1
GCA_934502625.1	o__Oscillospirales;f__Ruminococcaceae;g__Gemmiger;s__Gemmiger sp934502625	NS	1	1	1	0	0	0	1	0	0	0	0	0	0	0	0	0	1	0	1	1	1	1	0	1	0	1	0	1	0	0	0	0	0	0	0	0	1	1	0	0	0	1	1
GCA_019119365.1	o__Oscillospirales;f__Ruminococcaceae;g__Gemmiger;s__Gemmiger stercoripullorum	RS	1	1	1	0	0	0	1	0	0	0	0	0	0	0	0	0	1	0	1	1	1	1	0	1	0	1	0	1	0	0	0	0	0	0	0	0	1	0	0	0	0	1	1
GCA_025152575.1	o__Oscillospirales;f__Ruminococcaceae;g__Gemmiger;s__Gemmiger variabilis	RS	1	1	1	0	0	0	1	0	0	0	0	0	0	0	0	0	1	0	1	1	1	1	0	1	0	1	0	1	0	0	0	0	0	0	0	0	1	1	0	0	0	1	1
GCA_004552305.1	o__Oscillospirales;f__Ruminococcaceae;g__Gemmiger;s__Gemmiger variabilis_A	RS	0	0	0	0	0	0	1	0	0	0	0	0	0	0	0	0	0	0	1	1	1	1	0	1	0	1	0	1	0	0	0	0	0	0	0	0	0	1	0	0	0	1	1
GCA_004554775.1	o__Oscillospirales;f__Ruminococcaceae;g__Gemmiger;s__Gemmiger variabilis_B	RS	1	1	1	0	0	0	1	0	0	0	0	0	0	0	0	0	1	0	1	1	1	1	0	1	0	1	0	1	0	0	0	0	0	0	0	0	1	1	1	0	0	1	1
GCA_004340125.1	o__Oscillospirales;f__Ruminococcaceae;g__Harryflintia;s__Harryflintia acetispora	RS	0	0	0	0	0	0	1	0	0	0	0	0	0	0	0	0	0	0	1	1	1	1	1	1	1	0	0	1	1	0	0	0	0	0	0	0	0	1	1	1	0	1	1
GCA_900757485.1	o__Oscillospirales;f__Ruminococcaceae;g__HGM13222;s__HGM13222 sp900757485	NS	0	0	0	0	0	0	1	0	0	0	0	0	0	0	0	0	0	0	0	0	1	0	1	0	1	0	0	1	0	0	0	0	0	0	0	0	0	0	1	1	0	1	1
GCA_900762805.1	o__Oscillospirales;f__Ruminococcaceae;g__HGM13233;s__HGM13233 sp900762805	NS	0	0	0	1	0	0	1	0	0	0	0	0	0	0	0	0	0	0	0	0	1	0	0	1	1	1	0	1	0	1	0	0	0	0	0	0	0	1	0	0	0	1	1
GCA_945876405.1	o__Oscillospirales;f__Ruminococcaceae;g__HUN007;s__HUN007 sp945876405	NS	0	0	0	0	0	0	1	0	0	0	0	0	0	0	0	0	0	1	0	0	1	0	0	1	1	1	0	1	1	1	0	0	0	0	1	0	0	0	0	0	1	0	1
GCA_900752435.1	o__Oscillospirales;f__Ruminococcaceae;g__Massiliimalia;s__Massiliimalia sp900752435	NS	0	0	0	0	0	0	1	0	0	0	0	0	0	1	0	0	0	0	0	0	1	0	1	1	1	0	0	1	0	1	1	0	0	0	0	0	0	1	1	0	0	1	1
GCA_900186585.1	o__Oscillospirales;f__Ruminococcaceae;g__Massiliimalia;s__Massiliimalia timonensis	RS	1	0	0	0	0	0	1	0	0	0	0	0	0	0	0	0	0	0	0	0	1	0	1	1	0	0	0	1	0	0	1	0	0	0	0	0	0	1	1	0	0	1	1
GCA_900095865.1	o__Oscillospirales;f__Ruminococcaceae;g__Massilioclostridium;s__Massilioclostridium coli	RS	0	0	0	0	0	0	1	0	0	0	0	0	0	0	0	0	0	0	0	0	1	0	1	1	1	0	0	1	1	0	0	0	0	0	0	0	0	1	1	1	0	1	1
GCA_000158655.1	o__Oscillospirales;f__Ruminococcaceae;g__Massilioclostridium;s__Massilioclostridium methylpentosum	RS	0	0	0	0	0	0	1	0	0	0	0	0	0	0	0	0	0	0	0	0	1	0	1	1	1	0	0	1	1	0	0	0	0	0	0	0	0	1	1	1	0	1	1
MGYG000002089	o__Oscillospirales;f__Ruminococcaceae;g__Merdivicinus;s__	NS	0	0	0	0	0	0	1	0	0	0	1	1	0	0	0	0	0	0	0	0	1	0	1	0	1	0	0	1	0	1	0	0	0	0	0	0	0	1	0	0	0	0	1
GCA_900555435.1	o__Oscillospirales;f__Ruminococcaceae;g__Merdivicinus;s__Merdivicinus sp900555435	NS	0	0	0	0	0	0	1	0	0	0	0	0	0	0	0	0	0	0	0	0	1	0	1	1	1	0	1	1	0	1	0	0	0	0	0	0	0	1	0	0	0	0	1
GCA_905214265.1	o__Oscillospirales;f__Ruminococcaceae;g__Merdivicinus;s__Merdivicinus sp905214265	NS	1	0	0	0	0	0	1	0	0	0	0	0	0	0	0	0	1	0	0	0	1	0	1	1	1	0	1	1	0	1	0	0	0	0	0	0	1	1	1	0	0	1	1
GCA_934539585.1	o__Oscillospirales;f__Ruminococcaceae;g__Merdivicinus;s__Merdivicinus sp934539585	NS	0	0	0	0	0	0	1	0	0	0	0	0	0	0	0	0	0	0	0	0	1	0	1	1	1	0	0	1	0	1	0	0	0	0	0	0	0	1	1	0	0	0	1
MGYG000003895	o__Oscillospirales;f__Ruminococcaceae;g__Negativibacillus;s__	NS	0	0	0	0	0	0	0	0	0	0	0	0	0	0	0	0	0	0	0	0	1	0	0	1	0	0	0	0	0	1	0	0	0	0	0	0	0	1	0	0	0	0	1
GCA_900547455.1	o__Oscillospirales;f__Ruminococcaceae;g__Negativibacillus;s__Negativibacillus faecipullorum	RS	0	0	0	0	0	0	0	0	0	0	0	0	0	0	0	0	0	0	0	0	1	0	0	1	0	0	0	0	0	1	0	0	0	0	0	0	0	1	0	0	0	0	1
GCA_900148495.1	o__Oscillospirales;f__Ruminococcaceae;g__Negativibacillus;s__Negativibacillus massiliensis	RS	0	0	0	0	0	0	0	0	0	0	0	0	0	0	0	0	0	0	0	0	1	0	0	1	0	0	0	0	0	1	0	0	0	0	0	0	0	1	1	0	0	0	1
GCA_000435195.1	o__Oscillospirales;f__Ruminococcaceae;g__Negativibacillus;s__Negativibacillus sp000435195	NS	0	0	0	0	0	0	0	0	0	0	0	0	0	0	0	0	0	0	0	0	0	0	0	1	0	0	0	0	0	1	0	0	0	0	0	0	0	1	0	0	0	0	0
GCA_900547015.1	o__Oscillospirales;f__Ruminococcaceae;g__Negativibacillus;s__Negativibacillus sp900547015	NS	0	0	0	0	0	0	0	0	0	0	0	0	0	0	0	0	0	0	0	0	1	0	0	1	0	0	0	0	0	0	0	0	0	0	0	0	0	0	1	0	0	0	1
GCA_905197685.1	o__Oscillospirales;f__Ruminococcaceae;g__Negativibacillus;s__Negativibacillus sp905197685	NS	0	0	0	0	0	0	0	0	0	0	0	0	0	0	0	0	0	0	0	0	1	0	0	0	0	0	0	0	0	1	0	0	0	0	0	0	0	1	1	0	0	0	1
GCA_900289145.1	o__Oscillospirales;f__Ruminococcaceae;g__Neobittarella;s__Neobittarella massiliensis	RS	0	0	0	0	0	0	1	0	0	0	0	0	0	0	0	0	0	0	0	1	1	0	1	1	1	0	0	1	0	1	0	0	0	0	0	0	0	0	0	0	0	1	1
GCA_900104615.1	o__Oscillospirales;f__Ruminococcaceae;g__Phocea;s__Phocea massiliensis	RS	0	0	0	0	0	0	0	0	0	0	0	0	0	0	0	0	0	0	0	0	1	0	0	1	0	1	0	1	0	1	0	0	0	0	0	0	0	0	0	0	0	0	1
GCA_900543705.1	o__Oscillospirales;f__Ruminococcaceae;g__Pseudoruminococcus_B;s__Pseudoruminococcus_B sp900543705	NS	0	0	0	0	0	0	1	0	0	0	0	0	0	0	0	0	0	0	0	0	1	0	1	1	1	0	0	1	0	1	0	0	0	0	0	0	0	0	0	0	0	1	1
MGYG000001106	o__Oscillospirales;f__Ruminococcaceae;g__Pygmaiobacter;s__	NS	0	1	1	0	0	0	1	0	0	0	0	0	0	0	1	1	1	1	0	0	1	0	0	1	1	1	0	1	0	0	0	0	0	0	1	0	1	0	0	0	1	0	1
GCA_900199435.1	o__Oscillospirales;f__Ruminococcaceae;g__Pygmaiobacter;s__Pygmaiobacter massiliensis	RS	1	1	1	0	1	1	1	0	0	0	0	0	0	0	1	0	1	1	0	0	1	0	0	1	1	0	0	1	0	0	0	0	0	0	0	1	1	0	0	0	0	0	1
GCA_003150405.1	o__Oscillospirales;f__Ruminococcaceae;g__QAMM01;s__QAMM01 sp003150405	NS	0	0	0	0	0	0	1	0	0	0	0	0	0	0	0	0	0	0	0	0	1	0	1	1	1	1	0	0	0	0	0	0	0	0	0	0	0	1	0	0	0	0	1
GCA_900552945.1	o__Oscillospirales;f__Ruminococcaceae;g__QAMM01;s__QAMM01 sp900552945	NS	0	0	0	0	0	0	1	0	0	0	0	0	0	0	0	0	0	0	0	0	1	0	1	1	1	1	0	1	0	0	1	0	0	0	0	0	0	1	0	0	0	1	1
GCA_900762715.1	o__Oscillospirales;f__Ruminococcaceae;g__QAMM01;s__QAMM01 sp900762715	NS	0	0	0	0	0	0	1	0	0	0	0	0	0	0	0	0	0	0	0	0	1	0	0	1	0	0	0	1	0	0	0	0	0	0	0	0	0	1	1	0	0	0	1
GCA_934526065.1	o__Oscillospirales;f__Ruminococcaceae;g__RGIG3102;s__RGIG3102 sp934526065	NS	0	0	0	0	0	0	0	0	0	0	0	0	0	0	0	0	0	0	0	0	1	0	0	1	0	0	0	0	0	0	0	0	0	0	0	0	0	1	0	0	0	1	1
GCA_934464775.1	o__Oscillospirales;f__Ruminococcaceae;g__RGIG4694;s__RGIG4694 sp934464775	NS	0	0	0	0	0	0	1	0	0	0	0	0	0	0	0	0	0	0	0	0	1	0	1	0	0	1	0	1	0	0	0	0	0	0	0	0	0	1	0	0	0	0	1
MGYG000003927	o__Oscillospirales;f__Ruminococcaceae;g__Ruminiclostridium_E;s__	NS	0	0	0	0	0	0	1	0	0	0	0	0	0	0	0	0	0	0	0	0	1	0	1	0	0	1	0	1	0	0	1	0	0	0	0	0	0	1	0	0	0	1	1
GCA_025150425.1	o__Oscillospirales;f__Ruminococcaceae;g__Ruminiclostridium_E;s__Ruminiclostridium_E siraeum	RS	0	0	0	0	0	0	1	0	0	0	0	0	0	0	0	0	0	0	0	0	1	0	1	1	0	0	0	1	0	0	1	0	0	0	0	0	0	1	0	0	0	0	1
GCA_003512525.1	o__Oscillospirales;f__Ruminococcaceae;g__Ruminiclostridium_E;s__Ruminiclostridium_E sp003512525	NS	0	0	0	0	0	0	1	0	0	0	0	0	0	0	0	0	0	0	0	0	1	0	1	1	0	1	0	1	0	1	1	0	0	0	0	0	0	1	0	0	0	1	1
GCA_900539195.1	o__Oscillospirales;f__Ruminococcaceae;g__Ruminiclostridium_E;s__Ruminiclostridium_E sp900539195	NS	0	0	0	0	0	0	1	0	0	0	0	0	0	0	0	0	0	0	0	0	1	0	1	1	0	1	0	1	0	0	1	0	0	0	0	0	0	1	0	0	0	0	1
GCA_900556525.1	o__Oscillospirales;f__Ruminococcaceae;g__Ruminiclostridium_E;s__Ruminiclostridium_E sp900556525	NS	0	0	0	0	0	0	1	0	0	0	0	0	0	0	0	0	1	0	0	0	1	0	1	0	1	1	0	1	0	0	0	0	0	0	0	0	1	1	0	0	0	0	1
GCA_900768735.1	o__Oscillospirales;f__Ruminococcaceae;g__Ruminiclostridium_E;s__Ruminiclostridium_E sp900768735	NS	0	0	0	0	0	0	1	0	0	0	0	0	0	0	0	0	0	0	0	0	1	0	1	0	0	0	0	0	0	1	1	0	0	0	0	0	0	1	0	0	0	0	1
GCA_934454635.1	o__Oscillospirales;f__Ruminococcaceae;g__Ruminiclostridium_E;s__Ruminiclostridium_E sp934454635	NS	0	0	0	0	0	0	1	0	0	0	0	0	0	0	0	0	0	1	0	0	1	0	1	1	1	1	0	1	0	1	1	0	0	0	0	0	0	1	0	0	0	1	1
MGYG000002881	o__Oscillospirales;f__Ruminococcaceae;g__Ruminococcus;s__	NS	0	0	0	0	0	0	0	0	0	0	0	0	0	0	0	0	0	0	0	0	0	0	1	1	1	0	0	0	0	0	0	0	0	0	0	0	0	0	0	0	0	0	0
GCA_002438605.1	o__Oscillospirales;f__Ruminococcaceae;g__Ruminococcus;s__Ruminococcus sp002438605	NS	0	0	0	0	0	0	1	0	0	0	0	0	0	0	0	0	0	1	0	0	1	0	1	1	0	1	0	1	0	0	0	0	0	0	0	0	0	1	0	0	0	0	1
GCA_017462565.1	o__Oscillospirales;f__Ruminococcaceae;g__Ruminococcus;s__Ruminococcus sp017462565	NS	0	0	0	0	0	0	1	0	0	0	0	0	0	0	0	0	0	1	0	0	1	0	1	1	1	1	0	1	1	1	0	0	0	0	0	0	0	1	0	0	0	0	1
GCA_017513795.1	o__Oscillospirales;f__Ruminococcaceae;g__Ruminococcus;s__Ruminococcus sp017513795	NS	0	0	0	0	0	0	1	0	0	0	0	0	0	0	0	0	0	1	0	0	1	0	1	1	1	1	0	1	1	1	0	0	0	0	0	0	0	1	0	0	0	1	1
GCA_900540005.1	o__Oscillospirales;f__Ruminococcaceae;g__Ruminococcus;s__Ruminococcus sp900540005	NS	0	0	0	0	0	0	1	0	0	0	0	0	0	0	0	0	0	1	0	0	1	1	1	0	1	0	0	1	0	1	0	0	0	0	0	0	0	0	0	0	0	1	1
GCA_900545125.1	o__Oscillospirales;f__Ruminococcaceae;g__Ruminococcus;s__Ruminococcus sp900545125	NS	0	0	0	0	0	0	1	0	0	0	0	0	0	0	0	0	0	1	0	0	1	0	1	1	1	1	0	1	1	1	1	0	0	0	0	0	0	1	0	0	0	0	1
GCA_900752785.1	o__Oscillospirales;f__Ruminococcaceae;g__Ruminococcus;s__Ruminococcus sp900752785	NS	0	0	0	0	0	0	1	0	0	0	0	0	0	0	0	0	0	0	0	0	0	0	1	1	1	1	0	0	0	1	1	0	0	0	0	0	0	1	0	0	0	1	0
GCA_900761275.1	o__Oscillospirales;f__Ruminococcaceae;g__Ruminococcus;s__Ruminococcus sp900761275	NS	0	0	0	0	0	0	1	0	0	0	0	0	0	0	0	0	0	1	0	0	1	0	1	1	1	0	0	1	1	1	0	0	0	0	0	0	0	1	0	0	0	0	1
GCA_905199285.1	o__Oscillospirales;f__Ruminococcaceae;g__Ruminococcus;s__Ruminococcus sp905199285	NS	0	0	0	0	0	0	1	0	0	0	0	0	0	0	0	0	0	1	0	0	1	0	1	1	1	1	0	1	1	1	1	0	0	0	0	0	0	1	0	0	0	0	1
GCA_905215965.1	o__Oscillospirales;f__Ruminococcaceae;g__Ruminococcus;s__Ruminococcus sp905215965	NS	0	0	0	0	0	0	1	0	0	0	0	0	0	0	0	0	0	1	0	0	1	0	1	1	1	1	0	1	1	1	0	0	0	0	0	0	0	1	0	0	0	0	1
GCA_934474025.1	o__Oscillospirales;f__Ruminococcaceae;g__Ruminococcus;s__Ruminococcus sp934474025	NS	0	0	0	0	0	0	1	0	0	0	0	0	0	0	0	0	0	1	0	0	1	0	1	0	1	0	0	1	0	1	0	0	0	0	0	0	0	1	0	0	0	0	1
MGYG000000605	o__Oscillospirales;f__Ruminococcaceae;g__Ruminococcus_C;s__	NS	0	0	0	0	0	0	1	0	0	0	0	0	0	0	0	0	0	1	0	0	1	0	1	0	1	1	0	1	0	1	0	0	0	0	0	0	0	1	0	0	0	0	1
GCA_000468015.1	o__Oscillospirales;f__Ruminococcaceae;g__Ruminococcus_C;s__Ruminococcus_C callidus	RS	0	0	0	0	0	0	1	0	0	0	0	0	0	0	0	0	0	1	0	0	1	0	1	0	1	1	0	1	1	1	1	0	0	0	0	0	0	1	0	0	0	0	1
GCA_000433635.1	o__Oscillospirales;f__Ruminococcaceae;g__Ruminococcus_C;s__Ruminococcus_C sp000433635	NS	0	0	0	0	0	0	0	0	0	0	0	0	0	0	0	0	0	1	0	0	1	0	1	0	1	1	0	1	1	1	0	0	0	0	0	0	0	1	0	0	0	0	1
GCF_020709055.1	o__Oscillospirales;f__Ruminococcaceae;g__Ruminococcus_C;s__Ruminococcus_C sp000437175	NS	0	0	0	0	0	0	0	0	0	0	0	0	0	0	0	0	0	1	0	0	1	0	1	0	1	1	0	0	1	1	1	0	0	0	0	0	0	1	0	0	0	0	1
GCA_000437255.1	o__Oscillospirales;f__Ruminococcaceae;g__Ruminococcus_C;s__Ruminococcus_C sp000437255	NS	0	0	0	0	0	0	1	0	0	0	0	0	0	0	0	0	0	0	0	0	1	0	1	0	1	1	0	1	1	1	0	0	0	0	0	0	0	1	0	0	0	0	1
GCA_000980705.1	o__Oscillospirales;f__Ruminococcaceae;g__Ruminococcus_C;s__Ruminococcus_C sp000980705	NS	0	0	0	0	0	0	1	0	0	0	0	0	0	0	0	0	0	1	0	0	1	0	1	0	1	1	0	1	0	1	1	0	0	0	0	0	0	1	0	0	0	0	1
GCA_019417865.1	o__Oscillospirales;f__Ruminococcaceae;g__Ruminococcus_C;s__Ruminococcus_C sp019417865	NS	0	0	0	0	0	0	1	0	0	0	0	0	0	0	0	0	0	0	0	0	1	0	1	0	1	1	0	1	0	1	0	0	0	0	0	0	0	1	0	0	0	0	1
GCA_900545285.1	o__Oscillospirales;f__Ruminococcaceae;g__Ruminococcus_C;s__Ruminococcus_C sp900545285	NS	0	0	0	0	0	0	1	0	0	0	0	0	0	0	0	0	0	1	0	0	1	0	1	0	1	1	0	1	1	1	1	0	0	0	0	0	0	1	0	0	0	0	1
GCA_900765125.1	o__Oscillospirales;f__Ruminococcaceae;g__Ruminococcus_C;s__Ruminococcus_C sp900765125	NS	0	0	0	0	0	0	0	0	0	0	0	0	0	0	0	0	0	1	0	0	1	0	1	1	1	0	0	1	1	1	0	0	0	0	0	0	0	1	0	0	0	0	1
GCA_900770195.1	o__Oscillospirales;f__Ruminococcaceae;g__Ruminococcus_C;s__Ruminococcus_C sp900770195	NS	0	0	0	0	0	0	1	0	0	0	0	0	0	0	0	0	0	0	0	0	1	0	1	1	1	1	1	1	0	1	0	0	0	0	0	0	0	1	0	0	0	1	1
MGYG000003162	o__Oscillospirales;f__Ruminococcaceae;g__Ruminococcus_D;s__	NS	0	0	0	0	0	0	1	0	0	0	0	0	0	0	0	0	0	0	0	0	0	0	0	1	1	0	0	1	0	0	0	0	0	0	0	0	0	1	0	0	0	0	0
GCA_000723465.1	o__Oscillospirales;f__Ruminococcaceae;g__Ruminococcus_D;s__Ruminococcus_D bicirculans	RS	0	0	0	0	0	0	1	0	0	0	0	0	0	0	0	0	0	0	0	0	1	0	1	1	0	1	0	1	0	0	1	0	0	0	0	0	0	1	0	0	0	1	1
GCF_020559915.1	o__Oscillospirales;f__Ruminococcaceae;g__Ruminococcus_D;s__Ruminococcus_D sp000434695	NS	0	0	0	0	0	0	1	0	0	0	0	0	0	0	0	0	0	0	0	0	1	0	1	1	1	0	0	1	1	0	0	0	0	0	0	0	0	1	0	0	0	1	1
GCA_900539095.1	o__Oscillospirales;f__Ruminococcaceae;g__Ruminococcus_D;s__Ruminococcus_D sp900539095	NS	0	0	0	0	0	0	1	0	0	0	0	0	0	0	0	0	0	0	0	0	1	0	1	1	0	1	0	1	0	0	0	0	0	0	0	0	0	1	0	0	0	1	1
GCA_900539835.1	o__Oscillospirales;f__Ruminococcaceae;g__Ruminococcus_D;s__Ruminococcus_D sp900539835	NS	0	0	0	0	0	0	1	0	0	0	0	0	0	0	0	0	0	0	0	0	1	0	1	1	0	1	0	1	0	0	1	0	0	0	0	0	0	1	0	0	0	1	1
GCA_900543145.1	o__Oscillospirales;f__Ruminococcaceae;g__Ruminococcus_D;s__Ruminococcus_D sp900543145	NS	0	0	0	0	0	0	1	0	0	0	0	0	0	0	0	0	0	0	0	0	1	0	1	0	1	1	0	1	0	0	0	0	0	0	0	0	0	1	0	0	0	1	1
GCA_900752625.1	o__Oscillospirales;f__Ruminococcaceae;g__Ruminococcus_D;s__Ruminococcus_D sp900752625	NS	0	0	0	0	0	0	0	0	0	0	0	0	0	1	0	0	0	0	0	0	1	0	0	1	1	0	0	1	0	0	0	0	0	0	0	0	0	1	1	0	0	0	1
GCA_900770285.1	o__Oscillospirales;f__Ruminococcaceae;g__Ruminococcus_D;s__Ruminococcus_D sp900770285	NS	0	0	0	0	0	0	1	0	0	0	0	0	0	0	0	0	0	0	0	0	0	0	0	1	0	0	0	1	0	0	0	0	0	0	0	0	0	1	0	0	0	0	0
GCA_000210095.1	o__Oscillospirales;f__Ruminococcaceae;g__Ruminococcus_F;s__Ruminococcus_F champanellensis	RS	0	0	0	0	0	0	1	0	0	0	0	0	0	0	0	0	0	1	0	0	1	0	1	1	1	0	0	1	0	1	0	0	0	0	0	0	0	1	0	0	0	1	1
GCA_000949455.1	o__Oscillospirales;f__Ruminococcaceae;g__Ruthenibacterium;s__Ruthenibacterium lactatiformans	RS	0	0	0	0	0	0	1	0	0	0	0	0	0	0	0	0	1	0	0	0	1	0	0	1	1	0	1	1	0	0	0	0	0	0	0	0	1	1	0	0	0	0	1
GCA_900546885.1	o__Oscillospirales;f__Ruminococcaceae;g__Ruthenibacterium;s__Ruthenibacterium merdipullorum	RS	0	0	0	0	0	0	1	0	0	0	0	0	0	0	0	0	0	0	1	1	1	1	0	1	1	0	0	1	1	0	0	0	0	0	0	0	0	1	0	0	0	0	1
GCA_018380115.1	o__Oscillospirales;f__Ruminococcaceae;g__Ruthenibacterium;s__Ruthenibacterium sp018380115	NS	0	0	0	0	0	0	1	0	0	0	0	0	0	0	0	0	0	0	1	1	1	0	0	1	1	0	0	1	0	0	0	0	0	0	0	0	0	1	0	0	0	0	1
GCA_905212515.1	o__Oscillospirales;f__Ruminococcaceae;g__Ruthenibacterium;s__Ruthenibacterium sp905212515	NS	0	0	0	0	0	0	1	0	0	0	0	0	0	0	0	0	1	1	0	0	1	0	0	1	1	0	1	1	0	0	0	0	0	0	1	0	1	0	0	0	1	0	1
GCA_004555405.1	o__Oscillospirales;f__Ruminococcaceae;g__SFIE01;s__SFIE01 sp004555405	NS	1	1	1	0	1	1	1	0	0	0	0	0	0	0	1	0	1	1	0	0	1	1	0	1	0	0	0	1	0	0	0	0	0	0	0	1	1	0	0	0	0	1	1
GCA_004555865.1	o__Oscillospirales;f__Ruminococcaceae;g__SFJ001;s__SFJ001 sp004555865	NS	1	1	1	0	1	1	1	0	0	0	0	0	0	0	1	0	1	1	0	0	1	1	0	1	0	0	0	1	0	0	0	0	0	0	0	1	1	1	0	1	0	1	1
GCA_934513685.1	o__Oscillospirales;f__Ruminococcaceae;g__SFJ001;s__SFJ001 sp934513685	NS	1	1	1	0	1	0	1	0	0	0	0	0	0	0	1	0	1	1	0	0	1	1	0	1	0	0	0	1	0	0	0	0	0	0	0	0	1	1	0	1	0	1	1
GCA_902362965.1	o__Oscillospirales;f__Ruminococcaceae;g__UBA1394;s__UBA1394 sp900066845	NS	0	0	0	0	0	0	1	0	0	0	0	0	0	0	0	0	0	0	0	0	1	0	1	1	1	0	0	1	1	0	0	0	0	0	0	0	0	1	0	0	0	0	1
GCA_900538575.1	o__Oscillospirales;f__Ruminococcaceae;g__UBA1394;s__UBA1394 sp900538575	NS	0	1	0	0	0	0	1	0	0	0	0	0	0	0	0	0	1	0	0	0	1	0	1	1	1	0	0	1	1	0	0	0	0	0	0	0	0	1	0	0	0	1	1
GCA_900554975.1	o__Oscillospirales;f__Ruminococcaceae;g__UBA1394;s__UBA1394 sp900554975	NS	0	0	0	0	0	0	0	0	0	0	0	0	0	0	0	0	0	0	0	0	1	0	0	1	1	0	0	1	1	0	0	0	0	0	0	0	0	1	0	0	0	0	1
GCA_910588145.1	o__Oscillospirales;f__Ruminococcaceae;g__UBA1394;s__UBA1394 sp910588145	NS	0	0	0	0	0	0	1	0	0	0	0	0	0	0	0	0	0	0	0	0	1	0	1	1	1	0	0	1	1	0	1	0	0	0	0	0	0	1	0	0	0	0	1
GCA_934875375.1	o__Oscillospirales;f__Ruminococcaceae;g__UBA3818;s__UBA3818 sp900557155	NS	0	0	0	0	0	0	1	0	0	0	0	0	0	0	0	0	0	0	0	0	1	0	1	1	0	0	0	1	0	1	0	0	0	0	0	0	0	1	0	0	0	1	1
GCA_904397845.1	o__Oscillospirales;f__Ruminococcaceae;g__UBA3818;s__UBA3818 sp904397845	NS	0	0	0	0	0	0	1	0	0	0	0	0	0	0	0	0	0	0	0	0	1	0	1	1	0	0	0	1	0	1	0	0	0	0	0	0	0	1	0	0	0	1	1
GCA_944382905.1	o__Oscillospirales;f__Ruminococcaceae;g__UBA3818;s__UBA3818 sp944382905	NS	0	0	0	0	0	0	1	0	0	0	0	0	0	0	0	0	0	0	0	0	1	0	1	1	0	0	0	1	0	1	0	0	0	0	0	0	0	1	0	0	0	1	1
GCA_018376535.1	o__Oscillospirales;f__Ruminococcaceae;g__UBA5884;s__UBA5884 sp018376535	NS	0	0	0	0	0	0	1	0	0	0	0	0	0	0	0	0	0	0	0	0	1	0	0	1	0	0	0	1	0	0	1	0	0	0	0	0	0	0	0	0	0	0	1
GCA_900551505.1	o__Oscillospirales;f__Ruminococcaceae;g__UBA5884;s__UBA5884 sp900551505	NS	0	0	0	0	0	0	1	0	0	0	0	0	0	0	0	0	0	0	0	0	0	0	1	0	1	0	0	0	1	0	1	0	0	0	0	0	0	0	0	0	0	1	0
GCA_900543295.1	o__Oscillospirales;f__Ruminococcaceae;g__UBA866;s__UBA866 sp900543295	NS	0	0	0	0	0	0	1	0	0	0	0	0	0	0	0	0	0	0	0	0	1	0	1	1	1	0	0	1	0	1	0	0	0	0	0	0	0	1	0	0	0	0	1
MGYG000003826	o__Oscillospirales;f__Ruminococcaceae;g__UMGS1601;s__	NS	0	0	0	0	0	0	1	0	0	0	0	0	0	0	0	0	0	0	0	0	1	0	1	1	1	0	0	1	0	0	0	0	0	0	0	0	0	1	0	0	0	1	1
GCA_900545345.1	o__Oscillospirales;f__Ruminococcaceae;g__UMGS1601;s__UMGS1601 sp900545345	NS	0	0	0	0	0	0	1	0	0	0	0	0	0	0	0	0	0	0	0	0	1	0	1	1	1	0	0	1	0	0	1	0	0	0	0	0	0	1	0	0	0	1	1
GCA_900553335.1	o__Oscillospirales;f__Ruminococcaceae;g__UMGS1601;s__UMGS1601 sp900553335	NS	0	0	0	0	0	0	1	0	0	0	0	0	0	0	0	0	0	0	0	0	1	0	0	1	1	0	0	0	0	0	0	0	0	0	0	0	0	1	0	0	0	1	1
GCA_900553955.1	o__Oscillospirales;f__Ruminococcaceae;g__UMGS1668;s__UMGS1668 sp900553955	NS	0	0	0	0	0	0	0	0	0	0	0	0	0	0	0	0	0	0	0	0	1	0	0	1	0	0	0	0	0	0	0	0	0	0	0	0	0	1	0	0	0	1	1
GCA_900768105.1	o__Oscillospirales;f__Ruminococcaceae;g__UMGS1668;s__UMGS1668 sp900768105	NS	0	0	0	0	0	0	0	0	0	0	0	0	0	0	0	0	0	0	1	1	1	1	0	1	0	0	0	0	0	0	0	0	0	0	0	0	0	1	1	0	0	1	1
GCA_900556055.1	o__Oscillospirales;f__Ruminococcaceae;g__UMGS1889;s__UMGS1889 sp900556055	NS	0	0	0	0	0	0	0	0	0	0	0	0	0	0	0	0	0	0	0	0	1	0	0	0	1	0	0	0	1	1	1	0	0	0	0	0	0	1	0	0	0	0	1
GCA_900541495.1	o__Oscillospirales;f__Ruminococcaceae;g__UMGS363;s__UMGS363 sp900541495	NS	0	0	0	0	0	0	1	0	0	0	0	0	0	0	0	0	0	0	0	0	1	0	1	0	0	1	0	1	0	0	1	0	0	0	0	0	0	1	0	0	0	1	1
GCA_900543105.1	o__Oscillospirales;f__Ruminococcaceae;g__UMGS363;s__UMGS363 sp900543105	NS	0	0	0	0	0	0	1	0	0	0	0	0	0	1	0	0	0	1	0	0	1	0	1	0	0	1	0	1	0	0	1	1	0	0	0	0	0	1	0	0	0	1	1
GCA_900550695.1	o__Oscillospirales;f__Ruminococcaceae;g__UMGS363;s__UMGS363 sp900550695	NS	0	0	0	0	0	0	0	0	0	0	0	0	0	1	0	0	0	1	0	0	1	0	1	0	0	1	0	1	0	0	1	1	0	0	0	0	0	1	0	0	0	1	1
GCA_900768245.1	o__Oscillospirales;f__Ruminococcaceae;g__UMGS363;s__UMGS363 sp900768245	NS	0	0	0	0	0	0	1	0	0	0	0	0	0	0	0	0	0	0	0	0	1	0	1	0	0	1	0	1	0	0	0	0	0	0	0	0	0	1	0	0	0	0	1
GCA_934465295.1	o__Oscillospirales;f__Ruminococcaceae;g__UMGS363;s__UMGS363 sp934465295	NS	0	0	0	0	0	0	1	0	0	0	0	0	0	0	0	0	0	0	0	0	1	0	1	0	0	1	0	1	0	0	1	0	0	0	0	0	0	1	0	0	0	1	1
GCA_904398665.1	o__Oscillospirales;f__UBA644;g__Geddesella;s__Geddesella stercoravicola	RS	0	0	0	0	0	0	1	0	0	0	0	0	0	0	0	0	0	0	0	0	1	0	1	1	0	1	0	1	0	0	0	0	0	0	0	0	0	1	1	0	0	1	1
GCA_905207625.1	o__Oscillospirales;f__UBA644;g__HGM12619;s__HGM12619 sp900753195	NS	0	0	0	0	0	0	1	0	0	0	0	0	0	0	0	0	0	0	0	0	1	0	1	1	1	0	0	1	0	1	0	0	0	0	0	0	0	0	0	0	0	1	1
GCA_902373415.1	o__Oscillospirales;f__UBA644;g__UBA644;s__UBA644 sp002299265	NS	0	0	0	0	0	0	1	0	0	0	0	0	0	1	0	0	1	0	0	0	1	0	1	1	1	1	1	1	0	1	0	0	0	0	0	0	1	1	1	0	0	1	1
GCA_014872655.1	o__Oscillospirales;f__UBA644;g__UBA644;s__UBA644 sp014872655	NS	0	0	0	0	0	0	1	0	0	0	0	0	0	1	0	0	1	0	0	0	1	0	1	1	1	0	1	1	0	0	0	0	0	0	0	0	1	1	1	0	0	1	1
GCA_900547165.1	o__Oscillospirales;f__UBA644;g__UBA644;s__UBA644 sp900547165	NS	0	0	0	0	0	0	1	0	0	0	0	0	0	1	0	0	1	0	0	0	1	0	1	1	1	1	1	1	0	1	0	0	0	0	0	0	1	1	1	0	0	1	1
GCA_900551265.1	o__Oscillospirales;f__UMGS1384;g__UMGS1384;s__UMGS1384 sp900551265	NS	0	0	0	0	0	0	1	0	0	0	0	0	0	0	0	0	0	0	0	0	1	0	1	1	0	1	0	0	0	0	0	0	0	0	0	0	0	1	0	0	0	1	1
GCA_900555065.1	o__Oscillospirales;f__UMGS1783;g__UMGS1783;s__UMGS1783 sp900555065	NS	0	0	0	0	0	0	0	0	0	0	0	0	0	1	0	0	0	0	0	0	1	0	1	0	0	0	0	0	0	0	1	0	0	0	0	0	0	0	1	0	0	1	1
GCA_905209135.1	o__Oscillospirales;f__UMGS1783;g__UMGS1783;s__UMGS1783 sp905209135	NS	0	0	0	0	0	0	0	0	0	0	0	0	0	0	0	0	0	0	0	1	1	0	1	1	0	0	0	0	0	0	1	0	0	0	0	0	0	0	0	0	0	1	1
GCA_905206455.1	o__Peptostreptococcales;f__Anaerovoracaceae;g__Alangreenwoodia;s__Alangreenwoodia sp905206455	NS	0	1	1	0	0	0	1	0	0	0	0	0	0	0	1	0	1	1	1	1	1	1	0	1	0	0	0	1	0	1	0	0	0	0	1	0	1	1	0	0	1	0	1
MGYG000003758	o__Peptostreptococcales;f__Anaerovoracaceae;g__Alterileibacterium;s__	NS	0	0	0	0	0	0	0	0	0	0	0	0	0	0	1	0	0	1	0	1	0	0	0	0	0	0	0	1	0	0	0	0	0	0	0	0	0	0	0	0	0	0	1
GCA_900104645.1	o__Peptostreptococcales;f__Anaerovoracaceae;g__Alterileibacterium;s__Alterileibacterium massiliense	RS	0	0	0	0	0	1	0	0	0	0	0	0	0	0	1	0	1	1	0	1	0	0	0	0	0	0	0	1	0	0	0	0	0	0	0	1	1	0	0	0	0	0	1
GCA_900605495.1	o__Peptostreptococcales;f__Anaerovoracaceae;g__Bacilliculturomica;s__Bacilliculturomica massiliensis	RS	1	1	1	0	0	0	0	1	1	1	1	0	1	1	1	1	1	1	1	1	1	1	0	1	0	0	1	1	0	1	0	0	0	0	1	0	1	1	1	1	1	0	1
GCA_009695865.1	o__Peptostreptococcales;f__Anaerovoracaceae;g__Baileyella;s__Baileyella intestinalis	RS	0	0	0	0	0	1	0	0	0	0	0	0	0	0	1	0	1	1	1	1	0	1	0	1	1	1	0	1	0	1	0	0	0	0	0	1	1	0	1	0	0	0	1
GCA_900155555.1	o__Peptostreptococcales;f__Anaerovoracaceae;g__Baileyella;s__Baileyella timonense	RS	0	0	0	0	0	1	0	0	0	0	0	0	0	0	1	0	1	1	1	1	0	1	0	1	1	1	0	1	0	1	0	0	0	0	0	1	1	0	1	0	0	0	1
MGYG000000711	o__Peptostreptococcales;f__Anaerovoracaceae;g__CAG-238;s__	NS	1	1	1	0	0	0	0	1	0	1	1	0	1	0	1	0	1	1	0	1	1	0	1	0	0	0	0	0	0	0	0	0	0	0	0	0	1	0	0	0	0	1	1
GCA_000435615.1	o__Peptostreptococcales;f__Anaerovoracaceae;g__CAG-238;s__CAG-238 sp000435615	NS	1	1	1	0	0	0	0	1	1	1	1	0	1	0	1	0	1	1	0	1	1	0	0	1	0	0	0	1	0	0	0	1	0	0	0	0	1	0	1	1	0	1	1
GCA_900542245.1	o__Peptostreptococcales;f__Anaerovoracaceae;g__CAG-238;s__CAG-238 sp900542245	NS	1	1	1	0	0	1	1	1	1	1	1	0	1	0	1	1	1	1	0	0	1	1	0	1	0	0	0	1	0	1	0	1	0	0	0	1	1	1	0	0	0	1	1
GCA_900551415.1	o__Peptostreptococcales;f__Anaerovoracaceae;g__CAG-238;s__CAG-238 sp900551415	NS	1	1	1	0	0	0	1	1	0	1	1	0	1	0	1	0	1	1	0	0	1	1	1	1	0	0	1	1	0	0	0	1	0	0	0	1	1	0	1	0	0	1	1
GCA_900754805.1	o__Peptostreptococcales;f__Anaerovoracaceae;g__CAG-238;s__CAG-238 sp900754805	NS	1	1	1	0	0	0	0	1	1	1	1	0	1	0	1	0	1	1	0	1	1	0	1	1	0	0	0	1	0	1	0	0	0	0	0	0	1	0	1	1	0	0	1
GCA_934255545.1	o__Peptostreptococcales;f__Anaerovoracaceae;g__CAKQOE01;s__CAKQOE01 sp934255545	NS	1	1	1	0	0	0	0	0	0	0	0	0	0	0	1	0	1	1	0	0	1	0	0	1	0	0	1	1	0	1	0	0	0	0	1	0	1	1	1	0	1	1	1
GCA_902362805.1	o__Peptostreptococcales;f__Anaerovoracaceae;g__Emergencia;s__Emergencia sp900066695	NS	1	1	1	0	0	1	0	1	1	1	1	0	1	0	1	1	1	1	1	1	1	1	0	1	0	0	1	1	0	1	0	1	0	0	0	1	1	1	1	0	0	0	1
GCA_900551775.1	o__Peptostreptococcales;f__Anaerovoracaceae;g__Emergencia;s__Emergencia sp900551775	NS	1	1	1	0	0	1	0	1	1	1	1	0	1	0	1	1	1	1	1	1	1	1	0	1	0	1	0	0	0	1	0	1	0	0	0	1	1	1	1	0	0	0	1
GCA_904420065.1	o__Peptostreptococcales;f__Anaerovoracaceae;g__Emergencia;s__Emergencia sp904420065	NS	1	1	1	0	0	0	0	1	1	1	1	0	1	0	1	0	1	1	1	1	1	1	0	1	0	1	0	1	0	0	0	0	0	0	0	0	1	0	1	0	0	0	1
GCA_900086585.1	o__Peptostreptococcales;f__Anaerovoracaceae;g__Emergencia;s__Emergencia timonensis	RS	1	1	1	0	0	1	1	1	1	1	1	0	1	0	1	1	1	1	1	1	1	1	0	1	1	1	1	1	0	1	0	1	0	0	0	1	1	1	1	1	0	0	1
GCA_004555725.1	o__Peptostreptococcales;f__Anaerovoracaceae;g__Eubacterium_T;s__Eubacterium_T saphenum_A	RS	1	1	1	0	1	0	0	0	0	0	0	0	0	0	1	0	1	1	0	0	1	1	0	0	1	1	0	1	0	1	0	0	0	0	0	0	1	1	1	0	0	1	1
GCA_900766045.1	o__Peptostreptococcales;f__Anaerovoracaceae;g__Eubacterium_T;s__Eubacterium_T sp900766045	NS	1	1	1	0	0	0	0	0	0	0	0	0	0	0	1	0	1	1	0	0	1	1	0	1	1	1	0	1	0	1	0	0	0	0	0	0	1	0	1	0	0	1	1
GCA_905214225.1	o__Peptostreptococcales;f__Anaerovoracaceae;g__Eubacterium_T;s__Eubacterium_T sp905214225	NS	1	1	1	0	0	0	0	0	0	0	0	0	0	0	1	0	1	1	0	0	1	1	0	1	1	1	0	1	0	1	0	0	0	0	0	0	1	0	1	0	0	1	1
GCA_900542565.1	o__Peptostreptococcales;f__Anaerovoracaceae;g__Fimisoma;s__Fimisoma avicola	RS	1	1	1	0	0	0	0	1	1	1	1	0	1	0	1	0	1	1	0	1	1	0	0	1	0	0	0	1	0	0	0	0	0	0	0	0	1	0	1	0	0	0	1
GCA_000435715.1	o__Peptostreptococcales;f__Anaerovoracaceae;g__Fimisoma;s__Fimisoma sp000435715	NS	1	1	1	0	0	0	0	1	1	1	0	0	1	0	1	0	1	1	0	1	1	0	0	1	0	0	0	1	0	0	0	0	0	0	0	0	1	1	0	0	0	0	1
GCA_002320005.1	o__Peptostreptococcales;f__Anaerovoracaceae;g__Fimisoma;s__Fimisoma sp002320005	NS	1	1	1	0	0	0	0	1	1	1	1	0	1	0	1	1	1	1	0	1	1	0	0	1	0	0	0	1	0	0	0	0	0	0	1	0	1	0	0	0	1	0	1
GCA_900540145.1	o__Peptostreptococcales;f__Anaerovoracaceae;g__Fimisoma;s__Fimisoma sp900540145	NS	1	1	1	0	0	0	0	1	1	1	1	0	1	0	1	0	1	1	1	1	1	1	0	1	0	0	0	1	0	0	0	0	0	0	0	0	1	1	0	0	0	0	1
GCA_900542295.1	o__Peptostreptococcales;f__Anaerovoracaceae;g__Fimisoma;s__Fimisoma sp900542295	NS	1	1	1	0	0	0	1	1	1	1	1	0	1	0	1	1	1	1	0	1	1	0	0	1	0	0	0	1	0	0	0	0	0	0	0	0	1	0	1	0	0	0	1
GCA_900545135.1	o__Peptostreptococcales;f__Anaerovoracaceae;g__Fimisoma;s__Fimisoma sp900545135	NS	1	1	1	0	0	0	0	1	1	1	1	0	1	0	1	0	1	1	0	1	1	0	0	0	0	0	0	1	0	0	0	0	0	0	0	0	1	1	1	0	0	0	1
GCA_900754795.1	o__Peptostreptococcales;f__Anaerovoracaceae;g__Fimisoma;s__Fimisoma sp900754795	NS	1	1	1	0	0	0	0	1	1	1	1	0	1	0	1	0	1	1	0	1	1	0	0	1	0	0	0	1	0	0	0	0	0	0	0	0	1	0	1	0	0	0	1
GCA_905214195.1	o__Peptostreptococcales;f__Anaerovoracaceae;g__Fimisoma;s__Fimisoma sp905214195	NS	1	1	1	0	0	0	1	1	1	1	1	0	1	0	1	0	1	1	0	1	1	0	0	1	0	0	0	1	0	0	0	0	0	0	0	0	1	0	1	0	0	0	1
GCA_014982745.1	o__Peptostreptococcales;f__Anaerovoracaceae;g__Gallibacter;s__Gallibacter intestinalis	RS	1	1	1	1	0	1	0	0	0	0	0	0	0	1	1	1	1	1	1	1	1	1	0	1	0	1	0	1	0	0	0	0	0	0	0	1	1	0	0	0	0	0	1
GCA_022769485.1	o__Peptostreptococcales;f__Anaerovoracaceae;g__JALEJU01;s__JALEJU01 sp022769485	NS	0	0	0	0	0	0	0	0	0	0	0	0	0	0	0	0	0	0	0	0	1	0	1	0	0	0	0	1	0	1	0	0	0	0	0	0	0	0	0	0	0	0	1
MGYG000004198	o__Peptostreptococcales;f__Anaerovoracaceae;g__Lentihominibacter;s__	NS	1	1	1	0	0	0	1	0	0	0	0	0	0	1	1	1	1	1	1	1	1	1	0	1	0	0	0	1	0	0	0	0	0	0	1	0	1	0	1	0	1	0	1
MGYG000004481	o__Peptostreptococcales;f__Anaerovoracaceae;g__Lentihominibacter;s__	NS	1	1	1	0	0	0	1	1	1	1	1	0	1	1	1	1	1	1	0	0	1	0	0	1	0	0	0	1	0	0	0	0	0	0	0	0	1	1	1	0	0	1	1
GCA_900542385.1	o__Peptostreptococcales;f__Anaerovoracaceae;g__Lentihominibacter;s__Lentihominibacter excrementavium	RS	1	1	1	0	0	0	1	0	0	0	0	0	0	1	1	1	1	1	0	0	1	1	0	1	0	0	0	1	0	0	0	0	0	0	0	0	1	1	1	0	0	1	1
GCA_900543485.1	o__Peptostreptococcales;f__Anaerovoracaceae;g__Lentihominibacter;s__Lentihominibacter excrementipullorum	RS	1	1	1	0	0	0	0	1	0	0	0	0	0	1	1	1	1	1	0	0	1	1	0	1	0	0	0	1	0	1	0	0	0	0	1	0	1	1	1	0	1	1	1
GCA_014306095.1	o__Peptostreptococcales;f__Anaerovoracaceae;g__Lentihominibacter;s__Lentihominibacter faecis	RS	1	1	1	0	0	0	1	0	0	0	0	0	0	1	1	1	1	1	0	0	1	1	0	1	0	0	0	1	0	0	0	0	0	0	0	0	1	1	1	0	0	1	1
GCA_014385065.1	o__Peptostreptococcales;f__Anaerovoracaceae;g__Lentihominibacter;s__Lentihominibacter hominis	RS	1	1	1	0	0	0	0	0	0	0	0	0	0	1	1	1	1	1	0	0	1	1	0	1	0	0	0	1	0	0	0	1	0	0	1	0	1	1	0	0	1	1	1
GCA_022773945.1	o__Peptostreptococcales;f__Anaerovoracaceae;g__Lentihominibacter;s__Lentihominibacter sp022773945	NS	1	1	1	0	0	0	1	1	1	1	1	0	1	1	1	1	1	1	0	0	1	0	0	1	1	0	0	1	0	0	0	0	0	0	0	0	1	0	0	0	0	0	1
GCA_902362435.1	o__Peptostreptococcales;f__Anaerovoracaceae;g__Lentihominibacter;s__Lentihominibacter sp900066305	NS	1	1	1	0	0	0	0	1	0	0	0	0	0	1	1	1	1	1	0	0	1	1	0	1	0	0	0	1	0	0	0	1	0	0	1	0	1	1	1	0	1	1	1
GCA_905193765.1	o__Peptostreptococcales;f__Anaerovoracaceae;g__Lentihominibacter;s__Lentihominibacter sp905193765	NS	1	1	1	0	0	1	1	0	0	0	0	0	0	1	1	1	1	1	0	0	1	1	0	1	0	1	0	1	0	0	0	0	0	0	1	1	1	1	1	0	1	1	1
GCA_944383465.1	o__Peptostreptococcales;f__Anaerovoracaceae;g__QAKD01;s__QAKD01 sp003343965	NS	1	1	1	0	0	0	0	0	0	0	1	0	1	0	1	0	1	1	0	1	1	0	1	1	0	0	0	1	0	1	0	0	0	0	0	0	1	0	0	0	0	0	1
GCA_944386585.1	o__Peptostreptococcales;f__Anaerovoracaceae;g__QAKD01;s__QAKD01 sp944386585	NS	1	1	1	0	0	0	0	0	0	0	1	0	0	0	1	0	1	1	0	1	1	0	0	1	0	0	0	1	0	1	0	0	0	0	0	0	1	0	0	0	0	1	1
MGYG000004713	o__Peptostreptococcales;f__Anaerovoracaceae;g__RUG100;s__	NS	0	0	0	0	0	0	1	0	0	0	0	0	0	0	1	0	1	0	0	0	1	1	1	0	0	0	0	0	0	0	0	0	0	0	0	0	1	0	0	0	0	1	1
MGYG000003898	o__Peptostreptococcales;f__Anaerovoracaceae;g__S5-A14a;s__	NS	1	1	1	0	0	0	0	1	1	1	1	0	1	0	1	0	1	1	1	1	1	1	0	1	0	0	0	1	0	1	0	0	0	0	0	0	1	0	0	0	0	1	1
GCA_000758905.1	o__Peptostreptococcales;f__Anaerovoracaceae;g__S5-A14a;s__S5-A14a sp000758905	NS	1	1	1	0	0	0	0	1	1	1	1	0	1	0	1	0	1	1	1	1	1	1	0	1	0	0	0	1	0	1	1	0	0	0	0	0	1	0	0	0	0	1	1
GCA_900553025.1	o__Peptostreptococcales;f__Anaerovoracaceae;g__S5-A14a;s__S5-A14a sp900553025	NS	1	1	1	0	0	0	0	1	1	1	1	0	1	0	1	0	1	1	1	1	0	1	0	1	0	0	0	1	0	1	0	0	0	0	0	0	1	0	0	0	0	1	1
GCA_900547295.1	o__Peptostreptococcales;f__Anaerovoracaceae;g__UMGS973;s__UMGS973 sp900547295	NS	1	1	1	0	0	0	1	0	0	0	0	0	0	1	1	1	1	1	0	0	1	0	0	1	0	0	0	1	0	1	0	0	0	0	1	0	1	0	1	0	1	0	1
GCF_009695905.1	o__Peptostreptococcales;f__Anaerovoracaceae;g__VUNA01;s__VUNA01 sp002299625	NS	0	0	0	0	0	1	0	0	0	0	0	0	0	0	1	0	1	1	0	1	0	0	0	1	1	1	0	1	0	1	0	0	0	0	0	1	1	1	1	0	0	0	1
GCA_934234035.1	o__Peptostreptococcales;f__Anaerovoracaceae;g__VUNA01;s__VUNA01 sp934234035	NS	0	0	0	0	0	1	0	0	0	0	0	0	0	0	1	0	1	1	0	1	0	0	0	1	1	1	0	1	0	1	0	0	0	0	0	1	1	1	0	0	0	0	1
GCA_014333425.1	o__Peptostreptococcales;f__Anaerovoracaceae;g__Zhenpiania;s__Zhenpiania hominis	RS	1	1	1	0	0	1	1	0	0	0	0	0	0	1	1	1	1	1	0	0	1	0	0	1	0	0	1	1	0	0	0	0	0	0	1	1	1	1	1	0	1	1	1
GCA_902363595.1	o__Peptostreptococcales;f__Anaerovoracaceae;g__Zhenpiania;s__Zhenpiania massiliensis	RS	1	1	1	0	0	1	1	0	0	0	0	0	0	1	1	1	1	1	1	1	1	1	1	1	0	0	0	1	0	0	0	1	0	0	1	1	1	1	1	0	1	1	1
GCA_001693775.2	o__Peptostreptococcales;f__Filifactoraceae;g__Criibacterium;s__Criibacterium bergeronii	RS	1	1	1	0	1	1	1	0	0	0	0	0	0	0	1	1	1	1	0	0	1	1	0	1	0	0	0	1	0	0	0	0	0	0	0	1	1	0	0	0	0	1	1
MGYG000003743	o__Peptostreptococcales;f__Filifactoraceae;g__Filifactor;s__	NS	0	0	0	0	1	1	1	0	0	0	0	0	0	0	0	0	1	0	0	0	1	1	0	1	0	0	0	1	0	0	0	0	0	0	0	1	1	0	0	0	0	1	1
GCF_000499525.1	o__Peptostreptococcales;f__Peptostreptococcaceae;g__CCUG-7971;s__CCUG-7971 spG000499525	NS	1	1	1	0	0	0	1	1	1	1	1	1	1	1	0	0	1	1	1	1	1	1	0	1	1	0	1	1	0	0	0	0	1	0	0	0	1	1	1	0	0	1	1
GCA_001077535.2	o__Peptostreptococcales;f__Peptostreptococcaceae;g__Clostridioides;s__Clostridioides difficile	RS	1	1	1	0	0	1	0	1	0	0	0	0	1	1	1	1	1	1	1	1	1	1	0	1	1	1	1	1	0	1	0	1	0	0	0	1	1	1	1	0	0	1	1
GCA_001299635.1	o__Peptostreptococcales;f__Peptostreptococcaceae;g__Clostridioides;s__Clostridioides difficile_A	RS	1	1	1	0	0	1	0	1	0	0	0	0	1	1	1	1	1	1	1	1	1	1	0	1	1	1	1	1	0	1	0	1	0	0	0	1	1	1	1	0	0	1	1
GCA_900604495.1	o__Peptostreptococcales;f__Peptostreptococcaceae;g__GCA-900066495;s__GCA-900066495 sp900066495	NS	0	0	0	0	0	0	1	1	0	0	0	0	0	0	0	0	1	1	0	0	1	0	0	1	1	0	1	1	0	0	0	0	0	0	0	0	1	1	1	1	0	1	1
GCF_012317385.1	o__Peptostreptococcales;f__Peptostreptococcaceae;g__GCA-900066495;s__GCA-900066495 sp900545985	NS	0	0	0	0	0	0	1	1	0	0	0	0	0	1	0	0	1	1	1	0	1	0	0	1	1	0	1	1	0	0	0	0	0	0	0	0	1	1	1	1	0	1	1
GCA_902362365.1	o__Peptostreptococcales;f__Peptostreptococcaceae;g__GCA-900066495;s__GCA-900066495 sp902362365	NS	0	0	0	0	0	0	0	1	0	0	0	0	0	1	0	0	1	0	1	1	1	0	0	1	1	0	1	1	0	0	0	0	0	0	0	0	1	1	1	1	0	1	1
GCA_025148965.1	o__Peptostreptococcales;f__Peptostreptococcaceae;g__Intestinibacter;s__Intestinibacter bartlettii	RS	0	0	0	0	0	0	0	0	0	0	0	0	0	0	0	0	1	0	1	1	1	1	0	1	1	0	1	1	0	1	0	0	0	0	0	0	1	1	1	0	0	1	1
GCF_015667935.1	o__Peptostreptococcales;f__Peptostreptococcaceae;g__Intestinibacter;s__Intestinibacter sp900540355	NS	0	0	0	0	0	0	0	0	0	0	0	0	0	0	0	0	1	0	1	1	1	1	0	1	1	0	1	1	0	1	0	0	0	0	0	0	1	1	1	1	0	1	1
GCA_012922555.1	o__Peptostreptococcales;f__Peptostreptococcaceae;g__Paraclostridium;s__Paraclostridium dentum	RS	1	0	0	0	0	1	1	1	1	1	1	1	1	0	0	0	1	1	1	1	1	1	0	1	1	1	1	1	0	0	0	1	1	0	0	1	1	1	1	0	0	1	1
GCA_000953675.1	o__Peptostreptococcales;f__Peptostreptococcaceae;g__Paraclostridium;s__Paraclostridium sordellii	RS	0	0	0	0	0	1	1	1	0	0	0	0	0	0	0	0	1	1	1	1	1	1	0	1	1	1	1	1	1	0	0	0	1	0	0	1	1	1	1	0	0	1	1
GCA_015668515.1	o__Peptostreptococcales;f__Peptostreptococcaceae;g__Paraclostridium;s__Paraclostridium tenue	RS	0	0	0	0	0	0	1	0	0	0	0	0	0	0	0	0	1	0	1	1	1	1	0	1	1	0	1	1	0	0	0	0	1	0	0	0	1	1	1	0	0	1	1
GCA_008151785.1	o__Peptostreptococcales;f__Peptostreptococcaceae;g__Peptacetobacter;s__Peptacetobacter hiranonis	RS	0	0	0	0	0	0	0	0	0	0	0	0	0	1	0	0	0	0	1	1	1	1	0	1	0	0	0	1	0	0	0	0	0	0	0	0	0	1	1	0	0	1	1
GCA_900539645.1	o__Peptostreptococcales;f__Peptostreptococcaceae;g__Peptacetobacter;s__Peptacetobacter sp900539645	NS	0	0	0	0	0	0	0	0	0	0	0	0	0	1	0	0	0	1	1	1	1	1	0	1	0	0	0	1	0	1	0	0	0	0	0	0	0	1	1	1	0	1	1
GCA_900550335.1	o__Peptostreptococcales;f__Peptostreptococcaceae;g__Peptacetobacter;s__Peptacetobacter sp900550335	NS	0	0	0	0	0	0	0	0	0	0	0	0	0	1	0	0	0	0	1	1	1	1	0	1	0	0	0	1	0	0	0	0	0	0	0	0	0	1	1	1	0	1	1
GCA_000381525.1	o__Peptostreptococcales;f__Peptostreptococcaceae;g__Peptostreptococcus;s__Peptostreptococcus anaerobius	RS	0	0	0	1	0	1	0	0	0	0	0	0	0	0	0	0	1	1	1	1	1	1	0	1	0	1	0	1	0	0	1	0	0	0	1	1	1	1	0	0	1	1	1
GCA_003012055.1	o__Peptostreptococcales;f__Peptostreptococcaceae;g__Peptostreptococcus;s__Peptostreptococcus russellii	RS	0	0	0	0	0	1	0	0	0	0	0	0	0	0	0	0	1	1	1	1	1	1	0	1	0	1	0	1	0	0	0	0	0	0	1	1	1	0	1	0	1	1	1
GCA_900110295.1	o__Peptostreptococcales;f__Peptostreptococcaceae;g__Peptostreptococcus;s__Peptostreptococcus russellii_A	RS	0	0	0	0	0	1	0	0	0	0	0	0	0	0	0	0	1	0	1	1	1	1	0	1	0	0	0	1	0	1	0	0	0	0	0	1	1	1	1	0	0	1	1
GCF_000758885.1	o__Peptostreptococcales;f__Peptostreptococcaceae;g__Peptostreptococcus;s__Peptostreptococcus sp000758885	NS	0	0	0	0	0	1	0	0	0	0	0	0	0	0	0	0	1	1	1	1	1	1	0	1	0	1	0	1	0	0	1	0	0	0	1	1	1	0	0	0	1	1	1
GCA_900759325.1	o__Peptostreptococcales;f__Peptostreptococcaceae;g__Peptostreptococcus;s__Peptostreptococcus sp900759325	NS	0	0	0	1	0	1	0	0	0	0	0	0	0	0	0	0	1	1	1	1	1	1	0	1	0	1	0	1	0	0	0	0	0	0	1	1	1	0	0	0	1	1	1
GCA_000147675.2	o__Peptostreptococcales;f__Peptostreptococcaceae;g__Peptostreptococcus;s__Peptostreptococcus stomatis	RS	0	0	0	0	0	1	0	0	0	0	0	0	0	0	0	0	1	0	1	1	1	1	0	1	0	1	0	1	0	0	0	0	0	0	0	1	1	0	0	0	0	1	1
GCA_900106845.1	o__Peptostreptococcales;f__Peptostreptococcaceae;g__Romboutsia;s__Romboutsia timonensis	RS	0	0	0	0	0	0	1	0	0	0	0	0	0	0	0	0	0	0	1	1	1	1	0	1	1	0	0	1	0	0	0	0	0	0	0	0	0	1	0	0	0	1	1
GCA_000808015.1	o__Peptostreptococcales;f__Peptostreptococcaceae;g__Terrisporobacter;s__Terrisporobacter othiniensis	RS	1	0	0	0	0	0	1	0	0	0	0	0	1	1	0	0	1	1	1	1	1	1	0	1	1	0	1	1	0	0	0	0	0	0	0	0	1	1	1	1	0	1	1
GCA_020748185.1	o__Peptostreptococcales;f__Peptostreptococcaceae;g__Terrisporobacter;s__Terrisporobacter petrolearius	RS	0	0	0	0	0	0	1	0	0	0	0	0	0	1	0	0	1	1	1	1	1	1	0	1	1	0	1	1	1	0	0	1	1	0	0	0	1	1	1	0	0	1	1
GCA_900557165.1	o__Peptostreptococcales;f__Peptostreptococcaceae;g__Terrisporobacter;s__Terrisporobacter sp900557165	NS	0	0	0	0	0	0	0	0	0	0	0	0	0	1	0	0	0	1	0	0	1	0	0	0	1	0	0	1	0	0	0	0	0	0	0	0	0	1	0	0	0	1	1
GCA_902363255.1	o__Peptostreptococcales;f__Peptostreptococcaceae;g__Terrisporobacter;s__Terrisporobacter sp902363255	NS	1	0	0	0	0	0	1	0	0	0	0	0	1	1	0	0	1	1	1	1	1	1	0	1	1	0	1	1	0	0	0	0	0	0	0	0	1	1	1	0	0	1	1
GCA_934457515.1	o__RGIG6154;f__RGIG6154;g__RGIG6154;s__RGIG6154 sp934457515	NS	0	0	0	0	0	0	0	0	0	0	0	0	0	0	0	0	0	0	0	0	1	0	1	1	0	0	0	1	0	0	0	0	0	0	0	0	0	1	1	1	0	1	1
GCA_934792465.1	o__RUG12999;f__RUG12999;g__CAKVOK01;s__CAKVOK01 sp934792465	NS	0	0	0	0	0	0	1	0	0	0	0	0	0	0	0	0	0	0	0	0	1	1	1	1	1	0	0	1	0	1	0	0	0	0	0	0	0	1	1	1	0	1	1
MGYG000003776	o__Saccharofermentanales;f__DTU023;g__SFGY01;s__	NS	0	0	0	0	1	1	1	0	1	0	1	0	0	0	1	0	1	1	1	1	1	0	0	0	0	0	0	0	0	0	0	0	0	0	0	1	1	0	0	0	0	0	1
GCA_004556455.1	o__Saccharofermentanales;f__DTU023;g__SFGY01;s__SFGY01 sp004556455	NS	1	1	1	1	1	1	1	1	1	1	1	0	0	0	1	0	1	1	1	1	1	1	1	0	0	0	0	0	0	0	0	0	0	0	0	1	1	0	0	0	0	1	1
GCA_902373515.1	o__Saccharofermentanales;f__Fastidiosipilaceae;g__KA00274;s__KA00274 sp902373515	NS	0	0	0	0	0	0	1	0	0	0	0	0	0	0	0	0	0	0	0	0	1	1	0	1	0	1	0	1	0	1	0	0	0	0	0	0	0	1	0	0	0	1	1
GCA_000433135.1	o__TANB77;f__CAG-465;g__CAG-465;s__CAG-465 sp000433135	NS	0	0	0	0	0	0	0	0	0	0	0	0	0	0	0	0	0	0	0	0	1	1	0	1	0	1	0	0	0	0	0	0	0	0	0	0	0	0	0	0	0	1	1
GCA_000433335.1	o__TANB77;f__CAG-465;g__CAG-465;s__CAG-465 sp000433335	NS	0	0	0	0	0	0	0	0	0	0	0	0	0	0	0	0	0	1	0	0	1	1	0	1	0	1	0	0	0	0	0	0	0	0	0	0	0	0	0	0	0	1	1
GCA_000433755.1	o__TANB77;f__CAG-465;g__CAG-465;s__CAG-465 sp000433755	NS	0	0	0	0	0	0	0	0	0	0	0	0	0	0	0	0	0	0	0	0	1	1	0	1	1	1	0	0	0	0	0	0	0	0	0	0	0	0	0	0	0	1	1
GCA_900554875.1	o__TANB77;f__CAG-465;g__CAG-465;s__CAG-465 sp900554875	NS	0	0	0	0	0	0	0	0	0	0	0	0	0	0	0	0	0	0	0	0	1	1	0	1	0	1	0	0	0	0	0	0	0	0	0	0	0	0	0	0	0	1	1
GCA_905204915.1	o__TANB77;f__CAG-465;g__CAG-465;s__CAG-465 sp905204915	NS	0	0	0	0	0	0	0	0	0	0	0	0	0	0	0	0	0	0	0	0	1	1	0	1	0	1	0	0	0	0	0	0	0	0	0	0	0	1	0	0	0	1	1
GCA_934130595.1	o__TANB77;f__CAG-465;g__CAG-465;s__CAG-465 sp934130595	NS	0	0	0	1	0	0	0	0	0	0	0	0	0	0	0	0	0	0	0	0	1	1	0	1	0	1	0	0	0	0	0	0	0	0	0	0	0	1	0	0	0	1	1
GCA_944388565.1	o__TANB77;f__CAG-465;g__CAG-465;s__CAG-465 sp944388565	NS	0	0	0	0	0	0	0	0	0	0	0	0	0	0	0	0	0	0	0	0	1	1	0	1	0	1	0	0	0	0	0	0	0	0	0	0	0	1	0	0	0	1	1
GCA_900553785.1	o__TANB77;f__CAG-465;g__UMGS1649;s__UMGS1649 sp900553785	NS	0	0	0	0	0	0	0	0	0	0	0	0	0	0	0	0	0	0	0	0	1	1	0	1	0	0	0	0	0	0	0	0	0	0	0	0	0	1	0	0	0	1	1
GCA_000434195.1	o__TANB77;f__CAG-508;g__CAG-245;s__CAG-245 sp000434195	NS	0	0	0	0	0	0	0	0	0	0	0	0	0	0	0	0	0	0	0	1	1	1	0	1	0	0	0	0	0	0	0	0	0	0	0	0	0	1	0	0	0	1	1
GCA_000435175.1	o__TANB77;f__CAG-508;g__CAG-245;s__CAG-245 sp000435175	NS	0	0	0	0	0	0	0	0	0	0	0	0	0	0	0	0	0	0	0	0	1	1	0	1	0	1	0	0	0	0	0	0	0	0	0	0	0	1	0	0	0	1	1
GCA_900552135.1	o__TANB77;f__CAG-508;g__CAG-245;s__CAG-245 sp900552135	NS	0	0	0	0	0	0	0	0	0	0	0	0	0	0	0	0	0	0	0	0	1	1	0	1	1	0	0	0	0	0	0	0	0	0	0	0	0	1	0	0	0	1	1
GCA_900758165.1	o__TANB77;f__CAG-508;g__CAG-245;s__CAG-245 sp900758165	NS	0	0	0	0	0	0	0	0	0	0	0	0	0	0	0	0	0	0	0	0	1	1	0	0	0	0	0	0	0	0	0	0	0	0	0	0	0	0	0	0	0	1	1
GCA_900761475.1	o__TANB77;f__CAG-508;g__CAG-245;s__CAG-245 sp900761475	NS	0	0	0	0	0	0	0	0	0	0	0	0	0	0	0	0	0	0	0	0	1	1	0	0	1	1	0	0	0	0	0	0	0	0	0	0	0	1	0	0	0	1	1
GCA_934119935.1	o__TANB77;f__CAG-508;g__CAG-245;s__CAG-245 sp934119935	NS	0	0	0	0	0	0	0	0	0	0	0	0	0	0	0	0	0	0	0	0	1	1	0	1	0	1	0	0	0	0	0	0	0	0	0	0	0	1	0	0	0	1	1
GCA_934122035.1	o__TANB77;f__CAG-508;g__CAG-245;s__CAG-245 sp934122035	NS	0	0	0	0	0	0	0	0	0	0	0	0	0	0	0	0	0	0	0	0	0	0	0	0	1	0	0	0	0	0	0	0	0	0	0	0	0	1	0	0	0	0	0
MGYG000000421	o__TANB77;f__CAG-508;g__CAG-269;s__	NS	0	0	0	0	0	0	0	0	0	0	0	0	0	0	0	0	0	0	0	0	1	1	0	1	1	0	0	0	0	0	0	0	0	0	0	0	0	1	0	0	0	1	1
MGYG000001825	o__TANB77;f__CAG-508;g__CAG-269;s__	NS	0	0	0	0	0	0	0	0	0	0	0	0	0	0	0	0	0	0	0	0	1	1	0	1	0	0	0	0	0	0	0	0	0	0	0	0	0	1	0	0	0	1	1
MGYG000004411	o__TANB77;f__CAG-508;g__CAG-269;s__	NS	0	0	0	0	0	0	0	0	0	0	0	0	0	0	0	0	0	0	0	0	1	1	0	1	1	0	0	0	0	0	0	0	0	0	0	0	0	1	0	0	0	1	1
GCA_000431335.1	o__TANB77;f__CAG-508;g__CAG-269;s__CAG-269 sp000431335	NS	0	0	0	0	0	0	0	0	0	0	0	0	0	0	0	0	0	0	0	0	1	1	0	1	1	0	0	0	0	0	0	0	0	0	0	0	0	1	0	0	0	1	1
GCA_000435535.1	o__TANB77;f__CAG-508;g__CAG-269;s__CAG-269 sp000435535	NS	0	0	0	0	0	0	0	0	0	0	0	0	0	0	0	0	0	0	0	0	1	1	0	1	1	0	0	0	0	0	0	0	0	0	0	0	0	1	0	0	0	1	1
GCA_000437215.1	o__TANB77;f__CAG-508;g__CAG-269;s__CAG-269 sp000437215	NS	0	0	0	0	0	0	0	0	0	0	0	0	0	0	0	0	0	0	0	0	1	1	0	1	1	0	0	0	0	0	0	0	0	0	0	0	0	1	0	0	0	1	1
GCA_000438255.1	o__TANB77;f__CAG-508;g__CAG-269;s__CAG-269 sp000438255	NS	0	0	0	0	0	0	0	0	0	0	0	0	0	0	0	0	0	0	0	0	1	1	0	1	1	0	0	0	0	0	0	0	0	0	0	0	0	1	0	0	0	1	1
GCA_001916005.1	o__TANB77;f__CAG-508;g__CAG-269;s__CAG-269 sp001916005	NS	0	0	0	0	0	0	0	0	0	0	0	0	0	0	0	0	0	0	0	0	1	1	0	1	1	0	0	0	0	0	0	0	0	0	0	0	0	1	0	0	0	1	1
GCA_001916035.1	o__TANB77;f__CAG-508;g__CAG-269;s__CAG-269 sp001916035	NS	0	0	0	0	0	0	0	0	0	0	0	0	0	0	0	0	0	0	0	0	1	1	0	1	1	0	0	0	0	0	0	0	0	0	0	0	0	1	0	0	0	1	1
GCA_001916055.1	o__TANB77;f__CAG-508;g__CAG-269;s__CAG-269 sp001916055	NS	0	0	0	0	0	0	0	0	0	0	0	0	0	0	0	0	0	0	0	0	1	1	0	1	1	0	0	0	0	0	0	0	0	0	0	0	0	1	0	0	0	1	1
GCA_001916065.1	o__TANB77;f__CAG-508;g__CAG-269;s__CAG-269 sp001916065	NS	0	0	0	0	0	0	0	0	0	0	0	0	0	0	0	0	0	0	0	0	1	1	0	1	1	0	0	0	0	0	0	0	0	0	0	0	0	1	0	0	0	1	1
GCA_003525075.1	o__TANB77;f__CAG-508;g__CAG-269;s__CAG-269 sp003525075	NS	0	0	0	0	0	0	0	0	0	0	0	0	0	0	0	0	0	0	0	0	1	1	0	1	1	0	0	0	0	0	0	0	0	0	0	0	0	1	0	0	0	1	1
GCA_934167445.1	o__TANB77;f__CAG-508;g__CAG-269;s__CAG-269 sp014846485	NS	0	0	0	0	0	0	0	0	0	0	0	0	0	0	0	0	0	0	0	0	1	1	0	1	1	0	0	0	0	0	0	0	0	0	0	0	0	1	0	0	0	1	1
GCA_900551615.1	o__TANB77;f__CAG-508;g__CAG-269;s__CAG-269 sp900551615	NS	0	0	0	0	0	0	0	0	0	0	0	0	0	0	0	0	0	0	0	0	1	1	0	1	0	0	0	0	0	0	0	0	0	0	0	0	0	1	0	0	0	1	1
GCA_900552555.1	o__TANB77;f__CAG-508;g__CAG-269;s__CAG-269 sp900552555	NS	0	0	0	0	0	0	0	0	0	0	0	0	0	0	0	0	0	0	0	0	1	1	0	1	1	0	0	0	0	0	0	0	0	0	0	0	0	1	0	0	0	1	1
GCA_900553125.1	o__TANB77;f__CAG-508;g__CAG-269;s__CAG-269 sp900553125	NS	0	0	0	0	0	0	0	0	0	0	0	0	0	0	0	0	0	0	0	0	1	1	0	1	1	0	0	0	0	0	0	0	0	0	0	0	0	1	0	0	0	1	1
GCA_900553985.1	o__TANB77;f__CAG-508;g__CAG-269;s__CAG-269 sp900553985	NS	0	0	0	0	0	0	0	0	0	0	0	0	0	0	0	0	0	0	0	0	1	1	0	1	1	0	0	0	0	0	0	0	0	0	0	0	0	1	0	0	0	1	1
GCA_900554175.1	o__TANB77;f__CAG-508;g__CAG-269;s__CAG-269 sp900554175	NS	0	0	0	0	0	0	0	0	0	0	0	0	0	0	0	0	0	0	0	0	1	1	0	1	0	1	0	0	0	0	0	0	0	0	0	0	0	1	0	0	0	1	1
GCA_900554365.1	o__TANB77;f__CAG-508;g__CAG-269;s__CAG-269 sp900554365	NS	0	0	0	0	0	0	0	0	0	0	0	0	0	0	0	0	0	0	0	0	1	1	0	1	0	0	0	0	0	0	0	0	0	0	0	0	0	0	0	0	0	1	1
GCA_900554565.1	o__TANB77;f__CAG-508;g__CAG-269;s__CAG-269 sp900554565	NS	0	0	0	0	0	0	0	0	0	0	0	0	0	0	0	0	0	0	0	0	1	1	0	1	1	0	0	0	0	0	0	0	0	0	0	0	0	1	0	0	0	1	1
GCA_900555615.1	o__TANB77;f__CAG-508;g__CAG-269;s__CAG-269 sp900555615	NS	0	0	0	0	0	0	0	0	0	0	0	0	0	0	0	0	0	0	0	0	1	1	0	0	1	0	0	0	0	0	0	0	0	0	0	0	0	1	0	0	0	1	1
GCA_900556345.1	o__TANB77;f__CAG-508;g__CAG-269;s__CAG-269 sp900556345	NS	0	0	0	0	0	0	0	0	0	0	0	0	0	0	0	0	0	0	0	0	1	1	0	1	1	0	0	0	0	0	0	0	0	0	0	0	0	1	0	0	0	1	1
GCA_900556695.1	o__TANB77;f__CAG-508;g__CAG-269;s__CAG-269 sp900556695	NS	0	0	0	0	0	0	0	0	0	0	0	0	0	0	0	0	0	0	0	0	1	1	0	1	1	0	0	0	1	0	0	0	0	0	0	0	0	1	0	0	0	1	1
GCA_900556865.1	o__TANB77;f__CAG-508;g__CAG-269;s__CAG-269 sp900556865	NS	0	0	0	0	0	0	0	0	0	0	0	0	0	0	0	0	0	0	0	0	1	1	0	0	0	0	0	0	0	0	0	0	0	0	0	0	0	1	0	0	0	1	1
GCA_900556945.1	o__TANB77;f__CAG-508;g__CAG-269;s__CAG-269 sp900556945	NS	0	0	0	0	0	0	0	0	0	0	0	0	0	0	0	0	0	0	0	0	1	1	0	1	1	0	0	0	0	0	0	0	0	0	0	0	0	1	0	0	0	1	1
GCA_900753165.1	o__TANB77;f__CAG-508;g__CAG-269;s__CAG-269 sp900753165	NS	0	0	0	0	0	0	0	0	0	0	0	0	0	0	0	0	0	0	0	0	1	1	0	1	0	0	0	0	0	0	0	0	0	0	0	0	0	1	0	0	0	1	1
GCA_900754285.1	o__TANB77;f__CAG-508;g__CAG-269;s__CAG-269 sp900754285	NS	0	0	0	0	0	0	0	0	0	0	0	0	0	0	0	0	0	0	0	0	1	1	0	1	1	0	0	0	0	0	0	0	0	0	0	0	0	1	0	0	0	1	1
GCA_900762425.1	o__TANB77;f__CAG-508;g__CAG-269;s__CAG-269 sp900762425	NS	0	0	0	0	0	0	0	0	0	0	0	0	0	0	0	0	0	0	0	0	1	1	0	1	1	0	0	0	0	0	0	0	0	0	0	0	0	1	0	0	0	1	1
GCA_905203195.1	o__TANB77;f__CAG-508;g__CAG-269;s__CAG-269 sp905203195	NS	0	0	0	0	0	0	0	0	0	0	0	0	0	0	0	0	0	0	0	0	1	1	0	1	0	0	0	0	0	0	0	0	0	0	0	0	0	1	0	0	0	1	1
GCA_905203305.1	o__TANB77;f__CAG-508;g__CAG-269;s__CAG-269 sp905203305	NS	0	0	0	0	0	0	0	0	0	0	0	0	0	0	0	0	0	0	0	0	1	1	0	1	1	0	0	0	0	0	0	0	0	0	0	0	0	1	0	0	0	1	1
GCA_905213875.1	o__TANB77;f__CAG-508;g__CAG-269;s__CAG-269 sp905213875	NS	0	0	0	0	0	0	0	0	0	0	0	0	0	0	0	0	0	0	0	0	1	1	0	1	1	0	0	0	0	0	0	0	0	0	0	0	0	1	0	0	0	1	1
GCA_905215845.1	o__TANB77;f__CAG-508;g__CAG-269;s__CAG-269 sp905215845	NS	0	0	0	0	0	0	0	0	0	0	0	0	0	0	0	0	0	0	0	0	1	1	0	1	1	0	0	0	0	0	0	0	0	0	0	0	0	1	0	0	0	1	1
GCA_934120675.1	o__TANB77;f__CAG-508;g__CAG-269;s__CAG-269 sp934120675	NS	0	0	0	0	0	0	0	0	0	0	0	0	0	0	0	0	0	0	0	0	1	1	0	1	1	0	0	0	0	0	0	0	0	0	0	0	0	1	0	0	0	1	1
GCA_934130935.1	o__TANB77;f__CAG-508;g__CAG-269;s__CAG-269 sp934130935	NS	0	0	0	0	0	0	0	0	0	0	0	0	0	0	0	0	0	0	0	0	1	1	0	1	1	0	0	0	0	0	0	0	0	0	0	0	0	1	0	0	0	1	1
GCA_934133175.1	o__TANB77;f__CAG-508;g__CAG-269;s__CAG-269 sp934133175	NS	0	0	0	0	0	0	0	0	0	0	0	0	0	0	0	0	0	0	0	0	1	1	0	1	1	0	0	0	0	0	0	0	0	0	0	0	0	1	0	0	0	1	1
GCA_934148985.1	o__TANB77;f__CAG-508;g__CAG-269;s__CAG-269 sp934148985	NS	0	0	0	0	0	0	0	0	0	0	0	0	0	0	0	0	0	0	0	0	1	1	0	0	1	0	0	0	0	0	0	0	0	0	0	0	0	1	0	0	0	1	1
GCA_934149075.1	o__TANB77;f__CAG-508;g__CAG-269;s__CAG-269 sp934149075	NS	0	0	0	0	0	0	0	0	0	0	0	0	0	0	0	0	0	0	0	0	1	1	0	1	1	0	0	0	0	0	0	0	0	0	0	0	0	1	0	0	0	1	1
GCA_934167435.1	o__TANB77;f__CAG-508;g__CAG-269;s__CAG-269 sp934167435	NS	0	0	0	0	0	0	0	0	0	0	0	0	0	0	0	0	0	0	0	0	1	1	0	1	1	0	0	0	0	0	0	0	0	0	0	0	0	1	0	0	0	1	1
GCA_934169725.1	o__TANB77;f__CAG-508;g__CAG-269;s__CAG-269 sp934169725	NS	0	0	0	0	0	0	0	0	0	0	0	0	0	0	0	0	0	0	0	0	1	1	0	1	1	0	0	0	0	0	0	0	0	0	0	0	0	1	0	0	0	1	1
GCA_934184665.1	o__TANB77;f__CAG-508;g__CAG-269;s__CAG-269 sp934184665	NS	0	0	0	0	0	0	0	0	0	0	0	0	0	0	0	0	0	0	0	0	1	1	0	1	0	0	0	0	0	0	0	0	0	0	0	0	0	1	0	0	0	1	1
MGYG000004078	o__TANB77;f__CAG-508;g__CAG-273;s__	NS	0	0	0	0	0	0	0	0	0	0	0	0	0	0	0	0	0	0	0	0	1	1	0	1	1	0	0	0	0	0	0	0	0	0	0	0	0	1	0	0	0	1	1
MGYG000004539	o__TANB77;f__CAG-508;g__CAG-273;s__	NS	0	0	0	0	0	0	0	0	0	0	0	0	0	0	0	0	0	0	0	0	1	1	0	1	1	0	0	0	1	0	0	0	0	0	0	0	0	1	0	0	0	1	1
GCA_000435755.1	o__TANB77;f__CAG-508;g__CAG-273;s__CAG-273 sp000435755	NS	0	0	0	0	0	0	0	0	0	0	0	0	0	0	0	0	0	0	0	0	1	1	0	1	0	0	0	0	0	0	0	0	0	0	0	0	0	1	0	0	0	0	1
GCA_000437855.1	o__TANB77;f__CAG-508;g__CAG-273;s__CAG-273 sp000437855	NS	0	0	0	0	0	0	0	0	0	0	0	0	0	0	0	0	0	0	0	0	1	1	0	1	0	0	0	0	0	0	0	0	0	0	0	0	0	1	0	0	0	1	1
GCA_000438355.1	o__TANB77;f__CAG-508;g__CAG-273;s__CAG-273 sp000438355	NS	0	0	0	0	0	0	0	0	0	0	0	0	0	0	0	0	0	0	0	0	1	1	0	1	1	0	0	0	1	0	0	0	0	0	0	0	0	1	0	0	0	1	1
GCA_003507395.1	o__TANB77;f__CAG-508;g__CAG-273;s__CAG-273 sp003507395	NS	0	0	0	0	0	0	0	0	0	0	0	0	0	0	0	0	0	0	0	1	1	1	0	1	0	0	0	0	0	0	0	0	0	0	0	0	0	1	0	0	0	1	1
GCA_003534295.1	o__TANB77;f__CAG-508;g__CAG-273;s__CAG-273 sp003534295	NS	0	0	0	0	0	0	0	0	0	0	0	0	0	0	0	0	0	0	0	1	1	1	0	1	0	0	0	0	0	0	0	0	0	0	0	0	0	1	0	0	0	1	1
GCA_900752095.1	o__TANB77;f__CAG-508;g__CAG-273;s__CAG-273 sp900752095	NS	0	0	0	0	0	0	0	0	0	0	0	0	0	0	0	0	0	0	0	0	1	1	0	1	0	0	0	0	0	0	0	0	0	0	0	0	0	1	0	0	0	1	1
GCA_900752335.1	o__TANB77;f__CAG-508;g__CAG-273;s__CAG-273 sp900752335	NS	0	0	0	0	0	0	0	0	0	0	0	0	0	0	0	0	0	0	0	0	1	1	0	1	1	0	0	0	0	0	0	0	0	0	0	0	0	1	0	0	0	1	1
GCA_902406115.1	o__TANB77;f__CAG-508;g__CAG-273;s__CAG-273 sp902406115	NS	0	0	0	0	0	0	0	0	0	0	0	0	0	0	0	0	0	0	0	0	1	1	0	1	0	0	0	0	0	0	0	0	0	0	0	0	0	1	0	0	0	1	1
GCA_905214245.1	o__TANB77;f__CAG-508;g__CAG-273;s__CAG-273 sp905214245	NS	0	0	0	0	0	0	0	0	0	0	0	0	0	0	0	0	0	0	0	0	1	1	0	1	0	0	0	0	0	0	0	0	0	0	0	0	0	1	0	0	0	1	1
GCA_905215615.1	o__TANB77;f__CAG-508;g__CAG-273;s__CAG-273 sp905215615	NS	0	0	0	0	0	0	0	0	0	0	0	0	0	0	0	0	0	0	0	0	1	1	0	1	1	0	0	0	1	0	0	0	0	0	0	0	0	1	0	0	0	1	1
GCA_934121885.1	o__TANB77;f__CAG-508;g__CAG-273;s__CAG-273 sp934121885	NS	0	0	0	0	0	0	0	0	0	0	0	0	0	0	0	0	0	0	0	0	1	1	0	1	0	0	0	0	0	0	0	0	0	0	0	0	0	1	0	0	0	1	1
GCA_934167305.1	o__TANB77;f__CAG-508;g__CAG-273;s__CAG-273 sp934167305	NS	0	0	0	0	0	0	0	0	0	0	0	0	0	0	0	0	0	0	0	0	0	1	0	1	0	0	0	0	0	0	0	0	0	0	0	0	0	1	0	0	0	1	0
GCA_000434035.1	o__TANB77;f__CAG-508;g__CAG-452;s__CAG-452 sp000434035	NS	0	0	0	0	0	0	0	0	0	0	0	0	0	0	0	0	0	0	0	0	1	1	0	1	0	1	0	0	0	0	0	0	0	0	0	0	0	1	0	0	0	1	1
GCA_900770415.1	o__TANB77;f__CAG-508;g__CAG-452;s__CAG-452 sp900770415	NS	0	0	0	0	0	0	0	0	0	0	0	0	0	0	0	0	0	0	0	0	1	1	0	1	0	1	0	0	0	0	0	0	0	0	0	0	0	0	0	0	0	1	1
GCA_934167165.1	o__TANB77;f__CAG-508;g__CAG-452;s__CAG-452 sp934167165	NS	0	0	0	0	0	0	0	0	0	0	0	0	0	0	0	0	0	0	0	0	1	1	0	1	0	1	0	0	0	0	0	0	0	0	0	0	0	1	0	0	0	1	1
GCA_000434015.1	o__TANB77;f__CAG-508;g__CAG-492;s__CAG-492 sp000434015	NS	0	0	0	0	0	0	0	0	0	0	0	0	0	0	0	0	0	0	0	0	1	1	0	1	1	0	0	0	1	0	0	0	0	0	0	0	0	1	0	0	0	1	1
GCA_000434335.1	o__TANB77;f__CAG-508;g__CAG-492;s__CAG-492 sp000434335	NS	0	0	0	0	0	0	0	0	0	0	0	0	0	0	0	0	0	0	0	0	1	1	0	1	1	0	0	0	1	0	0	0	0	0	0	0	0	1	0	0	0	1	1
GCA_900553225.1	o__TANB77;f__CAG-508;g__CAG-492;s__CAG-492 sp900553225	NS	0	0	0	0	0	0	0	0	0	0	0	0	0	0	0	0	0	0	0	0	1	1	0	1	1	0	0	0	1	0	0	0	0	0	0	0	0	1	0	0	0	1	1
GCA_900557045.1	o__TANB77;f__CAG-508;g__CAG-492;s__CAG-492 sp900557045	NS	0	0	0	0	0	0	0	0	0	0	0	0	0	0	0	0	0	0	0	0	1	1	0	1	0	0	0	0	0	0	0	0	0	0	0	0	0	1	0	0	0	1	1
GCA_900557195.1	o__TANB77;f__CAG-508;g__CAG-492;s__CAG-492 sp900557195	NS	0	0	0	0	0	0	0	0	0	0	0	0	0	0	0	0	0	0	0	1	0	1	0	1	1	1	0	0	1	0	0	0	0	0	0	0	0	1	0	0	0	1	1
GCA_905215935.1	o__TANB77;f__CAG-508;g__CAG-492;s__CAG-492 sp905215935	NS	0	0	0	0	0	0	0	0	0	0	0	0	0	0	0	0	0	0	0	1	1	1	0	1	1	1	0	0	1	0	0	0	0	0	0	0	0	1	0	0	0	1	1
GCA_934129745.1	o__TANB77;f__CAG-508;g__CAG-492;s__CAG-492 sp934129745	NS	0	0	0	0	0	0	0	0	0	0	0	0	0	0	0	0	0	0	0	0	1	1	0	1	1	0	0	0	0	0	0	0	0	0	0	0	0	1	0	0	0	1	1
GCA_000433915.1	o__TANB77;f__CAG-508;g__CAG-793;s__CAG-793 sp000433915	NS	0	0	0	0	0	0	0	0	0	0	0	0	0	0	0	0	0	0	0	0	1	1	0	1	1	0	0	0	0	0	0	0	0	0	0	0	0	1	0	0	0	1	1
GCA_900557475.1	o__TANB77;f__CAG-508;g__CAG-793;s__CAG-793 sp900557475	NS	0	0	0	0	0	0	0	0	0	0	0	0	0	0	0	0	0	0	0	0	1	1	0	0	1	0	0	0	1	0	0	0	0	0	0	0	0	1	0	0	0	1	1
GCA_930990125.1	o__TANB77;f__CAG-508;g__CAKNOI01;s__CAKNOI01 sp930990125	NS	0	0	0	0	0	0	0	0	0	0	0	0	0	0	0	0	0	0	0	0	0	0	0	1	1	0	0	0	0	0	0	0	0	0	0	0	0	1	0	0	0	0	0
GCA_900770385.1	o__TANB77;f__CAG-508;g__HGM13634;s__HGM13634 sp900770385	NS	0	0	0	0	0	0	0	0	0	0	0	0	0	0	0	0	0	0	0	0	1	1	0	1	1	0	0	0	0	0	0	0	0	0	0	0	0	1	0	0	0	1	1
GCA_905198755.1	o__TANB77;f__CAG-508;g__HGM13634;s__HGM13634 sp905198755	NS	0	0	0	0	0	0	0	0	0	0	0	0	0	0	0	0	0	0	0	0	1	1	0	1	1	0	0	0	0	0	0	0	0	0	0	0	0	1	0	0	0	1	1
MGYG000003749	o__TANB77;f__CAG-508;g__JABCPO02;s__	NS	0	0	0	0	0	0	0	0	0	0	0	0	0	0	0	0	0	0	0	0	1	1	0	1	1	0	0	0	0	0	0	0	0	0	0	0	0	0	0	0	0	0	1
MGYG000003781	o__TANB77;f__CAG-508;g__JABCPO02;s__	NS	0	0	0	0	0	0	0	0	0	0	0	0	0	0	0	0	0	0	0	0	1	1	0	1	1	0	0	0	0	0	0	0	0	0	0	0	0	0	0	0	0	0	1
GCA_018714565.1	o__TANB77;f__CAG-508;g__Merdicola;s__Merdicola faecigallinarum	RS	0	0	0	0	0	0	0	0	0	0	0	0	0	0	0	0	0	0	0	0	1	0	0	1	1	0	0	0	0	0	0	0	0	0	0	0	0	1	0	0	0	0	1
GCA_018371855.1	o__TANB77;f__CAG-508;g__Merdicola;s__Merdicola sp018371855	NS	0	0	0	0	0	0	0	0	0	0	0	0	0	0	0	0	0	0	0	0	1	1	0	1	1	0	0	0	0	0	0	0	0	0	0	0	0	1	0	0	0	1	1
GCA_900552655.1	o__TANB77;f__CAG-508;g__Merdicola;s__Merdicola sp900552655	NS	0	0	0	0	0	0	0	0	0	0	0	0	0	0	0	0	0	0	0	0	1	1	0	1	1	0	0	0	0	0	0	0	0	0	0	0	0	1	0	0	0	1	1
GCA_900553015.1	o__TANB77;f__CAG-508;g__Merdicola;s__Merdicola sp900553015	NS	0	0	0	0	0	0	0	0	0	0	0	0	0	0	0	0	0	0	0	0	1	1	0	1	1	0	0	0	0	0	0	0	0	0	0	0	0	1	0	0	0	1	1
GCA_900555085.1	o__TANB77;f__CAG-508;g__Merdicola;s__Merdicola sp900555085	NS	0	0	0	0	0	0	0	0	0	0	0	0	0	0	0	0	0	0	0	0	1	1	0	1	1	0	0	0	1	0	0	0	0	0	0	0	0	1	0	0	0	1	1
GCA_900754085.1	o__TANB77;f__CAG-508;g__Merdicola;s__Merdicola sp900754085	NS	0	0	0	0	0	0	0	0	0	0	0	0	0	0	0	0	0	0	0	0	1	1	0	1	1	0	0	0	0	0	0	0	0	0	0	0	0	1	0	0	0	1	1
GCA_900759015.1	o__TANB77;f__CAG-508;g__Merdicola;s__Merdicola sp900759015	NS	0	0	0	0	0	0	0	0	0	0	0	0	0	0	0	0	0	0	0	0	1	1	0	1	1	0	0	0	0	0	0	0	0	0	0	0	0	1	0	0	0	1	1
GCA_905200315.1	o__TANB77;f__CAG-508;g__Merdicola;s__Merdicola sp905200315	NS	0	0	0	0	0	0	0	0	0	0	0	0	0	0	0	0	0	0	0	0	1	1	0	1	1	0	0	0	1	1	0	0	0	0	0	0	0	1	0	0	0	1	1
MGYG000004073	o__TANB77;f__CAG-508;g__Scatovivens;s__	NS	0	0	0	0	0	0	0	0	0	0	0	0	0	0	0	0	0	0	0	0	1	1	0	1	1	0	0	0	0	0	0	0	0	0	0	0	0	1	0	0	0	1	1
GCA_900553685.1	o__TANB77;f__CAG-508;g__Scatovivens;s__Scatovivens faecipullorum	RS	0	0	0	0	0	0	0	0	0	0	0	0	0	0	0	0	0	0	0	0	1	1	0	1	1	0	0	0	0	0	0	0	0	0	0	0	0	1	0	0	0	1	1
GCA_900768805.1	o__TANB77;f__CAG-508;g__Scatovivens;s__Scatovivens sp900768805	NS	0	0	0	0	0	0	0	0	0	0	0	0	0	0	0	0	0	0	0	0	0	1	0	1	1	0	0	0	0	0	0	0	0	0	0	0	0	1	0	0	0	1	0
GCA_934182465.1	o__TANB77;f__CAG-508;g__Scatovivens;s__Scatovivens sp934182465	NS	0	0	0	0	0	0	0	0	0	0	0	0	0	0	0	0	0	0	0	0	1	1	0	1	1	0	0	0	0	0	0	0	0	0	0	0	0	1	0	0	0	1	1
MGYG000002797	o__TANB77;f__CAG-508;g__UMGS1663;s__	NS	0	0	0	0	0	0	0	0	0	0	0	0	0	0	0	0	0	0	0	0	1	1	0	1	1	0	0	0	0	0	0	0	0	0	0	0	0	1	0	0	0	1	1
GCA_900553405.1	o__TANB77;f__CAG-508;g__UMGS1663;s__UMGS1663 sp900553405	NS	0	0	0	0	0	0	0	0	0	0	0	0	0	0	0	0	0	0	0	0	1	1	0	1	1	0	0	0	0	0	0	0	0	0	0	0	0	1	0	0	0	1	1
GCA_900553865.1	o__TANB77;f__CAG-508;g__UMGS1663;s__UMGS1663 sp900553865	NS	0	0	0	0	0	0	0	0	0	0	0	0	0	0	0	0	0	0	0	0	1	1	0	1	1	0	0	0	0	0	0	0	0	0	0	0	0	1	0	0	0	1	1
GCA_900753245.1	o__TANB77;f__CAG-508;g__UMGS1663;s__UMGS1663 sp900753245	NS	0	0	0	0	0	0	0	1	0	0	0	0	0	0	0	0	0	0	0	0	1	1	0	1	0	0	0	0	0	0	0	0	0	0	0	0	0	0	0	0	0	1	1
GCA_934153805.1	o__TANB77;f__CAG-508;g__UMGS1663;s__UMGS1663 sp934153805	NS	0	0	0	0	0	0	0	0	0	0	0	0	0	0	0	0	0	1	0	0	1	1	0	1	1	0	0	0	0	0	0	0	0	0	0	0	0	1	0	0	0	1	1
GCA_900554815.1	o__TANB77;f__CAG-508;g__UMGS1754;s__UMGS1754 sp900554815	NS	0	0	0	0	0	0	0	0	0	0	0	0	0	0	0	0	0	0	0	0	1	1	0	1	1	0	0	0	0	0	0	0	0	0	0	0	0	1	0	0	0	1	1
GCA_900759475.1	o__TANB77;f__CAG-508;g__UMGS1754;s__UMGS1754 sp900759475	NS	0	0	0	0	0	0	0	0	0	0	0	0	0	0	0	0	0	0	0	0	1	1	0	1	1	0	0	0	0	0	0	0	0	0	0	0	0	1	0	0	0	1	1
GCA_900553365.1	o__TANB77;f__CAG-508;g__UMGS1781;s__UMGS1781 sp900553365	NS	0	0	0	0	0	0	0	0	0	0	0	0	0	0	0	0	0	0	0	0	1	1	0	1	0	0	0	0	0	0	0	0	0	0	0	0	0	1	0	0	0	1	1
GCA_900553695.1	o__TANB77;f__CAG-508;g__UMGS1781;s__UMGS1781 sp900553695	NS	0	0	0	0	0	0	0	0	0	0	0	0	0	0	0	0	0	0	0	0	1	1	0	0	0	0	0	0	0	0	0	0	0	0	0	0	0	1	0	0	0	1	1
GCA_900554635.1	o__TANB77;f__CAG-508;g__UMGS1781;s__UMGS1781 sp900554635	NS	0	0	0	0	0	0	0	0	0	0	0	0	0	0	0	0	0	0	0	0	1	1	0	1	0	0	0	0	0	0	0	0	0	0	0	0	0	1	0	0	0	1	1
GCA_900555075.1	o__TANB77;f__CAG-508;g__UMGS1781;s__UMGS1781 sp900555075	NS	0	0	0	0	0	0	0	0	0	0	0	0	0	0	0	0	0	0	0	0	1	1	0	1	0	0	0	0	0	0	0	0	0	0	0	0	0	1	0	0	0	1	1
GCA_900555835.1	o__TANB77;f__CAG-508;g__UMGS1864;s__UMGS1864 sp900555835	NS	0	0	0	0	0	0	0	0	0	0	0	0	0	0	0	0	0	0	0	0	1	1	0	1	1	0	0	0	0	0	0	0	0	0	0	0	0	1	0	0	0	1	1
GCA_900553755.1	o__TANB77;f__CAG-508;g__UMGS1901;s__UMGS1901 sp900553755	NS	0	0	0	0	0	0	0	0	0	0	0	0	0	0	0	0	0	0	0	0	1	1	0	1	0	0	0	0	0	0	0	0	0	0	0	0	0	1	0	0	0	1	1
GCA_900556135.1	o__TANB77;f__CAG-508;g__UMGS1901;s__UMGS1901 sp900556135	NS	0	0	0	0	0	0	0	0	0	0	0	0	0	0	0	0	0	0	0	0	1	1	0	1	0	0	0	0	0	0	0	0	0	0	0	0	0	1	0	0	0	1	1
GCA_900556455.1	o__TANB77;f__CAG-508;g__UMGS1933;s__UMGS1933 sp900556455	NS	0	0	0	0	0	0	0	0	0	0	0	0	0	0	0	0	0	0	0	0	0	1	0	1	0	0	0	0	0	0	0	0	0	0	0	0	0	1	0	0	0	1	0
GCA_900772235.1	o__TANB77;f__CAG-508;g__UMGS1933;s__UMGS1933 sp900772235	NS	0	0	0	0	0	0	0	0	0	0	0	0	0	0	0	0	0	0	0	0	1	1	0	1	0	0	0	0	0	0	0	0	0	0	0	0	0	1	0	0	0	1	1
GCA_900553945.1	o__TANB77;f__CAG-508;g__UMGS1994;s__UMGS1994 sp900553945	NS	0	0	0	0	0	0	0	0	0	0	0	0	0	0	0	0	0	0	0	0	1	1	0	1	1	0	0	0	0	0	0	0	0	0	0	0	0	1	0	0	0	1	1
GCA_900556975.1	o__TANB77;f__CAG-508;g__UMGS1994;s__UMGS1994 sp900556975	NS	0	0	0	0	0	0	0	0	0	0	0	0	0	0	0	0	0	0	0	0	1	1	0	1	1	0	0	0	0	0	0	0	0	0	0	0	0	1	0	0	0	1	1
GCA_934130285.1	o__TANB77;f__CAG-508;g__UMGS1994;s__UMGS1994 sp934130285	NS	0	0	0	0	0	0	0	0	0	0	0	0	0	0	0	0	0	0	0	0	1	1	0	1	1	0	0	0	0	0	0	0	0	0	0	0	0	1	0	0	0	1	1
GCA_900753975.1	o__TANB77;f__UBA1234;g__HGM13618;s__HGM13618 sp900753975	NS	0	0	0	0	0	0	0	0	0	0	0	0	0	0	0	0	0	0	0	0	1	1	0	1	0	0	0	0	0	0	0	0	0	0	0	0	0	1	0	0	0	1	1
GCA_900753135.1	o__TANB77;f__UBA1234;g__UBA1234;s__UBA1234 sp900753135	NS	0	0	0	0	0	0	0	0	0	0	0	0	0	0	0	0	0	0	0	0	1	1	0	1	0	0	0	0	0	0	0	0	0	0	0	0	0	1	0	0	0	1	1
GCA_900765095.1	o__TANB77;f__UBA1234;g__UBA1234;s__UBA1234 sp900765095	NS	0	0	0	0	0	0	0	0	0	0	0	0	0	0	0	0	0	0	0	0	1	1	0	1	0	0	0	0	0	1	0	0	0	0	0	0	0	1	0	0	0	1	1
GCA_934149405.1	o__TANB77;f__UBA1234;g__UBA1234;s__UBA1234 sp934149405	NS	0	0	0	0	0	0	0	0	0	0	0	0	0	0	0	0	0	0	0	0	1	1	0	1	0	0	0	0	0	0	0	0	0	0	0	0	0	1	0	0	0	1	1
MGYG000003807	o__Tissierellales;f__Peptoniphilaceae;g__;s__	NS	1	0	0	0	1	0	0	0	0	0	0	0	1	0	1	1	1	1	0	0	1	1	0	1	0	0	0	0	0	0	0	0	0	0	0	0	1	0	0	0	0	1	1
MGYG000000761.1	o__Tissierellales;f__Peptoniphilaceae;g__Anaerococcus;s__	NS	1	1	0	0	0	0	0	0	0	0	0	0	0	0	0	0	1	0	0	0	0	1	0	1	1	0	0	0	0	1	0	0	0	0	0	0	1	1	0	0	0	1	1
MGYG000002901	o__Tissierellales;f__Peptoniphilaceae;g__Anaerococcus;s__	NS	1	1	1	0	0	0	0	0	0	0	0	0	0	0	1	0	1	1	0	0	1	1	0	0	0	0	1	0	0	1	0	0	0	0	0	0	1	0	0	0	0	1	0
MGYG000003724	o__Tissierellales;f__Peptoniphilaceae;g__Anaerococcus;s__	NS	1	0	0	0	1	1	1	0	0	0	0	0	0	0	1	0	1	1	0	0	0	1	0	1	1	1	0	0	0	0	0	0	0	0	0	1	1	0	0	0	0	1	0
MGYG000003760	o__Tissierellales;f__Peptoniphilaceae;g__Anaerococcus;s__	NS	0	1	1	0	0	0	0	0	0	0	0	0	0	0	1	0	1	1	0	0	1	1	0	1	1	0	1	0	1	1	0	0	0	0	0	0	1	1	0	0	0	1	1
MGYG000003782.1	o__Tissierellales;f__Peptoniphilaceae;g__Anaerococcus;s__	NS	1	1	1	0	0	0	0	0	0	0	0	0	0	0	1	0	1	1	0	0	1	1	0	1	1	0	1	0	0	1	0	0	0	0	0	0	1	1	0	0	0	1	1
GCA_017874475.1	o__Tissierellales;f__Peptoniphilaceae;g__Anaerococcus;s__Anaerococcus degeneri	RS	1	1	1	0	0	0	0	0	0	0	0	0	1	0	1	0	1	1	0	0	1	1	0	1	1	0	1	0	0	1	0	0	0	0	1	0	1	1	1	0	1	1	1
GCA_000173355.1	o__Tissierellales;f__Peptoniphilaceae;g__Anaerococcus;s__Anaerococcus hydrogenalis	RS	1	1	1	0	0	0	0	0	0	0	0	0	0	0	1	0	1	1	0	0	1	1	0	1	1	0	1	0	0	1	0	0	0	0	0	0	1	1	1	1	0	1	1
GCA_001182725.1	o__Tissierellales;f__Peptoniphilaceae;g__Anaerococcus;s__Anaerococcus jeddahensis	RS	1	1	1	0	0	0	0	0	0	0	0	0	0	0	1	0	1	1	0	0	1	1	0	1	1	0	1	0	0	1	0	0	0	0	0	0	1	1	1	0	0	1	1
GCA_000156575.1	o__Tissierellales;f__Peptoniphilaceae;g__Anaerococcus;s__Anaerococcus lactolyticus	RS	1	1	1	0	0	0	0	0	0	0	0	0	0	0	1	0	1	1	0	0	1	1	0	1	1	0	1	0	0	1	0	0	0	0	0	0	1	1	0	0	0	1	1
GCA_019957155.1	o__Tissierellales;f__Peptoniphilaceae;g__Anaerococcus;s__Anaerococcus murdochii	RS	1	1	1	0	0	0	0	0	0	0	0	0	0	0	1	0	1	1	0	0	1	1	0	1	1	0	1	0	0	1	0	0	0	0	0	0	1	1	1	0	0	1	1
GCA_017874535.1	o__Tissierellales;f__Peptoniphilaceae;g__Anaerococcus;s__Anaerococcus nagyae	RS	1	1	1	0	1	1	1	0	0	0	0	0	0	0	1	0	1	1	0	0	1	1	0	1	1	1	1	0	0	1	0	0	0	0	1	1	1	0	0	0	1	1	1
GCA_000311745.1	o__Tissierellales;f__Peptoniphilaceae;g__Anaerococcus;s__Anaerococcus obesiensis	RS	1	1	1	0	0	0	0	0	0	0	0	0	0	0	1	0	1	1	0	0	1	1	0	1	1	0	1	0	0	1	0	0	0	0	0	0	1	1	1	0	0	1	1
GCA_900445265.1	o__Tissierellales;f__Peptoniphilaceae;g__Anaerococcus;s__Anaerococcus octavius	RS	1	1	1	0	0	0	0	0	0	0	0	0	0	0	1	0	1	1	0	0	1	1	0	1	1	1	0	0	0	1	0	0	0	0	0	0	1	0	0	0	0	1	1
GCA_000024105.1	o__Tissierellales;f__Peptoniphilaceae;g__Anaerococcus;s__Anaerococcus prevotii	RS	1	1	1	0	0	0	0	0	0	0	0	0	0	0	1	0	1	1	0	0	1	1	0	1	1	0	1	0	1	1	0	0	0	0	0	0	1	1	0	0	0	1	1
GCA_001487145.1	o__Tissierellales;f__Peptoniphilaceae;g__Anaerococcus;s__Anaerococcus rubeinfantis	RS	1	1	1	0	0	0	0	0	0	0	0	0	0	0	1	0	1	1	0	0	1	1	0	1	1	0	1	0	0	1	0	0	0	0	0	0	1	1	0	0	0	1	1
GCA_000321005.2	o__Tissierellales;f__Peptoniphilaceae;g__Anaerococcus;s__Anaerococcus senegalensis	RS	1	1	1	1	0	0	0	0	0	0	0	0	0	0	1	0	1	1	0	0	1	1	0	1	1	1	1	0	0	1	0	0	0	0	0	0	1	1	0	0	0	1	1
GCF_900258475.1	o__Tissierellales;f__Peptoniphilaceae;g__Anaerococcus;s__Anaerococcus sp900258475	NS	1	1	1	0	0	0	0	0	0	0	0	0	0	0	1	0	1	1	0	0	1	1	0	1	1	0	1	0	0	1	0	0	0	0	0	0	1	1	0	0	0	1	1
GCF_016798225.1	o__Tissierellales;f__Peptoniphilaceae;g__Anaerococcus;s__Anaerococcus sp900541365	NS	0	0	0	0	0	0	0	0	0	0	0	0	0	0	0	0	0	0	0	0	1	1	0	1	1	1	0	0	0	1	0	0	0	0	0	0	0	0	0	0	0	1	1
GCA_900550345.1	o__Tissierellales;f__Peptoniphilaceae;g__Anaerococcus;s__Anaerococcus sp900550345	NS	1	1	1	1	0	0	0	0	0	0	0	0	0	0	1	0	1	1	0	0	1	1	0	1	1	1	1	0	0	1	0	0	0	0	0	0	1	1	0	0	0	1	1
GCA_900551095.1	o__Tissierellales;f__Peptoniphilaceae;g__Anaerococcus;s__Anaerococcus sp900551095	NS	1	1	1	0	0	0	0	0	0	0	0	0	1	0	1	0	1	1	0	0	1	0	0	0	1	0	1	0	0	0	0	0	0	0	0	0	1	0	0	0	0	0	1
GCA_000307225.1	o__Tissierellales;f__Peptoniphilaceae;g__Anaerococcus;s__Anaerococcus vaginalis_B	RS	1	1	1	0	0	0	0	0	0	0	0	0	0	0	1	0	1	1	0	0	1	1	0	1	1	0	1	0	1	0	0	0	0	0	0	0	1	1	1	0	0	1	1
GCA_900626155.1	o__Tissierellales;f__Peptoniphilaceae;g__Anaerococcus;s__Anaerococcus vaginimassiliensis	RS	1	1	1	0	0	0	0	0	0	0	0	0	0	0	1	0	1	1	0	0	1	1	0	1	1	0	1	0	0	1	0	0	0	0	0	0	1	0	0	0	0	1	1
MGYG000003720	o__Tissierellales;f__Peptoniphilaceae;g__Ezakiella;s__	NS	0	0	0	0	0	0	0	0	0	0	0	0	0	0	0	0	0	0	0	0	1	1	0	0	0	0	0	0	0	0	0	0	0	0	0	0	0	0	0	0	0	0	1
MGYG000003778	o__Tissierellales;f__Peptoniphilaceae;g__Ezakiella;s__	NS	0	0	0	0	0	0	0	0	0	0	0	0	0	0	0	0	0	0	0	0	1	0	0	1	0	0	0	0	0	1	0	0	0	0	0	0	0	0	0	0	0	0	1
GCA_003096635.1	o__Tissierellales;f__Peptoniphilaceae;g__Ezakiella;s__Ezakiella coagulans	RS	0	0	0	0	0	0	0	0	0	0	0	0	0	0	0	0	0	0	0	0	1	1	0	1	0	0	0	0	0	1	0	0	0	0	0	0	0	1	0	0	0	1	1
GCA_900120165.1	o__Tissierellales;f__Peptoniphilaceae;g__Ezakiella;s__Ezakiella massiliensis	RS	0	0	0	0	0	0	0	0	0	0	0	0	0	0	0	0	0	0	0	0	1	1	0	1	0	0	0	0	0	1	0	0	0	0	0	0	0	0	0	0	0	1	1
GCA_900540185.1	o__Tissierellales;f__Peptoniphilaceae;g__Ezakiella;s__Ezakiella sp900540185	NS	0	0	0	0	0	0	0	0	0	0	0	0	0	0	0	0	0	0	0	0	1	1	0	1	0	0	0	0	0	1	0	0	0	0	0	0	0	0	0	0	0	1	1
GCA_000312505.3	o__Tissierellales;f__Peptoniphilaceae;g__Fenollaria;s__Fenollaria massiliensis	RS	0	0	0	0	0	0	0	0	0	0	0	0	0	0	0	0	0	0	0	0	0	1	0	1	0	0	0	0	0	1	0	0	0	0	0	0	0	0	0	0	0	1	0
GCA_900539225.1	o__Tissierellales;f__Peptoniphilaceae;g__Fenollaria;s__Fenollaria sp900539225	NS	0	0	0	0	0	0	0	0	0	0	0	0	0	0	0	0	0	0	0	0	1	1	0	1	0	0	0	0	0	1	0	0	0	0	0	0	0	0	0	0	0	1	1
GCA_001457835.1	o__Tissierellales;f__Peptoniphilaceae;g__Fenollaria;s__Fenollaria timonensis	RS	0	0	0	0	0	0	0	0	0	0	0	0	0	0	0	0	0	0	0	0	1	1	0	1	0	0	0	0	0	1	0	0	0	0	0	0	0	0	0	0	0	1	1
GCA_003182075.1	o__Tissierellales;f__Peptoniphilaceae;g__Finegoldia;s__Finegoldia magna	RS	0	0	0	0	0	0	0	0	0	0	0	0	0	0	0	0	0	0	0	0	1	1	0	1	0	0	0	1	0	1	0	0	0	0	0	0	0	0	0	0	0	1	1
GCA_000159695.1	o__Tissierellales;f__Peptoniphilaceae;g__Finegoldia;s__Finegoldia magna_F	RS	0	0	0	0	0	0	0	0	0	0	0	0	0	0	0	0	0	0	0	0	1	1	0	1	0	0	0	1	0	1	0	0	0	0	0	0	0	0	0	0	0	1	1
GCA_000010185.1	o__Tissierellales;f__Peptoniphilaceae;g__Finegoldia;s__Finegoldia magna_H	RS	0	0	0	0	0	0	0	0	0	0	0	0	0	0	0	0	0	0	0	0	1	1	0	1	0	0	0	1	0	1	0	0	0	0	0	0	0	0	0	0	0	1	1
GCA_018371055.1	o__Tissierellales;f__Peptoniphilaceae;g__Finegoldia;s__Finegoldia magna_I	RS	0	0	0	0	0	0	0	0	0	0	0	0	0	0	0	0	0	0	0	0	1	1	0	0	0	0	0	1	0	1	0	0	0	0	0	0	0	0	0	0	0	1	1
GCA_900766215.1	o__Tissierellales;f__Peptoniphilaceae;g__Finegoldia;s__Finegoldia sp900766215	NS	0	0	0	0	0	0	0	0	0	0	0	0	0	0	0	0	0	0	0	0	1	1	0	1	0	0	0	1	0	1	0	0	0	0	0	0	0	0	0	0	0	1	1
MGYG000003759	o__Tissierellales;f__Peptoniphilaceae;g__KA00134;s__	NS	1	1	1	0	0	0	0	0	0	1	1	0	1	0	1	0	1	1	1	1	1	1	0	1	0	0	0	1	0	0	0	0	0	0	0	0	1	0	0	0	0	1	1
MGYG000003793	o__Tissierellales;f__Peptoniphilaceae;g__Kallipyga;s__	NS	1	1	1	0	1	1	1	0	0	0	0	0	0	0	1	0	1	1	0	0	0	1	0	1	0	0	0	1	0	1	0	0	0	0	0	1	1	0	0	0	0	1	0
GCA_001286805.1	o__Tissierellales;f__Peptoniphilaceae;g__Kallipyga;s__Kallipyga gabonensis	RS	1	1	1	0	1	1	1	0	0	0	0	0	0	0	1	0	1	1	0	0	1	1	0	1	1	0	0	1	0	1	0	0	0	0	0	1	1	0	0	0	0	1	1
GCA_000311985.1	o__Tissierellales;f__Peptoniphilaceae;g__Kallipyga;s__Kallipyga massiliensis	RS	1	1	1	0	1	1	1	0	0	0	0	0	0	0	1	0	1	1	0	0	1	1	0	1	1	0	0	1	0	1	0	0	0	0	0	1	1	0	0	0	0	1	1
GCA_000308275.2	o__Tissierellales;f__Peptoniphilaceae;g__Levyella;s__Levyella massiliensis	RS	1	1	1	0	1	1	1	0	0	0	0	0	0	0	1	0	1	1	0	0	1	1	0	1	1	0	0	1	0	1	1	0	0	0	0	1	1	0	0	0	0	1	1
GCA_001407835.1	o__Tissierellales;f__Peptoniphilaceae;g__Mediannikoviicoccus;s__Mediannikoviicoccus massiliensis	RS	0	0	0	0	0	0	0	0	0	0	0	0	0	0	0	0	0	0	0	0	1	1	0	1	0	0	0	1	0	1	0	0	0	0	0	0	0	0	0	0	0	1	1
MGYG000003750	o__Tissierellales;f__Peptoniphilaceae;g__Murdochiella;s__	NS	1	1	1	0	1	1	1	0	0	0	0	0	0	0	1	0	1	1	0	0	1	1	0	1	1	0	0	1	0	1	0	0	0	0	0	1	1	0	0	0	0	1	1
GCA_900059565.1	o__Tissierellales;f__Peptoniphilaceae;g__Murdochiella;s__Murdochiella massiliensis	RS	1	1	1	0	1	1	1	0	0	0	0	0	0	0	1	0	1	1	0	0	1	1	0	1	1	0	0	1	0	1	0	0	0	0	1	1	1	0	0	0	1	1	1
GCA_900119705.1	o__Tissierellales;f__Peptoniphilaceae;g__Murdochiella;s__Murdochiella vaginalis	RS	1	1	1	0	1	1	1	0	0	0	0	0	0	0	1	0	1	1	0	0	1	1	0	1	1	0	0	1	0	1	0	0	0	0	0	1	1	0	0	0	0	1	1
GCA_001299475.1	o__Tissierellales;f__Peptoniphilaceae;g__Neofamilia;s__Neofamilia massiliensis	RS	0	0	0	0	0	0	0	0	0	0	0	0	0	0	0	0	0	0	0	0	1	1	0	1	0	0	0	0	0	1	0	0	0	0	0	0	0	1	0	0	0	1	1
GCA_900637905.1	o__Tissierellales;f__Peptoniphilaceae;g__Parvimonas;s__Parvimonas micra	RS	0	0	0	0	0	0	0	0	0	0	0	0	0	0	0	0	0	0	0	0	1	1	0	0	0	0	0	0	0	1	0	0	0	0	0	0	0	0	0	0	0	1	1
GCA_016552165.1	o__Tissierellales;f__Peptoniphilaceae;g__Parvimonas;s__Parvimonas parva	RS	0	0	0	0	0	0	0	0	0	0	0	0	0	0	0	0	0	0	0	0	1	1	0	0	0	0	0	0	0	1	0	0	0	0	0	0	0	1	0	0	0	1	1
MGYG000003802	o__Tissierellales;f__Peptoniphilaceae;g__Peptoniphilus_A;s__	NS	1	1	1	0	1	1	1	0	0	0	0	0	0	0	1	0	1	1	0	0	1	1	0	0	1	0	0	1	0	0	0	0	0	0	0	1	1	0	0	0	0	1	1
GCA_016908115.1	o__Tissierellales;f__Peptoniphilaceae;g__Peptoniphilus_A;s__Peptoniphilus_A gorbachii	RS	1	1	1	0	1	1	1	0	0	0	0	0	0	0	1	0	1	1	0	0	1	1	0	1	0	0	1	1	0	0	0	0	0	0	0	1	1	0	0	0	0	1	1
GCA_000311825.1	o__Tissierellales;f__Peptoniphilaceae;g__Peptoniphilus_A;s__Peptoniphilus_A grossensis	RS	1	1	1	0	1	1	1	0	0	0	0	0	0	0	1	0	1	1	0	0	1	1	0	1	0	0	1	1	0	0	0	0	0	0	0	1	1	0	1	1	0	1	1
GCA_900454685.1	o__Tissierellales;f__Peptoniphilaceae;g__Peptoniphilus_A;s__Peptoniphilus_A harei	RS	1	1	1	0	1	1	1	0	0	0	0	0	0	0	1	0	1	1	0	0	1	1	0	1	1	0	1	1	0	0	0	0	0	0	0	1	1	0	0	0	0	1	1
GCA_023614525.1	o__Tissierellales;f__Peptoniphilaceae;g__Peptoniphilus_A;s__Peptoniphilus_A harei_A	RS	1	1	1	0	1	1	1	0	0	0	0	0	0	0	1	0	1	1	0	0	1	1	0	1	1	0	1	1	0	0	0	0	0	0	0	1	1	0	0	0	0	1	1
GCA_000378725.1	o__Tissierellales;f__Peptoniphilaceae;g__Peptoniphilus_A;s__Peptoniphilus_A lacrimalis	RS	1	1	1	0	1	1	1	0	0	0	0	0	0	0	1	0	1	1	0	0	1	1	0	1	1	0	0	1	0	0	0	0	0	0	0	1	1	0	0	0	0	1	1
GCA_900106515.1	o__Tissierellales;f__Peptoniphilaceae;g__Peptoniphilus_A;s__Peptoniphilus_A lacydonensis	RS	1	1	1	0	1	1	1	0	0	0	0	0	1	0	1	1	1	1	0	0	1	1	0	1	1	0	1	1	0	0	0	0	0	0	0	1	1	0	0	0	0	1	1
GCA_001517665.2	o__Tissierellales;f__Peptoniphilaceae;g__Peptoniphilus_A;s__Peptoniphilus_A phoceensis	RS	1	1	1	0	1	1	1	0	0	0	0	0	0	0	1	0	1	1	0	0	1	1	0	1	0	0	1	1	0	0	0	0	0	0	0	1	1	0	0	0	0	1	1
GCA_900099555.1	o__Tissierellales;f__Peptoniphilaceae;g__Peptoniphilus_A;s__Peptoniphilus_A raoultii	RS	1	1	1	0	1	1	1	0	0	0	0	0	0	0	1	0	1	1	0	0	1	1	0	1	1	0	0	1	0	0	0	0	0	0	0	1	1	0	0	0	0	1	1
GCA_000321025.1	o__Tissierellales;f__Peptoniphilaceae;g__Peptoniphilus_A;s__Peptoniphilus_A senegalensis	RS	1	1	1	0	1	1	1	0	0	0	0	0	0	0	1	1	1	1	0	0	1	1	0	1	0	0	1	1	0	0	0	0	0	0	0	1	1	1	1	1	0	1	1
MGYG000003719	o__Tissierellales;f__Peptoniphilaceae;g__Peptoniphilus_B;s__	NS	1	1	1	0	0	0	0	0	0	0	0	0	0	0	1	0	1	1	0	0	1	1	0	0	1	0	0	0	0	1	0	0	0	0	0	0	1	0	0	0	0	1	1
GCA_000146345.1	o__Tissierellales;f__Peptoniphilaceae;g__Peptoniphilus_B;s__Peptoniphilus_B duerdenii	RS	1	1	1	0	0	0	0	0	0	0	0	0	0	0	1	0	1	1	0	0	1	1	0	1	1	0	0	0	0	1	0	0	0	0	0	0	1	0	0	0	0	1	1
GCF_000478985.1	o__Tissierellales;f__Peptoniphilaceae;g__Peptoniphilus_B;s__Peptoniphilus_B sp000478985	NS	1	1	1	0	0	0	0	0	0	0	0	0	0	0	1	0	1	1	0	0	1	1	0	1	1	0	1	0	0	1	0	0	0	0	0	1	1	0	0	0	0	1	1
GCA_902363535.1	o__Tissierellales;f__Peptoniphilaceae;g__Peptoniphilus_C;s__Peptoniphilus_C sp902363535	NS	1	1	1	0	0	0	0	0	0	0	0	0	0	0	1	0	1	1	0	0	1	1	0	1	1	0	0	1	0	0	0	0	0	0	1	1	1	0	1	0	1	1	1
GCA_900155585.1	o__Tissierellales;f__Peptoniphilaceae;g__Peptoniphilus_C;s__Peptoniphilus_C urinimassiliensis	RS	1	1	1	0	0	0	0	0	0	0	0	0	0	0	1	0	1	1	0	0	1	1	0	1	1	0	0	1	0	0	0	0	0	0	0	0	1	0	1	0	0	1	1
GCA_000311865.1	o__Tissierellales;f__Peptoniphilaceae;g__Peptoniphilus_E;s__Peptoniphilus_E obesi	RS	1	1	1	0	1	1	1	0	0	0	0	0	0	0	1	0	1	1	0	0	1	1	0	1	0	0	0	1	0	1	0	0	0	0	0	1	1	1	1	0	0	1	1
GCA_003457065.1	o__Tissierellales;f__Sedimentibacteraceae;g__Sedimentibacter;s__Sedimentibacter sp003457065	NS	0	1	0	0	0	0	1	1	1	1	1	1	0	0	0	0	1	1	1	1	0	1	0	1	1	0	1	1	1	0	0	0	1	0	1	1	1	0	1	0	1	1	1
GCA_000751555.1	o__Tissierellales;f__Sporanaerobacteraceae;g__Anaerosalibacter;s__Anaerosalibacter massiliensis	RS	1	1	1	0	0	0	1	1	1	1	1	1	1	1	1	1	1	1	1	1	1	1	0	1	1	0	0	1	1	0	0	1	1	0	1	0	1	1	1	1	1	1	1
GCA_900130025.1	o__Tissierellales;f__Sporanaerobacteraceae;g__Sporanaerobacter;s__Sporanaerobacter acetigenes	RS	1	1	1	0	0	0	1	1	1	1	1	1	1	0	1	0	1	1	1	1	1	1	0	1	0	0	0	1	0	0	0	0	1	0	0	0	1	1	1	0	0	0	1
GCA_001282665.1	o__Tissierellales;f__Tepidimicrobiaceae;g__Mt11;s__Mt11 sp001282665	NS	1	1	1	0	0	0	1	1	1	1	1	0	1	0	0	0	1	1	1	1	1	1	0	1	0	0	0	1	0	0	0	0	1	0	0	0	1	1	1	1	0	1	1
GCA_002266425.1	o__Tissierellales;f__Tissierellaceae;g__Tissierella;s__Tissierella carlieri	RS	1	1	1	0	0	0	1	1	1	1	1	1	1	1	1	1	1	1	1	1	1	1	0	1	0	0	0	1	0	0	0	1	1	0	0	0	1	0	1	0	0	1	1
GCA_902386935.1	o__Tissierellales;f__Tissierellaceae_A;g__CABMKH01;s__CABMKH01 sp902386935	NS	0	0	0	0	0	0	1	0	0	0	0	0	0	0	0	0	0	0	0	0	1	0	0	1	0	0	0	1	0	1	0	0	0	0	0	0	0	0	1	0	0	1	1
MGYG000000728	o__UBA1212;f__SIG427;g__SIG427;s__	NS	1	0	0	1	0	0	1	0	0	0	0	0	0	0	0	0	0	0	0	0	1	1	1	1	1	0	0	1	1	0	1	0	0	0	0	0	0	1	0	0	0	1	1
MGYG000000455	o__UBA1212;f__UBA1255;g__Egerieisoma;s__	NS	0	0	0	1	0	0	1	0	0	0	0	0	0	0	0	0	0	0	0	0	1	1	1	1	1	1	0	1	1	1	1	0	0	0	0	0	0	1	0	0	0	1	1
GCA_904420095.1	o__UBA1212;f__UBA1255;g__Egerieisoma;s__Egerieisoma faecipullorum	RS	0	0	0	1	0	0	1	0	0	0	0	0	0	0	0	0	0	0	0	0	1	1	1	1	1	1	0	1	1	1	1	0	0	0	0	0	0	1	1	0	0	1	1
GCA_900543695.1	o__UBA1212;f__UBA1255;g__Egerieisoma;s__Egerieisoma sp900543695	NS	0	0	0	1	0	0	1	0	0	0	0	0	0	0	0	0	0	0	0	0	1	1	1	1	1	1	0	1	1	1	1	0	0	0	0	0	0	1	1	0	0	1	1
GCA_900761125.1	o__UBA1212;f__UBA1255;g__Egerieisoma;s__Egerieisoma sp900552695	NS	0	0	0	1	0	0	1	0	0	0	0	0	0	0	0	0	0	0	0	0	0	0	1	1	1	1	0	1	0	1	1	0	0	0	0	0	0	1	1	0	0	0	0
GCA_900555605.1	o__UBA1212;f__UBA1255;g__UMGS1851;s__UMGS1851 sp900555605	NS	0	0	0	1	0	0	1	0	0	0	0	0	0	0	0	0	0	0	0	0	0	1	1	0	0	0	0	1	0	0	1	0	0	0	0	0	0	1	0	0	0	1	0
GCA_900756545.1	o__UBA1381;f__UBA1381;g__Avimonoglobus;s__Avimonoglobus sp900756545	NS	0	0	0	0	0	0	1	0	0	0	0	0	0	0	0	0	0	0	0	0	1	1	0	1	1	0	0	1	0	0	0	0	0	0	0	0	0	0	0	1	0	1	1
GCA_003460745.1	o__UBA1381;f__UBA1381;g__CAG-41;s__CAG-41 sp900066215	NS	0	0	0	0	0	0	1	0	0	0	0	0	0	0	0	0	0	0	0	0	1	1	0	1	1	0	0	1	0	0	0	0	0	0	0	0	0	1	1	1	0	1	1
GCA_900751885.1	o__UBA1381;f__UBA1381;g__HGM11521;s__HGM11521 sp900751885	NS	0	0	0	0	0	0	1	0	0	0	0	0	0	0	0	0	0	1	0	0	1	1	1	1	1	0	0	1	0	0	0	0	0	0	1	0	0	1	1	1	1	1	1
GCA_900770405.1	o__UBA1381;f__UBA1381;g__HGM11525;s__HGM11525 sp900770405	NS	0	0	0	0	0	0	1	0	0	0	0	0	0	0	0	0	0	0	0	0	1	1	0	0	1	0	0	1	0	1	0	0	0	0	0	0	0	1	1	1	0	1	1
GCA_900751685.1	o__UBA1381;f__UBA1381;g__HGM11530;s__HGM11530 sp900751685	NS	0	0	0	0	0	0	1	0	0	0	0	0	0	0	0	0	0	0	0	0	1	1	0	1	1	0	0	1	1	0	0	0	0	0	0	0	0	1	1	1	0	1	1
MGYG000000587	o__UBA1381;f__UBA1381;g__Ornithomonoglobus_A;s__	NS	0	0	0	0	0	0	1	0	0	0	0	0	0	0	0	0	0	0	0	0	1	1	0	1	1	0	0	1	0	1	0	0	0	0	0	0	0	1	1	1	0	1	1
MGYG000002758	o__UBA1381;f__UBA1381;g__Ornithomonoglobus_A;s__	NS	0	0	0	0	0	0	0	0	0	0	0	0	0	0	0	0	0	0	0	0	1	1	0	0	1	0	0	1	0	0	0	0	0	0	0	0	0	0	1	0	0	1	1
GCA_008668455.1	o__UBA1381;f__UBA1381;g__RQCD01;s__RQCD01 sp008668455	NS	0	0	0	0	0	0	1	0	0	0	0	0	0	0	0	0	0	0	0	0	1	1	1	1	0	0	0	1	0	1	0	0	0	0	0	0	0	0	1	1	0	1	1
MGYG000004881	o__UBA1381;f__UBA1381;g__UBA4716;s__	NS	0	0	0	0	0	0	0	0	0	0	0	0	0	0	0	0	0	0	0	0	1	1	0	0	1	0	0	0	0	1	0	0	0	0	0	0	0	1	0	0	0	1	1
GCA_900556575.1	o__UBA1381;f__UBA1381;g__UBA4716;s__UBA4716 sp900556575	NS	0	0	0	0	0	0	0	0	0	0	0	0	0	1	0	0	0	0	0	0	1	1	0	0	1	0	0	0	1	0	0	0	0	0	0	0	0	1	0	0	0	0	1
GCA_905199755.1	o__UBA1381;f__UBA1381;g__UBA4716;s__UBA4716 sp905199755	NS	0	0	0	0	0	0	1	0	0	0	0	0	0	0	0	0	0	0	0	0	1	1	1	1	1	0	0	1	0	1	0	0	0	0	0	0	0	1	1	0	0	1	1
GCA_905215805.1	o__UBA1381;f__UBA1381;g__UBA4716;s__UBA4716 sp905215805	NS	0	0	0	0	0	0	1	0	0	0	0	0	0	0	0	0	0	0	0	0	1	1	0	1	1	0	0	1	0	0	0	0	0	0	0	0	0	1	1	1	0	1	1
GCA_934476675.1	o__UBA1381;f__UBA1381;g__UBA4716;s__UBA4716 sp934476675	NS	0	0	0	0	0	0	1	0	0	0	0	0	0	0	0	0	0	0	0	0	1	1	0	1	1	0	0	1	0	1	0	0	0	0	0	0	0	1	1	0	0	1	1
MGYG000002685	o__UBA1381;f__UBA9506;g__;s__	NS	0	0	0	0	0	0	0	0	0	0	0	0	0	0	0	0	0	0	0	0	0	0	1	1	1	0	0	0	1	0	0	0	0	0	0	0	0	1	1	1	0	1	0
GCA_014384785.1	o__UBA1381;f__UBA9506;g__Congzhengia;s__Congzhengia minquanensis	RS	0	0	0	0	0	0	1	0	0	0	0	0	0	0	0	0	0	0	0	0	1	1	1	1	1	0	0	1	0	0	0	0	0	0	0	0	0	1	1	1	0	1	1
GCA_900545185.1	o__UBA1381;f__UBA9506;g__UMGS755;s__UMGS755 sp900545185	NS	0	0	0	0	0	0	1	0	0	0	0	0	0	0	0	0	0	0	0	0	1	1	1	1	1	0	0	1	0	1	0	0	0	0	0	0	0	0	0	0	0	1	1
MGYG000004085	o__UBA1381;f__UMGS1253;g__Aphodoplasma;s__	NS	0	0	0	0	0	0	1	0	0	0	0	0	0	0	0	0	0	0	0	0	1	1	1	1	0	1	0	1	0	0	0	0	0	0	0	0	0	1	1	1	0	1	1
GCA_900550065.1	o__UBA1381;f__UMGS1253;g__Aphodoplasma;s__Aphodoplasma sp900550065	NS	0	0	0	0	0	0	1	0	0	0	0	0	0	0	0	0	0	0	0	0	1	1	1	0	0	0	0	1	0	0	0	0	0	0	0	0	0	1	1	1	0	1	1
GCA_014385105.1	o__UMGS1810;f__UMGS1810;g__NSJ-50;s__NSJ-50 sp014385105	NS	0	0	0	0	0	0	1	0	0	0	0	0	0	0	0	0	1	0	0	0	1	1	1	1	1	1	1	1	0	1	0	0	0	0	0	0	1	1	0	0	0	1	1
GCA_934500875.1	o__UMGS1810;f__UMGS1810;g__NSJ-50;s__NSJ-50 sp934500875	NS	0	0	0	0	0	0	1	0	0	0	0	0	0	0	0	0	1	0	0	0	1	1	1	1	1	1	1	1	0	1	0	0	0	0	0	0	1	1	1	0	0	1	1
GCA_905210855.1	o__UMGS1810;f__UMGS1810;g__RGIG4708;s__RGIG4708 sp905210855	NS	0	0	0	0	0	0	1	0	0	0	0	0	0	0	0	0	0	0	0	0	1	1	1	1	0	1	0	1	0	0	0	0	0	0	0	0	0	1	1	1	0	1	1
GCA_934481345.1	o__UMGS1810;f__UMGS1810;g__RGIG8748;s__RGIG8748 sp934481345	NS	0	0	0	0	0	0	1	0	0	0	0	0	0	0	0	0	1	0	0	0	1	1	1	1	0	1	1	1	0	0	0	0	0	0	0	0	1	1	0	0	0	1	1
GCA_934500705.1	o__UMGS1810;f__UMGS1810;g__RGIG8748;s__RGIG8748 sp934500705	NS	0	0	0	0	0	0	1	0	0	0	0	0	0	0	0	0	0	0	0	0	1	1	1	1	1	1	0	1	0	1	0	0	0	0	0	0	0	1	1	0	0	1	1
MGYG000004243	o__UMGS1810;f__UMGS1810;g__SIG430;s__	NS	0	0	0	0	0	0	1	0	0	0	0	0	0	0	0	0	0	0	0	0	0	1	1	0	1	1	0	1	0	1	0	0	0	0	0	0	0	1	0	0	0	1	0
GCA_900555295.1	o__UMGS1810;f__UMGS1810;g__UMGS1810;s__UMGS1810 sp900555295	NS	0	0	0	0	0	0	1	0	0	0	0	0	0	1	0	0	0	0	0	0	1	1	1	0	0	1	0	1	0	0	0	0	0	0	0	0	0	1	1	1	0	1	1
GCF_018918095.1	o__UMGS1840;f__HGM11507;g__HGM11507;s__HGM11507 sp900761005	NS	0	0	0	0	0	0	1	0	0	0	0	0	0	0	0	0	0	0	0	0	1	1	1	1	1	1	0	1	0	0	0	0	0	0	0	0	0	1	0	0	0	1	1
GCA_900555525.1	o__UMGS1840;f__UMGS1840;g__UMGS1840;s__UMGS1840 sp900555525	NS	0	0	0	0	0	0	0	0	0	0	0	0	0	0	0	0	0	0	0	0	0	1	0	1	1	1	0	0	0	0	0	0	0	0	0	0	0	0	1	0	0	1	0
GCA_900766735.1	o__UMGS1883;f__HGM11501;g__HGM11501;s__HGM11501 sp900766735	NS	0	0	0	0	0	0	1	0	0	0	0	0	0	0	0	0	0	0	0	0	1	1	1	1	0	0	0	1	0	0	0	0	0	0	0	0	0	1	0	0	0	1	1
GCA_900552775.1	o__UMGS1883;f__UMGS1540;g__UMGS1540;s__UMGS1540 sp900552775	NS	0	0	0	0	0	0	1	0	0	0	0	0	0	0	0	0	0	0	0	0	1	1	1	1	1	0	0	1	0	1	0	0	0	0	0	0	0	1	1	0	0	1	1
GCA_900768005.1	o__UMGS1883;f__UMGS1883;g__UMGS1883;s__UMGS1883 sp900768005	NS	0	0	0	0	0	0	0	0	0	0	0	0	0	0	0	0	0	0	0	0	1	1	1	1	0	1	0	1	0	0	0	0	0	0	0	0	0	1	0	0	0	1	1
GCA_905195005.1	o__UMGS1883;f__UMGS1883;g__UMGS1883;s__UMGS1883 sp905195005	NS	0	0	0	0	0	0	1	0	0	0	0	0	0	0	0	0	0	0	0	0	1	1	1	1	1	0	0	1	0	1	0	0	0	0	0	0	0	1	1	1	0	1	1
GCA_934476455.1	o__UMGS1883;f__UMGS1883;g__UMGS1883;s__UMGS1883 sp934476455	NS	0	0	0	0	0	0	1	0	0	0	0	0	0	0	0	0	0	0	0	0	1	1	1	1	1	0	0	1	0	1	0	0	0	0	0	0	0	1	1	1	0	1	1

## Sheet: Pathways
Supplementary Spreadsheet 3: Presence of pathways involved in butyrate and proprionate production in the intestinal Clostridia
	*complete or incomplete, no missing accepted
Accession number	taxonomy	Recognized (RS)/Unrecognized (NS) species	Acetyl-CoA->Crotonyl-CoA	Glutarate->Crotonyl-CoA	Lysine->Crotonyl-CoA	Succinate-sa->Crotonyl-CoA	*but branch	*buk branch	*Acetate->AcetylCoA	*Lactate<->Pyruvate->Acetyl-CoA	Succinate pathway: oxaloacetate->Propionyl-CoA	Acrylate pathway: lactate->Propionyl-CoA	Propanediol pathway: L-lactaldehyde->Propionyl-CoA	transferase branch	*kinase branch
MGYG000003235	o__Christensenellales;f__Borkfalkiaceae;g__;s__	NS	Absent	Absent	Absent	Absent	Absent	Absent	Absent	Absent	Absent	Absent	1 Missing	Absent	Absent
MGYG000000733	o__Christensenellales;f__Borkfalkiaceae;g__Borkfalkia;s__	NS	Absent	Absent	Absent	Absent	Absent	Absent	Present	Present	Absent	Absent	Absent	Absent	Present
MGYG000003953	o__Christensenellales;f__Borkfalkiaceae;g__Borkfalkia;s__	NS	Absent	Absent	Absent	Absent	Absent	Absent	Present	Absent	Absent	Absent	1 Missing	Absent	Absent
GCA_900761665.1	o__Christensenellales;f__Borkfalkiaceae;g__Borkfalkia;s__Borkfalkia avicola	RS	Absent	Absent	Absent	Absent	Absent	Absent	Present	Absent	Absent	Absent	Absent	Absent	Present
GCA_004134775.1	o__Christensenellales;f__Borkfalkiaceae;g__Borkfalkia;s__Borkfalkia ceftriaxoniphila	RS	Absent	Absent	Absent	Absent	Absent	Absent	Present	Present	Absent	Absent	Present	Absent	Present
GCA_019115945.1	o__Christensenellales;f__Borkfalkiaceae;g__Borkfalkia;s__Borkfalkia excrementavium	RS	Absent	Absent	Absent	Absent	Absent	Absent	Present	Absent	Absent	Absent	1 Missing	Absent	Present
GCA_900761675.1	o__Christensenellales;f__Borkfalkiaceae;g__Borkfalkia;s__Borkfalkia excrementigallinarum	RS	Absent	Absent	Absent	Absent	Absent	Absent	Present	Present	Absent	Absent	Present	Absent	Present
GCA_930989535.1	o__Christensenellales;f__Borkfalkiaceae;g__Borkfalkia;s__Borkfalkia excrementipullorum	RS	Absent	Absent	Absent	Absent	Absent	Absent	Present	Absent	Absent	Absent	Present	Absent	Present
GCA_003343765.1	o__Christensenellales;f__Borkfalkiaceae;g__Borkfalkia;s__Borkfalkia sp003343765	NS	Absent	Absent	Absent	Absent	Absent	Absent	Present	Absent	Absent	Absent	1 Missing	Absent	Absent
GCA_900557285.1	o__Christensenellales;f__Borkfalkiaceae;g__Borkfalkia;s__Borkfalkia sp900557285	NS	Absent	Absent	Absent	Absent	Absent	Absent	Absent	Absent	Absent	Absent	Present	Absent	Present
GCA_944328905.1	o__Christensenellales;f__Borkfalkiaceae;g__Borkfalkia;s__Borkfalkia sp944328905	NS	Absent	Absent	Absent	Absent	Absent	Absent	Present	Absent	Absent	Absent	Present	Absent	Absent
GCA_944368795.1	o__Christensenellales;f__Borkfalkiaceae;g__Borkfalkia;s__Borkfalkia sp944368795	NS	Absent	Absent	Absent	Absent	Absent	Absent	Absent	Absent	Absent	Absent	Absent	Absent	Absent
GCA_019119395.1	o__Christensenellales;f__Borkfalkiaceae;g__Borkfalkia;s__Borkfalkia stercoripullorum	RS	Absent	Absent	Absent	Absent	Absent	Absent	Present	Absent	Absent	Absent	Absent	Absent	Present
GCA_905207235.1	o__Christensenellales;f__Borkfalkiaceae;g__Coproplasma;s__Coproplasma sp905207235	NS	Absent	Absent	Absent	Absent	Absent	Absent	Present	Absent	Absent	Absent	Absent	Absent	Present
GCA_905207385.1	o__Christensenellales;f__Borkfalkiaceae;g__Coproplasma;s__Coproplasma sp905207385	NS	Absent	Absent	Absent	Absent	Absent	Absent	Present	Absent	Absent	Absent	Absent	Absent	Present
GCA_900549005.1	o__Christensenellales;f__Borkfalkiaceae;g__Coproplasma;s__Coproplasma stercorigallinarum	RS	Absent	Absent	Absent	Absent	Absent	Absent	Present	Absent	Absent	Absent	Absent	Absent	Present
GCA_900547645.1	o__Christensenellales;f__Borkfalkiaceae;g__Gallimonas;s__Gallimonas faecium	RS	Absent	Absent	Absent	Absent	Absent	Absent	Present	Absent	Absent	Absent	Absent	Absent	Present
GCA_900761685.1	o__Christensenellales;f__Borkfalkiaceae;g__Gallimonas;s__Gallimonas intestinalis	RS	Absent	Absent	Absent	Absent	Absent	Absent	Present	Present	Absent	Absent	Absent	Absent	Present
GCA_019116405.1	o__Christensenellales;f__Borkfalkiaceae;g__Gallimonas;s__Gallimonas intestinigallinarum	RS	Absent	Absent	Absent	Absent	Absent	Absent	Present	Present	Absent	Absent	Absent	Absent	Present
GCA_900548845.1	o__Christensenellales;f__Borkfalkiaceae;g__Gallimonas;s__Gallimonas sp900548845	NS	Absent	Absent	Absent	Absent	Absent	Absent	Present	Absent	Absent	Absent	Absent	Absent	Present
GCA_944367465.1	o__Christensenellales;f__Borkfalkiaceae;g__Gallimonas;s__Gallimonas sp944367465	NS	Absent	Absent	Absent	Absent	Absent	Absent	Present	Present	Absent	Absent	Absent	Absent	Present
GCA_900770185.1	o__Christensenellales;f__Borkfalkiaceae;g__HGM11412;s__HGM11412 sp900770185	NS	Absent	Absent	Absent	Absent	Absent	Absent	Present	Absent	Absent	Absent	Absent	Absent	Present
GCA_900766495.1	o__Christensenellales;f__Borkfalkiaceae;g__HGM11416;s__HGM11416 sp900766495	NS	Absent	Absent	Absent	Absent	Absent	Absent	Present	Present	Absent	Absent	Absent	Absent	Present
GCA_900768525.1	o__Christensenellales;f__Borkfalkiaceae;g__HGM11416;s__HGM11416 sp900768525	NS	Absent	Absent	Absent	Absent	Absent	Absent	Present	Present	Absent	Absent	Absent	Absent	Present
MGYG000001914	o__Christensenellales;f__Borkfalkiaceae;g__Scatosoma;s__	NS	Absent	Absent	Absent	Absent	Absent	Absent	Absent	Absent	Absent	Absent	Absent	Absent	Absent
GCA_900540805.1	o__Christensenellales;f__Borkfalkiaceae;g__Scatosoma;s__Scatosoma sp003150575	NS	Absent	Absent	Absent	Absent	Absent	Absent	Present	Present	Absent	Absent	Present	Absent	Present
GCA_905209085.1	o__Christensenellales;f__Borkfalkiaceae;g__Scatosoma;s__Scatosoma sp900552625	NS	Absent	Absent	Absent	Absent	Absent	Absent	Present	Present	Absent	Absent	1 Missing	Absent	Present
GCA_900555925.1	o__Christensenellales;f__Borkfalkiaceae;g__Scatosoma;s__Scatosoma sp900555925	NS	Absent	Absent	Absent	Absent	Absent	Absent	Present	Present	Absent	Absent	Absent	Absent	Present
GCA_900769545.1	o__Christensenellales;f__Borkfalkiaceae;g__Scatosoma;s__Scatosoma sp900769545	NS	Absent	Absent	Absent	Absent	Absent	Absent	Present	Present	Absent	Absent	Present	Absent	Present
MGYG000004445	o__Christensenellales;f__Borkfalkiaceae;g__UBA10281;s__	NS	Absent	Absent	Absent	Absent	Absent	Absent	Present	Present	Absent	Absent	1 Missing	Absent	Present
GCA_000437515.1	o__Christensenellales;f__Borkfalkiaceae;g__UBA10281;s__UBA10281 sp000437515	NS	Absent	Absent	Absent	Absent	Absent	Absent	Present	Absent	Absent	Absent	1 Missing	Absent	Present
GCA_900548285.1	o__Christensenellales;f__Borkfalkiaceae;g__UBA10281;s__UBA10281 sp900548285	NS	Absent	Absent	Absent	Absent	Absent	Absent	Present	Absent	Absent	Absent	Present	Absent	Present
GCA_900554485.1	o__Christensenellales;f__Borkfalkiaceae;g__UBA10281;s__UBA10281 sp900554485	NS	Absent	Absent	Absent	Absent	Absent	Absent	Present	Absent	Absent	Absent	1 Missing	Absent	Present
GCA_900556195.1	o__Christensenellales;f__Borkfalkiaceae;g__UBA10281;s__UBA10281 sp900556195	NS	Absent	Absent	Absent	Absent	Absent	Absent	Present	Absent	Absent	Absent	1 Missing	Absent	Present
GCA_900764105.1	o__Christensenellales;f__Borkfalkiaceae;g__UBA10281;s__UBA10281 sp900764105	NS	Absent	Absent	Absent	Absent	Absent	Absent	Present	Absent	Absent	Absent	Present	Absent	Present
GCA_900767495.1	o__Christensenellales;f__Borkfalkiaceae;g__UBA10281;s__UBA10281 sp900767495	NS	Absent	Absent	Absent	Absent	Absent	Absent	Present	Present	Absent	Absent	Present	Absent	Present
GCA_900767815.1	o__Christensenellales;f__Borkfalkiaceae;g__UBA10281;s__UBA10281 sp900767815	NS	Absent	Absent	Absent	Absent	Absent	Absent	Present	Absent	Absent	Absent	Present	Absent	Present
GCA_900767885.1	o__Christensenellales;f__Borkfalkiaceae;g__UBA10281;s__UBA10281 sp900767885	NS	Absent	Absent	Absent	Absent	Absent	Absent	Present	Present	Absent	Absent	1 Missing	Absent	Present
GCA_934271065.1	o__Christensenellales;f__Borkfalkiaceae;g__UBA10281;s__UBA10281 sp934271065	NS	Absent	Absent	Absent	Absent	Absent	Absent	Present	Absent	Absent	Absent	Present	Absent	Present
GCA_934271265.1	o__Christensenellales;f__Borkfalkiaceae;g__UBA10281;s__UBA10281 sp934271265	NS	Absent	Absent	Absent	Absent	Absent	Absent	Present	Present	Absent	Absent	1 Missing	Absent	Present
GCA_934271735.1	o__Christensenellales;f__Borkfalkiaceae;g__UBA10281;s__UBA10281 sp934271735	NS	Absent	Absent	Absent	Absent	Absent	Absent	Present	Present	Absent	Absent	Present	Absent	Present
GCA_003538975.1	o__Christensenellales;f__Borkfalkiaceae;g__UBA11475;s__UBA11475 sp003538975	NS	Absent	Absent	Absent	Absent	Absent	Absent	Present	Present	Absent	Absent	Absent	Absent	Present
GCA_003523255.1	o__Christensenellales;f__Borkfalkiaceae;g__UBA1259;s__UBA1259 sp003523255	NS	Absent	Absent	Absent	Absent	Absent	Absent	Present	Present	Absent	Absent	Absent	Absent	Present
GCA_900760875.1	o__Christensenellales;f__Borkfalkiaceae;g__UBA1259;s__UBA1259 sp900760875	NS	Absent	Absent	Absent	Absent	Absent	Absent	Present	Absent	Absent	Absent	Absent	Absent	Present
GCA_900769565.1	o__Christensenellales;f__Borkfalkiaceae;g__UBA1259;s__UBA1259 sp900769565	NS	Absent	Absent	Absent	Absent	Absent	Absent	Present	Present	Absent	Absent	Absent	Absent	Present
GCA_900770685.1	o__Christensenellales;f__Borkfalkiaceae;g__UBA1259;s__UBA1259 sp900770685	NS	Absent	Absent	Absent	Absent	Absent	Absent	Present	Present	Absent	Absent	Absent	Absent	Present
GCA_900771345.1	o__Christensenellales;f__Borkfalkiaceae;g__UBA1259;s__UBA1259 sp900771345	NS	Absent	Absent	Absent	Absent	Absent	Absent	Present	Present	Absent	Absent	Absent	Absent	Present
GCA_905210545.1	o__Christensenellales;f__Borkfalkiaceae;g__UBA1259;s__UBA1259 sp905210545	NS	Absent	Absent	Absent	Absent	Absent	Absent	Present	Present	Absent	Absent	Absent	Absent	Present
GCA_905211955.1	o__Christensenellales;f__Borkfalkiaceae;g__UBA1259;s__UBA1259 sp905211955	NS	Absent	Absent	Absent	Absent	Absent	Absent	Present	Present	Absent	Absent	Absent	Absent	Present
GCA_944367535.1	o__Christensenellales;f__Borkfalkiaceae;g__UBA1259;s__UBA1259 sp944367535	NS	Absent	Absent	Absent	Absent	Absent	Absent	Present	Present	Absent	Absent	1 Missing	Absent	Present
GCA_934278995.1	o__Christensenellales;f__Borkfalkiaceae;g__UBA4636;s__UBA4636 sp900764595	NS	Absent	Absent	Absent	Absent	Absent	Absent	Present	Present	Absent	Absent	Absent	Absent	Present
GCA_900770945.1	o__Christensenellales;f__Borkfalkiaceae;g__UBA4636;s__UBA4636 sp900770945	NS	Absent	Absent	Absent	Absent	Absent	Absent	Present	Absent	Absent	Absent	Absent	Absent	Present
GCA_905212395.1	o__Christensenellales;f__Borkfalkiaceae;g__UBA4675;s__UBA4675 sp905212395	NS	Absent	Absent	Absent	Absent	Absent	Absent	Present	Present	Absent	Absent	Absent	Absent	Present
GCA_905203015.1	o__Christensenellales;f__Borkfalkiaceae;g__UBA7597;s__UBA7597 sp003448195	NS	Absent	Absent	Absent	Absent	Absent	Absent	Present	Present	Absent	Absent	Absent	Absent	Present
GCA_900542935.1	o__Christensenellales;f__Borkfalkiaceae;g__UBA7597;s__UBA7597 sp900542935	NS	Absent	Absent	Absent	Absent	Absent	Absent	Present	Present	Absent	Absent	1 Missing	Absent	Present
GCA_900767195.1	o__Christensenellales;f__Borkfalkiaceae;g__UBA7597;s__UBA7597 sp900767195	NS	Absent	Absent	Absent	Absent	Absent	Absent	Present	Present	Absent	Absent	1 Missing	Absent	Present
GCA_900543915.1	o__Christensenellales;f__Borkfalkiaceae;g__UMGS621;s__UMGS621 sp900543915	NS	Absent	Absent	Absent	Absent	Absent	Absent	Present	Present	Absent	Absent	Present	Absent	Present
GCA_900545325.1	o__Christensenellales;f__Borkfalkiaceae;g__UMGS775;s__UMGS775 sp900545325	NS	Absent	Absent	Absent	Absent	Absent	Absent	Present	Present	Absent	Absent	Absent	Absent	Present
GCA_944363555.1	o__Christensenellales;f__Borkfalkiaceae;g__UMGS775;s__UMGS775 sp944363555	NS	Absent	Absent	Absent	Absent	Absent	Absent	Present	Present	Absent	Absent	Absent	Absent	Present
GCA_944372565.1	o__Christensenellales;f__Borkfalkiaceae;g__UMGS775;s__UMGS775 sp944372565	NS	Absent	Absent	Absent	Absent	Absent	Absent	Present	Present	Absent	Absent	Absent	Absent	Present
MGYG000003264	o__Christensenellales;f__CAG-138;g__;s__	NS	Absent	Absent	Absent	Absent	Absent	Present	Absent	Present	Absent	Absent	Absent	Absent	Absent
GCA_900550525.1	o__Christensenellales;f__CAG-138;g__Aphodomorpha;s__Aphodomorpha intestinavium	RS	Absent	Absent	Absent	Absent	Absent	Absent	Present	Absent	Absent	Absent	Absent	Absent	Present
GCA_019416935.1	o__Christensenellales;f__CAG-138;g__Aphodomorpha;s__Aphodomorpha sp019416935	NS	Absent	Absent	Absent	Absent	Absent	Absent	Present	Absent	Absent	Absent	Absent	Absent	Present
GCA_900540495.1	o__Christensenellales;f__CAG-138;g__Aphodomorpha;s__Aphodomorpha sp900540495	NS	Absent	Absent	Absent	Absent	Absent	Absent	Present	Absent	Absent	Absent	1 Missing	Absent	Present
GCA_900549955.1	o__Christensenellales;f__CAG-138;g__Aphodomorpha;s__Aphodomorpha sp900549955	NS	Absent	Absent	Absent	Absent	Absent	Absent	Present	Absent	Absent	Absent	Absent	Absent	Present
GCA_000432015.1	o__Christensenellales;f__CAG-138;g__CAG-1024;s__CAG-1024 sp000432015	NS	Absent	Absent	Absent	Absent	Absent	Absent	Present	Absent	Absent	Absent	1 Missing	Absent	Present
GCA_000435055.1	o__Christensenellales;f__CAG-138;g__PeH17;s__PeH17 sp000435055	NS	1 Missing	Absent	Complete	Absent	Present	Present	Absent	Present	Absent	Absent	Absent	Absent	Absent
GCA_900542285.1	o__Christensenellales;f__CAG-138;g__PeH17;s__PeH17 sp900542285	NS	Complete	Absent	Complete	Absent	Present	Present	Absent	Present	Absent	Absent	Absent	Absent	Absent
MGYG000002204	o__Christensenellales;f__CAG-138;g__Pelethousia;s__	NS	Absent	Absent	Absent	Absent	Absent	Absent	Absent	Absent	Absent	Absent	Absent	Absent	Absent
GCA_900543475.1	o__Christensenellales;f__CAG-138;g__Pelethousia;s__Pelethousia gallinarum	RS	Absent	Absent	Absent	Absent	Absent	Absent	Present	Absent	Absent	Absent	1 Missing	Absent	Present
GCA_900542615.1	o__Christensenellales;f__CAG-138;g__Pelethousia;s__Pelethousia sp900542615	NS	Absent	Absent	Absent	Absent	Absent	Absent	Present	Absent	Absent	Absent	1 Missing	Absent	Present
MGYG000002086	o__Christensenellales;f__CAG-138;g__Phil1;s__	NS	Complete	1 Missing	Complete	Absent	Present	Present	Present	Absent	Absent	Absent	Absent	Absent	Absent
MGYG000003262	o__Christensenellales;f__CAG-138;g__Phil1;s__	NS	1 Missing	Absent	Complete	Absent	Present	Present	Absent	Absent	Absent	1 Missing	Absent	Absent	Present
GCA_001940855.1	o__Christensenellales;f__CAG-138;g__Phil1;s__Phil1 sp001940855	NS	Complete	Absent	1 Missing	Absent	Present	Present	Present	Absent	Absent	Absent	Absent	Absent	Present
GCA_004558525.1	o__Christensenellales;f__CAG-138;g__Phil1;s__Phil1 sp004558525	NS	Complete	Absent	1 Missing	Absent	Present	Present	Present	Absent	Absent	Absent	Absent	Absent	Present
GCA_900545265.1	o__Christensenellales;f__CAG-138;g__RUG472;s__RUG472 sp900545265	NS	Complete	Absent	1 Missing	Absent	Present	Absent	Present	Absent	Absent	Absent	Absent	Absent	Present
GCA_004558825.1	o__Christensenellales;f__CAG-138;g__SFDB01;s__SFDB01 sp004558825	NS	Complete	Absent	Complete	Absent	Present	Present	Present	Absent	Absent	Absent	Absent	Absent	Present
GCA_004557245.1	o__Christensenellales;f__CAG-138;g__SFEL01;s__SFEL01 sp004557245	NS	Absent	Absent	Absent	Absent	Absent	Absent	Present	Absent	Absent	Absent	Absent	Absent	Present
GCA_002320595.1	o__Christensenellales;f__CAG-138;g__UBA1685;s__UBA1685 sp002320595	NS	Complete	Absent	1 Missing	Absent	Present	Absent	Present	Absent	Absent	Absent	Absent	Absent	Present
GCA_022778545.1	o__Christensenellales;f__CAG-138;g__UBA1685;s__UBA1685 sp004560435	NS	Absent	Absent	1 Missing	Absent	Present	Absent	Present	Absent	Absent	Absent	Absent	Absent	Present
GCA_900546845.1	o__Christensenellales;f__CAG-138;g__UBA1685;s__UBA1685 sp900546845	NS	Complete	Absent	Complete	Absent	Present	Absent	Present	Absent	Absent	Absent	Absent	Absent	Present
GCA_944366945.1	o__Christensenellales;f__CAG-138;g__UBA1685;s__UBA1685 sp944366945	NS	Complete	Absent	Complete	Absent	Present	Absent	Present	Present	Absent	Absent	Absent	Absent	Present
GCA_900544555.1	o__Christensenellales;f__CAG-138;g__UMGS693;s__UMGS693 sp900544555	NS	Complete	Absent	Complete	Absent	Present	Present	Present	Present	Absent	Absent	Absent	Absent	Present
GCA_900544965.1	o__Christensenellales;f__CAG-138;g__UMGS946;s__UMGS946 sp900544965	NS	Complete	Absent	Complete	Absent	Present	Present	Present	Present	Absent	Absent	Absent	Absent	Present
GCA_900547135.1	o__Christensenellales;f__CAG-138;g__UMGS946;s__UMGS946 sp900547135	NS	Complete	Absent	Complete	Absent	Present	Present	Present	Present	Absent	Absent	Absent	Absent	Present
GCA_000437915.1	o__Christensenellales;f__CAG-314;g__CAG-314;s__CAG-314 sp000437915	NS	Absent	Absent	Complete	Absent	Present	Absent	Present	Absent	Absent	Absent	Absent	Absent	Present
GCA_900551395.1	o__Christensenellales;f__CAG-314;g__CAG-314;s__CAG-314 sp900551395	NS	Absent	Absent	Complete	Absent	Present	Absent	Present	Absent	Absent	Absent	Absent	Absent	Present
GCA_000433775.1	o__Christensenellales;f__CAG-314;g__Fimimonas;s__Fimimonas gallinarum	RS	Absent	Absent	Absent	Absent	Absent	Absent	Present	Absent	Absent	Absent	Absent	Absent	Present
GCA_018713905.1	o__Christensenellales;f__CAG-314;g__Fimimonas;s__Fimimonas merdipullorum	RS	Absent	Absent	Absent	Absent	Absent	Absent	Present	Absent	Absent	Absent	Absent	Absent	Present
GCA_003537755.1	o__Christensenellales;f__CAG-314;g__Fimimonas;s__Fimimonas sp003537755	NS	Absent	Absent	Absent	Absent	Absent	Absent	Present	Absent	Absent	Absent	Absent	Absent	Present
GCA_900769665.1	o__Christensenellales;f__CAG-314;g__Fimimonas;s__Fimimonas sp900769665	NS	Absent	Absent	Absent	Absent	Absent	Absent	Present	Present	Absent	Absent	Absent	Absent	Present
GCA_934294965.1	o__Christensenellales;f__CAG-314;g__Fimimonas;s__Fimimonas sp934294965	NS	Absent	Absent	Absent	Absent	Absent	Absent	Present	Absent	Absent	Absent	Absent	Absent	Present
GCA_944364615.1	o__Christensenellales;f__CAG-314;g__Limihabitans;s__Limihabitans sp900554285	NS	Absent	Absent	Absent	Absent	Absent	Absent	Present	Absent	Absent	Absent	Absent	Absent	Present
MGYG000004528	o__Christensenellales;f__CAG-314;g__SFEB01;s__	NS	Absent	Absent	Complete	Absent	Present	Absent	Present	Absent	Absent	Absent	Absent	Absent	Present
GCA_004558105.1	o__Christensenellales;f__CAG-314;g__SFEB01;s__SFEB01 sp004558105	NS	Absent	Absent	Absent	Absent	Present	Absent	Present	Absent	Absent	Absent	Absent	Absent	Present
GCA_900544545.1	o__Christensenellales;f__CAG-314;g__UMGS692;s__UMGS692 sp900544545	NS	Absent	Absent	1 Missing	Absent	Present	Absent	Present	Present	Absent	Absent	Absent	Absent	Present
GCA_900546875.1	o__Christensenellales;f__CAG-314;g__UMGS929;s__UMGS929 sp900546875	NS	Absent	Absent	Complete	Absent	Present	Absent	Present	Absent	Absent	Absent	Absent	Absent	Present
GCA_018716755.1	o__Christensenellales;f__CAG-74;g__Alectryocaccomicrobium;s__Alectryocaccomicrobium excrementavium	RS	Absent	Absent	Absent	Absent	Absent	Absent	Present	Absent	Absent	Absent	Absent	Absent	Present
GCA_900754755.1	o__Christensenellales;f__CAG-74;g__Alectryocaccomicrobium;s__Alectryocaccomicrobium faecavium	RS	Absent	Absent	Absent	Absent	Absent	Absent	Present	Present	Absent	Absent	1 Missing	Absent	Present
GCA_934615235.1	o__Christensenellales;f__CAG-74;g__Aphodomonas;s__Aphodomonas sp934615235	NS	Absent	Absent	Absent	Absent	Absent	Absent	Present	Present	Absent	Absent	1 Missing	Absent	Present
GCA_018713305.1	o__Christensenellales;f__CAG-74;g__Avichristensenella;s__Avichristensenella intestinipullorum	RS	Complete	Absent	Complete	Absent	Present	Absent	Present	Present	Absent	Absent	1 Missing	Absent	Present
GCA_900553295.1	o__Christensenellales;f__CAG-74;g__Egerieenecus;s__Egerieenecus merdigallinarum	RS	Absent	Absent	Absent	Absent	Absent	Absent	Present	Absent	Absent	Absent	Absent	Absent	Present
GCA_900553315.1	o__Christensenellales;f__CAG-74;g__Egerieenecus;s__Egerieenecus sp900553315	NS	Absent	Absent	Absent	Absent	Absent	Absent	Absent	Present	Absent	Absent	Absent	Absent	Present
GCA_018716505.1	o__Christensenellales;f__CAG-74;g__Faecaligallichristensenella;s__Faecaligallichristensenella faecipullorum	RS	Absent	Absent	Absent	Absent	Absent	Absent	Present	Present	Absent	Absent	Present	Absent	Present
GCA_900553265.1	o__Christensenellales;f__CAG-74;g__Faecivicinus;s__Faecivicinus sp900553265	NS	Absent	Absent	Absent	Absent	Absent	Absent	Present	Absent	Absent	Absent	Absent	Absent	Present
GCA_900759005.1	o__Christensenellales;f__CAG-74;g__Faecivicinus;s__Faecivicinus sp900759005	NS	Absent	Absent	Absent	Absent	Absent	Absent	Present	Absent	Absent	Absent	Absent	Absent	Present
GCA_900553645.1	o__Christensenellales;f__CAG-74;g__Fimadaptatus;s__Fimadaptatus sp900553645	NS	Absent	Absent	Absent	Absent	Absent	Absent	Absent	Absent	Absent	Absent	Absent	Absent	Absent
GCA_004552515.1	o__Christensenellales;f__CAG-74;g__Firm-10;s__Firm-10 sp004552515	NS	Absent	Absent	Absent	Absent	Absent	Absent	Present	Absent	Absent	Absent	1 Missing	Absent	Present
GCA_934636425.1	o__Christensenellales;f__CAG-74;g__Firm-10;s__Firm-10 sp934636425	NS	Absent	Absent	Absent	Absent	Absent	Absent	Present	Present	Absent	Absent	1 Missing	Absent	Present
GCA_900540045.1	o__Christensenellales;f__CAG-74;g__Limiplasma;s__Limiplasma merdipullorum	RS	Absent	Absent	Absent	Absent	Present	Absent	Present	Present	Absent	Absent	1 Missing	Absent	Present
GCA_900553905.1	o__Christensenellales;f__CAG-74;g__Limiplasma;s__Limiplasma pullistercoris	RS	Absent	Absent	Absent	Absent	Absent	Absent	Present	Absent	Absent	Absent	1 Missing	Absent	Present
GCA_004556545.1	o__Christensenellales;f__CAG-74;g__Limiplasma;s__Limiplasma sp004556545	NS	1 Missing	Absent	Absent	Absent	Absent	Present	Present	Present	Absent	Absent	Absent	Absent	Present
GCA_022769795.1	o__Christensenellales;f__CAG-74;g__Limiplasma;s__Limiplasma sp022769795	NS	Absent	Absent	Absent	Absent	Absent	Absent	Present	Absent	Absent	Absent	Absent	Absent	Present
GCA_023411375.1	o__Christensenellales;f__CAG-74;g__Limiplasma;s__Limiplasma sp023411375	NS	Absent	Absent	Absent	Absent	Absent	Absent	Present	Present	Absent	Absent	1 Missing	Absent	Present
GCA_900548145.1	o__Christensenellales;f__CAG-74;g__Limiplasma;s__Limiplasma sp900548145	NS	Absent	Absent	Absent	Absent	Absent	Absent	Present	Present	Absent	Absent	Absent	Absent	Present
GCA_900550955.1	o__Christensenellales;f__CAG-74;g__Limiplasma;s__Limiplasma sp900550955	NS	Absent	Absent	Absent	Absent	Absent	Absent	Present	Absent	Absent	Absent	1 Missing	Absent	Present
GCA_934621505.1	o__Christensenellales;f__CAG-74;g__Limiplasma;s__Limiplasma sp934621505	NS	Absent	Absent	Absent	Absent	Absent	Absent	Present	Present	Absent	Absent	Absent	Absent	Present
GCA_018715175.1	o__Christensenellales;f__CAG-74;g__Limiplasma;s__Limiplasma stercoravium	RS	Absent	Absent	Absent	Absent	Absent	Absent	Present	Present	Absent	Absent	Absent	Absent	Present
MGYG000002151	o__Christensenellales;f__CAG-74;g__Pullichristensenella;s__	NS	Absent	Absent	Absent	Absent	Absent	Absent	Present	Absent	Absent	Absent	Absent	Absent	Present
GCA_900754775.1	o__Christensenellales;f__CAG-74;g__Pullichristensenella;s__Pullichristensenella excrementipullorum	RS	Absent	Absent	Absent	Absent	Absent	Absent	Present	Absent	Absent	Absent	Absent	Absent	Absent
MGYG000003871	o__Christensenellales;f__CAG-74;g__RUG11247;s__	NS	Absent	Absent	Absent	Absent	Absent	Absent	Present	Absent	Absent	Absent	Absent	Absent	Absent
GCA_902767315.1	o__Christensenellales;f__CAG-74;g__RUG11247;s__RUG11247 sp902767315	NS	Absent	Absent	Absent	Absent	Absent	Absent	Present	Present	Absent	Absent	Absent	Absent	Present
GCA_934630705.1	o__Christensenellales;f__CAG-74;g__RUG563;s__RUG563 sp934630705	NS	Absent	Absent	Absent	Absent	Absent	Absent	Absent	Absent	Absent	Absent	1 Missing	Absent	Present
GCA_934632155.1	o__Christensenellales;f__CAG-74;g__RUG563;s__RUG563 sp934632155	NS	Absent	Absent	Absent	Absent	Absent	Absent	Present	Present	Absent	Absent	1 Missing	Absent	Present
GCA_004556395.1	o__Christensenellales;f__CAG-74;g__SFHK01;s__SFHK01 sp004556395	NS	Absent	Absent	Absent	Absent	Absent	Absent	Present	Present	Absent	Absent	Absent	Absent	Present
GCA_004556155.1	o__Christensenellales;f__CAG-74;g__SFMI01;s__SFMI01 sp004556155	NS	Absent	Absent	Absent	Absent	Absent	Absent	Absent	Absent	Absent	Absent	Absent	Absent	Present
MGYG000003490	o__Christensenellales;f__CAG-74;g__UBA11524;s__	NS	Absent	Absent	Absent	Absent	Absent	Absent	Present	Present	Absent	Absent	Absent	Absent	Absent
GCA_000437595.1	o__Christensenellales;f__CAG-74;g__UBA11524;s__UBA11524 sp000437595	NS	Absent	Absent	Absent	Absent	Absent	Absent	Absent	Absent	Absent	Absent	Absent	Absent	Present
GCA_900769075.1	o__Christensenellales;f__CAG-74;g__UBA11524;s__UBA11524 sp900769075	NS	Absent	Absent	Absent	Absent	Absent	Absent	Absent	Absent	Absent	Absent	Absent	Present	Present
GCA_018715105.1	o__Christensenellales;f__CAG-74;g__Ventricola;s__Ventricola intestinavium	RS	Absent	Absent	Absent	Absent	Absent	Absent	Present	Present	Absent	Absent	Absent	Absent	Present
GCA_900542395.1	o__Christensenellales;f__CAG-74;g__Ventricola;s__Ventricola sp900542395	NS	Absent	Absent	Absent	Absent	Absent	Absent	Present	Absent	Absent	Absent	Absent	Absent	Present
GCA_900542445.1	o__Christensenellales;f__CAG-74;g__Ventricola;s__Ventricola sp900542445	NS	Absent	Absent	Absent	Absent	Absent	Absent	Present	Absent	Absent	Absent	Absent	Absent	Present
GCA_900548125.1	o__Christensenellales;f__CAG-74;g__Ventricola;s__Ventricola sp900548125	NS	Absent	Absent	Absent	Absent	Absent	Absent	Present	Absent	Absent	Absent	Absent	Absent	Present
GCA_934643825.1	o__Christensenellales;f__CAG-74;g__Ventricola;s__Ventricola sp934643825	NS	Absent	Absent	Absent	Absent	Absent	Absent	Absent	Absent	Absent	Absent	1 Missing	Absent	Absent
GCA_000434675.1	o__Christensenellales;f__CAG-917;g__CAG-1138;s__CAG-1138 sp000434675	NS	Absent	Absent	Absent	Absent	Absent	Absent	Present	Present	Absent	Absent	Absent	Absent	Present
GCA_001940895.1	o__Christensenellales;f__CAG-917;g__CAG-349;s__CAG-349 sp001940895	NS	Absent	Absent	Absent	Absent	Absent	Absent	Present	Absent	Absent	Absent	Absent	Absent	Present
GCA_022009995.1	o__Christensenellales;f__CAG-917;g__CAG-349;s__CAG-349 sp003539515	NS	Absent	Absent	Absent	Absent	Absent	Absent	Present	Absent	Absent	Absent	Absent	Absent	Absent
GCA_000434435.1	o__Christensenellales;f__CAG-917;g__CAG-475;s__CAG-475 sp000434435	NS	Absent	Absent	Absent	Absent	Absent	Absent	Present	Absent	Absent	Absent	Absent	Absent	Present
GCA_900547975.1	o__Christensenellales;f__CAG-917;g__CAG-475;s__CAG-475 sp900547975	NS	Absent	Absent	Absent	Absent	Absent	Absent	Present	Absent	Absent	Absent	Absent	Absent	Present
GCA_900548005.1	o__Christensenellales;f__CAG-917;g__CAG-475;s__CAG-475 sp900548005	NS	Absent	Absent	Absent	Absent	Absent	Absent	Present	Absent	Absent	Absent	Absent	Absent	Present
GCA_900549225.1	o__Christensenellales;f__CAG-917;g__CAG-475;s__CAG-475 sp900549225	NS	Absent	Absent	Absent	Absent	Absent	Absent	Present	Present	Absent	Absent	Absent	Absent	Present
GCA_900550855.1	o__Christensenellales;f__CAG-917;g__CAG-475;s__CAG-475 sp900550855	NS	Absent	Absent	Absent	Absent	Absent	Absent	Present	Absent	Absent	Absent	Absent	Absent	Present
GCA_022009775.1	o__Christensenellales;f__CAG-917;g__CAG-475;s__CAG-475 sp900550915	NS	Absent	Absent	Absent	Absent	Absent	Absent	Present	Absent	Absent	Absent	Absent	Absent	Absent
GCA_900551145.1	o__Christensenellales;f__CAG-917;g__CAG-475;s__CAG-475 sp900551145	NS	Absent	Absent	Absent	Absent	Absent	Absent	Present	Absent	Absent	Absent	Absent	Absent	Absent
GCA_900763875.1	o__Christensenellales;f__CAG-917;g__CAG-475;s__CAG-475 sp900763875	NS	Absent	Absent	Absent	Absent	Absent	Absent	Present	Absent	Absent	Absent	Absent	Absent	Present
GCA_900769205.1	o__Christensenellales;f__CAG-917;g__CAG-475;s__CAG-475 sp900769205	NS	Absent	Absent	Absent	Absent	Absent	Absent	Absent	Absent	Absent	Absent	Absent	Absent	Absent
GCA_934233745.1	o__Christensenellales;f__CAG-917;g__CAG-475;s__CAG-475 sp934233745	NS	Absent	Absent	Absent	Absent	Absent	Absent	Present	Absent	Absent	Absent	Absent	Absent	Present
GCA_000437555.1	o__Christensenellales;f__CAG-917;g__CAG-917;s__CAG-917 sp000437555	NS	Absent	Absent	Absent	Absent	Absent	Absent	Present	Present	Absent	Absent	Absent	Absent	Present
GCA_934277645.1	o__Christensenellales;f__CAG-917;g__CAG-917;s__CAG-917 sp934277645	NS	Absent	Absent	Absent	Absent	Absent	Absent	Present	Present	Absent	Absent	Absent	Absent	Present
GCA_944332995.1	o__Christensenellales;f__CAG-917;g__CAG-917;s__CAG-917 sp944332995	NS	Absent	Absent	Absent	Absent	Absent	Absent	Present	Present	Absent	Absent	Absent	Absent	Present
GCA_900755035.1	o__Christensenellales;f__CAG-917;g__HGM11377;s__HGM11377 sp900755035	NS	Absent	Absent	Absent	Absent	Absent	Absent	Present	Absent	Absent	Absent	Absent	Absent	Present
GCA_900545885.1	o__Christensenellales;f__CAG-917;g__Limadaptatus;s__Limadaptatus sp900545885	NS	Absent	Absent	Absent	Absent	Absent	Absent	Present	Absent	Absent	Absent	Absent	Absent	Present
GCA_900553825.1	o__Christensenellales;f__CAG-917;g__Limadaptatus;s__Limadaptatus sp900553825	NS	Absent	Absent	Absent	Absent	Absent	Absent	Present	Absent	Absent	Absent	Absent	Absent	Present
GCA_900554085.1	o__Christensenellales;f__CAG-917;g__Limadaptatus;s__Limadaptatus sp900554085	NS	Absent	Absent	Absent	Absent	Absent	Absent	Present	Absent	Absent	Absent	Absent	Absent	Absent
GCA_900754695.1	o__Christensenellales;f__CAG-917;g__Limadaptatus;s__Limadaptatus sp900754695	NS	Absent	Absent	Absent	Absent	Absent	Absent	Present	Absent	Absent	Absent	Absent	Absent	Present
GCA_944349635.1	o__Christensenellales;f__CAG-917;g__Limadaptatus;s__Limadaptatus sp944349635	NS	Absent	Absent	Absent	Absent	Absent	Absent	Present	Absent	Absent	Absent	Absent	Absent	Absent
GCA_900544575.1	o__Christensenellales;f__CAG-917;g__Limadaptatus;s__Limadaptatus stercorigallinarum	RS	Absent	Absent	Absent	Absent	Absent	Absent	Present	Absent	Absent	Absent	Absent	Absent	Present
MGYG000003562	o__Christensenellales;f__CAG-917;g__RGIG4097;s__	NS	Absent	Absent	Absent	Absent	Absent	Absent	Absent	Absent	Absent	Absent	Absent	Absent	Absent
GCA_905193725.1	o__Christensenellales;f__Christensenellaceae;g__CAJJPW01;s__CAJJPW01 sp905193725	NS	Complete	Absent	Absent	Complete	Present	Absent	Present	Absent	Absent	1 Missing	1 Missing	Present	Present
GCA_000981035.1	o__Christensenellales;f__Christensenellaceae;g__Christensenella;s__Christensenella hongkongensis	RS	1 Missing	Absent	Absent	Complete	Present	Absent	Present	Present	Absent	1 Missing	Present	Present	Present
GCA_001678845.1	o__Christensenellales;f__Christensenellaceae;g__Christensenella;s__Christensenella intestinihominis	RS	Absent	Absent	Absent	Complete	Present	Absent	Present	Present	Absent	1 Missing	1 Missing	Present	Present
GCA_003628755.1	o__Christensenellales;f__Christensenellaceae;g__Christensenella;s__Christensenella minuta	RS	Complete	Absent	Absent	Complete	Present	Absent	Present	Present	Absent	1 Missing	1 Missing	Present	Present
GCA_900087015.1	o__Christensenellales;f__Christensenellaceae;g__Christensenella;s__Christensenella timonensis	RS	Complete	Absent	Absent	Complete	Present	Absent	Present	Present	Absent	1 Missing	Present	Present	Present
GCA_014384805.1	o__Christensenellales;f__Christensenellaceae;g__Guopingia;s__Guopingia tenuis	RS	Absent	Absent	Absent	Absent	Absent	Absent	Present	Present	Absent	Absent	1 Missing	Present	Present
GCA_900761075.1	o__Christensenellales;f__Christensenellaceae;g__HGM11616;s__HGM11616 sp900761075	NS	Absent	Absent	Absent	Absent	Absent	Absent	Present	Absent	Absent	Absent	Present	Absent	Present
GCA_003343685.1	o__Christensenellales;f__Christensenellaceae;g__QAKS01;s__QAKS01 sp003343685	NS	Absent	Absent	Absent	Absent	Absent	Absent	Present	Absent	Absent	Absent	Present	Absent	Present
MGYG000002701	o__Christensenellales;f__Christensenellaceae;g__QANA01;s__	NS	Absent	Absent	Absent	Absent	Absent	Absent	Present	Present	Absent	Absent	Absent	Absent	Absent
MGYG000003304	o__Christensenellales;f__Christensenellaceae;g__QANA01;s__	NS	Absent	Absent	Absent	Absent	Absent	Absent	Present	Absent	Absent	Absent	Absent	Absent	Present
GCA_003149735.1	o__Christensenellales;f__Christensenellaceae;g__QANA01;s__QANA01 sp003149735	NS	Absent	Absent	Absent	Absent	Absent	Absent	Present	Present	Absent	Absent	1 Missing	Absent	Present
GCA_900554725.1	o__Christensenellales;f__Christensenellaceae;g__QANA01;s__QANA01 sp900554725	NS	Absent	Absent	Absent	Absent	Absent	Absent	Present	Present	Absent	Absent	Absent	Absent	Present
GCA_900545085.1	o__Christensenellales;f__Christensenellaceae;g__Scybalosoma;s__Scybalosoma faecavium	RS	Complete	Absent	Absent	Complete	Present	Absent	Present	Present	Absent	Absent	Absent	Absent	Present
GCA_905210905.1	o__Christensenellales;f__DTU072;g__CAG-1782;s__CAG-1782 sp905210905	NS	Absent	Absent	Absent	Absent	Absent	Absent	Present	Present	Absent	Absent	Absent	Absent	Present
GCA_014384745.1	o__Christensenellales;f__GCA-900066905;g__Luoshenia;s__Luoshenia tenuis	RS	Absent	Absent	Absent	Absent	Absent	Absent	Present	Present	Absent	Absent	Absent	Absent	Present
GCA_905215695.1	o__Christensenellales;f__HGM11417;g__CAJMQN01;s__CAJMQN01 sp905215695	NS	Absent	Absent	Absent	Absent	Present	Absent	Present	Present	Absent	Absent	Present	Absent	Present
MGYG000003212	o__Christensenellales;f__HGM11417;g__HGM11417;s__	NS	Absent	Absent	Absent	Absent	Absent	Absent	Present	Absent	Absent	Absent	1 Missing	Absent	Present
GCA_900761895.1	o__Christensenellales;f__HGM11417;g__HGM11417;s__HGM11417 sp900761895	NS	Absent	Absent	Absent	Absent	Absent	Absent	Present	Present	Absent	Absent	Present	Absent	Present
GCA_000435495.1	o__Christensenellales;f__Pumilibacteraceae;g__CAG-552;s__CAG-552 sp000435495	NS	Absent	Absent	Absent	Absent	Absent	Absent	Present	Absent	Absent	Absent	Absent	Absent	Present
GCA_900761915.1	o__Christensenellales;f__Pumilibacteraceae;g__HGM11386;s__HGM11386 sp900761915	NS	Absent	Absent	Absent	Absent	Absent	Absent	Present	Absent	Absent	Absent	Absent	Absent	Present
GCA_904387375.1	o__Christensenellales;f__Pumilibacteraceae;g__Protoclostridium;s__Protoclostridium gallicola	RS	Absent	Absent	Absent	Absent	Absent	Absent	Present	Present	Absent	Absent	Absent	Absent	Present
GCA_019113265.1	o__Christensenellales;f__Pumilibacteraceae;g__Protoclostridium;s__Protoclostridium sp019113265	NS	Absent	Absent	Absent	Absent	Absent	Absent	Present	Present	Absent	Absent	Absent	Absent	Present
GCA_900555875.1	o__Christensenellales;f__Pumilibacteraceae;g__Protoclostridium;s__Protoclostridium sp900555875	NS	Absent	Absent	Absent	Absent	Absent	Absent	Absent	Absent	Absent	Absent	Absent	Absent	Absent
GCA_900761765.1	o__Christensenellales;f__Pumilibacteraceae;g__Protoclostridium;s__Protoclostridium sp900761765	NS	Absent	Absent	Absent	Absent	Absent	Absent	Present	Present	Absent	Absent	Absent	Absent	Present
GCA_003533505.1	o__Christensenellales;f__Pumilibacteraceae;g__UBA10677;s__UBA10677 sp003533505	NS	Absent	Absent	Absent	Absent	Absent	Absent	Absent	Present	Absent	Absent	1 Missing	Absent	Absent
GCA_900543755.1	o__Christensenellales;f__Pumilibacteraceae;g__UBA10677;s__UBA10677 sp900543755	NS	Absent	Absent	Absent	Absent	Absent	Absent	Present	Absent	Absent	Absent	1 Missing	Absent	Present
GCA_900553005.1	o__Christensenellales;f__Pumilibacteraceae;g__UBA10677;s__UBA10677 sp900553005	NS	Absent	Absent	Absent	Absent	Absent	Absent	Present	Absent	Absent	Absent	Absent	Absent	Present
GCA_900760475.1	o__Christensenellales;f__Pumilibacteraceae;g__UBA10677;s__UBA10677 sp900760475	NS	Absent	Absent	Absent	Absent	Absent	Absent	Present	Absent	Absent	Absent	1 Missing	Absent	Present
GCA_900762945.1	o__Christensenellales;f__Pumilibacteraceae;g__UBA10677;s__UBA10677 sp900762945	NS	Absent	Absent	Absent	Absent	Absent	Absent	Present	Present	Absent	Absent	1 Missing	Absent	Present
GCA_900767465.1	o__Christensenellales;f__Pumilibacteraceae;g__UBA10677;s__UBA10677 sp900767465	NS	Absent	Absent	Absent	Absent	Absent	Absent	Present	Absent	Absent	Absent	1 Missing	Absent	Present
GCA_934270565.1	o__Christensenellales;f__Pumilibacteraceae;g__UBA10677;s__UBA10677 sp934270565	NS	Absent	Absent	Absent	Absent	Absent	Absent	Present	Absent	Absent	Absent	1 Missing	Absent	Present
GCA_900553555.1	o__Christensenellales;f__Pumilibacteraceae;g__UMGS1795;s__UMGS1795 sp900553555	NS	Absent	Absent	Absent	Absent	Absent	Absent	Present	Absent	Absent	Absent	Absent	Absent	Present
GCA_900555125.1	o__Christensenellales;f__Pumilibacteraceae;g__UMGS1795;s__UMGS1795 sp900555125	NS	Absent	Absent	Absent	Absent	Absent	Absent	Present	Absent	Absent	Absent	Absent	Absent	Absent
GCA_900761165.1	o__Christensenellales;f__Pumilibacteraceae;g__UMGS1795;s__UMGS1795 sp900761165	NS	Absent	Absent	Absent	Absent	Absent	Absent	Absent	Absent	Absent	Absent	1 Missing	Absent	Absent
GCA_934247335.1	o__Christensenellales;f__Pumilibacteraceae;g__UMGS1795;s__UMGS1795 sp934247335	NS	Absent	Absent	Absent	Absent	Absent	Absent	Present	Absent	Absent	Absent	Absent	Absent	Present
GCA_003150515.1	o__Christensenellales;f__QALW01;g__QALW01;s__QALW01 sp003150515	NS	Absent	Absent	Absent	Absent	Absent	Absent	Present	Present	Absent	Absent	1 Missing	Absent	Present
GCA_900547955.1	o__Christensenellales;f__QALW01;g__QALW01;s__QALW01 sp900547955	NS	Absent	Absent	Absent	Absent	Absent	Absent	Present	Present	Absent	Absent	1 Missing	Absent	Absent
GCA_900552055.1	o__Christensenellales;f__QALW01;g__QALW01;s__QALW01 sp900552055	NS	Absent	Absent	Absent	Absent	Absent	Absent	Present	Absent	Absent	Absent	1 Missing	Absent	Absent
MGYG000003474	o__Christensenellales;f__QALW01;g__UMGS1322;s__	NS	Absent	Absent	Absent	Absent	Absent	Absent	Present	Absent	Absent	Absent	1 Missing	Absent	Absent
GCA_900550765.1	o__Christensenellales;f__QALW01;g__UMGS1322;s__UMGS1322 sp900550765	NS	Absent	Absent	Absent	Absent	Absent	Absent	Present	Absent	Absent	Absent	Present	Absent	Absent
GCA_900769815.1	o__Christensenellales;f__QALW01;g__UMGS1322;s__UMGS1322 sp900769815	NS	Absent	Absent	Absent	Absent	Absent	Absent	Present	Present	Absent	Absent	1 Missing	Absent	Present
GCA_905200615.1	o__Christensenellales;f__QALW01;g__UMGS1322;s__UMGS1322 sp905200615	NS	Absent	Absent	Absent	Absent	Absent	Absent	Absent	Absent	Absent	Absent	Present	Absent	Present
GCA_905214315.1	o__Christensenellales;f__QALW01;g__UMGS1322;s__UMGS1322 sp905214315	NS	Absent	Absent	Absent	Absent	Absent	Absent	Present	Absent	Absent	Absent	Present	Absent	Present
GCA_934434555.1	o__Christensenellales;f__QALW01;g__UMGS1322;s__UMGS1322 sp934434555	NS	Absent	Absent	Absent	Absent	Absent	Absent	Absent	Present	Absent	Absent	Present	Absent	Present
GCA_022009755.1	o__Christensenellales;f__QALW01;g__UMGS1338;s__UMGS1338 sp900550805	NS	Absent	Absent	Absent	Absent	Absent	Absent	Present	Absent	Absent	Absent	Absent	Absent	Absent
MGYG000002629	o__Christensenellales;f__QAND01;g__UMGS1975;s__	NS	Absent	Absent	Absent	Absent	Absent	Absent	Absent	Absent	Absent	Absent	Absent	Absent	Absent
GCA_900546685.1	o__Christensenellales;f__QAND01;g__UMGS1975;s__UMGS1975 sp900546685	NS	Complete	Absent	Absent	Absent	Present	Absent	Present	Absent	Absent	Absent	Absent	Absent	Absent
GCA_905208455.1	o__Christensenellales;f__QAND01;g__UMGS1975;s__UMGS1975 sp900556815	NS	Complete	Absent	Absent	Absent	Present	Absent	Present	Absent	Absent	Absent	Absent	Absent	Present
GCA_905188085.1	o__Christensenellales;f__QAND01;g__UMGS1975;s__UMGS1975 sp900751745	NS	Complete	Absent	Absent	Absent	Present	Absent	Present	Absent	Absent	Absent	Absent	Absent	Present
GCA_003522085.1	o__Christensenellales;f__UBA1242;g__Caccovivens;s__Caccovivens sp003522085	NS	Absent	Absent	Absent	Absent	Absent	Absent	Present	Absent	Absent	Absent	Absent	Absent	Absent
GCA_900551855.1	o__Christensenellales;f__UBA1242;g__Caccovivens;s__Caccovivens sp900551855	NS	Absent	Absent	Absent	Absent	Absent	Absent	Present	Absent	Absent	Absent	Absent	Absent	Present
GCA_900555365.1	o__Christensenellales;f__UBA1242;g__Caccovivens;s__Caccovivens sp900555365	NS	Absent	Absent	Absent	Absent	Absent	Absent	Absent	Absent	Absent	Absent	Absent	Absent	Absent
GCA_900557645.1	o__Christensenellales;f__UBA1242;g__Caccovivens;s__Caccovivens sp900557645	NS	Absent	Absent	Absent	Absent	Absent	Absent	Absent	Absent	Absent	Absent	Absent	Absent	Absent
GCA_900753315.1	o__Christensenellales;f__UBA1242;g__Caccovivens;s__Caccovivens sp900753315	NS	Absent	Absent	Absent	Absent	Absent	Absent	Present	Absent	Absent	Absent	Absent	Absent	Present
GCA_900768545.1	o__Christensenellales;f__UBA1242;g__Caccovivens;s__Caccovivens sp900768545	NS	Absent	Absent	Absent	Absent	Absent	Absent	Present	Absent	Absent	Absent	Absent	Absent	Present
GCA_905195085.1	o__Christensenellales;f__UBA1242;g__Caccovivens;s__Caccovivens sp905195085	NS	Absent	Absent	Absent	Absent	Absent	Absent	Present	Absent	Absent	Absent	Absent	Absent	Present
GCA_905207515.1	o__Christensenellales;f__UBA1242;g__Caccovivens;s__Caccovivens sp905207515	NS	Absent	Absent	Absent	Absent	Absent	Absent	Present	Absent	Absent	Absent	Absent	Absent	Present
GCA_905203645.1	o__Christensenellales;f__UBA1242;g__CAJKWP01;s__CAJKWP01 sp905203645	NS	Absent	Absent	Absent	Absent	Absent	Absent	Present	Absent	Absent	Absent	Absent	Absent	Absent
GCA_934749845.1	o__Christensenellales;f__UBA1242;g__CAKVNM01;s__CAKVNM01 sp934749845	NS	Absent	Absent	Absent	Absent	Absent	Absent	Absent	Absent	Absent	Absent	Absent	Absent	Absent
GCA_900767835.1	o__Christensenellales;f__UBA1242;g__HGM11367;s__HGM11367 sp900767835	NS	Absent	Absent	Absent	Absent	Absent	Absent	Present	Present	Absent	Absent	Absent	Absent	Absent
GCA_900768425.1	o__Christensenellales;f__UBA1242;g__HGM11367;s__HGM11367 sp900768425	NS	Absent	Absent	Absent	Absent	Absent	Absent	Present	Present	Absent	Absent	Absent	Absent	Absent
GCA_900767715.1	o__Christensenellales;f__UBA1242;g__HGM11372;s__HGM11372 sp900767715	NS	Absent	Absent	Absent	Absent	Absent	Absent	Present	Absent	Absent	Absent	Absent	Absent	Absent
GCA_934754375.1	o__Christensenellales;f__UBA1242;g__Onthoplasma;s__Onthoplasma sp934754375	NS	Absent	Absent	Absent	Absent	Absent	Absent	Present	Absent	Absent	Absent	Absent	Absent	Present
MGYG000001794	o__Christensenellales;f__UBA1242;g__UBA11490;s__	NS	Absent	Absent	Absent	Absent	Absent	Absent	Absent	Present	Absent	Absent	Absent	Absent	Absent
GCA_003524095.1	o__Christensenellales;f__UBA1242;g__UBA11490;s__UBA11490 sp003524095	NS	Absent	Absent	Absent	Absent	Absent	Absent	Present	Present	Absent	Absent	Absent	Absent	Present
GCA_016297915.1	o__Christensenellales;f__UBA1242;g__UBA11490;s__UBA11490 sp016297915	NS	Absent	Absent	Absent	Absent	Absent	Absent	Present	Present	Absent	Absent	Absent	Absent	Present
GCA_934746645.1	o__Christensenellales;f__UBA1242;g__UBA6345;s__UBA6345 sp934746645	NS	Absent	Absent	Absent	Absent	Absent	Absent	Present	Absent	Absent	Absent	Absent	Absent	Present
MGYG000003522	o__Christensenellales;f__UBA1242;g__UBA7862;s__	NS	Absent	Absent	Absent	Absent	Absent	Absent	Present	Absent	Absent	Absent	Absent	Absent	Present
GCA_905212505.1	o__Christensenellales;f__UBA1242;g__UBA7868;s__UBA7868 sp905212505	NS	Absent	Absent	Absent	Absent	Absent	Absent	Absent	Absent	Absent	Absent	Absent	Absent	Absent
MGYG000003519	o__Christensenellales;f__UBA1242;g__UMGS1470;s__	NS	Absent	Absent	Absent	Absent	Absent	Absent	Absent	Absent	Absent	Absent	Absent	Absent	Absent
GCA_900552105.1	o__Christensenellales;f__UBA1242;g__UMGS1470;s__UMGS1470 sp900552105	NS	Absent	Absent	Absent	Absent	Absent	Absent	Present	Absent	Absent	Absent	Absent	Absent	Present
GCA_900766395.1	o__Christensenellales;f__UBA1242;g__UMGS1470;s__UMGS1470 sp900766395	NS	Absent	Absent	Absent	Absent	Absent	Absent	Present	Absent	Absent	Absent	Absent	Absent	Present
GCA_900556185.1	o__Christensenellales;f__UBA1242;g__UMGS1908;s__UMGS1908 sp900556185	NS	Absent	Absent	Absent	Absent	Absent	Absent	Present	Absent	Absent	Absent	Absent	Absent	Present
GCA_905187655.1	o__Christensenellales;f__UBA1242;g__UMGS1908;s__UMGS1908 sp905187655	NS	Absent	Absent	Absent	Absent	Absent	Absent	Present	Absent	Absent	Absent	Absent	Absent	Present
GCA_934772525.1	o__Christensenellales;f__UBA1242;g__UMGS1908;s__UMGS1908 sp934772525	NS	Absent	Absent	Absent	Absent	Absent	Absent	Present	Present	Absent	Absent	Absent	Absent	Present
GCA_900554955.1	o__Christensenellales;f__UBA1242;g__UMGS2069;s__UMGS2069 sp900554955	NS	Absent	Absent	Absent	Absent	Absent	Absent	Present	Absent	Absent	Absent	Absent	Absent	Present
GCA_900557585.1	o__Christensenellales;f__UBA1242;g__UMGS2069;s__UMGS2069 sp900557585	NS	Absent	Absent	Absent	Absent	Absent	Absent	Absent	Absent	Absent	Absent	Absent	Absent	Absent
GCA_900557695.1	o__Christensenellales;f__UBA1242;g__UMGS2069;s__UMGS2069 sp900557695	NS	Absent	Absent	Absent	Absent	Absent	Absent	Present	Absent	Absent	Absent	Absent	Absent	Present
MGYG000004512	o__Christensenellales;f__UBA1242;g__UMGS2070;s__	NS	Absent	Absent	Absent	Absent	Absent	Absent	Present	Absent	Absent	Absent	Absent	Absent	Present
GCA_900557655.1	o__Christensenellales;f__UBA1242;g__UMGS2070;s__UMGS2070 sp900557655	NS	Absent	Absent	Absent	Absent	Absent	Absent	Absent	Absent	Absent	Absent	Absent	Absent	Absent
GCA_905203455.1	o__Christensenellales;f__UBA1242;g__UMGS2070;s__UMGS2070 sp905203455	NS	Absent	Absent	Absent	Absent	Absent	Absent	Present	Absent	Absent	Absent	Absent	Absent	Present
GCA_900544595.1	o__Christensenellales;f__UBA1242;g__UMGS687;s__UMGS687 sp900544595	NS	Absent	Absent	Absent	Absent	Absent	Absent	Present	Absent	Absent	Absent	Absent	Absent	Present
GCA_900545735.1	o__Christensenellales;f__UBA1242;g__UMGS687;s__UMGS687 sp900545735	NS	Absent	Absent	Absent	Absent	Absent	Absent	Present	Absent	Absent	Absent	Absent	Absent	Present
GCA_900551705.1	o__Christensenellales;f__UBA1242;g__UMGS687;s__UMGS687 sp900551705	NS	Absent	Absent	Absent	Absent	Absent	Absent	Present	Absent	Absent	Absent	Absent	Absent	Absent
GCA_934747765.1	o__Christensenellales;f__UBA1242;g__UMGS687;s__UMGS687 sp934747765	NS	Absent	Absent	Absent	Absent	Absent	Absent	Present	Absent	Absent	Absent	Absent	Absent	Present
GCA_904393115.1	o__Christensenellales;f__UBA1750;g__Spyradocola;s__Spyradocola merdavium	RS	Absent	Absent	Absent	Absent	Absent	Absent	Present	Present	Absent	Absent	Absent	Absent	Present
GCA_905193155.1	o__Christensenellales;f__UBA1750;g__Spyradocola;s__Spyradocola sp905193155	NS	Absent	Absent	Absent	Absent	Absent	Absent	Present	Present	Absent	Absent	Absent	Absent	Present
GCA_900772745.1	o__Christensenellales;f__UBA3700;g__HGM11368;s__HGM11368 sp900772745	NS	Absent	Absent	Absent	Absent	Absent	Absent	Present	Absent	Absent	Absent	Absent	Absent	Present
GCA_902373595.1	o__Christensenellales;f__UBA3700;g__Ornithoclostridium;s__Ornithoclostridium faecigallinarum	RS	Absent	Absent	Absent	Absent	Absent	Absent	Present	Present	Absent	Absent	Absent	Absent	Present
GCA_900542005.1	o__Christensenellales;f__UMGS416;g__Parachristensenella;s__Parachristensenella sp900542005	NS	Absent	Absent	Absent	Absent	Absent	Absent	Present	Present	Absent	Absent	Present	Absent	Present
MGYG000003416	o__Clostridiales;f__Clostridiaceae;g__;s__	NS	Complete	Absent	Absent	Absent	Present	Present	Absent	Absent	Absent	Absent	Absent	Absent	Present
MGYG000004699	o__Clostridiales;f__Clostridiaceae;g__Clostridium;s__	NS	Complete	Absent	Absent	Absent	Present	Present	Present	Present	Absent	Absent	Absent	Absent	Present
GCA_900461085.1	o__Clostridiales;f__Clostridiaceae;g__Clostridium;s__Clostridium baratii	RS	Complete	Absent	Absent	Absent	Present	Present	Present	Present	Absent	Absent	1 Missing	Absent	Present
GCA_018223745.1	o__Clostridiales;f__Clostridiaceae;g__Clostridium;s__Clostridium beijerinckii	RS	Complete	Absent	Absent	Complete	Present	Present	Present	Present	Absent	1 Missing	Present	Present	Present
GCA_006742065.1	o__Clostridiales;f__Clostridiaceae;g__Clostridium;s__Clostridium butyricum	RS	Complete	Absent	Absent	Absent	Present	Present	Present	Present	Absent	1 Missing	1 Missing	Present	Present
GCA_000320405.1	o__Clostridiales;f__Clostridiaceae;g__Clostridium;s__Clostridium celatum	RS	Complete	Absent	Absent	Absent	Absent	Present	Present	Present	Absent	Absent	Present	Absent	Present
GCA_004353185.1	o__Clostridiales;f__Clostridiaceae;g__Clostridium;s__Clostridium cuniculi	RS	Complete	Absent	Absent	Absent	Present	Present	Present	Present	Absent	Absent	Absent	Absent	Present
GCA_001405015.1	o__Clostridiales;f__Clostridiaceae;g__Clostridium;s__Clostridium disporicum_B	RS	Complete	Absent	Absent	Absent	Present	Present	Present	Present	Absent	Absent	Present	Absent	Present
GCA_001458595.1	o__Clostridiales;f__Clostridiaceae;g__Clostridium;s__Clostridium neonatale	RS	Complete	Absent	Absent	Absent	Present	Present	Present	Present	Absent	1 Missing	Present	Present	Present
GCA_900086595.1	o__Clostridiales;f__Clostridiaceae;g__Clostridium;s__Clostridium nigeriense	RS	Complete	Absent	Absent	Absent	Present	Present	Present	Present	Absent	Absent	Absent	Absent	Present
GCA_900447045.1	o__Clostridiales;f__Clostridiaceae;g__Clostridium;s__Clostridium paraputrificum	RS	Complete	Absent	Absent	Absent	Present	Present	Present	Present	Absent	Absent	1 Missing	Absent	Present
GCA_000577815.1	o__Clostridiales;f__Clostridiaceae;g__Clostridium;s__Clostridium saudiense	RS	Complete	Absent	Absent	Absent	Absent	Present	Present	Present	Absent	Absent	Absent	Absent	Present
GCA_003606265.1	o__Clostridiales;f__Clostridiaceae;g__Clostridium;s__Clostridium septicum	RS	Complete	Absent	Absent	Absent	Present	Present	Present	Present	Absent	1 Missing	1 Missing	Present	Present
GCA_000435835.1	o__Clostridiales;f__Clostridiaceae;g__Clostridium;s__Clostridium sp000435835	NS	Complete	Absent	Absent	Absent	Absent	Present	Present	Present	Absent	Absent	Absent	Absent	Present
GCF_014287815.1	o__Clostridiales;f__Clostridiaceae;g__Clostridium;s__Clostridium sp001916075	NS	Complete	Absent	Absent	Absent	Present	Present	Present	Present	Absent	Absent	Absent	Absent	Present
GCA_900539375.1	o__Clostridiales;f__Clostridiaceae;g__Clostridium;s__Clostridium sp900539375	NS	Complete	Absent	Absent	Absent	Present	Present	Present	Present	Absent	Absent	Absent	Absent	Present
GCA_900540255.1	o__Clostridiales;f__Clostridiaceae;g__Clostridium;s__Clostridium sp900540255	NS	Complete	Absent	Absent	Absent	Present	Present	Present	Present	Absent	Absent	Absent	Absent	Present
GCA_900543325.1	o__Clostridiales;f__Clostridiaceae;g__Clostridium;s__Clostridium sp900543325	NS	Complete	Absent	Absent	Absent	Present	Present	Present	Present	Absent	Absent	Absent	Absent	Present
GCA_900547475.1	o__Clostridiales;f__Clostridiaceae;g__Clostridium;s__Clostridium sp900547475	NS	Complete	Absent	Absent	Absent	Present	Present	Present	Present	Absent	Absent	Absent	Absent	Present
GCA_900759995.1	o__Clostridiales;f__Clostridiaceae;g__Clostridium;s__Clostridium sp900759995	NS	Complete	Absent	Absent	Absent	Present	Present	Present	Present	Absent	Absent	Present	Absent	Present
GCF_019734195.1	o__Clostridiales;f__Clostridiaceae;g__Clostridium;s__Clostridium sp900766315	NS	Complete	Absent	Absent	Absent	Absent	Present	Present	Present	Absent	Absent	1 Missing	Absent	Present
GCA_900769625.1	o__Clostridiales;f__Clostridiaceae;g__Clostridium;s__Clostridium sp900769625	NS	Complete	Absent	Absent	Absent	Present	Present	Present	Present	Absent	Absent	Absent	Absent	Present
GCA_934754925.1	o__Clostridiales;f__Clostridiaceae;g__Clostridium;s__Clostridium sp934754925	NS	Complete	Absent	Absent	Absent	Present	Present	Present	Present	Absent	Absent	Absent	Absent	Present
GCA_017873245.1	o__Clostridiales;f__Clostridiaceae;g__Clostridium;s__Clostridium tertium	RS	Complete	Absent	Absent	Absent	Present	Present	Present	Present	Absent	Absent	Absent	Absent	Present
GCA_000820705.1	o__Clostridiales;f__Clostridiaceae;g__Clostridium_AA;s__Clostridium_AA polynesiense	RS	Complete	Absent	Complete	Absent	Present	Present	Present	Present	Absent	Absent	Absent	Absent	Present
GCA_902809985.1	o__Clostridiales;f__Clostridiaceae;g__Clostridium_B;s__Clostridium_B sp902809985	NS	Complete	Absent	Absent	Complete	Present	Present	Present	Present	Absent	1 Missing	Present	Absent	Present
GCA_000359585.1	o__Clostridiales;f__Clostridiaceae;g__Clostridium_B;s__Clostridium_B tyrobutyricum	RS	Complete	Absent	Absent	Complete	Present	Absent	Present	Present	Absent	Present	1 Missing	Present	Present
GCA_001276985.1	o__Clostridiales;f__Clostridiaceae;g__Clostridium_F;s__Clostridium_F botulinum	RS	Complete	Absent	Absent	Absent	Present	Present	Present	Present	Absent	1 Missing	1 Missing	Absent	Present
GCA_001889325.1	o__Clostridiales;f__Clostridiaceae;g__Clostridium_F;s__Clostridium_F botulinum_A	RS	Complete	Absent	Absent	Absent	Present	Present	Present	Present	Absent	1 Missing	1 Missing	Absent	Present
GCA_001243045.1	o__Clostridiales;f__Clostridiaceae;g__Clostridium_F;s__Clostridium_F niameyense	RS	Absent	Absent	Absent	Absent	Present	Present	Present	Present	Absent	Present	1 Missing	Present	Present
GCA_002008345.1	o__Clostridiales;f__Clostridiaceae;g__Clostridium_F;s__Clostridium_F tepidum	RS	Complete	Absent	Absent	Absent	Present	Present	Present	Present	Absent	1 Missing	1 Missing	Absent	Present
GCA_900187165.1	o__Clostridiales;f__Clostridiaceae;g__Clostridium_G;s__Clostridium_G cochlearium	RS	Complete	Absent	Absent	Absent	Present	Present	Present	Present	Absent	Absent	Present	Absent	Present
GCA_900167265.1	o__Clostridiales;f__Clostridiaceae;g__Clostridium_G;s__Clostridium_G tetani	RS	Complete	Absent	Absent	Absent	Present	Present	Present	Present	Absent	1 Missing	1 Missing	Present	Present
GCA_900176615.1	o__Clostridiales;f__Clostridiaceae;g__Clostridium_H;s__Clostridium_H massiliodielmoense	RS	Complete	Absent	Absent	Absent	Present	Absent	Present	Present	Absent	Present	1 Missing	Present	Present
GCA_000821305.1	o__Clostridiales;f__Clostridiaceae;g__Clostridium_J;s__Clostridium_J culturomicium	RS	Complete	1 Missing	Complete	Absent	Present	Present	Present	Absent	Absent	1 Missing	1 Missing	Absent	Present
GCA_014836835.1	o__Clostridiales;f__Clostridiaceae;g__Clostridium_J;s__Clostridium_J faecium	RS	Complete	Absent	Complete	Complete	Present	Present	Present	Absent	Absent	Absent	1 Missing	Absent	Present
GCA_000612845.1	o__Clostridiales;f__Clostridiaceae;g__Clostridium_J;s__Clostridium_J ihumii	RS	Complete	Absent	Complete	Complete	Present	Present	Present	Present	Absent	Absent	1 Missing	Absent	Present
GCA_000285575.1	o__Clostridiales;f__Clostridiaceae;g__Clostridium_J;s__Clostridium_J senegalense	RS	Complete	Absent	Complete	Absent	Present	Present	Present	Present	Absent	Absent	1 Missing	Absent	Present
GCA_900548455.1	o__Clostridiales;f__Clostridiaceae;g__Clostridium_J;s__Clostridium_J sp900548455	NS	Complete	Absent	Complete	Absent	Present	Present	Present	Absent	Absent	Absent	1 Missing	Absent	Present
[truncated: 1,610 more rows]
